# Supplementary material for: Genome-centric analysis of short and long read metagenomes reveals uncharacterized microbiome diversity in Southeast Asians
Source: Nat Commun. 2022 Oct 13;13:6044. doi: 10.1038/s41467-022-33782-z (PMC9561172; doi:10.1038/s41467-022-33782-z)
Supplement: Supplementary file 4 — Supplementary Data 1 [file 41467_2022_33782_MOESM4_ESM.xlsx]

## Sheet: Metadata
Subject ID	Age	Gender	Ethnicity
SPMP01	57	M	Indian
SPMP02	52	F	Indian
SPMP03	52	F	Indian
SPMP04	48	M	Indian
SPMP05	54	F	Malay
SPMP06	68	M	Malay
SPMP07	61	F	Malay
SPMP08	54	M	Malay
SPMP09	59	M	Indian
SPMP10	51	F	Malay
SPMP11	51	M	Indian
SPMP12	58	F	Malay
SPMP13	60	F	Malay
SPMP14	67	F	Indian
SPMP15	71	F	Malay
SPMP16	68	F	Indian
SPMP17	56	F	Malay
SPMP18	58	F	Chinese
SPMP19	56	F	Chinese
SPMP20	60	F	Chinese
SPMP21	69	F	Chinese
SPMP22	59	F	Chinese
SPMP23	62	F	Indian
SPMP24	65	F	Indian
SPMP25	66	M	Indian
SPMP26	60	M	Indian
SPMP27	56	F	Chinese
SPMP28	68	M	Indian
SPMP29	56	F	Indian
SPMP30	57	M	Chinese
SPMP31	64	M	Chinese
SPMP32	60	F	Indian
SPMP33	59	M	Chinese
SPMP34	65	M	Chinese
SPMP35	71	F	Indian
SPMP36	53	M	Chinese
SPMP37	73	M	Chinese
SPMP38	62	F	Indian
SPMP39	60	F	Chinese
SPMP40	58	F	Chinese
SPMP41	50	M	Indian
SPMP42	60	F	Chinese
SPMP43	63	M	Chinese
SPMP44	57	F	Chinese
SPMP45	61	F	Indian
SPMP46	62	F	Chinese
SPMP47	65	F	Indian
SPMP48	71	F	Malay
SPMP49	63	F	Chinese
SPMP50	67	M	Chinese
SPMP51	59	M	Indian
SPMP52	61	F	Chinese
SPMP53	63	F	Chinese
SPMP54	67	F	Chinese
SPMP55	58	F	Chinese
SPMP56	68	F	Chinese
SPMP57	62	M	Chinese
SPMP58	60	F	Chinese
SPMP59	62	F	Chinese
SPMP60	50	M	Malay
SPMP61	61	M	Chinese
SPMP62	57	F	Malay
SPMP63	58	F	Chinese
SPMP64	60	M	Malay
SPMP65	60	M	Chinese
SPMP66	55	F	Chinese
SPMP67	60	F	Chinese
SPMP68	52	M	Malay
SPMP69	52	F	Malay
SPMP70	57	M	Malay
SPMP71	51	F	Malay
SPMP72	62	F	Indian
SPMP73	48	F	Malay
SPMP74	55	M	Chinese
SPMP75	53	M	Chinese
SPMP76	57	M	Malay
SPMP77	62	M	Chinese
SPMP78	58	F	Malay
SPMP79	56	F	Malay
SPMP80	49	F	Malay
SPMP81	52	F	Indian
SPMP82	67	M	Indian
SPMP83	50	M	Malay
SPMP84	61	M	Chinese
SPMP85	57	F	Chinese
SPMP86	60	F	Malay
SPMP87	61	F	Chinese
SPMP88	61	F	Chinese
SPMP89	62	F	Indian
SPMP90	60	F	Chinese
SPMP91	64	F	Chinese
SPMP92	66	F	Malay
SPMP93	53	M	Indian
SPMP94	59	M	Chinese
SPMP95	67	M	Chinese
SPMP96	74	F	Chinese
SPMP97	54	M	Malay
SPMP98	54	M	Chinese
SPMP99	60	M	Chinese
SPMP100	59	F	Chinese
SPMP101	60	M	Chinese
SPMP102	56	F	Chinese
SPMP103	62	M	Indian
SPMP104	57	F	Indian
SPMP105	59	M	Chinese
SPMP106	56	F	Chinese
SPMP107	76	M	Chinese
SPMP108	49	M	Indian
SPMP109	66	F	Indian
