# Supplementary material for: Genome-centric analysis of short and long read metagenomes reveals uncharacterized microbiome diversity in Southeast Asians
Source: Nat Commun. 2022 Oct 13;13:6044. doi: 10.1038/s41467-022-33782-z (PMC9561172; doi:10.1038/s41467-022-33782-z)
Supplement: Supplementary file 5 — Supplementary Data 2 [file 41467_2022_33782_MOESM5_ESM.xlsx]

## Sheet: Sequencing Statistics
Subject ID	Illumina				ONT				Hi-C
	MUXID	Library ID	# reads (in millions)	Total bases (in Gbp)	Run ID & Barcode	# reads (in thousands)	Total bases (in Gbp)	Read length N50 (in kbp)	# reads (in millions)	Total bases (in Gbp)
SPMP01	MUX9336	MBH164	194334778	22985846023	N254_barcode01	512631	2202116595	8053	203	30
SPMP02	MUX9336	MBH165	168821504	22027972160	N268_barcode13	1707566	7110873223	8103	207	31
SPMP03	MUX9337	MBH206	80363972	10638652608	N268_barcode14	1739959	7491859674	8494	117	17
SPMP04	MUX9781	MHS210	74749770	9802909508	N268_barcode15	1429730	4623659447	7739	NA	NA
SPMP05	MUX9781	MHS211	71778554	9523607195	N268_barcode16	1327956	6588997415	9171	NA	NA
SPMP06	MUX9781	MHS212	80805286	10663563711	N268_barcode17	1703400	5583412301	7381	NA	NA
SPMP07	MUX9781	MHS213	65159006	8225650008	N254_barcode02	465684	2193975002	8233	265	39
SPMP08	MUX9781	MHS214	77143838	9984159931	N268_barcode18	1331082	6655237706	7850	NA	NA
SPMP09	MUX9781	MHS215	66000806	8559612309	N268_barcode19	1268481	6713274281	9804	NA	NA
SPMP10	MUX9781	MHS216	74093724	9267040172	N268_barcode20	2271573	7100181268	6188	NA	NA
SPMP11	MUX9219	WFC022	79058056	10040804426	N246_all_long	2405696	9701096097	9805	15	2
SPMP12	MUX9781	MHS217	75816626	10063369866	N268_barcode21	1440420	6493050467	8605	NA	NA
SPMP13	MUX9781	MHS218	63702352	8303242692	N268_barcode22	1507487	7103390395	8079	153	23
SPMP14	MUX9781	MHS219	84496296	11099040828	N268_barcode23	1021916	5982254193	11171	NA	NA
SPMP15	MUX9782	MHS220	79893158	10425369790	N268_barcode24	1583700	7330529108	9563	NA	NA
SPMP16	MUX9782	MHS221	63799520	7971876324	N269_barcode13	2716612	6761467304	4778	NA	NA
SPMP17	MUX9081	MBE032	82844700	10688415049	N269_barcode14	602608	1911265078	5840	NA	NA
SPMP18	MUX9081	MBE033	82738802	10909842332	N248_all_long	3222788	11285431505	7872	346	51
SPMP19	MUX9081	MBE034	87583542	11689856278	N254_barcode03	508148	2503896457	8726	203	30
SPMP20	MUX9081	MBE035	75952900	9499160030	N254_barcode04	553745	2393215832	12006	67	10
SPMP21	MUX9081	MBE036	78625570	9943917841	N269_barcode15	2055242	4279931999	6119	108	16
SPMP22	MUX9081	MBE037	73634614	9487213185	N269_barcode16	2672638	6584907957	5477	NA	NA
SPMP23	MUX9782	MHS222	73502402	9695113886	N269_barcode17	2141884	6827811053	6656	NA	NA
SPMP24	MUX9782	MHS223	68407990	9151010096	N269_barcode18	1224470	5973323465	10248	NA	NA
SPMP25	MUX9782	MHS224	73213568	8740615823	N269_barcode19	1782453	6595685323	6754	NA	NA
SPMP26	MUX9782	MHS225	90007758	11913090176	N269_barcode20	2266235	7127445950	6677	NA	NA
SPMP27	MUX9782	MHS226	64183712	8237227699	N269_barcode21	3208414	6192134533	3975	NA	NA
SPMP28	MUX9782	MHS227	69740166	9151337600	N269_barcode22	1834800	6803509866	8896	NA	NA
SPMP29	MUX9782	MHS228	55760832	7313832967	N269_barcode23	1720879	6187867073	7286	NA	NA
SPMP30	MUX9782	MHS229	97874056	12590194804	N269_barcode24	1381189	7161326926	8873	NA	NA
SPMP31	MUX9081	MBE038	77008570	10086495562	N249_all_long	2086414	10788757107	9790	NA	NA
SPMP32	MUX9783	MHS230	76902104	9948992165	N270_barcode13	1842641	8805686114	8363	NA	NA
SPMP33	MUX9783	MHS231	94330834	12346615328	N270_barcode14	2921970	8846237341	6615	NA	NA
SPMP34	MUX9783	MHS232	77512540	9832170629	N270_barcode15	1778619	6054530691	7815	NA	NA
SPMP35	MUX9783	MHS233	90246894	11905930661	N270_barcode16	557622	2304998022	8844	NA	NA
SPMP36	MUX9783	MHS234	53295516	7063629928	N270_barcode17	1321195	6355045298	9448	NA	NA
SPMP37	MUX8821	MBM135	78498724	10301468674	N244_all_long	2187250	12055971633	9374	NA	NA
SPMP38	MUX8821	MBM136	75385982	9819458561	N241_all_long	2982160	13074598943	8182	119	17
SPMP39	MUX9783	MHS235	66517212	8680468414	N270_barcode18	1282337	5729342831	9051	NA	NA
SPMP40	MUX9783	MHS236	79788794	10327743679	N270_barcode19	1756352	7727710648	9882	84	12
SPMP41	MUX9783	MHS237	50651064	6483028118	N254_barcode05	542862	2172555117	10977	NA	NA
SPMP42	MUX9783	MHS238	79415846	10306394599	N270_barcode20	2027067	5225359608	4569	87	13
SPMP43	MUX9783	MHS239	80272496	10490649086	N270_barcode21	1829038	7465769711	6934	NA	NA
SPMP44	MUX8821	MBM137	74368504	9528660252	N245_all_long	2112677	10674305537	9744	NA	NA
SPMP45	MUX8821	MBM138	79729500	10717640093	N243_all_long	2841076	13219253653	10754	NA	NA
SPMP46	MUX9784	MHS240	68349240	8761812331	N270_barcode22	2815964	8768286938	6975	NA	NA
SPMP47	MUX9784	MHS241	78311372	9983569947	N270_barcode23	1484352	7560352989	9008	NA	NA
SPMP48	MUX9784	MHS242	74450722	9889461053	N270_barcode24	2215818	9169460381	7198	NA	NA
SPMP49	MUX9784	MHS243	74146192	9601475089	N254_barcode06	526723	2502549698	11650	NA	NA
SPMP50	MUX9784	MHS244	73642626	9753867939	N271_barcode13	944486	4379311105	7709	188	28
SPMP51	MUX9784	MHS245	66457746	8829793648	N271_barcode14	774595	4474653928	8824	NA	NA
SPMP52	MUX9784	MHS246	78400542	10343196976	N271_barcode15	315661	1789966480	9765	NA	NA
SPMP53	MUX9784	MHS247	69428882	9043947675	N271_barcode16	1084179	4127567669	6829	158	23
SPMP54	MUX9784	MHS248	72409160	9358426236	N271_barcode17	871730	4128065464	10039	NA	NA
SPMP55	MUX9784	MHS249	70649350	9284503073	N271_barcode18	578484	3351139492	10313	NA	NA
SPMP56	MUX9337	MBH207	88342062	11481834389	N271_barcode19	1130168	4207484848	8595	NA	NA
SPMP57	MUX9337	MBH208	89949648	11795382940	N271_barcode20	991025	4614990113	8423	NA	NA
SPMP58	MUX9785	MHS250	64420824	8305752947	N271_barcode21	820670	4016397353	9241	139	20
SPMP59	MUX9785	MHS251	70003958	9090928928	N254_barcode07	466176	2226042997	9245	172	25
SPMP60	MUX9785	MHS252	59360772	7640855972	N271_barcode22	673473	4151270374	11160	116	17
SPMP61	MUX9785	MHS253	74233232	9706809338	N271_barcode23	761402	4082018835	8379	NA	NA
SPMP62	MUX9785	MHS254	80445070	10633248863	N271_barcode24	855465	4265882113	9578	NA	NA
SPMP63	MUX9785	MHS255	83791478	10944115808	N272_barcode13	934711	4765787788	10616	NA	NA
SPMP64	MUX9785	MHS256	53308666	6918611977	N272_barcode14	1403220	5316091508	7559	110	16
SPMP65	MUX9785	MHS257	101679460	13486955232	N272_barcode15	872515	3819775398	8284	NA	NA
SPMP66	MUX9785	MHS258	72735184	9840915232	N272_barcode16	879690	5332506076	10005	NA	NA
SPMP67	MUX9785	MHS259	87794862	11703538771	N272_barcode17	877428	4457938221	8963	104	15
SPMP68	MUX9786	MHS260	72516208	9978295623	N272_barcode18	1004756	3686880712	7104	NA	NA
SPMP69	MUX9786	MHS261	71367228	9641199061	N254_barcode08	328399	2161664743	10865	NA	NA
SPMP70	MUX9786	MHS262	70164366	8715988809	N254_barcode09	466415	1976216406	8929	NA	NA
SPMP71	MUX9786	MHS263	90743680	11705023326	N272_barcode19	1253095	5519279826	7887	105	15
SPMP72	MUX9786	MHS264	61105414	7687723179	N272_barcode20	1244369	4960803056	7392	NA	NA
SPMP73	MUX9786	MHS265	86122548	10745139767	N272_barcode21	655397	3796875684	9572	136	20
SPMP74	MUX9786	MHS266	74183744	9503774448	N272_barcode22	952552	5362673632	8891	122	18
SPMP75	MUX9786	MHS267	74315700	9566142330	N272_barcode23	893238	4374972879	8902	NA	NA
SPMP76	MUX9786	MHS268	70897716	8729887207	N272_barcode24	1277184	5091233684	6800	NA	NA
SPMP77	MUX9786	MHS269	68803566	8474051201	N273_barcode13	1564083	6003295589	6466	NA	NA
SPMP78	MUX9787	MHS270	53869126	6709816698	N273_barcode14	1783096	7282108669	8231	NA	NA
SPMP79	MUX9787	MHS271	91387330	11713090589	N273_barcode15	745674	4485600990	10533	NA	NA
SPMP80	MUX9787	MHS272	75649182	9464978525	N273_barcode16	1195499	6669396703	9536	NA	NA
SPMP81	MUX9787	MHS273	65075216	8277047779	N273_barcode17	978627	6363391884	10871	NA	NA
SPMP82	MUX9787	MHS274	69054906	8926642074	N273_barcode18	1401213	6240793410	7487	NA	NA
SPMP83	MUX9787	MHS275	68812872	8797304440	N273_barcode19	866925	4372814143	8472	NA	NA
SPMP84	MUX9219	WFC023	46332134	6005333542	N250_all_long	2382326	12250088396	9315	580	87
SPMP85	MUX9219	WFC024	48543288	6109119251	N273_barcode20	1332406	6332280435	8829	NA	NA
SPMP86	MUX9219	WFC025	58585076	7621074590	N273_barcode21	1013048	5856698544	10058	NA	NA
SPMP87	MUX9787	MHS276	73645936	9245663278	N273_barcode22	1353503	6679195814	9860	NA	NA
SPMP88	MUX9787	MHS277	82198582	10659237721	N273_barcode23	492182	2199026309	8758	NA	NA
SPMP89	MUX9787	MHS278	80578636	10312038967	N273_barcode24	1219484	5854491362	9584	NA	NA
SPMP90	MUX9787	MHS279	74938912	9395152213	N274_barcode13	2018975	5542401248	5562	NA	NA
SPMP91	MUX8821	MBM139	69673228	9082676055	N242_all_long	2972561	12750520744	8351	NA	NA
SPMP92	MUX9788	MHS280	77529938	10148971799	N274_barcode14	629087	2996444809	8765	NA	NA
SPMP93	MUX10888	MHH1025	62366938	8149042477	N276_all_long	1372631	5298688392	6503	NA	NA
SPMP94	MUX9081	MBE039	66121108	8512995326	N247_all_long	1706020	9380182521	12237	NA	NA
SPMP95	MUX9788	MHS282	62520708	8211563555	N274_barcode15	732067	4013759159	9988	NA	NA
SPMP96	MUX9788	MHS283	76178910	9735109237	N274_barcode16	1887837	5411497368	4292	NA	NA
SPMP97	MUX9788	MHS284	80972352	10611187368	N274_barcode17	1275394	5477735518	7136	NA	NA
SPMP98	MUX9788	MHS285	72353238	9288196871	N274_barcode18	1893510	5748309463	5072	NA	NA
SPMP99	MUX10888	MHH1026	65152152	8365062786	N277_all_long	2737221	10948720745	7822	NA	NA
SPMP100	MUX9788	MHS287	78680206	10426113003	N254_barcode10	417983	2361100587	10463	NA	NA
SPMP101	MUX9788	MHS288	69986778	9475655066	N254_barcode11	461944	2382222481	10250	NA	NA
SPMP102	MUX9788	MHS289	75894216	9941104279	N274_barcode19	1734605	6021841662	5868	NA	NA
SPMP103	MUX10008	MMH001	23468948	3146529905	N274_barcode20	1139707	5717353788	8525	NA	NA
SPMP104	MUX10008	MMH002	22037476	2894228912	N274_barcode21	934220	5373799197	9906	NA	NA
SPMP105	MUX10008	MMH003	18958600	2509809833	N274_barcode22	1275494	6233453501	8209	NA	NA
SPMP106	MUX10888	MHH1027	72219038	9437509484	N278_all_long	3373724	14618972695	7270	NA	NA
SPMP107	MUX10008	MMH005	18907478	2527098148	N274_barcode23	975911	4775943535	10087	NA	NA
SPMP108	MUX10008	MMH006	18196312	2504361216	N274_barcode24	1050196	5423284158	11689	NA	NA
SPMP109	MUX10008	MMH007	18636724	2429265436	N254_barcode12	344499	2193534718	12848	NA	NA
