# Supplementary material for: Genome-centric analysis of short and long read metagenomes reveals uncharacterized microbiome diversity in Southeast Asians
Source: Nat Commun. 2022 Oct 13;13:6044. doi: 10.1038/s41467-022-33782-z (PMC9561172; doi:10.1038/s41467-022-33782-z)
Supplement: Supplementary file 6 — Supplementary Data 3 [file 41467_2022_33782_MOESM6_ESM.xlsx]

## Sheet: Short-read Assembly
MAG ID	MIMAG Quality	Completeness (%)	Contamination (%)	Genome Size (in Mbp)	# of contigs	Contig N50 (in kbp)	Contig L50	Longest contig (in kbp)	# of 23S rRNAs	# of 5S rRNAs	# of 16S rRNAs	# of distinct tRNAs
SPMP01_bin.1	MEDIUM	82.67	1.53	2233717	244	11568	59	46799	0	0	0	18
SPMP01_bin.14	MEDIUM	63.79	0	1111771	139	9477	38	38475	0	0	0	10
SPMP01_bin.15	MEDIUM	67.74	2.42	1339757	81	21875	21	101229	0	0	0	14
SPMP01_bin.16	MEDIUM	66.96	2.22	1266362	214	6701	58	40943	0	0	0	13
SPMP01_bin.17	MEDIUM	91.84	3.45	2469094	243	13399	56	47973	0	0	0	14
SPMP01_bin.18	MEDIUM	92.51	1.79	1835432	195	11877	53	40077	0	0	0	14
SPMP01_bin.21	MEDIUM	61.35	0.81	2419403	225	13901	55	97147	0	0	0	19
SPMP01_bin.25	MEDIUM	76.87	3.18	2548204	397	7416	101	36026	0	0	0	14
SPMP01_bin.27	MEDIUM	89.94	0.4	1766092	225	9685	59	30797	0	0	0	18
SPMP01_bin.29	MEDIUM	78.97	0	1767851	164	13253	44	57943	0	0	0	18
SPMP01_bin.30	MEDIUM	83.96	1.58	2231078	245	12259	63	37312	0	0	0	14
SPMP01_bin.31	MEDIUM	93.28	1.59	1785820	107	22771	28	60259	0	0	0	19
SPMP01_bin.34	MEDIUM	89.02	1.61	1342057	158	10534	43	37247	0	1	0	15
SPMP01_bin.35	MEDIUM	86.77	3.04	2934240	222	17725	55	49460	0	0	0	19
SPMP01_bin.40	MEDIUM	96.76	0.96	3793958	267	18272	67	67809	0	0	0	19
SPMP01_bin.42	MEDIUM	72.16	0.62	1714901	183	11535	43	43691	0	0	0	15
SPMP02_bin.1	MEDIUM	62.07	0	3333780	485	8107	141	31258	0	0	0	17
SPMP02_bin.14	MEDIUM	80.24	1.01	1961560	277	8640	67	31365	0	0	0	12
SPMP02_bin.15	MEDIUM	66.38	1.72	2991081	441	7784	120	35634	0	0	0	13
SPMP02_bin.16	MEDIUM	61.96	0	1777496	230	9926	62	37584	0	0	0	15
SPMP02_bin.18	MEDIUM	70.02	3.9	2368303	343	7860	94	29817	0	0	0	13
SPMP02_bin.2	MEDIUM	92.24	0.5	2423178	193	17610	43	54832	0	0	0	18
SPMP02_bin.23	MEDIUM	74.05	0	1426446	228	7236	60	28521	0	0	0	16
SPMP02_bin.25	MEDIUM	61.86	0	2467092	418	6327	121	42779	0	0	0	11
SPMP02_bin.27	MEDIUM	88.04	2.02	1858184	176	13517	39	81084	0	0	0	16
SPMP02_bin.28	MEDIUM	95.09	1.61	1941765	111	26313	25	59760	0	0	0	20
SPMP02_bin.30	MEDIUM	57.24	0	815287	139	6338	39	26924	0	1	0	9
SPMP02_bin.36	MEDIUM	95.45	0.08	2117519	122	24476	30	102404	0	0	0	17
SPMP02_bin.38	MEDIUM	86.91	0.78	1637844	121	17661	27	73633	0	1	0	19
SPMP02_bin.4	MEDIUM	81.48	6.08	2216948	170	20446	34	82594	0	1	0	17
SPMP02_bin.47	MEDIUM	54.75	0	1245563	227	5953	67	22017	0	0	0	13
SPMP02_bin.48	MEDIUM	73.68	3.51	2637329	349	8874	93	47551	0	0	0	15
SPMP02_bin.50	MEDIUM	77.65	0.84	2128109	139	24188	31	63831	0	0	0	11
SPMP02_bin.51	MEDIUM	93.94	1.34	2336546	155	23667	35	60550	0	0	0	18
SPMP03_bin.1	MEDIUM	64.83	0	1861837	105	25113	23	99493	0	0	0	16
SPMP03_bin.10	MEDIUM	89.34	0.67	1873741	192	13451	47	42967	0	0	0	17
SPMP03_bin.16	MEDIUM	91.14	3.86	3334340	384	11716	93	36966	0	0	0	16
SPMP03_bin.17	MEDIUM	97.36	2.4	1997863	124	21930	27	76772	0	1	0	19
SPMP03_bin.18	MEDIUM	80.2	3.08	1730991	217	9841	57	30001	0	0	0	17
SPMP03_bin.2	MEDIUM	94.96	1.4	2061592	155	18019	35	73785	0	0	0	20
SPMP03_bin.22	MEDIUM	81.32	2.01	1810827	103	23695	25	75082	0	0	0	17
SPMP03_bin.23	MEDIUM	88.86	6.28	1979851	221	11574	52	37894	0	0	0	15
SPMP03_bin.28	MEDIUM	96	1.69	2066812	150	19232	35	74483	0	0	0	19
SPMP03_bin.30	MEDIUM	96.71	1.02	1965952	185	14570	46	44784	0	1	0	17
SPMP03_bin.32	MEDIUM	90.77	0	2317079	259	11497	67	33630	0	0	0	14
SPMP03_bin.33	MEDIUM	75	3.57	1842929	192	12803	45	44142	0	0	0	19
SPMP03_bin.37	MEDIUM	88.21	2.91	2350694	283	10444	70	35167	0	0	0	17
SPMP03_bin.4	MEDIUM	84.33	2.15	2510120	313	9442	88	31605	0	0	0	15
SPMP03_bin.41	MEDIUM	67.54	3.51	1818967	153	21970	27	76054	0	0	0	16
SPMP03_bin.43	MEDIUM	89.62	5.13	2391912	223	14258	57	37194	0	0	0	16
SPMP03_bin.44	MEDIUM	84.49	5.3	2140442	330	7199	90	32932	0	0	0	18
SPMP03_bin.47	MEDIUM	64.43	0.12	1344575	92	19929	22	53795	0	0	0	15
SPMP03_bin.5	MEDIUM	94.78	1.5	2595886	135	25568	32	88245	0	0	0	19
SPMP03_bin.51	MEDIUM	54.22	1.48	1395631	212	7896	57	36953	0	0	0	11
SPMP03_bin.53	MEDIUM	54.88	1.27	1532836	108	22211	23	65907	0	0	0	17
SPMP03_bin.55	MEDIUM	61.72	0	1643544	294	6184	89	27569	0	0	0	15
SPMP03_bin.58	MEDIUM	59.09	0	1004948	187	5563	58	27519	0	0	0	9
SPMP03_bin.59	MEDIUM	80.09	0.06	1591823	205	9186	54	36474	0	0	0	9
SPMP03_bin.63	MEDIUM	87.64	1.34	2170335	281	9423	73	34702	0	1	0	14
SPMP03_bin.66	MEDIUM	86.42	1.03	1655146	133	14627	39	50561	0	1	0	16
SPMP03_bin.69	MEDIUM	96.82	0.67	2141790	169	18207	39	59042	0	2	0	16
SPMP03_bin.72	MEDIUM	50.31	0	1247601	270	4723	89	16769	0	0	0	5
SPMP03_bin.74	MEDIUM	73.68	1.34	2206345	333	7697	96	39690	0	0	0	12
SPMP03_bin.76	MEDIUM	95.22	1.4	2507241	177	19295	41	57090	0	1	0	18
SPMP03_bin.77	MEDIUM	85.77	3.38	2208518	215	13084	54	53617	0	0	0	16
SPMP03_bin.78	MEDIUM	80.7	1.51	2337083	271	11484	63	49561	0	0	0	10
SPMP03_bin.79	MEDIUM	91.42	0.92	1854731	189	13608	43	40413	0	0	0	15
SPMP03_bin.8	MEDIUM	90.75	0.23	2120004	305	7836	80	32477	0	0	0	15
SPMP04_bin.13	MEDIUM	84.88	1.01	1554395	165	12416	42	52237	0	0	0	16
SPMP04_bin.16	MEDIUM	66.91	0.42	1947926	116	23194	29	58768	0	0	0	15
SPMP04_bin.18	MEDIUM	84.8	8.61	5664618	1058	5868	298	29663	0	0	0	14
SPMP04_bin.21	MEDIUM	87.08	1.06	2222986	232	12954	57	51586	0	1	0	17
SPMP04_bin.23	MEDIUM	68.42	0	1865835	268	8121	66	32947	0	0	0	13
SPMP04_bin.25	MEDIUM	73.43	0	2345721	310	9087	85	75372	0	0	0	14
SPMP04_bin.27	MEDIUM	94.81	0.61	2110071	267	9509	73	30997	0	0	0	19
SPMP04_bin.28	MEDIUM	70.78	0.13	1527075	155	12973	38	35104	0	2	0	18
SPMP04_bin.30	MEDIUM	68.09	0.25	1290889	231	6260	73	15519	0	0	0	14
SPMP04_bin.32	MEDIUM	97.29	1.01	1825225	117	19192	27	59485	0	1	0	14
SPMP04_bin.33	MEDIUM	78.19	1.85	1417388	127	15145	31	52039	0	0	0	18
SPMP04_bin.37	MEDIUM	75.31	1.17	1704195	265	7244	71	31075	0	0	0	14
SPMP04_bin.38	MEDIUM	90.07	3.01	2651484	275	13788	64	39432	0	0	0	14
SPMP04_bin.39	MEDIUM	91.07	0.23	1743960	210	10219	60	42578	0	0	0	12
SPMP04_bin.4	MEDIUM	68.75	0	1719793	288	6810	84	26291	0	0	0	11
SPMP04_bin.40	MEDIUM	86.27	3.19	1802150	229	9707	58	31388	0	1	0	15
SPMP04_bin.41	MEDIUM	85.84	2.17	1847059	225	10228	59	32574	0	0	0	20
SPMP04_bin.43	MEDIUM	81.59	0.57	1791523	307	7203	85	23976	0	0	0	15
SPMP04_bin.48	MEDIUM	90.32	1.02	2298081	315	8868	83	34665	0	0	0	18
SPMP04_bin.52	MEDIUM	73.65	2.01	1427949	267	5689	81	18059	0	0	0	16
SPMP04_bin.54	MEDIUM	60.4	0	1270993	101	18046	23	52441	0	1	0	16
SPMP04_bin.55	MEDIUM	80.82	1.13	2027964	178	15124	48	50994	0	0	0	17
SPMP04_bin.58	MEDIUM	85.97	1.39	2504313	310	10569	75	53202	0	0	0	16
SPMP04_bin.6	MEDIUM	88.97	1.6	2332832	208	14761	49	50790	0	0	0	16
SPMP04_bin.68	MEDIUM	84.23	0.34	1764088	182	12567	48	47516	0	1	0	16
SPMP04_bin.69	MEDIUM	90.83	0.79	3098099	312	12454	75	74261	0	0	0	17
SPMP04_bin.7	MEDIUM	90.55	0.4	1950354	143	20595	31	80349	0	0	0	19
SPMP04_bin.73	MEDIUM	88.54	0.69	1811841	257	8847	67	39899	0	0	0	18
SPMP05_bin.1	MEDIUM	68.62	0	1652187	253	7729	71	30779	0	0	0	16
SPMP05_bin.10	MEDIUM	88.98	1.01	1862315	260	8658	72	27055	0	1	0	12
SPMP05_bin.11	MEDIUM	68.02	0.89	1910000	208	12186	54	58073	0	0	0	18
SPMP05_bin.13	MEDIUM	93.07	1.2	1901668	143	17024	31	112962	0	0	0	14
SPMP05_bin.19	MEDIUM	97.07	0.12	2098556	118	25109	24	89464	0	0	0	19
SPMP05_bin.2	MEDIUM	92.38	0.65	1938473	184	13052	46	46735	0	0	0	17
SPMP05_bin.21	MEDIUM	94.35	1.95	2288482	173	17518	42	67157	0	0	0	18
SPMP05_bin.22	MEDIUM	87.08	3.19	1759332	196	12097	53	39751	0	0	0	11
SPMP05_bin.24	MEDIUM	72.33	0.35	1205877	217	6122	66	25090	0	0	0	15
SPMP05_bin.29	MEDIUM	76.34	3.2	1279075	210	6754	61	24912	0	0	0	14
SPMP05_bin.3	MEDIUM	73.83	0.89	1564994	224	8085	61	29020	0	0	0	14
SPMP05_bin.31	MEDIUM	81.27	2.11	2207571	369	6624	105	28667	0	0	0	18
SPMP05_bin.34	MEDIUM	56.04	2.42	1231236	307	4009	111	12719	0	0	0	1
SPMP05_bin.35	MEDIUM	91.04	2.59	1561555	132	16232	30	69767	0	0	0	15
SPMP05_bin.38	MEDIUM	96.31	2.68	1945113	182	14547	43	59753	0	0	0	16
SPMP05_bin.39	MEDIUM	93.58	0.57	1803478	191	12807	45	39883	0	0	0	19
SPMP05_bin.40	MEDIUM	66.15	2.01	1482715	290	5497	91	15185	0	0	0	9
SPMP05_bin.41	MEDIUM	84.48	5.74	2843517	309	11994	75	58173	0	0	0	16
SPMP05_bin.42	MEDIUM	94.07	1.58	2536104	153	23450	38	59032	0	0	0	18
SPMP05_bin.44	MEDIUM	97.58	0	1770183	68	41239	15	98173	0	0	0	20
SPMP05_bin.46	MEDIUM	61.56	5.26	1931667	296	7392	79	34388	0	0	0	15
SPMP05_bin.47	MEDIUM	72.9	0.67	1585432	109	20420	25	88109	0	0	0	15
SPMP05_bin.48	MEDIUM	85.01	0.06	1479576	177	10352	50	34874	0	1	0	13
SPMP05_bin.49	MEDIUM	96.27	1.14	4211447	343	16799	76	56230	0	0	0	17
SPMP05_bin.53	MEDIUM	95.37	2.53	2169320	113	27740	25	80592	0	0	0	19
SPMP05_bin.57	MEDIUM	84.68	0	1780149	138	17492	30	68785	0	0	0	18
SPMP05_bin.58	MEDIUM	84	0.47	1711157	227	9220	59	39620	0	1	0	15
SPMP05_bin.6	MEDIUM	98.2	0	2292285	144	27879	30	70074	0	0	0	19
SPMP05_bin.62	MEDIUM	87.74	0.17	1776465	115	21018	29	57742	0	0	0	14
SPMP05_bin.63	MEDIUM	89.6	2.52	2095467	281	8949	77	30598	0	0	0	14
SPMP05_bin.64	MEDIUM	93.95	2.49	1952792	114	30405	24	59317	0	0	0	17
SPMP05_bin.65	MEDIUM	90.75	3.3	1808262	149	15951	36	49188	0	1	0	18
SPMP05_bin.66	MEDIUM	93.01	0.72	2634114	247	13945	64	46348	0	0	0	14
SPMP05_bin.67	MEDIUM	93.61	0.56	1951520	201	12420	50	49194	0	1	0	19
SPMP05_bin.69	MEDIUM	92.88	2.4	1947511	246	9937	64	34563	0	0	0	15
SPMP05_bin.7	MEDIUM	82.62	1.18	2005500	182	14462	40	66059	0	0	0	18
SPMP05_bin.71	MEDIUM	58.62	0	978556	223	4479	76	13547	0	0	0	5
SPMP05_bin.72	MEDIUM	94.63	0.86	2652971	209	17716	47	61764	0	0	0	18
SPMP05_bin.9	MEDIUM	63.65	0	990151	171	6205	56	19065	0	0	0	8
SPMP06_bin.10	MEDIUM	95.28	2.14	4384099	318	17923	74	104892	0	0	0	18
SPMP06_bin.12	MEDIUM	95.53	1.88	1712092	103	26408	22	79917	0	0	0	16
SPMP06_bin.13	MEDIUM	94.83	1.7	2957758	264	15340	67	47872	0	0	0	19
SPMP06_bin.14	MEDIUM	90.94	1.78	2078385	228	11853	56	43323	0	1	0	17
SPMP06_bin.15	MEDIUM	98.87	0.59	1677548	100	23480	23	61803	0	0	0	20
SPMP06_bin.19	MEDIUM	68.9	0	1496477	91	22756	20	97850	0	0	0	11
SPMP06_bin.2	MEDIUM	91.82	0.23	1932689	185	14892	45	43474	0	0	0	20
SPMP06_bin.20	MEDIUM	84.04	0	1909837	152	17619	36	58651	0	0	0	17
SPMP06_bin.24	MEDIUM	90.46	1.2	2391213	265	11673	67	49936	0	0	0	15
SPMP06_bin.27	MEDIUM	94.2	2.11	2485788	295	10844	76	40227	0	0	0	16
SPMP06_bin.28	MEDIUM	97.93	7.28	2698331	188	19651	43	95251	0	0	0	20
SPMP06_bin.3	MEDIUM	90.48	0.42	1902056	204	11581	53	40943	0	0	0	18
SPMP06_bin.30	MEDIUM	94.08	0.2	3611582	392	11981	99	45967	0	0	0	17
SPMP06_bin.31	MEDIUM	89.45	0	2099945	226	11896	58	43461	0	0	0	17
SPMP06_bin.32	MEDIUM	83.33	0.43	2211395	343	7341	95	38076	0	0	0	18
SPMP06_bin.33	MEDIUM	72.57	0	2574022	388	7555	112	27228	0	0	0	12
SPMP06_bin.34	MEDIUM	75.27	0.06	1374419	122	16877	29	38536	0	0	0	18
SPMP06_bin.36	MEDIUM	81.75	1.29	1960282	278	8467	73	38459	0	0	0	13
SPMP06_bin.37	MEDIUM	94.52	1.44	2685314	219	16604	54	42636	0	1	0	17
SPMP06_bin.40	MEDIUM	96.79	2.01	2550021	202	16835	47	68166	0	0	0	15
SPMP06_bin.43	MEDIUM	69.44	0.12	1516455	277	6441	81	17900	0	0	0	11
SPMP06_bin.45	MEDIUM	65.7	0	1866388	218	10251	58	31630	0	0	0	18
SPMP06_bin.48	MEDIUM	74.47	1.72	4202990	381	14786	93	45988	0	0	0	18
SPMP06_bin.49	MEDIUM	92	1.34	1795069	143	16756	35	51755	0	1	0	16
SPMP06_bin.5	MEDIUM	98.05	1.51	1942290	134	20300	31	66036	0	1	0	17
SPMP06_bin.52	MEDIUM	91.85	0	2529590	207	16173	50	56925	0	0	0	19
SPMP06_bin.53	MEDIUM	62.07	0	2479832	308	9343	90	31001	0	0	0	17
SPMP06_bin.54	MEDIUM	89.49	0.89	2194660	268	9978	72	35069	0	1	0	13
SPMP06_bin.55	MEDIUM	91.35	0.64	2062878	163	16305	41	52228	0	0	0	18
SPMP06_bin.56	MEDIUM	88.37	0.81	2121185	171	17769	39	59624	0	1	0	19
SPMP06_bin.57	MEDIUM	76.9	1.72	1756305	174	13141	44	54090	0	0	0	14
SPMP06_bin.58	MEDIUM	74.14	6.21	5762733	642	12405	148	78110	0	0	0	19
SPMP06_bin.59	MEDIUM	82.14	1.79	1953589	233	10503	59	37570	0	0	0	16
SPMP06_bin.62	MEDIUM	92.87	0	1657363	109	20262	27	68315	0	0	0	18
SPMP06_bin.63	MEDIUM	92.27	0.93	2193836	245	12657	58	42173	0	0	0	19
SPMP06_bin.9	MEDIUM	52.76	1.72	2635905	450	6403	142	33704	0	0	0	16
SPMP07_bin.1	MEDIUM	63.05	0.2	1161970	252	4905	83	18374	0	0	0	17
SPMP07_bin.10	MEDIUM	72.05	0.53	1646539	339	5221	109	21888	0	0	0	13
SPMP07_bin.17	MEDIUM	71.84	0	1840476	144	17675	36	43995	0	0	0	13
SPMP07_bin.18	MEDIUM	73.66	0.63	1867663	320	6432	96	24113	0	0	0	12
SPMP07_bin.2	MEDIUM	68.83	1.34	1300954	290	4687	95	15021	0	0	0	6
SPMP07_bin.20	MEDIUM	73.68	7.69	1574691	346	4733	111	18094	0	0	0	8
SPMP07_bin.21	MEDIUM	50	0	1008136	62	23869	13	66596	0	0	0	0
SPMP07_bin.23	MEDIUM	89.44	0.81	1572529	112	19565	28	48674	0	0	0	16
SPMP07_bin.3	MEDIUM	94.94	0.47	3064702	222	18341	52	54197	0	0	0	18
SPMP07_bin.32	MEDIUM	69.84	0	1569759	155	13605	43	36281	0	0	0	14
SPMP07_bin.33	MEDIUM	79.1	0	2219227	248	11517	64	32958	0	1	0	18
SPMP07_bin.4	MEDIUM	51.72	0	1229770	245	5362	77	23355	0	0	0	5
SPMP07_bin.6	MEDIUM	72.84	0	1928010	213	11183	56	39906	0	1	0	19
SPMP07_bin.7	MEDIUM	86.84	1.22	2130090	259	10280	68	30544	0	0	0	15
SPMP07_bin.9	MEDIUM	76.4	1.79	1920032	241	9627	67	33379	0	0	0	15
SPMP08_bin.10	MEDIUM	51.02	0.86	1118333	99	13626	25	42929	0	0	0	10
SPMP08_bin.11	MEDIUM	89.47	3.06	3861561	405	12196	100	91224	0	0	0	17
SPMP08_bin.12	MEDIUM	92.51	1	1830598	151	16732	34	63684	0	0	0	18
SPMP08_bin.13	MEDIUM	62.53	4.45	1855878	399	4679	131	19737	0	0	0	7
SPMP08_bin.14	MEDIUM	69.3	3.51	2634989	321	10415	78	64058	0	0	0	15
SPMP08_bin.15	MEDIUM	88.16	1.35	1887729	208	11146	57	64432	0	0	0	19
SPMP08_bin.16	MEDIUM	70.69	4.31	3443800	388	11726	94	57932	0	1	0	17
SPMP08_bin.17	MEDIUM	80.7	1.75	2549791	197	17572	45	59665	0	0	0	19
SPMP08_bin.18	MEDIUM	73.77	4.43	1995830	331	6737	97	21867	0	0	0	11
SPMP08_bin.24	MEDIUM	96.98	1.14	2292633	195	17403	42	63171	0	0	0	17
SPMP08_bin.26	MEDIUM	60.18	0	1782429	217	10733	54	47818	0	0	0	16
SPMP08_bin.31	MEDIUM	87.66	1.34	2166768	275	9719	73	35829	0	0	0	15
SPMP08_bin.39	MEDIUM	79.13	0	1651190	260	7260	70	31621	0	0	0	15
SPMP08_bin.4	MEDIUM	55.36	3.57	1438301	247	6346	80	18665	0	0	0	14
SPMP08_bin.5	MEDIUM	67.93	0.81	1185049	227	5681	73	16350	0	0	0	9
SPMP08_bin.6	MEDIUM	93.46	0.64	2327979	152	22370	35	62903	0	0	0	15
SPMP08_bin.9	MEDIUM	96.13	0.67	2194421	165	17427	40	59136	0	1	0	16
SPMP09_bin.1	MEDIUM	96.46	3.06	2930867	256	15309	57	68007	0	0	0	15
SPMP09_bin.13	MEDIUM	90.87	2.98	5577548	570	13311	143	45259	0	0	0	17
SPMP09_bin.16	MEDIUM	52.07	0	1939056	257	9021	75	28030	0	1	0	14
SPMP09_bin.18	MEDIUM	95.12	3.71	2070472	141	19557	34	58110	0	0	0	19
SPMP09_bin.19	MEDIUM	89.36	0.59	2016439	240	11963	60	38935	0	0	0	13
SPMP09_bin.2	MEDIUM	78.86	0.67	2123166	286	8485	74	35863	0	0	0	11
SPMP09_bin.20	MEDIUM	85.55	0	4739008	487	13444	110	49136	0	0	0	14
SPMP09_bin.23	MEDIUM	71.14	0.22	1298897	236	6051	76	22690	0	0	0	15
SPMP09_bin.24	MEDIUM	76.21	0	3393977	347	11725	87	48408	0	0	0	16
SPMP09_bin.27	MEDIUM	93.96	1.45	2393191	156	22433	34	78867	0	0	0	18
SPMP09_bin.28	MEDIUM	93.15	0.32	3131815	272	15849	66	64286	0	0	0	18
SPMP09_bin.3	MEDIUM	50.63	0	773314	169	4577	56	13141	0	0	0	5
SPMP09_bin.30	MEDIUM	95.75	0	3737543	233	22480	52	82164	0	0	0	20
SPMP09_bin.31	MEDIUM	69.22	1.75	1931306	332	6683	98	23037	0	0	0	12
SPMP09_bin.4	MEDIUM	92.17	4.43	3811488	477	10263	116	41560	0	0	0	12
SPMP09_bin.6	MEDIUM	55.95	2.29	1981174	343	6536	101	21017	0	0	0	14
SPMP09_bin.8	MEDIUM	65.77	6.9	3762121	580	7347	168	24854	0	0	0	17
SPMP100_bin.10	MEDIUM	83.3	2.13	3154619	542	6523	158	33686	0	0	0	17
SPMP100_bin.15	MEDIUM	80.85	0.91	1987093	282	8059	75	43502	0	0	0	10
SPMP100_bin.16	MEDIUM	93.58	0	2518038	194	19792	43	81083	0	0	0	17
SPMP100_bin.19	MEDIUM	52.59	0	1198150	251	5005	83	15373	0	0	0	12
SPMP100_bin.20	MEDIUM	92.62	1.2	2236331	212	14329	52	47285	0	0	0	16
SPMP100_bin.21	MEDIUM	97.9	0.95	1970892	108	24702	28	77070	0	0	0	19
SPMP100_bin.22	MEDIUM	87.83	0	3807590	417	11208	111	37593	0	0	0	17
SPMP100_bin.24	MEDIUM	92.15	0.48	2379266	173	19562	42	69221	0	0	0	16
SPMP100_bin.26	MEDIUM	72.27	0.15	1672193	318	5822	98	21459	0	0	0	17
SPMP100_bin.28	MEDIUM	62.45	8.77	997405	236	4353	83	12552	0	0	0	6
SPMP100_bin.3	MEDIUM	78.51	3.25	2312857	393	6852	118	23169	0	0	0	8
SPMP100_bin.30	MEDIUM	84.21	1.25	1944121	134	24172	26	102723	0	3	0	17
SPMP100_bin.31	MEDIUM	70.79	0.84	1691297	294	6245	92	20423	0	0	0	8
SPMP100_bin.32	MEDIUM	90.63	2.59	2654458	282	13565	65	53445	0	0	0	16
SPMP100_bin.33	MEDIUM	61.91	3.51	5401837	1019	5731	282	38150	0	0	0	18
SPMP100_bin.35	MEDIUM	61.04	0.89	1622793	220	9132	61	38646	0	0	0	16
SPMP100_bin.4	MEDIUM	71.51	1.01	1572419	280	5956	88	19402	0	1	0	14
SPMP100_bin.41	MEDIUM	57.89	0	1430428	285	5437	92	17937	0	0	0	11
SPMP100_bin.42	MEDIUM	70.55	0	1444750	288	5187	93	15322	0	0	0	6
SPMP100_bin.43	MEDIUM	82.49	1.06	1751759	172	12121	45	50353	0	0	0	19
SPMP100_bin.47	MEDIUM	96.6	0.67	2438433	282	11373	77	38398	0	1	0	16
SPMP100_bin.48	MEDIUM	94.93	0.6	2549271	198	16793	47	67314	0	0	0	15
SPMP100_bin.49	MEDIUM	86.56	6.4	1919774	266	8737	76	34366	0	0	0	18
SPMP100_bin.52	MEDIUM	69.77	0.36	1441800	206	8364	57	29803	0	0	0	15
SPMP100_bin.54	MEDIUM	92.39	0.34	1801961	193	12459	50	45542	0	0	0	15
SPMP100_bin.55	MEDIUM	93.29	0.11	2925940	293	12672	73	43013	0	0	0	17
SPMP100_bin.56	MEDIUM	63.41	2.44	1659892	269	6970	75	23407	0	0	0	14
SPMP100_bin.57	MEDIUM	77.29	0.67	1902688	280	7875	78	23750	0	1	0	15
SPMP100_bin.6	MEDIUM	78.09	2.59	4593452	440	14610	99	56493	0	0	0	18
SPMP100_bin.60	MEDIUM	95.88	2.32	2165669	138	22045	31	78521	0	0	0	20
SPMP100_bin.61	MEDIUM	95.68	0.63	2560198	149	23928	36	78355	0	0	0	17
SPMP100_bin.64	MEDIUM	98.2	2.75	2074881	142	17262	30	79097	0	0	0	19
SPMP100_bin.65	MEDIUM	85.99	6.09	2578934	163	21475	38	89824	0	0	0	14
SPMP100_bin.69	MEDIUM	95.64	1.34	2655508	163	23441	37	78921	0	1	0	19
SPMP100_bin.7	MEDIUM	90.16	0.73	2078284	235	11248	61	42211	0	1	0	13
SPMP100_bin.70	MEDIUM	87.92	0.56	1784935	129	19406	28	77232	0	0	0	19
SPMP100_bin.8	MEDIUM	81.94	0.71	1660419	230	8364	66	28128	0	0	0	13
SPMP101_bin.1	MEDIUM	85.79	0	1768750	101	27491	23	70774	0	0	0	16
SPMP101_bin.10	MEDIUM	78.69	0	1589538	226	7949	59	35904	0	1	0	12
SPMP101_bin.11	MEDIUM	53.75	0.27	957392	190	5344	61	17306	0	0	0	13
SPMP101_bin.12	MEDIUM	61.18	2.81	3443291	555	7207	156	27116	0	0	0	16
SPMP101_bin.14	MEDIUM	96.69	1.68	1873791	112	24020	24	71352	0	1	0	15
SPMP101_bin.15	MEDIUM	81.2	1.25	1857844	144	17571	35	55774	0	0	0	13
SPMP101_bin.16	MEDIUM	70.66	2.13	1335109	226	6302	75	17741	0	0	0	7
SPMP101_bin.17	MEDIUM	55.49	0	1293636	243	5598	80	17021	0	0	0	12
SPMP101_bin.18	MEDIUM	73.44	1.04	2475906	281	11520	67	45919	0	0	0	11
SPMP101_bin.2	MEDIUM	93.26	0.24	1834289	148	16312	38	43554	0	0	0	11
SPMP101_bin.20	MEDIUM	51.7	0.67	1119093	246	4663	85	17978	0	0	0	2
SPMP101_bin.21	MEDIUM	91.28	1.4	2481729	192	18863	49	45394	0	1	0	15
SPMP101_bin.25	MEDIUM	52.63	0.88	2511376	566	4529	188	17240	0	0	0	9
SPMP101_bin.28	MEDIUM	96.89	1.27	2601814	138	24149	34	84624	0	0	0	15
SPMP101_bin.30	MEDIUM	85.15	3.29	2410606	339	8483	86	38369	0	0	0	18
SPMP101_bin.31	MEDIUM	79.49	1.87	3544002	508	7892	140	31098	0	0	0	14
SPMP101_bin.32	MEDIUM	60.16	1.08	1416413	243	6322	74	24197	0	0	0	14
SPMP101_bin.34	MEDIUM	91.59	1.61	1943823	208	13149	51	33780	0	0	0	15
SPMP101_bin.35	MEDIUM	94.81	0	2210899	186	16486	45	65169	0	0	0	18
SPMP101_bin.36	MEDIUM	87.57	1.51	2404531	347	8461	101	25705	0	0	0	15
SPMP101_bin.37	MEDIUM	55.89	0	1127272	250	4669	84	12492	0	0	0	5
SPMP101_bin.39	MEDIUM	83.58	3.77	2700507	399	8243	106	32599	0	0	0	18
SPMP101_bin.4	MEDIUM	87.47	1.66	2466711	238	13002	58	57879	0	0	0	19
SPMP101_bin.42	MEDIUM	91.13	0.81	1810940	169	12926	41	52360	0	0	0	16
SPMP101_bin.43	MEDIUM	58.56	0	1400608	168	10636	41	40038	0	0	0	10
SPMP101_bin.44	MEDIUM	80.23	1.07	2102555	292	8537	80	30035	0	0	0	13
SPMP101_bin.46	MEDIUM	97.31	0.35	1941763	129	20861	30	56689	0	0	0	18
SPMP101_bin.47	MEDIUM	89.24	0.95	2619180	269	11571	65	46418	0	0	0	15
SPMP101_bin.48	MEDIUM	95.37	1.21	2246817	121	27321	30	71297	0	0	0	19
SPMP101_bin.5	MEDIUM	92.67	0.45	1854220	145	17118	34	62264	0	1	0	18
SPMP101_bin.50	MEDIUM	86.91	8.49	2684660	332	10245	87	36415	0	0	0	16
SPMP101_bin.7	MEDIUM	87.02	0	1578541	200	10282	52	35230	0	0	0	11
SPMP101_bin.8	MEDIUM	91.32	0.82	2719720	129	29994	29	91781	0	0	0	19
SPMP102_bin.10	MEDIUM	96.9	0.67	1818633	132	21311	27	87929	0	1	0	18
SPMP102_bin.11	MEDIUM	92.85	3.01	2154173	143	20349	33	67825	0	0	0	19
SPMP102_bin.13	MEDIUM	96.48	0.5	2282856	166	20836	34	85244	0	1	0	17
SPMP102_bin.14	MEDIUM	63.8	0.36	1571132	319	5316	96	19432	0	0	0	9
SPMP102_bin.16	MEDIUM	99.19	9.74	3124641	284	16074	57	56621	0	0	0	19
SPMP102_bin.19	MEDIUM	88.78	1.36	2103426	316	7934	84	27167	0	0	0	16
SPMP102_bin.20	MEDIUM	87.25	1.96	2205355	294	9178	79	41882	0	0	0	12
SPMP102_bin.23	MEDIUM	95.8	2.1	2800096	226	18077	52	48345	0	1	0	18
SPMP102_bin.24	MEDIUM	100	4.55	3021788	294	12894	76	52290	0	0	0	17
SPMP102_bin.25	MEDIUM	70.45	1.17	1241096	85	19487	19	61482	0	1	0	18
SPMP102_bin.26	MEDIUM	95.71	1.68	2158907	223	13111	55	48978	0	0	0	17
SPMP102_bin.3	MEDIUM	71.12	0.93	1937056	317	6737	91	24202	0	0	0	11
SPMP102_bin.30	MEDIUM	95.38	1.68	2469856	200	17374	49	49700	0	0	0	16
SPMP102_bin.31	MEDIUM	76.46	1.12	1202821	159	8616	49	33477	0	0	0	18
SPMP102_bin.33	MEDIUM	56.31	9.23	1882329	473	3900	167	14038	0	0	0	9
SPMP102_bin.34	MEDIUM	69.57	0.8	1241748	245	5353	76	16030	0	0	0	13
SPMP102_bin.35	MEDIUM	91.51	1.01	1917406	216	10838	53	36004	0	0	0	17
SPMP102_bin.36	MEDIUM	94.09	0.67	2054031	140	20481	31	79167	0	1	0	19
SPMP102_bin.38	MEDIUM	90.65	1.84	2019050	156	17393	39	45937	0	0	0	17
SPMP102_bin.39	MEDIUM	89.01	4.25	2605958	292	11910	65	53434	0	0	0	13
SPMP102_bin.40	MEDIUM	70.95	5.48	3050523	644	4978	198	28545	0	0	0	14
SPMP102_bin.41	MEDIUM	52.71	0.21	1678872	87	26787	19	75205	0	0	0	14
SPMP102_bin.42	MEDIUM	82.71	0.84	1641190	220	8939	60	44912	0	0	0	14
SPMP102_bin.44	MEDIUM	94.67	0.4	2114287	113	26226	25	84591	0	0	0	15
SPMP102_bin.45	MEDIUM	52.02	0.67	1034075	147	7729	41	36563	0	0	0	13
SPMP102_bin.46	MEDIUM	54.22	5.96	2058407	442	4738	144	20078	0	0	0	2
SPMP102_bin.49	MEDIUM	71.64	2.3	925058	126	8761	34	41164	0	1	0	15
SPMP102_bin.54	MEDIUM	88.8	1.6	1401096	165	10620	45	30578	0	0	0	17
SPMP102_bin.57	MEDIUM	94.86	0.35	2406750	169	19974	42	50187	0	0	0	18
SPMP102_bin.60	MEDIUM	92.9	1.64	1987145	140	20468	33	64734	0	0	0	19
SPMP102_bin.64	MEDIUM	76.85	1.05	1775791	217	10357	57	33262	0	0	0	19
SPMP102_bin.65	MEDIUM	85.23	1.34	1818287	166	14568	40	63560	0	0	0	15
SPMP102_bin.66	MEDIUM	83.78	0.92	1461546	140	12128	39	47122	0	1	0	18
SPMP102_bin.67	MEDIUM	67.16	5.93	1368935	232	7125	68	25511	0	0	0	15
SPMP102_bin.68	MEDIUM	70.26	2.68	1626459	291	6158	87	22389	0	0	0	8
SPMP102_bin.75	MEDIUM	92.49	4.64	1853848	157	18325	35	48699	0	0	0	15
SPMP102_bin.76	MEDIUM	88.5	0.89	1762375	199	11512	51	63551	0	0	0	16
SPMP102_bin.79	MEDIUM	87.51	1.01	1641514	147	13843	41	46173	0	0	0	14
SPMP102_bin.82	MEDIUM	93.81	2.53	3340639	230	21642	45	79616	0	0	0	18
SPMP102_bin.83	MEDIUM	85.61	2.62	2268455	298	8890	74	39864	0	0	0	14
SPMP102_bin.84	MEDIUM	89.7	1.74	1854100	262	8427	72	36928	0	0	0	13
SPMP102_bin.85	MEDIUM	85.65	0.67	2161381	226	12172	58	32660	0	0	0	16
SPMP102_bin.86	MEDIUM	95.58	0	2095187	141	21087	33	52335	0	1	0	17
SPMP102_bin.88	MEDIUM	71.84	1.38	1689167	298	6326	89	22130	0	0	0	14
SPMP102_bin.93	MEDIUM	90.78	0.67	2369411	190	16292	46	66096	0	0	0	17
SPMP102_bin.94	MEDIUM	94.12	2.16	2145244	139	23800	29	90574	0	0	0	16
SPMP102_bin.95	MEDIUM	85	0.08	2437959	271	10411	75	63224	0	0	0	17
SPMP103_bin.11	MEDIUM	78.52	1.01	1677710	132	19240	29	49096	0	1	0	14
SPMP103_bin.14	MEDIUM	98.46	0.63	3568339	260	21788	55	96014	0	0	0	17
SPMP103_bin.19	MEDIUM	90.78	1.58	2540429	134	25529	33	73778	0	0	0	18
SPMP103_bin.2	MEDIUM	97.28	0.03	2879600	182	21762	39	109085	0	0	0	19
SPMP103_bin.20	MEDIUM	93.15	3.42	3371334	364	12235	91	44108	0	0	0	17
SPMP103_bin.23	MEDIUM	55.56	2.22	1530277	342	4780	116	15253	0	0	0	8
SPMP103_bin.27	MEDIUM	94.76	0	2077836	164	17488	43	73509	0	0	0	20
SPMP103_bin.28	MEDIUM	94.76	2.7	2108984	144	20156	32	68291	0	0	0	20
SPMP103_bin.29	MEDIUM	54.02	1.12	3122059	672	4867	218	16822	0	1	0	11
SPMP103_bin.4	MEDIUM	73.28	0.86	1032016	68	23476	15	47276	0	1	0	8
SPMP103_bin.9	MEDIUM	54.31	0	2017450	470	4240	163	18915	0	0	0	12
SPMP104_bin.1	MEDIUM	63.39	0	1680152	153	16375	33	78129	0	0	0	13
SPMP104_bin.11	MEDIUM	63.53	1.55	2022361	421	4951	131	19396	0	0	0	11
SPMP104_bin.12	MEDIUM	91.82	1.51	2025209	259	9596	65	35968	0	1	0	20
SPMP104_bin.13	MEDIUM	94.55	1.22	2136203	144	20424	34	53036	0	0	0	20
SPMP104_bin.14	MEDIUM	65.3	0.78	1236286	255	5343	80	14812	0	0	0	7
SPMP104_bin.16	MEDIUM	96.6	0.67	1803882	96	25543	20	111404	0	1	0	15
SPMP104_bin.17	MEDIUM	71.39	1.5	1305814	269	5208	84	16857	0	0	0	14
SPMP104_bin.19	MEDIUM	90.15	2.22	2789932	354	10005	81	45760	0	0	0	17
SPMP104_bin.20	MEDIUM	79.98	6.25	2495034	240	15625	53	58071	0	0	0	17
SPMP104_bin.21	MEDIUM	77.1	0.22	1502453	274	5966	83	21336	0	0	0	12
SPMP104_bin.23	MEDIUM	90.44	0.67	1905727	135	19889	33	50443	0	0	0	15
SPMP104_bin.25	MEDIUM	65.06	0.63	2311615	436	5592	123	25606	0	0	0	8
SPMP104_bin.26	MEDIUM	97.9	0.95	2689053	136	29416	29	104442	0	0	0	18
SPMP104_bin.6	MEDIUM	76.36	1.32	1390385	269	5541	88	14694	0	0	0	16
SPMP104_bin.8	MEDIUM	72.17	1.04	1470019	303	4938	96	20559	0	0	0	5
SPMP105_bin.1	MEDIUM	91.94	0	1610377	165	13180	41	44652	0	0	0	17
SPMP105_bin.10	MEDIUM	91.49	0.92	1989972	201	11992	48	43618	0	0	0	20
SPMP105_bin.11	MEDIUM	58.05	1.75	1193671	157	9562	36	43130	0	0	0	18
SPMP105_bin.15	MEDIUM	82.72	1.48	2217053	298	9309	75	44694	0	0	0	16
SPMP105_bin.16	MEDIUM	82.55	1.34	1728922	248	8264	71	23679	0	0	0	14
SPMP105_bin.17	MEDIUM	94.69	0.5	1997599	142	19375	32	64769	0	0	0	20
SPMP105_bin.2	MEDIUM	78.71	0.74	1871863	310	7115	89	30884	0	0	0	11
SPMP105_bin.20	MEDIUM	67.32	1.79	2215521	238	13467	55	38828	0	0	0	17
SPMP105_bin.25	MEDIUM	96.22	0	2769278	138	28101	30	116720	0	0	0	16
SPMP105_bin.26	MEDIUM	91.11	0.45	1721478	229	8918	60	40871	0	2	0	15
SPMP105_bin.3	MEDIUM	55.89	0	1403438	282	5005	85	39389	0	0	0	14
SPMP105_bin.6	MEDIUM	88.01	2.45	1401268	172	9794	44	39946	0	0	0	19
SPMP105_bin.7	MEDIUM	79.71	3.75	2039819	264	9804	72	32082	0	0	0	12
SPMP105_bin.8	MEDIUM	93.75	0.97	2234470	196	14634	47	55728	0	0	0	13
SPMP106_bin.14	MEDIUM	77.93	0	3928604	219	25856	48	94627	0	0	0	19
SPMP106_bin.18	MEDIUM	62.29	2.41	1408184	277	5597	91	16322	0	0	0	8
SPMP106_bin.19	MEDIUM	90.42	0.38	4104908	428	12499	101	48126	0	0	0	17
SPMP106_bin.21	MEDIUM	93.09	0.34	2402530	156	21618	37	76483	0	0	0	18
SPMP106_bin.22	MEDIUM	67.27	7.12	1809775	355	5527	106	23847	0	0	0	13
SPMP106_bin.23	MEDIUM	88.47	2.07	2018370	218	12191	53	39664	0	0	0	19
SPMP106_bin.25	MEDIUM	94.46	1.74	4862000	311	23457	63	89339	0	0	0	18
SPMP106_bin.26	MEDIUM	76.04	2.01	1612808	201	10188	47	64115	0	0	0	16
SPMP106_bin.27	MEDIUM	97.29	0.1	1947918	131	22116	31	59688	0	0	0	17
SPMP106_bin.28	MEDIUM	87.66	0.84	2176416	102	36994	18	100880	0	1	0	19
SPMP106_bin.3	MEDIUM	72.1	0.48	2149726	378	6356	108	21805	0	0	0	8
SPMP106_bin.30	MEDIUM	99.06	0.94	2687173	263	13710	55	56124	0	0	0	17
SPMP106_bin.31	MEDIUM	98.66	0.67	1952996	52	73462	8	305343	0	1	0	18
SPMP106_bin.32	MEDIUM	71.06	0	1581074	239	7334	69	25953	0	0	0	13
SPMP106_bin.33	MEDIUM	69.19	2.72	1482902	235	7328	63	29762	0	0	0	14
SPMP106_bin.34	MEDIUM	88.35	4.25	2080807	310	7946	80	43892	0	0	0	16
SPMP106_bin.4	MEDIUM	95.07	2.42	1894891	187	13729	47	44747	0	0	0	19
SPMP106_bin.41	MEDIUM	94.79	1.32	2364023	158	20369	33	79183	0	0	0	19
SPMP106_bin.43	MEDIUM	97.65	6.33	3882230	398	15645	79	55290	0	0	0	16
SPMP106_bin.44	MEDIUM	93.64	5.66	3314596	246	24116	36	170201	0	0	0	18
SPMP106_bin.47	MEDIUM	87.65	0	2082643	209	12815	48	58865	0	0	0	18
SPMP106_bin.48	MEDIUM	94.39	0	2248915	241	11727	58	39241	0	0	0	15
SPMP106_bin.5	MEDIUM	91.34	0.62	1834614	214	10512	53	44541	0	1	0	17
SPMP106_bin.51	MEDIUM	56.19	0	1312204	173	10065	42	33354	0	1	0	16
SPMP106_bin.6	MEDIUM	95.89	0	1239913	32	81996	5	199046	0	0	0	20
SPMP106_bin.8	MEDIUM	68.1	0	3242584	214	19797	48	76100	0	0	0	17
SPMP106_bin.9	MEDIUM	78.8	9.43	2271575	360	7785	98	25075	0	0	0	8
SPMP107_bin.1	MEDIUM	56.84	0.86	1496813	278	5924	81	26291	0	0	0	6
SPMP107_bin.12	MEDIUM	91.12	1.86	3649257	303	18185	65	56138	0	0	0	15
SPMP107_bin.14	MEDIUM	64.94	1.79	1793795	295	6860	87	27473	0	0	0	14
SPMP107_bin.16	MEDIUM	52.79	0	1133199	258	4473	87	18066	0	0	0	9
SPMP107_bin.17	MEDIUM	92.67	1.61	1924936	156	16781	34	52165	0	0	0	20
SPMP107_bin.18	MEDIUM	92.26	0.51	1908647	212	12337	53	43435	0	0	0	13
SPMP107_bin.19	MEDIUM	63.07	0.02	1187870	225	5747	70	18352	0	1	0	14
SPMP107_bin.20	MEDIUM	74.17	0.69	1879652	319	6704	91	28327	0	0	0	17
SPMP107_bin.21	MEDIUM	90.44	5.21	2670628	255	14055	63	49263	0	0	0	15
SPMP107_bin.25	MEDIUM	62.24	0	2873518	595	4928	183	28245	0	0	0	10
SPMP107_bin.26	MEDIUM	68.26	0	4414808	573	9699	145	42990	0	0	0	13
SPMP107_bin.8	MEDIUM	92.79	1.74	1950782	220	10907	56	30378	0	0	0	16
SPMP107_bin.9	MEDIUM	93.37	0.37	1896704	114	24637	27	81515	0	1	0	18
SPMP108_bin.1	MEDIUM	94.91	1.1	2061638	164	16587	40	62559	0	0	0	19
SPMP108_bin.13	MEDIUM	87.94	1.01	1850174	255	8905	69	24725	0	1	0	12
SPMP108_bin.14	MEDIUM	65.26	7.7	1438837	254	6114	73	23153	0	1	0	16
SPMP108_bin.17	MEDIUM	75.07	0.15	1570653	217	8548	53	45642	0	0	0	17
SPMP108_bin.18	MEDIUM	94	0.16	2347728	176	17712	42	64515	0	0	0	18
SPMP108_bin.19	MEDIUM	81.85	0.44	1083290	130	11073	32	28632	0	0	0	9
SPMP108_bin.2	MEDIUM	93.2	1.32	2004233	155	17759	38	51957	0	0	0	19
SPMP108_bin.22	MEDIUM	74.34	0.67	1468161	73	32015	16	85822	0	1	0	12
SPMP108_bin.26	MEDIUM	78.84	0.37	2053224	296	8348	71	37263	0	0	0	12
SPMP108_bin.27	MEDIUM	51.14	9.82	1911704	407	4972	133	17560	0	0	0	12
SPMP108_bin.3	MEDIUM	69.17	0.63	1645024	170	14215	34	67709	0	0	0	16
SPMP108_bin.5	MEDIUM	64.96	1.93	1399558	238	6763	66	24376	0	0	0	12
SPMP108_bin.6	MEDIUM	60.13	0	1421068	267	5850	78	37351	0	1	0	11
SPMP108_bin.7	MEDIUM	92.92	1.33	2683131	283	11528	75	37696	0	0	0	17
SPMP109_bin.1	MEDIUM	90.14	0	1956596	163	15406	43	40596	0	0	0	17
SPMP109_bin.10	MEDIUM	88.7	3.86	2879192	351	11090	80	40138	0	0	0	17
SPMP109_bin.12	MEDIUM	80.5	1.16	2431555	298	9658	79	45929	0	0	0	15
SPMP109_bin.14	MEDIUM	58.68	0.34	1858078	176	14727	40	41889	0	0	0	11
SPMP109_bin.3	MEDIUM	83.15	4.39	2113489	297	8714	76	35803	0	0	0	14
SPMP109_bin.4	MEDIUM	96.03	0.14	2635313	114	37104	25	84753	0	0	0	19
SPMP109_bin.5	MEDIUM	50.67	0.36	1049354	58	22760	15	67357	0	1	0	10
SPMP109_bin.6	MEDIUM	65.68	1.64	1657355	299	6052	92	19050	0	0	0	15
SPMP10_bin.10	MEDIUM	84.32	0.97	2008603	229	11081	63	41160	0	0	0	15
SPMP10_bin.11	MEDIUM	77.68	0.89	2012575	260	9454	67	44042	0	1	0	13
SPMP10_bin.12	MEDIUM	67.24	0	2864790	323	11391	81	37495	0	0	0	17
SPMP10_bin.13	MEDIUM	54.8	2.43	1959980	424	4632	136	22560	0	0	0	9
SPMP10_bin.14	MEDIUM	87.23	1.74	2496513	197	16063	48	50410	0	0	0	16
SPMP10_bin.15	MEDIUM	60.53	1.75	1370320	218	7534	62	26215	0	0	0	12
SPMP10_bin.16	MEDIUM	74.19	1.68	1659885	294	6279	86	19595	0	0	0	14
SPMP10_bin.21	MEDIUM	89.68	1.19	2110305	289	9209	78	54103	0	0	0	15
SPMP10_bin.25	MEDIUM	63.67	1.27	1424391	284	5346	89	22872	0	0	0	14
SPMP10_bin.28	MEDIUM	74.36	1.57	1901816	319	6932	86	33856	0	0	0	8
SPMP10_bin.32	MEDIUM	94.08	0.78	2022544	156	18056	36	70270	0	0	0	18
SPMP10_bin.35	MEDIUM	65.69	0	1973035	384	5624	123	14853	0	0	0	5
SPMP10_bin.37	MEDIUM	59.64	1.4	1064493	222	5008	73	15632	0	0	0	12
SPMP10_bin.41	MEDIUM	82.19	1.44	3588060	485	8651	131	37861	0	0	0	16
SPMP10_bin.43	MEDIUM	79	3.69	1739824	234	8686	61	28473	0	0	0	19
SPMP10_bin.45	MEDIUM	53.93	1.79	1532153	227	8015	63	31675	0	0	0	15
SPMP10_bin.48	MEDIUM	90.34	3.96	2428061	184	18388	45	59348	0	0	0	17
SPMP10_bin.5	MEDIUM	94.34	1.13	1887773	140	19562	29	58586	0	2	0	19
SPMP10_bin.7	MEDIUM	95.56	0	2056399	158	17974	36	53921	0	0	0	19
SPMP11_bin.11	MEDIUM	91.67	4.97	2006346	172	15735	41	50942	0	0	0	18
SPMP11_bin.12	MEDIUM	82.62	1.61	1548902	241	6995	69	28135	0	0	0	12
SPMP11_bin.13	MEDIUM	96.85	0.84	2486859	225	15464	54	64007	0	0	0	17
SPMP11_bin.16	MEDIUM	82.7	2.03	2113401	284	8577	81	29938	0	0	0	16
SPMP11_bin.19	MEDIUM	76.61	0	943487	100	12061	24	38883	0	1	0	8
SPMP11_bin.20	MEDIUM	93.25	0.25	3871765	317	15780	75	54893	0	0	0	18
SPMP11_bin.21	MEDIUM	75.7	2.31	1768991	266	8108	70	32034	0	0	0	14
SPMP11_bin.25	MEDIUM	57.76	0	1775273	263	7551	78	26433	0	0	0	11
SPMP11_bin.27	MEDIUM	83.94	0.67	1675797	158	15131	34	49272	0	1	0	17
SPMP11_bin.3	MEDIUM	92.26	3.05	4113142	395	14411	94	50066	0	0	0	18
SPMP11_bin.36	MEDIUM	77.51	1.27	2106920	234	12111	53	47691	0	0	0	16
SPMP11_bin.39	MEDIUM	61.07	9.82	2072553	386	5850	112	23268	0	0	0	13
SPMP11_bin.4	MEDIUM	75.93	0	1433690	257	6062	75	19555	0	0	0	9
SPMP11_bin.42	MEDIUM	65.68	2.16	1609855	348	4811	115	34252	0	0	0	12
SPMP11_bin.45	MEDIUM	66.96	1.79	1868195	251	8865	71	31552	0	2	0	18
SPMP11_bin.46	MEDIUM	71.14	0.84	1501946	292	5720	93	26241	0	0	0	11
SPMP11_bin.47	MEDIUM	94.56	0	2494049	117	30735	27	90142	0	0	0	19
SPMP11_bin.5	MEDIUM	94.64	1.34	2103134	249	9827	66	40429	0	0	0	17
SPMP11_bin.50	MEDIUM	62.1	0.81	1327193	121	14503	30	51076	0	0	0	11
SPMP11_bin.53	MEDIUM	91.21	0.89	1395476	179	8882	52	31641	0	0	0	15
SPMP11_bin.60	MEDIUM	52.68	0	1473788	246	6573	68	22613	0	0	0	15
SPMP11_bin.62	MEDIUM	71.79	0.34	1366898	290	4802	96	15182	0	0	0	9
SPMP11_bin.63	MEDIUM	77.33	0	3115657	495	7435	134	28877	0	0	0	13
SPMP11_bin.64	MEDIUM	93.38	0.48	2561128	271	11244	71	79009	0	0	0	18
SPMP11_bin.8	MEDIUM	86.38	0	1599303	186	11168	45	54577	0	1	0	18
SPMP11_bin.9	MEDIUM	62.95	4.47	1936086	195	13538	43	76567	0	0	0	10
SPMP12_bin.1	MEDIUM	81.94	2.97	2165073	368	6856	103	25686	0	0	0	15
SPMP12_bin.11	MEDIUM	59.97	2.48	1113271	245	4703	84	11304	0	0	0	5
SPMP12_bin.12	MEDIUM	57.24	3.45	2401572	162	22256	34	71826	0	0	0	13
SPMP12_bin.14	MEDIUM	92.53	1.17	2307536	151	25393	32	76956	0	0	0	18
SPMP12_bin.15	MEDIUM	91.38	2.22	3444817	340	13487	80	57796	0	0	0	18
SPMP12_bin.17	MEDIUM	50	1.72	1863536	415	4601	138	16849	0	0	0	0
SPMP12_bin.18	MEDIUM	94.32	1.65	2190216	226	12889	58	69024	0	0	0	18
SPMP12_bin.19	MEDIUM	89.72	0.67	1916002	269	8711	70	28905	0	0	0	14
SPMP12_bin.20	MEDIUM	56.4	0	1182274	267	4650	93	12386	0	0	0	11
SPMP12_bin.21	MEDIUM	62.07	5.17	3192681	379	10307	93	55666	0	0	0	17
SPMP12_bin.24	MEDIUM	69.93	0	1777565	319	6301	95	23052	0	0	0	12
SPMP12_bin.26	MEDIUM	96.47	1.61	2260038	138	22204	31	126191	0	1	0	19
SPMP12_bin.27	MEDIUM	90.7	0.82	2138603	300	8690	80	27772	0	0	0	15
SPMP12_bin.29	MEDIUM	91.14	5.3	2064698	223	12780	51	36719	0	0	0	19
SPMP12_bin.30	MEDIUM	96.31	4.87	3344320	454	9480	106	65371	0	0	0	18
SPMP12_bin.33	MEDIUM	75.17	0.34	1414609	73	27679	15	116270	0	0	0	17
SPMP12_bin.35	MEDIUM	88.05	1.81	2251082	224	13471	59	34020	0	0	0	18
SPMP12_bin.36	MEDIUM	88.72	2	1788265	256	7653	73	26059	0	0	0	16
SPMP12_bin.37	MEDIUM	71.23	1.75	1535193	234	7940	63	28802	0	0	0	17
SPMP12_bin.4	MEDIUM	54.97	0.67	1465841	329	4634	109	16240	0	0	0	13
SPMP12_bin.40	MEDIUM	62.66	0	1221601	274	4641	94	13192	0	0	0	10
SPMP12_bin.42	MEDIUM	93.96	0.84	2250132	178	15871	47	58875	0	0	0	16
SPMP12_bin.5	MEDIUM	82.3	5.26	1734611	314	6021	92	24922	0	1	0	15
SPMP12_bin.53	MEDIUM	96.52	2.64	1961946	113	25299	24	93263	0	0	0	15
SPMP12_bin.6	MEDIUM	92.92	0.19	2200158	172	16864	43	44381	0	0	0	18
SPMP12_bin.7	MEDIUM	95.53	1.48	2757380	226	16305	52	52473	0	0	0	20
SPMP13_bin.1	MEDIUM	95	0.88	2087824	186	13962	46	55338	0	1	0	16
SPMP13_bin.11	MEDIUM	89.9	0.24	2191989	255	10879	68	34299	0	0	0	13
SPMP13_bin.12	MEDIUM	96.46	1.92	1922871	164	15296	38	48091	0	0	0	15
SPMP13_bin.13	MEDIUM	89.69	3.23	1854463	236	9895	59	39515	0	0	0	15
SPMP13_bin.15	MEDIUM	94.05	0.34	2047819	177	14782	43	56684	0	1	0	17
SPMP13_bin.18	MEDIUM	50.88	0	1334397	272	5283	85	22570	0	0	0	15
SPMP13_bin.22	MEDIUM	89.93	0.84	2246192	295	9001	79	34373	0	0	0	15
SPMP13_bin.25	MEDIUM	93.15	3.76	2654253	296	11902	75	41078	0	0	0	18
SPMP13_bin.26	MEDIUM	76.47	0.7	1666610	285	6705	76	22478	0	0	0	12
SPMP13_bin.27	MEDIUM	94.67	0.89	2074517	159	17539	37	58596	0	1	0	16
SPMP13_bin.28	MEDIUM	64.79	1.01	1305962	259	5425	79	18596	0	0	0	10
SPMP13_bin.32	MEDIUM	83.95	2.35	1592768	156	12967	42	32901	0	0	0	17
SPMP13_bin.33	MEDIUM	76.41	0.89	2009944	237	11315	57	41859	0	0	0	14
SPMP13_bin.34	MEDIUM	50.4	0	1003394	236	4366	81	12234	0	0	0	14
SPMP13_bin.36	MEDIUM	79.42	0.67	1647897	155	13718	37	41569	0	1	0	13
SPMP13_bin.37	MEDIUM	94.18	0	2427410	195	19043	46	87102	0	0	0	18
SPMP13_bin.38	MEDIUM	52.44	3.57	1497246	289	5616	86	19681	0	0	0	13
SPMP13_bin.39	MEDIUM	91.93	0.22	1812995	241	9001	65	32841	0	0	0	15
SPMP13_bin.40	MEDIUM	72.88	0	1784272	201	10507	54	44693	0	0	0	20
SPMP13_bin.45	MEDIUM	52.36	1.89	1105830	252	4421	82	15656	0	0	0	9
SPMP13_bin.48	MEDIUM	75.3	0.23	2077796	345	6549	103	25592	0	0	0	14
SPMP13_bin.49	MEDIUM	63.73	0	1182378	257	4687	83	18936	0	0	0	6
SPMP13_bin.5	MEDIUM	91.55	2.04	4727724	480	13016	110	55750	0	0	0	19
SPMP13_bin.50	MEDIUM	87.12	0.86	1566742	223	8948	61	22035	0	0	0	18
SPMP13_bin.51	MEDIUM	93.79	0	1673218	201	11326	48	45129	0	1	0	18
SPMP13_bin.52	MEDIUM	90.56	1.64	1776248	157	15867	41	34781	0	1	0	19
SPMP13_bin.53	MEDIUM	55.17	0	3083661	517	6658	146	33342	0	0	0	15
SPMP13_bin.56	MEDIUM	85.63	1.34	2735948	312	12127	80	36503	0	2	0	17
SPMP13_bin.58	MEDIUM	63.6	5.92	1269354	260	5266	85	13771	0	0	0	1
SPMP13_bin.60	MEDIUM	54.51	1.37	1676900	201	11340	46	39035	0	0	0	10
SPMP13_bin.8	MEDIUM	72.59	0.24	1747281	345	5158	108	22381	0	0	0	8
SPMP13_bin.9	MEDIUM	84.26	0.91	1875948	330	6278	96	20291	0	0	0	14
SPMP14_bin.13	MEDIUM	83.94	0.94	2030328	293	8280	77	31971	0	1	0	19
SPMP14_bin.15	MEDIUM	88.94	0.96	1783477	105	22832	26	74141	0	0	0	15
SPMP14_bin.18	MEDIUM	84.72	0.27	1656044	203	9958	58	31853	0	1	0	16
SPMP14_bin.19	MEDIUM	50.5	0.67	1365632	302	4658	101	18420	0	0	0	10
SPMP14_bin.20	MEDIUM	88.87	0	1890248	267	8454	67	41554	0	0	0	10
SPMP14_bin.21	MEDIUM	94.43	1.79	2140366	245	12296	57	48614	0	0	0	17
SPMP14_bin.28	MEDIUM	71.69	2.87	2638562	492	5703	150	26494	0	0	0	10
SPMP14_bin.29	MEDIUM	85.83	4.44	2523019	305	11024	76	45054	0	0	0	14
SPMP14_bin.3	MEDIUM	64.63	0	1492117	230	7074	63	24244	0	1	0	14
SPMP14_bin.32	MEDIUM	91.58	0.62	1978801	217	11817	50	44740	0	1	0	14
SPMP14_bin.34	MEDIUM	75.22	5.47	3188208	542	6695	145	30582	0	0	0	19
SPMP14_bin.35	MEDIUM	86.46	1.27	2379968	246	12511	59	57628	0	0	0	16
SPMP14_bin.36	MEDIUM	84.28	1.39	1794024	218	9500	59	29936	0	0	0	15
SPMP14_bin.38	MEDIUM	96.37	1.61	1974900	107	26690	22	85131	0	0	0	19
SPMP14_bin.40	MEDIUM	94.3	1.01	2126110	157	17856	36	80655	0	0	0	18
SPMP14_bin.43	MEDIUM	54.55	0	1929210	333	6379	101	22099	0	0	0	7
SPMP14_bin.45	MEDIUM	92.98	5.61	3014716	284	13798	60	66603	0	0	0	17
SPMP14_bin.48	MEDIUM	70.69	0	899336	88	13504	23	37745	0	0	0	7
SPMP14_bin.50	MEDIUM	71.19	4.58	1896334	281	8175	73	30370	0	0	0	17
SPMP14_bin.53	MEDIUM	52.63	0	796104	74	14610	20	35471	0	0	0	8
SPMP14_bin.55	MEDIUM	63.16	0	2195007	341	7273	102	23799	0	0	0	10
SPMP14_bin.56	MEDIUM	54.36	1.57	1411903	167	11021	41	41559	0	0	0	12
SPMP14_bin.57	MEDIUM	63.98	0	1169758	232	5479	74	17226	0	0	0	10
SPMP14_bin.6	MEDIUM	51.87	5.26	2259197	326	8176	87	27314	0	0	0	15
SPMP14_bin.9	MEDIUM	80.34	0.12	1717632	296	6244	89	24055	0	0	0	12
SPMP15_bin.1	MEDIUM	52.59	0	668833	126	5889	40	20956	0	0	0	3
SPMP15_bin.11	MEDIUM	75.17	1.72	3271311	218	20310	50	89515	0	0	0	16
SPMP15_bin.12	MEDIUM	98.49	5.04	3219385	210	21781	47	75560	0	0	0	17
SPMP15_bin.15	MEDIUM	76.76	3.56	2479272	351	8763	86	40815	0	0	0	16
SPMP15_bin.16	MEDIUM	99.57	2.45	3762407	243	22347	57	61145	0	0	0	19
SPMP15_bin.18	MEDIUM	78.79	6.03	7463713	514	20172	115	67677	0	0	0	18
SPMP15_bin.21	MEDIUM	96.35	0.58	2187743	142	20737	33	56217	0	0	0	15
SPMP15_bin.23	MEDIUM	69.85	0	2434736	436	5899	133	23196	0	0	0	10
SPMP15_bin.24	MEDIUM	89.59	1.54	1782035	193	11713	50	38832	0	0	0	15
SPMP15_bin.28	MEDIUM	86.37	0	2345994	273	10980	70	45852	0	0	0	14
SPMP15_bin.29	MEDIUM	91.17	4.72	3588534	471	9522	117	40953	0	1	0	17
SPMP15_bin.3	MEDIUM	96.52	0.42	1898151	76	36589	18	109097	0	0	0	17
SPMP15_bin.30	MEDIUM	90.05	3.49	2916197	227	17673	52	62096	0	0	0	17
SPMP15_bin.31	MEDIUM	94.99	2.43	2720006	241	16159	49	66623	0	0	0	15
SPMP15_bin.33	MEDIUM	95.92	0.18	1674719	129	17789	28	138790	0	0	0	14
SPMP15_bin.37	MEDIUM	51.02	0	3549762	515	7752	144	31856	0	0	0	15
SPMP15_bin.39	MEDIUM	86.53	1.8	2196900	277	9372	78	36822	0	0	0	18
SPMP15_bin.5	MEDIUM	97.95	1.27	2755188	179	24953	37	82586	0	0	0	16
SPMP15_bin.6	MEDIUM	81.21	0.36	2264537	361	6905	103	29086	0	0	0	9
SPMP15_bin.9	MEDIUM	95.75	1.48	2853923	234	17559	54	55270	0	0	0	16
SPMP16_bin.1	MEDIUM	84.84	0.39	2055585	335	7018	92	23703	0	0	0	11
SPMP16_bin.11	MEDIUM	67.87	1	981245	113	11092	28	34948	0	0	0	12
SPMP16_bin.13	MEDIUM	72.4	1.95	2087698	370	6272	107	22189	0	0	0	14
SPMP16_bin.16	MEDIUM	97.65	0.67	2389419	165	20344	39	54431	0	0	0	17
SPMP16_bin.17	MEDIUM	66.94	2.35	1269725	232	6201	65	24444	0	1	0	14
SPMP16_bin.19	MEDIUM	79.5	0.22	1636586	181	11549	47	33565	0	1	0	14
SPMP16_bin.21	MEDIUM	97.42	0.89	1840958	121	20197	30	59704	0	1	0	16
SPMP16_bin.22	MEDIUM	91.77	0.81	1987713	220	11979	48	56467	0	0	0	16
SPMP16_bin.23	MEDIUM	91.04	4.71	2843536	277	14041	61	64130	0	0	0	17
SPMP16_bin.25	MEDIUM	71.91	1.48	1544707	258	6612	74	38572	0	0	0	12
SPMP16_bin.26	MEDIUM	91.25	1.34	1922437	134	20803	30	59437	0	0	0	19
SPMP16_bin.28	MEDIUM	84.57	0.34	2018274	176	15597	42	55302	0	1	0	18
SPMP16_bin.32	MEDIUM	91.61	1.34	1867785	117	25738	25	83447	0	0	0	19
SPMP16_bin.33	MEDIUM	57.24	0	1349973	313	4360	105	19176	0	0	0	6
SPMP16_bin.34	MEDIUM	64.81	0.28	2852803	483	6671	140	32473	0	0	0	9
SPMP16_bin.36	MEDIUM	66.06	0.73	2604662	535	5189	177	15333	0	0	0	10
SPMP16_bin.4	MEDIUM	95.28	1.73	1986390	231	10997	62	40221	0	0	0	16
SPMP16_bin.40	MEDIUM	78.38	0.54	2334814	318	8809	87	31576	0	0	0	15
SPMP16_bin.42	MEDIUM	77.26	1.73	1288033	189	8246	46	64032	0	0	0	15
SPMP16_bin.44	MEDIUM	86.73	0.67	2203789	201	14604	52	40017	0	1	0	16
SPMP16_bin.45	MEDIUM	84.95	0.37	2264575	291	9100	79	52937	0	0	0	16
SPMP16_bin.52	MEDIUM	85.91	0.22	1746861	250	8704	66	25356	0	0	0	10
SPMP16_bin.53	MEDIUM	78.3	0.7	1421267	148	12837	38	32708	0	2	0	17
SPMP16_bin.56	MEDIUM	91.44	1.18	2262666	242	11738	62	42500	0	0	0	18
SPMP16_bin.57	MEDIUM	72.09	0	1865825	276	8022	68	52706	0	0	0	16
SPMP16_bin.58	MEDIUM	71.02	0	2079287	362	6275	102	24827	0	0	0	5
SPMP16_bin.59	MEDIUM	95.64	0.34	1798221	97	25466	21	97315	0	3	0	17
SPMP16_bin.6	MEDIUM	94.38	0.3	2986277	383	10223	102	37921	0	0	0	17
SPMP16_bin.60	MEDIUM	75.71	1.68	2254155	392	6190	122	21935	0	0	0	12
SPMP16_bin.61	MEDIUM	77.71	0.68	1762791	295	6865	83	23592	0	0	0	15
SPMP16_bin.63	MEDIUM	58.62	1.72	1422430	276	5566	84	24440	0	0	0	14
SPMP16_bin.64	MEDIUM	77.19	1.45	1949503	172	16223	41	44503	0	0	0	15
SPMP16_bin.65	MEDIUM	91.31	2.85	1611457	191	10216	50	47925	0	1	0	15
SPMP16_bin.8	MEDIUM	93.01	0.34	2228891	195	15995	49	45889	0	0	0	14
SPMP16_bin.9	MEDIUM	68.42	5.26	2458441	292	10270	77	41100	0	0	0	13
SPMP17_bin.1	MEDIUM	72.77	2.2	1636457	309	5892	94	22226	0	0	0	14
SPMP17_bin.10	MEDIUM	68.27	0.13	1396762	278	5450	90	16525	0	1	0	14
SPMP17_bin.14	MEDIUM	69.41	1.89	1519088	319	5053	106	18688	0	0	0	10
SPMP17_bin.15	MEDIUM	57.89	9.82	2264619	521	4420	171	16540	0	0	0	12
SPMP17_bin.18	MEDIUM	66.44	0.79	846411	167	5515	50	17648	0	1	0	6
SPMP17_bin.22	MEDIUM	61.63	2.01	1078466	261	4189	92	13021	0	0	0	12
SPMP17_bin.25	MEDIUM	69.48	1.28	1709006	317	5783	100	18031	0	0	0	14
SPMP17_bin.27	MEDIUM	66.69	0.67	1353530	288	5166	91	15159	0	2	0	12
SPMP17_bin.3	MEDIUM	83.45	3.49	1562842	255	7064	75	24420	0	0	0	19
SPMP17_bin.30	MEDIUM	77.23	0.81	1776969	265	7875	76	26298	0	0	0	19
SPMP17_bin.31	MEDIUM	54.79	0.89	1527286	339	4654	119	12524	0	0	0	9
SPMP17_bin.33	MEDIUM	83.17	2.04	1631978	284	6193	84	32145	0	1	0	13
SPMP17_bin.35	MEDIUM	89.06	7.15	1685239	249	7687	71	27979	0	0	0	19
SPMP17_bin.37	MEDIUM	60.47	2.39	1460943	277	5805	86	19885	0	0	0	9
SPMP17_bin.40	MEDIUM	68.17	1.18	1664046	361	4711	120	16541	0	0	0	11
SPMP17_bin.43	MEDIUM	63.18	0	1697141	347	5244	111	15389	0	0	0	16
SPMP17_bin.45	MEDIUM	64.4	1.36	1580204	353	4681	124	13105	0	0	0	13
SPMP17_bin.46	MEDIUM	77.59	2.07	1533282	294	5774	91	21327	0	0	0	14
SPMP17_bin.48	MEDIUM	70.22	2.14	1475254	283	5513	86	25685	0	0	0	15
SPMP17_bin.52	MEDIUM	64.6	1.36	1271013	257	5395	83	22551	0	0	0	12
SPMP17_bin.53	MEDIUM	63.68	1.23	1345804	237	6020	72	37150	0	0	0	9
SPMP18_bin.1	MEDIUM	83.19	1.88	2330620	309	9284	78	35355	0	0	0	15
SPMP18_bin.12	MEDIUM	68.12	2.39	1339227	149	11666	35	49250	0	1	0	19
SPMP18_bin.16	MEDIUM	98.99	1.44	1986487	108	24081	29	79014	0	0	0	16
SPMP18_bin.17	MEDIUM	79.98	3.49	2238765	372	7000	105	28997	0	2	0	15
SPMP18_bin.20	MEDIUM	53.45	0	2064471	366	6281	117	16314	0	0	0	15
SPMP18_bin.23	MEDIUM	80.52	0.34	1815058	327	6116	99	22293	0	0	0	12
SPMP18_bin.25	MEDIUM	84.97	0.22	1636492	106	21869	21	81546	0	1	0	15
SPMP18_bin.26	MEDIUM	67.75	0	1163328	103	16082	25	40874	0	0	0	9
SPMP18_bin.28	MEDIUM	86.53	1.2	1750152	116	22359	24	76747	0	0	0	16
SPMP18_bin.31	MEDIUM	82.38	0.69	2144169	323	7760	90	30513	0	0	0	15
SPMP18_bin.35	MEDIUM	82.94	0.34	1577161	246	7234	71	29816	0	0	0	10
SPMP18_bin.36	MEDIUM	76.55	0	3342834	239	19648	57	53154	0	0	0	16
SPMP18_bin.37	MEDIUM	52.25	0.69	904325	222	4087	80	12625	0	0	0	5
SPMP18_bin.38	MEDIUM	92.98	8.77	2410939	190	17977	38	67947	0	0	0	15
SPMP18_bin.39	MEDIUM	93.96	0.67	2493679	131	27352	29	66373	0	0	0	19
SPMP18_bin.4	MEDIUM	68.26	5.17	3864432	479	10310	120	33912	0	0	0	13
SPMP18_bin.41	MEDIUM	88.05	0.36	2155293	222	12778	54	40930	0	0	0	16
SPMP18_bin.42	MEDIUM	68.02	6.25	2242032	310	9126	81	25363	0	0	0	16
SPMP18_bin.43	MEDIUM	61.4	0	1807338	290	6870	84	34029	0	0	0	18
SPMP18_bin.5	MEDIUM	81.99	2.24	1673413	218	8665	52	37362	0	0	0	14
SPMP18_bin.50	MEDIUM	86.2	0.68	2032283	297	8339	82	36390	0	0	0	14
SPMP18_bin.53	MEDIUM	95.64	1.8	1949714	119	20804	27	75444	0	0	0	18
SPMP18_bin.54	MEDIUM	50.57	0	1142991	247	4689	79	15262	0	0	0	5
SPMP18_bin.55	MEDIUM	81.09	0	1685762	198	11851	43	41611	0	0	0	15
SPMP18_bin.56	MEDIUM	69.29	0	1172887	204	6341	69	13864	0	0	0	13
SPMP18_bin.57	MEDIUM	92.72	0	2396806	246	11923	64	43306	0	0	0	17
SPMP18_bin.61	MEDIUM	96.8	1.6	1933596	212	12363	50	57298	0	0	0	19
SPMP18_bin.63	MEDIUM	92.4	2.09	2408615	140	24082	35	70265	0	0	0	16
SPMP18_bin.64	MEDIUM	87.35	2.99	2393931	250	12552	58	41335	0	0	0	16
SPMP18_bin.68	MEDIUM	96.06	1.23	2096693	185	14357	45	50553	0	0	0	19
SPMP18_bin.69	MEDIUM	91.64	0.71	1926891	211	10925	55	34759	0	0	0	14
SPMP18_bin.72	MEDIUM	86.07	2.76	3077009	315	13243	72	53962	0	0	0	10
SPMP18_bin.73	MEDIUM	92.96	2.06	2756424	171	23535	41	80463	0	0	0	18
SPMP18_bin.75	MEDIUM	55.96	6.9	1634480	307	5576	89	28963	0	1	0	12
SPMP18_bin.76	MEDIUM	95.75	1.03	1854105	91	31269	21	76119	0	1	0	13
SPMP18_bin.77	MEDIUM	71.67	0.84	1949076	329	6815	89	35298	0	0	0	15
SPMP18_bin.80	MEDIUM	89.73	1.01	1829699	240	8921	62	49029	0	0	0	14
SPMP19_bin.10	MEDIUM	91.73	0.94	2509812	188	18549	45	43597	0	0	0	17
SPMP19_bin.11	MEDIUM	69.76	0.12	1098746	45	38042	10	87532	0	0	0	17
SPMP19_bin.12	MEDIUM	75.44	0	2199227	176	16995	42	50837	0	0	0	15
SPMP19_bin.13	MEDIUM	76.22	0.06	1665582	234	8343	60	35818	0	0	0	12
SPMP19_bin.14	MEDIUM	79.82	0.63	2326124	246	12166	60	53364	0	0	0	10
SPMP19_bin.2	MEDIUM	97.99	3.36	2520768	158	24745	34	56814	0	0	0	16
SPMP19_bin.20	MEDIUM	91.03	0.92	3025086	251	16395	57	50659	0	0	0	20
SPMP19_bin.21	MEDIUM	91.08	2.51	2340504	172	17019	40	58051	0	0	0	17
SPMP19_bin.24	MEDIUM	53.92	0.13	968687	70	16434	20	39882	0	0	0	14
SPMP19_bin.25	MEDIUM	51.38	0.13	1963100	206	12345	52	38654	0	1	0	8
SPMP19_bin.26	MEDIUM	79.63	0.32	2295622	233	11775	61	42347	0	0	0	18
SPMP19_bin.30	MEDIUM	66.86	0.34	1364165	99	17685	25	64078	0	0	0	14
SPMP19_bin.33	MEDIUM	54.31	0.67	1405953	95	24031	16	148920	0	0	0	13
SPMP19_bin.34	MEDIUM	59.97	0	1215004	97	16186	26	40654	0	1	0	11
SPMP19_bin.37	MEDIUM	93.58	0.14	2256592	170	18925	37	77615	0	0	0	16
SPMP19_bin.4	MEDIUM	74.14	0.45	1708507	122	17934	30	60127	0	0	0	0
SPMP19_bin.42	MEDIUM	89.44	0.09	1890924	252	8631	72	25497	0	0	0	19
SPMP19_bin.5	MEDIUM	69.96	3.18	2115361	372	6247	109	20331	0	0	0	7
SPMP19_bin.7	MEDIUM	96.09	1.17	3298123	321	14083	79	52643	0	0	0	16
SPMP19_bin.9	MEDIUM	54.2	0	1709045	135	18752	31	46018	0	0	0	10
SPMP20_bin.13	MEDIUM	89.72	0.11	2295658	230	13836	56	52797	0	0	0	16
SPMP20_bin.2	MEDIUM	92.74	1.03	2262420	190	16963	45	55342	0	0	0	16
SPMP20_bin.20	MEDIUM	86.9	0.11	2257237	168	20153	37	57717	0	0	0	15
SPMP20_bin.22	MEDIUM	53.85	1.34	1125860	125	10317	32	38958	0	1	0	16
SPMP20_bin.23	MEDIUM	82.6	0.06	1561280	239	7558	68	22434	0	0	0	10
SPMP20_bin.25	MEDIUM	92.3	0	1947113	141	17991	36	49692	0	0	0	17
SPMP20_bin.26	MEDIUM	84.22	5.68	1995517	131	22327	28	67417	0	0	0	19
SPMP20_bin.27	MEDIUM	90.23	3.5	2815750	286	12407	69	61275	0	0	0	15
SPMP20_bin.28	MEDIUM	88.67	1.16	2331876	211	14470	51	53004	0	0	0	12
SPMP20_bin.31	MEDIUM	68.55	0.1	2655122	523	5534	164	19099	0	0	0	12
SPMP20_bin.32	MEDIUM	92.6	1.74	2506152	214	15052	53	76996	0	0	0	16
SPMP20_bin.33	MEDIUM	76.06	0.17	1335028	161	10695	40	33454	0	0	0	16
SPMP20_bin.41	MEDIUM	73.68	1.75	3248356	389	10649	94	53082	0	0	0	17
SPMP20_bin.44	MEDIUM	73.62	4.3	2094884	403	5772	121	20091	0	0	0	10
SPMP20_bin.46	MEDIUM	89.98	1.35	2403454	224	12902	56	80689	0	0	0	15
SPMP20_bin.49	MEDIUM	84.27	6.77	2161944	177	15635	44	51121	0	0	0	18
SPMP20_bin.5	MEDIUM	95.37	1.01	1784108	133	18819	33	60812	0	1	0	16
SPMP20_bin.50	MEDIUM	79.77	0.92	2728055	426	7593	116	37056	0	0	0	13
SPMP20_bin.52	MEDIUM	59	1.29	1189852	99	17691	22	48940	0	1	0	18
SPMP20_bin.53	MEDIUM	56.3	2.22	1590315	293	5926	89	30419	0	0	0	8
SPMP20_bin.54	MEDIUM	72.92	1.69	1787180	294	6840	82	32852	0	0	0	15
SPMP20_bin.57	MEDIUM	88.69	0.36	2532241	241	13396	62	48900	0	0	0	14
SPMP20_bin.58	MEDIUM	96.59	2.32	3129744	168	25728	37	111356	0	1	0	17
SPMP20_bin.59	MEDIUM	82.05	1.27	1739678	309	6011	90	26885	0	0	0	17
SPMP20_bin.60	MEDIUM	86.65	0.62	1872945	260	8528	66	35412	0	0	0	14
SPMP20_bin.62	MEDIUM	88.01	0	1530766	194	10035	50	38283	0	0	0	11
SPMP20_bin.8	MEDIUM	51.75	0	1333424	259	5644	83	19301	0	0	0	12
SPMP20_bin.9	MEDIUM	97.01	1.61	2081746	117	27981	23	94046	0	0	0	19
SPMP21_bin.11	MEDIUM	84.39	3.16	2189827	317	8653	76	41860	0	0	0	12
SPMP21_bin.13	MEDIUM	86.72	2.06	2009097	260	9149	65	47603	0	1	0	19
SPMP21_bin.15	MEDIUM	94.36	0.45	2153066	195	15039	47	59363	0	0	0	15
SPMP21_bin.16	MEDIUM	96.5	1.48	2913098	156	28154	35	78036	0	0	0	17
SPMP21_bin.17	MEDIUM	61.07	0.39	2434204	487	5307	160	19490	0	0	0	8
SPMP21_bin.19	MEDIUM	94.52	3.25	5979402	438	20284	96	63931	0	0	0	18
SPMP21_bin.2	MEDIUM	76.97	1.32	1608727	245	7114	74	25297	0	0	0	14
SPMP21_bin.24	MEDIUM	61.21	0.86	1832311	277	7641	72	29272	0	0	0	17
SPMP21_bin.25	MEDIUM	93.06	0.63	2761485	327	10570	87	37413	0	0	0	16
SPMP21_bin.26	MEDIUM	91.61	0.81	2829423	217	16862	51	68157	0	0	0	15
SPMP21_bin.27	MEDIUM	50.22	1.36	1347106	258	5464	87	17401	0	0	0	12
SPMP21_bin.28	MEDIUM	92.14	1.86	4229674	346	16842	82	54982	0	0	0	19
SPMP21_bin.29	MEDIUM	85.42	0.34	2065485	290	8541	75	34200	0	0	0	16
SPMP21_bin.3	MEDIUM	85.26	1.75	2545045	175	20338	37	64091	0	0	0	18
SPMP21_bin.33	MEDIUM	75.89	4.97	1939686	289	7952	81	26474	0	0	0	14
SPMP21_bin.38	MEDIUM	70.59	1.24	1300022	239	5745	71	18956	0	0	0	15
SPMP21_bin.39	MEDIUM	81.27	3.61	2871405	343	10071	95	34166	0	0	0	17
SPMP21_bin.40	MEDIUM	97.12	1.27	2998383	191	25528	41	81272	0	0	0	18
SPMP21_bin.42	MEDIUM	61.55	0	1165447	211	5733	64	30206	0	0	0	16
SPMP21_bin.45	MEDIUM	98.16	1.08	3160269	155	30006	34	111043	0	0	0	20
SPMP21_bin.6	MEDIUM	74.45	1.92	1475706	164	11483	41	35009	0	0	0	13
SPMP21_bin.7	MEDIUM	96.46	1.15	4128834	281	19883	64	73083	0	0	0	19
SPMP22_bin.11	MEDIUM	75.86	1.72	1102514	97	14295	24	44206	0	0	0	8
SPMP22_bin.13	MEDIUM	72.41	3.45	2434900	206	15631	50	62912	0	0	0	18
SPMP22_bin.14	MEDIUM	90.2	2.34	1929888	217	12380	53	42307	0	0	0	19
SPMP22_bin.18	MEDIUM	90.51	0	2267108	305	8924	81	33461	0	0	0	17
SPMP22_bin.19	MEDIUM	82.89	0	1863863	252	9731	66	41240	0	0	0	19
SPMP22_bin.2	MEDIUM	92.27	0.68	2346800	187	17521	44	50064	0	0	0	18
SPMP22_bin.22	MEDIUM	72.32	8.93	2270910	335	8162	88	42584	0	0	0	17
SPMP22_bin.24	MEDIUM	89.41	1.15	2754002	276	13960	65	45991	0	3	0	17
SPMP22_bin.29	MEDIUM	94.28	6.16	4432325	472	13804	98	54839	0	0	0	17
SPMP22_bin.30	MEDIUM	63.79	0	3234120	452	8347	119	50261	0	0	0	15
SPMP22_bin.34	MEDIUM	75.62	2.35	3074608	617	5268	186	23666	0	0	0	14
SPMP22_bin.35	MEDIUM	75.82	0.93	2419130	316	9414	85	36962	0	0	0	14
SPMP22_bin.36	MEDIUM	90.11	0.63	2704059	200	19248	48	77364	0	0	0	18
SPMP22_bin.40	MEDIUM	97.31	1.61	2193892	169	18573	36	78896	0	1	0	20
SPMP22_bin.41	MEDIUM	68.08	1.58	2631739	519	5375	162	23884	0	1	0	13
SPMP22_bin.45	MEDIUM	89.09	2.69	1702450	213	9971	54	34816	0	0	0	16
SPMP22_bin.8	MEDIUM	93.4	3.3	2017336	267	9431	70	34447	0	0	0	16
SPMP23_bin.10	MEDIUM	96.53	1.75	2394881	131	26218	29	81427	0	0	0	15
SPMP23_bin.11	MEDIUM	69.82	1.75	2266347	228	12446	58	49492	0	0	0	14
SPMP23_bin.12	MEDIUM	93.1	0.81	1938058	152	20273	35	44902	0	0	0	16
SPMP23_bin.14	MEDIUM	84.14	3.58	2224433	183	19113	35	87859	0	0	0	18
SPMP23_bin.16	MEDIUM	56.53	0.63	1351218	217	7227	64	37597	0	0	0	5
SPMP23_bin.17	MEDIUM	90.47	6.21	3234202	262	18519	55	62399	0	0	0	15
SPMP23_bin.20	MEDIUM	95.69	4.8	2702321	155	22523	39	54333	0	0	0	15
SPMP23_bin.21	MEDIUM	61.3	0	1708677	365	4710	117	23226	0	0	0	4
SPMP23_bin.22	MEDIUM	56.61	0	1777432	247	8673	67	26567	0	0	0	14
SPMP23_bin.25	MEDIUM	91.82	5.36	2866378	253	14866	63	72354	0	0	0	14
SPMP23_bin.26	MEDIUM	94.15	9.97	2103048	165	16440	36	153090	0	0	0	14
SPMP23_bin.27	MEDIUM	84.74	6.14	2494054	157	21812	34	119144	0	0	0	14
SPMP23_bin.28	MEDIUM	56.56	2.2	1128968	205	5970	63	19907	0	0	0	13
SPMP23_bin.3	MEDIUM	78.58	2.01	2935985	556	5668	163	22976	0	0	0	15
SPMP23_bin.30	MEDIUM	70.89	0	1914619	216	11057	54	46377	0	0	0	16
SPMP23_bin.32	MEDIUM	91.05	3.16	2057195	267	10311	67	31430	0	0	0	19
SPMP23_bin.34	MEDIUM	87.96	2.22	2487469	230	14700	58	44684	0	0	0	17
SPMP23_bin.37	MEDIUM	74.98	0	1589031	287	6111	89	28268	0	0	0	11
SPMP23_bin.38	MEDIUM	68.97	5.17	2223793	267	9882	72	34089	0	0	0	15
SPMP23_bin.4	MEDIUM	93.75	2.64	2079212	124	25641	28	70340	0	0	0	19
SPMP23_bin.40	MEDIUM	94.63	0	2404344	234	13844	58	37063	0	0	0	13
SPMP23_bin.43	MEDIUM	89.72	1.99	3823625	366	14065	91	44755	0	0	0	19
SPMP23_bin.45	MEDIUM	92.45	2.42	2336495	283	10348	67	43590	0	0	0	19
SPMP23_bin.49	MEDIUM	84.3	0.42	1991745	242	9623	66	39930	0	0	0	15
SPMP23_bin.50	MEDIUM	53.75	0.84	1179756	102	15477	25	39062	0	1	0	12
SPMP23_bin.51	MEDIUM	88.09	1.16	2110265	246	10348	63	63786	0	0	0	16
SPMP23_bin.52	MEDIUM	91.5	0.22	1729564	187	12044	45	57689	0	2	0	18
SPMP23_bin.53	MEDIUM	82.8	7.75	3021202	493	6853	139	35549	0	0	0	9
SPMP23_bin.54	MEDIUM	84.38	5.68	2959157	257	17222	55	61706	0	0	0	17
SPMP23_bin.56	MEDIUM	83.75	0.7	1059852	66	18956	17	57877	0	1	0	15
SPMP23_bin.57	MEDIUM	50.99	0.57	1617188	333	5195	108	16810	0	0	0	9
SPMP23_bin.61	MEDIUM	98.39	0.12	1581529	69	30143	16	112972	0	0	0	20
SPMP23_bin.62	MEDIUM	92.24	0.46	2272891	194	16307	46	50933	0	0	0	14
SPMP23_bin.7	MEDIUM	95.97	1.01	2208282	147	19423	35	66339	0	0	0	15
SPMP23_bin.8	MEDIUM	86.82	2.06	2522820	192	18358	43	72266	0	0	0	14
SPMP24_bin.10	MEDIUM	61.23	0	1770066	237	9026	64	31930	0	0	0	14
SPMP24_bin.11	MEDIUM	90.53	1.79	2741232	267	13430	62	51927	0	0	0	16
SPMP24_bin.12	MEDIUM	76.25	2.14	2095629	237	11606	54	48125	0	0	0	19
SPMP24_bin.14	MEDIUM	91.9	0.74	2288251	212	14379	52	42110	0	0	0	14
SPMP24_bin.16	MEDIUM	92.29	2.57	1916079	215	11244	55	45564	0	0	0	19
SPMP24_bin.18	MEDIUM	61.9	0.81	1199197	273	4659	92	12976	0	0	0	10
SPMP24_bin.20	MEDIUM	86.1	1.27	2304158	293	9724	74	41499	0	0	0	16
SPMP24_bin.22	MEDIUM	94.66	1.68	1758152	179	11731	45	36897	0	1	0	15
SPMP24_bin.23	MEDIUM	92.82	5.12	3154538	276	15974	58	80290	0	0	0	19
SPMP24_bin.24	MEDIUM	87.72	0.92	1785071	188	12397	45	58692	0	0	0	20
SPMP24_bin.25	MEDIUM	82.81	1.25	2076802	323	7390	91	26225	0	0	0	14
SPMP24_bin.27	MEDIUM	92.72	0.99	1952548	212	11773	50	40415	0	0	0	14
SPMP24_bin.28	MEDIUM	87.07	0.66	2109161	241	10754	58	42814	0	0	0	15
SPMP24_bin.29	MEDIUM	77.46	1.08	1762117	271	7544	77	33635	0	0	0	11
SPMP24_bin.30	MEDIUM	72.41	0	1408926	223	7948	66	17309	0	0	0	17
SPMP24_bin.33	MEDIUM	66.89	0.13	1455886	302	5063	95	17628	0	0	0	14
SPMP24_bin.38	MEDIUM	90.18	2.24	2748199	418	7709	116	39096	0	0	0	14
SPMP24_bin.39	MEDIUM	99.66	3.15	2381999	184	19654	42	67240	0	0	0	18
SPMP24_bin.4	MEDIUM	86.99	4.01	3319963	434	9140	106	68740	0	0	0	14
SPMP24_bin.7	MEDIUM	70	0	1787448	243	8819	66	31824	0	0	0	18
SPMP24_bin.8	MEDIUM	89.17	0	1796927	245	8934	61	34797	0	1	0	17
SPMP24_bin.9	MEDIUM	62.07	1.72	1223363	238	5348	74	18648	0	0	0	16
SPMP25_bin.1	MEDIUM	86.67	0.48	1774499	211	10635	55	48305	0	0	0	17
SPMP25_bin.10	MEDIUM	63.49	0.81	1192157	199	6832	56	36886	0	0	0	12
SPMP25_bin.16	MEDIUM	92.98	7.97	2206723	253	11578	59	47792	0	0	0	13
SPMP25_bin.23	MEDIUM	50	0	980236	48	30484	12	71530	0	0	0	0
SPMP25_bin.25	MEDIUM	67.69	4.39	2162814	271	10037	67	52007	0	0	0	14
SPMP25_bin.26	MEDIUM	54.82	0	1537120	254	6819	75	21098	0	0	0	13
SPMP25_bin.27	MEDIUM	82.1	0.69	2127752	345	6891	94	28974	0	0	0	7
SPMP25_bin.29	MEDIUM	90.53	1.11	2042581	137	19089	31	102043	0	0	0	19
SPMP25_bin.30	MEDIUM	82.85	1.84	1948216	297	7609	85	23386	0	0	0	16
SPMP25_bin.34	MEDIUM	86.24	4.23	3394719	428	10454	106	41030	0	0	0	18
SPMP25_bin.35	MEDIUM	93.61	1.03	2299540	159	20696	37	68318	0	0	0	15
SPMP25_bin.41	MEDIUM	57.02	0	1956384	375	5454	119	18569	0	0	0	14
SPMP25_bin.42	MEDIUM	55.06	1.75	1233554	220	6425	64	22107	0	0	0	10
SPMP25_bin.43	MEDIUM	57.02	0	1429341	283	5386	89	19443	0	0	0	3
SPMP25_bin.44	MEDIUM	90.37	7.79	3160152	242	19734	53	67564	0	0	0	17
SPMP25_bin.47	MEDIUM	72.04	0.84	1396238	261	5663	83	19758	0	0	0	11
SPMP25_bin.48	MEDIUM	79.77	2.68	2114406	215	13354	52	40697	0	0	0	10
SPMP25_bin.49	MEDIUM	87.31	1.19	3957737	377	13648	93	55867	0	0	0	16
SPMP25_bin.53	MEDIUM	92.63	0.1	1902725	169	14275	44	44423	0	0	0	17
SPMP25_bin.56	MEDIUM	58.29	2.53	1410953	212	7935	60	23925	0	0	0	15
SPMP25_bin.59	MEDIUM	89.66	0.77	2184025	228	12293	60	32856	0	0	0	18
SPMP25_bin.61	MEDIUM	89.87	6.58	1863665	231	10132	59	38018	0	0	0	19
SPMP25_bin.7	MEDIUM	97.17	0.52	2096294	118	23845	28	111836	0	0	0	18
SPMP25_bin.8	MEDIUM	94.01	3.42	2394453	162	20968	40	81017	0	0	0	18
SPMP26_bin.1	MEDIUM	74.73	2.26	1670048	245	7988	68	28228	0	0	0	16
SPMP26_bin.14	MEDIUM	75.07	0	1717318	273	7068	79	34947	0	0	0	16
SPMP26_bin.15	MEDIUM	55.39	0	1184444	221	5838	64	24957	0	0	0	6
SPMP26_bin.16	MEDIUM	92.04	3.57	2590285	160	25791	34	63288	0	0	0	17
SPMP26_bin.17	MEDIUM	63.46	0	948970	213	4500	72	13942	0	0	0	10
SPMP26_bin.20	MEDIUM	83.86	1.58	2161685	237	12087	57	42469	0	0	0	13
SPMP26_bin.24	MEDIUM	76.06	2.8	1503236	238	7051	69	21942	0	1	0	14
SPMP26_bin.29	MEDIUM	61.11	0.78	1091393	246	4567	85	13138	0	1	0	10
SPMP26_bin.3	MEDIUM	73.37	1.27	2472558	299	10349	76	43928	0	0	0	18
SPMP26_bin.30	MEDIUM	91.14	0.4	1490074	187	9726	49	26844	0	0	0	17
SPMP26_bin.32	MEDIUM	69.82	1.24	1512834	309	5242	101	20266	0	0	0	8
SPMP26_bin.34	MEDIUM	72.09	6.15	1471440	160	12456	39	44708	0	1	0	17
SPMP26_bin.36	MEDIUM	92.41	2.59	2248443	230	13605	58	32995	0	0	0	14
SPMP26_bin.37	MEDIUM	65.52	1.72	1023265	76	17468	19	47817	0	1	0	6
SPMP26_bin.40	MEDIUM	64.99	0.34	1521133	283	5946	84	19754	0	0	0	7
SPMP26_bin.41	MEDIUM	89.36	1.26	1747869	170	13738	40	41743	0	2	0	17
SPMP26_bin.42	MEDIUM	95.3	1.34	2702764	199	17390	48	63844	0	0	0	14
SPMP26_bin.43	MEDIUM	89.89	2.25	1451611	121	16549	28	56976	0	0	0	18
SPMP26_bin.44	MEDIUM	97.14	1.88	1913773	69	45610	14	139207	0	0	0	20
SPMP26_bin.45	MEDIUM	94.29	0.82	1974330	152	17650	39	62569	0	0	0	19
SPMP26_bin.46	MEDIUM	50	0	974887	98	14987	24	37652	0	0	0	0
SPMP26_bin.48	MEDIUM	66.2	0.32	1775411	242	8637	68	31557	0	0	0	14
SPMP26_bin.49	MEDIUM	96.37	1.08	2149696	124	25617	30	55607	0	1	0	15
SPMP26_bin.5	MEDIUM	81.54	2.01	1685521	226	9104	61	29644	0	1	0	15
SPMP26_bin.50	MEDIUM	61.21	1.72	1699502	243	8076	68	30568	0	1	0	17
SPMP26_bin.51	MEDIUM	82.98	1.34	1938314	243	9983	64	29879	0	1	0	16
SPMP26_bin.53	MEDIUM	93.92	0.5	2317223	143	21727	34	73785	0	0	0	17
SPMP26_bin.55	MEDIUM	93.67	0.79	1829199	183	13170	45	35436	0	0	0	17
SPMP26_bin.57	MEDIUM	80.54	1.34	1494317	156	12285	38	47121	0	1	0	18
SPMP26_bin.59	MEDIUM	93.63	2.22	2863078	241	16220	58	83864	0	0	0	15
SPMP26_bin.6	MEDIUM	71.66	1.01	1433677	225	7250	62	24680	0	0	0	14
SPMP26_bin.60	MEDIUM	86.81	1.93	2119292	234	12157	55	44878	0	1	0	15
SPMP26_bin.61	MEDIUM	91.13	2.29	2263800	199	16362	42	69721	0	0	0	17
SPMP26_bin.62	MEDIUM	95.97	1.34	2527403	211	17311	49	59965	0	1	0	17
SPMP27_bin.1	MEDIUM	94.99	1.34	2081108	158	17028	39	56846	0	3	0	19
SPMP27_bin.12	MEDIUM	62.9	0	1270269	262	5116	88	18658	0	0	0	8
SPMP27_bin.13	MEDIUM	73.16	0.12	3324780	362	11294	92	70457	0	0	0	17
SPMP27_bin.15	MEDIUM	99.14	3.69	2512988	186	18716	45	56547	0	0	0	18
SPMP27_bin.17	MEDIUM	61.07	3.69	1421943	317	4656	110	24716	0	0	0	2
SPMP27_bin.19	MEDIUM	93.31	0	1834619	174	14376	42	60660	0	0	0	18
SPMP27_bin.21	MEDIUM	96.94	0.15	2119703	178	15251	39	65190	0	1	0	16
SPMP27_bin.23	MEDIUM	90.31	2.22	2598726	161	24039	38	77292	0	0	0	18
SPMP27_bin.26	MEDIUM	94.39	0.13	4347019	304	19240	71	62772	0	0	0	19
SPMP27_bin.27	MEDIUM	90.33	2.45	2781565	262	14267	66	45624	0	0	0	18
SPMP27_bin.29	MEDIUM	71.44	1.2	1256944	67	27953	14	76169	0	0	0	14
SPMP27_bin.30	MEDIUM	93.04	1.01	2512165	165	23688	37	55896	0	0	0	17
SPMP27_bin.31	MEDIUM	79.87	0.89	1729065	144	16658	33	52912	0	1	0	14
SPMP27_bin.34	MEDIUM	93.65	1.68	2653253	163	22886	39	85245	0	1	0	19
SPMP27_bin.36	MEDIUM	97.76	4.3	3795337	216	25125	46	96101	0	0	0	18
SPMP27_bin.37	MEDIUM	72.14	0.9	2225195	311	8313	78	42053	0	0	0	19
SPMP27_bin.38	MEDIUM	51.72	0	2298815	462	5176	152	31009	0	0	0	8
SPMP27_bin.4	MEDIUM	61.68	0	1231498	204	6649	55	31932	0	0	0	12
SPMP27_bin.40	MEDIUM	92.09	0.32	3513360	288	18034	62	97761	0	0	0	15
SPMP27_bin.41	MEDIUM	59.25	0.5	2285173	212	13234	50	58578	0	0	0	14
SPMP27_bin.45	MEDIUM	94.67	0.2	3022403	174	22846	45	64698	0	0	0	16
SPMP27_bin.47	MEDIUM	62.92	0	776708	181	4215	58	15133	0	0	0	5
SPMP27_bin.48	MEDIUM	53.45	0	1004472	199	5153	66	14276	0	0	0	10
SPMP27_bin.5	MEDIUM	81.25	1.63	3575078	480	8700	129	37054	0	0	0	14
SPMP27_bin.53	MEDIUM	95.57	9.94	2933524	191	21951	42	72524	0	0	0	17
SPMP27_bin.8	MEDIUM	90.44	1.48	2449055	227	14628	53	63131	0	0	0	15
SPMP28_bin.10	MEDIUM	96.39	5	2048760	163	17342	38	64288	0	0	0	17
SPMP28_bin.12	MEDIUM	59.66	0	3398220	597	6205	180	22674	0	0	0	12
SPMP28_bin.15	MEDIUM	80.15	1.44	1993424	300	7880	84	26627	0	0	0	12
SPMP28_bin.18	MEDIUM	61.74	0.06	1340172	162	10303	41	34426	0	1	0	13
SPMP28_bin.19	MEDIUM	60.13	0.47	971395	228	4251	79	17441	0	1	0	10
SPMP28_bin.2	MEDIUM	83.89	0.92	1824011	122	21696	29	73480	0	1	0	16
SPMP28_bin.20	MEDIUM	73.1	0.67	1533806	123	17289	31	47151	0	2	0	19
SPMP28_bin.21	MEDIUM	54.94	0	1383554	299	4959	98	14784	0	0	0	13
SPMP28_bin.23	MEDIUM	75.36	1.79	1813252	246	8838	71	26792	0	0	0	15
SPMP28_bin.24	MEDIUM	87.4	3.49	2521394	363	8197	98	27073	0	0	0	14
SPMP28_bin.26	MEDIUM	96.44	1.3	2040819	147	20251	33	59611	0	0	0	15
SPMP28_bin.28	MEDIUM	93.36	1.58	2638552	194	19845	44	53395	0	0	0	17
SPMP28_bin.3	MEDIUM	95.22	1	3321795	264	17282	67	63739	0	0	0	17
SPMP28_bin.30	MEDIUM	68.66	9.49	2386177	481	5111	148	31185	0	0	0	14
SPMP28_bin.31	MEDIUM	74.85	2.01	1762029	283	6958	80	24227	0	0	0	7
SPMP28_bin.32	MEDIUM	90.01	0.67	2584460	188	18720	42	67486	0	0	0	16
SPMP28_bin.33	MEDIUM	80.84	3.02	1696533	229	8779	63	30146	0	0	0	19
SPMP28_bin.34	MEDIUM	84.49	0.68	2052194	349	6512	102	31138	0	0	0	16
SPMP28_bin.36	MEDIUM	50.34	0.34	1109883	258	4323	90	14935	0	0	0	10
SPMP28_bin.37	MEDIUM	89.77	0.4	1892793	167	14018	45	43313	0	0	0	19
SPMP28_bin.38	MEDIUM	64.27	1.68	1344778	264	5511	81	17985	0	0	0	14
SPMP28_bin.40	MEDIUM	96.42	0.67	1800050	93	28068	21	68449	0	1	0	17
SPMP28_bin.41	MEDIUM	53.99	1.75	1212775	197	7041	56	26391	0	0	0	13
SPMP28_bin.43	MEDIUM	92.38	0.62	2246676	241	12165	57	47729	0	0	0	19
SPMP28_bin.44	MEDIUM	66.92	1.68	1361933	249	6187	78	14003	0	0	0	13
SPMP28_bin.5	MEDIUM	90.34	0.73	1741754	204	11330	53	30771	0	0	0	13
SPMP28_bin.50	MEDIUM	94.67	1.26	2088282	134	22270	30	76191	0	0	0	19
SPMP28_bin.56	MEDIUM	96.18	1.29	2033868	166	17289	40	61191	0	1	0	15
SPMP28_bin.60	MEDIUM	81.56	1.68	2104080	270	9178	75	27871	0	1	0	10
SPMP28_bin.62	MEDIUM	88.58	2.38	2370233	202	16767	43	73744	0	0	0	17
SPMP28_bin.63	MEDIUM	71.54	2.22	1734145	248	8015	65	43121	0	0	0	14
SPMP28_bin.66	MEDIUM	97.77	0.48	2702202	240	15224	57	43918	0	0	0	15
SPMP28_bin.67	MEDIUM	59.82	0	1573061	255	6916	76	26179	0	0	0	15
SPMP28_bin.7	MEDIUM	67.32	0	1900951	250	8821	65	38263	0	0	0	14
SPMP28_bin.71	MEDIUM	92.68	0.91	2497133	218	15053	55	51417	0	0	0	19
SPMP29_bin.13	MEDIUM	95.26	0.67	1999980	155	18250	39	45554	0	1	0	17
SPMP29_bin.17	MEDIUM	52.46	0	1208964	270	4494	91	16020	0	0	0	14
SPMP29_bin.18	MEDIUM	80.64	1.95	2270155	326	7795	94	28486	0	0	0	13
SPMP29_bin.19	MEDIUM	89.82	2.68	1790002	127	22169	27	73559	0	0	0	16
SPMP29_bin.20	MEDIUM	53.2	0.89	1479874	216	8333	59	29654	0	0	0	16
SPMP29_bin.21	MEDIUM	87.4	1.59	1740192	197	11305	54	32564	0	0	0	16
SPMP29_bin.24	MEDIUM	71.93	0	2365858	255	12025	67	45371	0	0	0	16
SPMP29_bin.3	MEDIUM	80.35	0	2088361	294	8528	81	30150	0	0	0	16
SPMP29_bin.30	MEDIUM	68.66	0.68	1632320	308	5936	93	25293	0	0	0	15
SPMP29_bin.31	MEDIUM	90.8	1.9	3676827	540	8451	136	55326	0	0	0	15
SPMP29_bin.33	MEDIUM	75.86	1.72	1681819	222	9834	58	30179	0	1	0	15
SPMP29_bin.34	MEDIUM	98.58	0	1720765	134	17092	32	57566	0	0	0	18
SPMP29_bin.36	MEDIUM	96.77	0.81	2057892	209	13456	48	46686	0	0	0	16
SPMP29_bin.38	MEDIUM	77.09	1.87	1526547	229	7675	67	20688	0	0	0	12
SPMP29_bin.40	MEDIUM	84.28	1.02	1690682	218	9344	59	55932	0	0	0	17
SPMP29_bin.44	MEDIUM	51.36	0	1097443	114	11426	30	39535	0	0	0	15
SPMP29_bin.49	MEDIUM	88.65	0.96	1643369	163	13274	41	39393	0	1	0	12
SPMP29_bin.50	MEDIUM	96.63	1.27	2709637	173	23646	39	67028	0	0	0	18
SPMP29_bin.51	MEDIUM	91.83	1.79	1811435	201	12151	47	43017	0	0	0	20
SPMP29_bin.52	MEDIUM	77.4	0.67	1716689	206	10247	54	29943	0	0	0	15
SPMP29_bin.54	MEDIUM	70.54	2.68	1855919	263	8911	68	41330	0	0	0	14
SPMP29_bin.55	MEDIUM	62.21	0.7	1209862	251	5155	78	18961	0	0	0	4
SPMP29_bin.56	MEDIUM	95.75	1.02	2277626	196	16494	46	50215	0	0	0	18
SPMP29_bin.6	MEDIUM	92.45	1.8	1889621	219	11046	59	48168	0	0	0	18
SPMP29_bin.60	MEDIUM	75.17	0	3414361	343	13132	77	60242	0	0	0	17
SPMP29_bin.7	MEDIUM	60.34	0	1914052	315	6721	89	32717	0	0	0	16
SPMP29_bin.9	MEDIUM	89.73	6.7	3574416	475	9641	121	37662	0	0	0	16
SPMP30_bin.100	MEDIUM	94.51	0	1708816	122	20739	31	38500	0	0	0	19
SPMP30_bin.12	MEDIUM	55.52	0	597106	128	4972	43	12247	0	0	0	7
SPMP30_bin.14	MEDIUM	51.06	2.48	1442146	154	12208	37	43627	0	0	0	14
SPMP30_bin.16	MEDIUM	50.16	0	1096794	121	11472	32	28388	0	0	0	13
SPMP30_bin.18	MEDIUM	64.41	0.63	1865577	186	14188	43	40671	0	0	0	14
SPMP30_bin.25	MEDIUM	79.06	6.73	1868630	282	7833	76	28588	0	0	0	13
SPMP30_bin.26	MEDIUM	85.16	2.35	1859360	302	7224	82	30613	0	0	0	11
SPMP30_bin.28	MEDIUM	92.09	1.75	2055153	224	11171	56	47164	0	0	0	15
SPMP30_bin.30	MEDIUM	90.57	5.09	2544451	410	6991	109	36451	0	0	0	15
SPMP30_bin.31	MEDIUM	78.93	1.79	2051742	223	12016	55	41504	0	0	0	17
SPMP30_bin.32	MEDIUM	94.71	1.2	1918223	180	13644	46	48957	0	0	0	18
SPMP30_bin.34	MEDIUM	69.35	1.88	1470613	87	20579	21	101306	0	0	0	15
SPMP30_bin.35	MEDIUM	72.83	0.62	2362066	505	4879	168	16766	0	0	0	16
SPMP30_bin.39	MEDIUM	91.43	1.17	2725528	292	11932	74	39145	0	1	0	18
SPMP30_bin.40	MEDIUM	88.57	2.01	2132748	232	11355	60	37005	0	0	0	14
SPMP30_bin.41	MEDIUM	85.73	1.61	2505124	221	14749	55	47401	0	0	0	17
SPMP30_bin.42	MEDIUM	90.29	0.68	2080613	217	12420	55	55321	0	0	0	15
SPMP30_bin.43	MEDIUM	90.39	4.64	1907362	209	11927	54	40775	0	0	0	15
SPMP30_bin.45	MEDIUM	79.64	0.22	1764898	145	17419	34	50675	0	1	0	17
SPMP30_bin.46	MEDIUM	76.09	3.54	3625489	442	10474	105	44230	0	0	0	15
SPMP30_bin.47	MEDIUM	68.74	0.7	2169430	195	14403	49	45067	0	0	0	15
SPMP30_bin.49	MEDIUM	90.49	0.63	2524975	254	12806	63	40696	0	0	0	18
SPMP30_bin.5	MEDIUM	91.16	1.67	2225461	199	14698	50	48947	0	0	0	17
SPMP30_bin.52	MEDIUM	57.52	1.16	2180882	412	5687	130	22124	0	0	0	14
SPMP30_bin.54	MEDIUM	68.02	4.68	1409207	321	4573	111	15318	0	0	0	13
SPMP30_bin.55	MEDIUM	96.49	1.28	2814822	241	15322	61	46791	0	0	0	16
SPMP30_bin.57	MEDIUM	89.2	1.2	1707323	223	9163	57	47784	0	0	0	18
SPMP30_bin.59	MEDIUM	87.29	1.26	1910684	258	8845	75	26045	0	0	0	13
SPMP30_bin.60	MEDIUM	90.62	3.12	1853919	132	18685	30	56381	0	0	0	16
SPMP30_bin.63	MEDIUM	74.81	1.68	1425591	204	7839	57	28074	0	0	0	11
SPMP30_bin.66	MEDIUM	94.57	3.92	2974044	269	14564	64	50012	0	0	0	18
SPMP30_bin.7	MEDIUM	87.67	1.57	1978891	275	8700	76	29036	0	0	0	14
SPMP30_bin.70	MEDIUM	75	3.45	1913554	391	4953	129	14815	0	0	0	7
SPMP30_bin.73	MEDIUM	92.47	2.2	1847802	190	12779	44	51014	0	0	0	18
SPMP30_bin.74	MEDIUM	53.76	0.2	1208618	266	4684	88	17183	0	0	0	7
SPMP30_bin.75	MEDIUM	89.98	2.01	1787985	139	17797	34	63837	0	0	0	16
SPMP30_bin.76	MEDIUM	83.46	1.85	1531960	155	12112	42	40933	0	2	0	14
SPMP30_bin.82	MEDIUM	70.7	0.84	1927775	330	7029	94	27297	0	0	0	12
SPMP30_bin.83	MEDIUM	54.35	0.12	1156681	234	5307	76	19351	0	0	0	9
SPMP30_bin.85	MEDIUM	73.68	0.88	1361498	226	6738	66	28998	0	0	0	11
SPMP30_bin.86	MEDIUM	96.8	1.6	1570651	205	9365	54	33200	0	0	0	18
SPMP30_bin.87	MEDIUM	90.29	2.15	1587176	186	10315	51	31986	0	1	0	18
SPMP30_bin.9	MEDIUM	78.39	2.09	1682434	192	11503	49	34149	0	0	0	14
SPMP30_bin.90	MEDIUM	91.28	1.45	1974422	184	13687	47	39321	0	1	0	18
SPMP30_bin.92	MEDIUM	86.91	1.34	2012103	240	10547	59	41600	0	0	0	17
SPMP30_bin.96	MEDIUM	86.72	0.95	1864165	243	9057	70	28564	0	0	0	13
SPMP30_bin.97	MEDIUM	91.95	2.57	2435213	160	20104	39	90322	0	0	0	13
SPMP31_bin.10	MEDIUM	87.19	3.02	1735701	266	7808	70	26580	0	0	0	13
SPMP31_bin.12	MEDIUM	51.72	0	811099	195	4224	70	11446	0	0	0	14
SPMP31_bin.13	MEDIUM	60.23	3.02	1164095	236	5310	77	18952	0	0	0	11
SPMP31_bin.17	MEDIUM	70.78	2.01	1753806	350	5201	108	19983	0	0	0	9
SPMP31_bin.2	MEDIUM	96.84	1.89	2100091	230	11912	58	41662	1	0	0	19
SPMP31_bin.26	MEDIUM	84.2	5.33	2192520	340	7514	95	34075	0	0	0	9
SPMP31_bin.27	MEDIUM	86.43	0.78	1837178	246	8892	69	26513	0	0	0	12
SPMP31_bin.29	MEDIUM	52.51	0	1496644	316	5001	97	39987	0	0	0	6
SPMP31_bin.30	MEDIUM	95.2	3.38	1604925	192	9816	51	27708	0	0	0	18
SPMP31_bin.33	MEDIUM	62.5	1.79	1600274	302	5883	93	22920	0	0	0	13
SPMP31_bin.35	MEDIUM	71.3	0	1421682	117	17057	29	41668	0	0	0	16
SPMP31_bin.36	MEDIUM	81.02	6.56	1726086	203	10185	51	38690	0	0	0	14
SPMP31_bin.37	MEDIUM	88.99	1.18	1825036	248	9302	64	47069	0	0	0	17
SPMP31_bin.38	MEDIUM	69.45	0	1416161	264	5861	75	23920	0	0	0	12
SPMP31_bin.39	MEDIUM	69.68	1.72	2033530	382	5730	116	21584	0	0	0	11
SPMP31_bin.40	MEDIUM	91.38	1.03	2069451	258	9531	69	45230	0	0	0	17
SPMP31_bin.41	MEDIUM	93.63	0.67	2018122	213	12518	53	37940	0	1	0	14
SPMP31_bin.43	MEDIUM	52.76	0	3711516	673	6079	200	21040	0	0	0	13
SPMP31_bin.45	MEDIUM	75.02	0.61	3020790	498	6817	145	30984	0	0	0	15
SPMP31_bin.46	MEDIUM	86.16	1.21	1454539	215	7827	62	34914	0	0	0	12
SPMP31_bin.48	MEDIUM	88.57	2.56	3053246	213	21002	45	78149	0	0	0	20
SPMP31_bin.51	MEDIUM	88.42	0.56	1688473	247	7617	68	31332	0	0	0	15
SPMP31_bin.53	MEDIUM	85.54	7.7	2346611	262	12561	59	47918	0	0	0	17
SPMP31_bin.55	MEDIUM	75.85	1.36	1746675	283	6726	78	29730	0	0	0	11
SPMP31_bin.61	MEDIUM	95.83	0.94	1820613	138	18356	34	44976	0	0	0	20
SPMP31_bin.62	MEDIUM	56.14	1.75	2130183	148	20077	31	92527	0	0	0	16
SPMP31_bin.64	MEDIUM	90.76	1.14	2141421	235	11503	55	50901	0	0	0	11
SPMP31_bin.65	MEDIUM	83.68	3.08	2231431	315	8806	83	25993	0	2	0	15
SPMP31_bin.66	MEDIUM	96.77	0.96	1888436	111	24413	26	55773	0	0	0	18
SPMP31_bin.7	MEDIUM	84.29	1.02	2082916	260	10115	66	33699	0	0	0	16
SPMP31_bin.71	MEDIUM	87.14	0.67	2171698	233	11486	62	42323	0	1	0	17
SPMP31_bin.72	MEDIUM	82.68	1.08	1674959	224	9465	57	31187	0	0	0	14
SPMP31_bin.75	MEDIUM	75.46	2.18	1910556	308	7058	88	26734	0	2	0	15
SPMP31_bin.76	MEDIUM	66.22	1.34	1465694	216	7697	60	29775	0	2	0	17
SPMP31_bin.77	MEDIUM	74.85	0.81	1543322	242	7840	65	26040	0	0	0	16
SPMP31_bin.78	MEDIUM	89.95	1.92	2800549	293	11866	73	55665	0	0	0	17
SPMP31_bin.79	MEDIUM	76.66	0.34	1541410	244	7169	71	24837	0	1	0	16
SPMP31_bin.80	MEDIUM	82.29	2.37	1709225	242	8615	66	26051	0	0	0	17
SPMP31_bin.81	MEDIUM	52.3	1.01	894005	200	4566	66	16165	0	0	0	12
SPMP31_bin.9	MEDIUM	64.48	0	1221514	251	5150	79	25823	0	0	0	6
SPMP32_bin.1	MEDIUM	51.63	0	1159252	259	4638	86	24539	0	0	0	6
SPMP32_bin.12	MEDIUM	53.61	0.86	1487087	281	5533	78	38878	0	0	0	9
SPMP32_bin.14	MEDIUM	96	8.87	1592406	102	25248	22	62308	0	0	0	18
SPMP32_bin.15	MEDIUM	94.01	1.07	2099079	175	15959	44	66848	0	1	0	19
SPMP32_bin.16	MEDIUM	54.72	1.36	1286514	298	4296	98	13417	0	0	0	11
SPMP32_bin.17	MEDIUM	61.16	0	1787486	161	16652	34	52828	0	0	0	16
SPMP32_bin.21	MEDIUM	52.26	1.74	1655301	407	4059	147	12879	0	0	0	9
SPMP32_bin.22	MEDIUM	91.62	1.5	4617307	599	9805	151	39017	0	0	0	19
SPMP32_bin.3	MEDIUM	70.13	1.27	1544547	287	5611	91	19280	0	0	0	11
SPMP32_bin.4	MEDIUM	83.17	0.35	1748266	320	5927	93	25385	0	0	0	5
SPMP32_bin.7	MEDIUM	89.32	3.06	2438709	369	7806	101	29770	0	0	0	17
SPMP32_bin.8	MEDIUM	94.29	0.73	2000529	185	14091	48	40903	0	0	0	17
SPMP33_bin.10	MEDIUM	83.44	5.63	1825638	299	6909	87	26243	0	0	0	19
SPMP33_bin.14	MEDIUM	51.66	0.63	1551624	298	5668	96	24832	0	0	0	11
SPMP33_bin.16	MEDIUM	50.86	0	536288	34	21361	8	63530	0	0	0	11
SPMP33_bin.18	MEDIUM	68.16	2.42	1813064	314	6164	98	29361	0	0	0	12
SPMP33_bin.19	MEDIUM	92.3	0.97	4166225	296	20118	72	65327	0	0	0	18
SPMP33_bin.22	MEDIUM	97.98	0.99	2997704	182	21587	40	81691	0	0	0	20
SPMP33_bin.24	MEDIUM	64.21	1.81	1544839	301	5505	95	25408	0	0	0	10
SPMP33_bin.25	MEDIUM	95.12	2.95	3079828	277	15925	60	57643	0	0	0	16
SPMP33_bin.30	MEDIUM	82.33	0	3007304	445	7973	122	33537	0	0	0	15
SPMP33_bin.31	MEDIUM	79.73	1.48	2493755	333	8530	88	38066	0	1	0	13
SPMP33_bin.36	MEDIUM	79.21	0.56	1658177	312	5597	88	24217	0	0	0	17
SPMP33_bin.37	MEDIUM	88.56	2.17	1918870	256	8879	73	32888	0	0	0	10
SPMP33_bin.39	MEDIUM	88.86	1.27	2789535	255	14225	56	118015	0	0	0	14
SPMP33_bin.41	MEDIUM	75.44	0	2771545	487	6448	141	24352	0	0	0	11
SPMP33_bin.42	MEDIUM	95.17	3.36	2996232	217	18307	51	74643	0	0	0	16
SPMP33_bin.46	MEDIUM	77.15	3.51	1655003	280	6653	86	17603	0	1	0	16
SPMP33_bin.47	MEDIUM	84.68	0.12	1543181	76	26066	15	133352	0	0	0	16
SPMP33_bin.7	MEDIUM	95.92	1.32	2690754	197	18965	48	55735	0	0	0	16
SPMP33_bin.9	MEDIUM	91.02	2.89	2142576	184	15078	42	50360	0	0	0	19
SPMP34_bin.10	MEDIUM	94.18	0.84	2013201	190	13033	51	39537	0	0	0	11
SPMP34_bin.11	MEDIUM	57.76	1.72	3226897	365	11302	98	32793	0	0	0	13
SPMP34_bin.13	MEDIUM	92.5	2.63	2084127	180	15333	42	73284	0	0	0	20
SPMP34_bin.16	MEDIUM	88.17	0.52	2043203	172	14463	45	59724	0	0	0	18
SPMP34_bin.17	MEDIUM	52.21	1.01	1028658	146	8325	41	31535	0	1	0	11
SPMP34_bin.19	MEDIUM	87.9	0.95	2866205	277	13407	68	47399	0	0	0	18
SPMP34_bin.22	MEDIUM	80.41	6.43	2448269	353	8316	95	26481	0	0	0	16
SPMP34_bin.26	MEDIUM	81.9	2.24	1521844	181	10321	46	36254	0	1	0	17
SPMP34_bin.27	MEDIUM	61.37	1.26	1168652	269	4444	92	17349	0	0	0	13
SPMP34_bin.34	MEDIUM	59.15	0	1131183	244	4699	79	20843	0	0	0	12
SPMP34_bin.35	MEDIUM	58.62	0	1103132	220	5344	73	17283	0	0	0	19
SPMP34_bin.4	MEDIUM	62.85	0.59	2387013	472	5310	152	22852	0	0	0	15
SPMP34_bin.41	MEDIUM	68.13	5.12	1945465	334	6371	102	20859	0	0	0	10
SPMP34_bin.42	MEDIUM	89.15	1.71	2152452	233	11748	59	49243	0	0	0	14
SPMP34_bin.47	MEDIUM	95.49	0.83	3481281	358	14065	75	88911	0	0	0	19
SPMP34_bin.5	MEDIUM	91.59	4.8	2611455	205	18476	49	64638	0	0	0	18
SPMP34_bin.6	MEDIUM	73.96	0.52	1472582	205	8432	58	30345	0	0	0	16
SPMP34_bin.7	MEDIUM	92.79	1.25	1704957	86	30902	18	87303	0	1	0	14
SPMP34_bin.8	MEDIUM	65.89	3.69	1789295	280	7648	79	28491	0	0	0	11
SPMP35_bin.1	MEDIUM	85.2	5.41	3084537	328	13035	77	51990	0	0	0	14
SPMP35_bin.12	MEDIUM	97.15	2.21	1908987	159	15184	41	51161	0	0	0	18
SPMP35_bin.13	MEDIUM	67.29	0.67	1583309	280	6310	82	30418	0	0	0	8
SPMP35_bin.15	MEDIUM	52.68	0.67	1191556	68	24080	15	70244	0	1	0	16
SPMP35_bin.17	MEDIUM	86.66	0.94	2485204	283	11071	75	33222	0	0	0	14
SPMP35_bin.2	MEDIUM	65.31	2.06	1634900	293	6285	87	24318	0	0	0	9
SPMP35_bin.20	MEDIUM	52.9	0	764575	192	4016	71	10854	0	0	0	2
SPMP35_bin.23	MEDIUM	82.09	0.78	1696713	167	12942	41	43180	0	0	0	14
SPMP35_bin.24	MEDIUM	95.81	1.87	2549954	180	20762	42	63695	0	0	0	18
SPMP35_bin.3	MEDIUM	96.24	3.14	2002645	175	15101	43	62392	0	0	0	17
SPMP35_bin.31	MEDIUM	69.3	0	1912941	275	8550	75	30700	0	0	0	12
SPMP35_bin.32	MEDIUM	68.42	8.07	1946879	382	5625	117	23313	0	0	0	12
SPMP35_bin.33	MEDIUM	52.67	0	1385347	314	4613	109	14879	0	0	0	7
SPMP35_bin.34	MEDIUM	61.96	0	1927541	231	10925	57	33731	0	0	0	14
SPMP35_bin.35	MEDIUM	78.7	0.81	1354239	160	10329	38	44376	0	0	0	18
SPMP35_bin.36	MEDIUM	91.99	0.83	1566819	183	10792	46	34446	0	0	0	16
SPMP35_bin.37	MEDIUM	94.24	0.67	2096250	115	26266	25	79689	0	0	0	19
SPMP35_bin.38	MEDIUM	91.41	0.95	2682980	229	16422	52	51987	0	0	0	16
SPMP35_bin.39	MEDIUM	90.72	2.01	2058967	210	13495	53	37626	0	1	0	13
SPMP35_bin.44	MEDIUM	88.13	1.61	1568534	245	7436	73	31701	0	0	0	16
SPMP35_bin.49	MEDIUM	91.97	3.08	2314092	201	16076	48	61866	0	0	0	17
SPMP35_bin.51	MEDIUM	74.71	1.79	1847264	335	6233	101	21685	0	0	0	6
SPMP35_bin.52	MEDIUM	52.31	0	1706255	388	4500	134	14895	0	0	0	7
SPMP35_bin.53	MEDIUM	87.07	1.57	1641169	199	10311	54	33810	0	0	0	11
SPMP35_bin.54	MEDIUM	85.57	0	1829790	186	13061	46	42434	0	1	0	19
SPMP35_bin.55	MEDIUM	75.62	0.67	1570773	201	9220	56	27183	0	2	0	15
SPMP35_bin.56	MEDIUM	95.56	0.12	1534854	90	22914	23	60372	0	0	0	19
SPMP35_bin.57	MEDIUM	72.76	0	3326734	375	11345	96	40526	0	0	0	18
SPMP35_bin.59	MEDIUM	54.57	1.21	2262180	431	5613	141	17514	0	0	0	7
SPMP35_bin.6	MEDIUM	68.46	2.78	1804724	345	5507	110	25293	0	0	0	12
SPMP35_bin.60	MEDIUM	62.88	0.16	2176791	146	22530	35	60492	0	0	0	12
SPMP35_bin.62	MEDIUM	52	1.8	870437	77	17250	18	53270	0	0	0	10
SPMP35_bin.64	MEDIUM	66.02	1.72	2378389	248	12636	62	39810	0	0	0	13
SPMP35_bin.67	MEDIUM	55.89	0	1930397	255	9201	66	35950	0	0	0	11
SPMP35_bin.68	MEDIUM	60.34	3.45	2894242	412	7910	120	31139	0	0	0	12
SPMP35_bin.69	MEDIUM	81.91	0.14	2033516	291	7563	82	42347	0	0	0	15
SPMP35_bin.7	MEDIUM	68.77	0.34	1378748	272	5327	80	23582	0	0	0	10
SPMP35_bin.8	MEDIUM	81.29	1.36	1818255	237	9914	59	51210	0	0	0	15
SPMP36_bin.10	MEDIUM	96.49	8.61	2148271	286	9223	75	39958	0	0	0	18
SPMP36_bin.11	MEDIUM	80.76	6.49	2734849	391	8611	103	29377	0	1	0	15
SPMP36_bin.21	MEDIUM	91.03	2.2	2017099	217	12020	53	33134	0	1	0	16
SPMP36_bin.22	MEDIUM	70.54	1.79	2005217	236	10253	66	34419	0	0	0	18
SPMP36_bin.24	MEDIUM	88.25	0.72	4089845	433	11753	118	35798	0	0	0	18
SPMP36_bin.26	MEDIUM	91.83	0.13	1807639	181	12828	47	36610	0	0	0	16
SPMP36_bin.27	MEDIUM	64.5	1.84	1736535	350	5214	111	27788	0	0	0	11
SPMP36_bin.28	MEDIUM	79.89	2.59	1553953	251	7142	67	23911	0	0	0	19
SPMP36_bin.35	MEDIUM	61.96	3.57	1759591	249	8205	69	61511	0	0	0	11
SPMP36_bin.36	MEDIUM	73.2	5.36	1789943	227	9448	58	41831	0	0	0	10
SPMP36_bin.37	MEDIUM	65.54	2.68	1803031	212	11459	55	31160	0	0	0	13
SPMP36_bin.40	MEDIUM	88.33	1.61	1817131	191	11206	54	38113	0	0	0	18
SPMP36_bin.41	MEDIUM	61.21	0.86	3274172	434	9416	119	31706	0	0	0	13
SPMP36_bin.42	MEDIUM	53.79	1.72	2312327	215	14016	53	58612	0	0	0	15
SPMP36_bin.43	MEDIUM	68.42	1.75	1641569	283	6419	90	22224	0	0	0	11
SPMP36_bin.44	MEDIUM	52.87	0.95	1435955	152	12179	41	44666	0	0	0	9
SPMP36_bin.45	MEDIUM	83.09	9.89	2944219	265	14268	66	64175	0	0	0	12
SPMP36_bin.5	MEDIUM	83.6	0.69	2105337	236	10461	63	37692	0	0	0	18
SPMP36_bin.50	MEDIUM	67.3	0.88	2007003	345	6378	98	26803	0	0	0	16
SPMP36_bin.52	MEDIUM	57.88	4.08	1203117	193	6882	55	33358	0	0	0	13
SPMP36_bin.54	MEDIUM	80.38	1.52	2130132	238	11069	60	54719	0	0	0	14
SPMP36_bin.56	MEDIUM	87.74	0.34	2317929	271	10489	71	37397	0	0	0	13
SPMP36_bin.57	MEDIUM	92.52	0.68	2126088	180	16901	43	66142	0	0	0	12
SPMP36_bin.6	MEDIUM	50.83	0	952379	209	4626	72	13583	0	0	0	9
SPMP36_bin.9	MEDIUM	85.43	8.27	3873314	521	9343	130	38299	0	0	0	17
SPMP37_bin.1	MEDIUM	60.16	0	1260298	240	5679	75	18492	0	0	0	10
SPMP37_bin.10	MEDIUM	81.77	0.06	1643243	179	11889	46	42259	0	0	0	11
SPMP37_bin.13	MEDIUM	97.81	0.49	2231062	174	16527	39	95563	0	0	0	17
SPMP37_bin.18	MEDIUM	80.16	6.14	4596390	514	13030	109	54215	0	0	0	17
SPMP37_bin.19	MEDIUM	93.51	0.65	2004753	236	10525	63	43395	0	0	0	15
SPMP37_bin.21	MEDIUM	72.41	1.72	4863233	423	15609	91	67157	0	1	0	15
SPMP37_bin.22	MEDIUM	73.45	1.72	5097056	442	15874	103	61620	0	0	0	19
SPMP37_bin.23	MEDIUM	62.86	7.14	1948244	287	7998	77	32425	0	0	0	14
SPMP37_bin.25	MEDIUM	96.16	0.3	2044816	118	26550	25	111650	0	0	0	19
SPMP37_bin.26	MEDIUM	73.28	1.72	2958566	349	10990	91	37355	0	0	0	17
SPMP37_bin.28	MEDIUM	81.38	6.9	3884996	259	21536	60	68444	0	0	0	17
SPMP37_bin.29	MEDIUM	98.1	1.79	2454285	154	23824	33	100013	0	0	0	16
SPMP37_bin.3	MEDIUM	90.27	1.92	1869744	172	13478	41	38711	0	0	0	15
SPMP37_bin.32	MEDIUM	97.14	0	2052123	145	18103	33	104216	0	0	0	18
SPMP37_bin.34	MEDIUM	85.9	0.79	1750453	227	8957	63	28534	0	3	0	18
SPMP37_bin.35	MEDIUM	82.88	1.75	1941187	96	30038	23	73145	0	0	0	17
SPMP37_bin.36	MEDIUM	59.65	5.26	2400632	506	4870	165	14638	0	0	0	10
SPMP37_bin.39	MEDIUM	80.15	0.67	1484901	180	10905	50	35255	0	1	0	15
SPMP37_bin.40	MEDIUM	84.66	0.94	2352829	375	7497	98	41171	0	0	0	13
SPMP37_bin.41	MEDIUM	97.7	8.07	2824466	231	16653	54	55701	0	0	0	17
SPMP37_bin.42	MEDIUM	92.49	3.59	2761418	212	16948	53	56573	0	1	0	17
SPMP37_bin.48	MEDIUM	95.68	1.21	2319392	197	17241	46	52404	0	0	0	16
SPMP37_bin.49	MEDIUM	93.05	0	1939106	120	22019	28	86884	0	2	0	15
SPMP37_bin.8	MEDIUM	92.19	0	1791231	90	30238	21	73083	0	1	0	18
SPMP38_bin.1	MEDIUM	77.64	1.61	972028	92	13680	25	40507	0	0	0	7
SPMP38_bin.10	MEDIUM	91.65	2.66	2519143	288	11147	69	41523	0	0	0	18
SPMP38_bin.14	MEDIUM	89.91	2.98	2661161	272	12174	70	47409	0	0	0	16
SPMP38_bin.15	MEDIUM	93.55	0.63	1832952	219	10342	53	51728	0	0	0	17
SPMP38_bin.18	MEDIUM	96.64	1.01	1908736	144	18631	36	51048	0	0	0	15
SPMP38_bin.20	MEDIUM	68.75	1.79	1851288	254	8568	68	36844	0	0	0	12
SPMP38_bin.22	MEDIUM	60.97	3.45	1948064	355	6088	107	19088	0	1	0	10
SPMP38_bin.23	MEDIUM	81.33	0.95	1871086	312	6771	93	27377	0	0	0	16
SPMP38_bin.25	MEDIUM	81.87	5.75	3270587	477	8208	130	42495	0	0	0	15
SPMP38_bin.27	MEDIUM	88.33	5.56	2647440	319	10988	77	39121	0	0	0	18
SPMP38_bin.30	MEDIUM	94.7	0.57	2406388	163	20299	37	81681	0	0	0	17
SPMP38_bin.31	MEDIUM	64.14	0	2200659	267	9472	71	44349	0	0	0	16
SPMP38_bin.32	MEDIUM	56.9	3.45	1496504	261	6659	74	20446	0	1	0	9
SPMP38_bin.33	MEDIUM	86.13	0.89	1716411	183	12062	44	42048	0	0	0	17
SPMP38_bin.34	MEDIUM	69.64	0	1807884	257	8754	67	32455	0	0	0	16
SPMP38_bin.35	MEDIUM	89.22	1.68	1864573	86	33567	20	67043	0	1	0	18
SPMP38_bin.36	MEDIUM	54.31	1.72	2490780	470	5666	147	18498	0	0	0	13
SPMP38_bin.37	MEDIUM	60.5	2.01	1441964	129	17400	26	77789	0	0	0	17
SPMP38_bin.38	MEDIUM	90.3	0.58	1811946	90	32486	20	98670	0	0	0	16
SPMP38_bin.39	MEDIUM	92.06	2	1122096	66	24504	17	59562	0	0	0	20
SPMP38_bin.4	MEDIUM	84.14	1.16	1724201	208	10415	52	37440	0	0	0	16
SPMP38_bin.40	MEDIUM	77.31	1.04	1637604	297	6097	91	19871	0	0	0	8
SPMP38_bin.44	MEDIUM	93.89	1.39	2438849	191	17250	47	67047	0	0	0	16
SPMP38_bin.45	MEDIUM	55.25	0.81	908416	217	4231	77	12613	0	0	0	8
SPMP38_bin.46	MEDIUM	55.84	0	1337570	309	4422	102	17820	0	0	0	11
SPMP38_bin.49	MEDIUM	82.88	0.68	1961967	358	5840	112	37433	0	0	0	7
SPMP38_bin.5	MEDIUM	97.17	0.97	2090887	179	16415	40	72002	0	0	0	14
SPMP38_bin.51	MEDIUM	92.81	0.15	1943736	132	19267	31	56527	0	0	0	19
SPMP39_bin.10	MEDIUM	77.08	2.85	2651257	346	9582	91	31152	0	0	0	16
SPMP39_bin.12	MEDIUM	69.3	0	2019134	259	9320	73	37678	0	0	0	13
SPMP39_bin.13	MEDIUM	59.65	3.51	1456109	147	12663	37	45813	0	0	0	15
SPMP39_bin.16	MEDIUM	89.23	1.25	2185354	316	8249	85	35142	0	0	0	14
SPMP39_bin.17	MEDIUM	91.72	2.03	1929115	179	13871	43	51983	0	0	0	14
SPMP39_bin.18	MEDIUM	90.18	2.13	2339321	214	14313	49	48354	0	0	0	15
SPMP39_bin.21	MEDIUM	92.76	2.52	1908567	176	14308	41	51670	0	2	0	18
SPMP39_bin.24	MEDIUM	59.65	1.75	1478303	163	11959	41	51700	0	0	0	10
SPMP39_bin.25	MEDIUM	84.98	1.18	3204063	507	7262	141	33782	0	0	0	17
SPMP39_bin.27	MEDIUM	95.25	2.4	1874674	207	10714	53	48507	0	0	0	18
SPMP39_bin.28	MEDIUM	81.03	3.45	1854126	222	9599	60	34651	0	0	0	16
SPMP39_bin.3	MEDIUM	69.98	1.02	1757727	313	6294	91	22129	0	0	0	17
SPMP39_bin.32	MEDIUM	75.32	0.89	1989790	206	12243	53	42421	0	1	0	15
SPMP39_bin.33	MEDIUM	93.51	2.11	2764055	204	19935	47	83274	0	0	0	18
SPMP39_bin.34	MEDIUM	50.79	0	1872719	396	4936	131	23982	0	0	0	12
SPMP39_bin.35	MEDIUM	92.8	1.61	1980008	218	11065	59	37457	0	0	0	19
SPMP39_bin.38	MEDIUM	92.39	1.79	2231604	223	12715	56	42433	0	1	0	17
SPMP39_bin.39	MEDIUM	71.45	2.12	1578150	286	5982	88	21975	0	1	0	13
SPMP39_bin.40	MEDIUM	53.51	0	942438	193	5148	63	16214	0	1	0	5
SPMP39_bin.42	MEDIUM	75.47	1.75	2026556	309	8035	83	25881	0	0	0	9
SPMP39_bin.43	MEDIUM	90.09	2.26	3601317	350	13632	87	54554	0	0	0	18
SPMP39_bin.47	MEDIUM	67.81	0	1833940	264	8504	77	33173	0	0	0	13
SPMP39_bin.49	MEDIUM	85.48	1.12	2924253	389	9346	105	32673	0	0	0	16
SPMP39_bin.5	MEDIUM	60.5	0	1832205	257	8443	72	28512	0	0	0	17
SPMP39_bin.52	MEDIUM	80.74	0.39	2100165	338	7103	100	23836	0	0	0	9
SPMP39_bin.53	MEDIUM	80.94	2	2150828	303	8313	77	32929	0	0	0	15
SPMP39_bin.55	MEDIUM	96.93	4.2	1988545	152	18629	34	66161	0	1	0	15
SPMP39_bin.56	MEDIUM	58.62	0	1825854	261	7774	78	28538	0	0	0	15
SPMP39_bin.65	MEDIUM	94.94	0.81	1968679	194	13317	47	48230	0	0	0	12
SPMP39_bin.66	MEDIUM	82.06	1.16	1970580	274	8870	73	26072	0	0	0	16
SPMP39_bin.68	MEDIUM	98.47	2.29	2084278	172	17153	37	65951	0	0	0	18
SPMP39_bin.7	MEDIUM	93.56	1.35	3424047	308	14520	73	60198	0	0	0	19
SPMP39_bin.70	MEDIUM	95.32	1.46	2211252	187	17788	45	46863	0	0	0	14
SPMP39_bin.8	MEDIUM	75.9	1.13	1842319	166	14003	44	34291	0	0	0	19
SPMP40_bin.10	MEDIUM	61.52	8.62	2072834	381	5663	120	23499	0	0	0	8
SPMP40_bin.12	MEDIUM	68.57	0	1399119	131	14066	32	45958	0	0	0	13
SPMP40_bin.15	MEDIUM	62.89	0.22	979585	228	4325	81	12566	0	0	0	11
SPMP40_bin.19	MEDIUM	55.74	0	1192197	256	5058	85	15021	0	0	0	8
SPMP40_bin.21	MEDIUM	78.84	1.02	1668435	311	5662	95	24229	0	0	0	9
SPMP40_bin.22	MEDIUM	52.46	0	1170530	264	4504	90	20391	0	0	0	9
SPMP40_bin.23	MEDIUM	90.22	1.08	1624286	167	11837	42	40895	0	0	0	17
SPMP40_bin.28	MEDIUM	65.79	1.75	2010905	211	13274	53	41397	0	0	0	11
SPMP40_bin.3	MEDIUM	55.19	4.93	1293910	294	4511	100	15672	0	0	0	2
SPMP40_bin.30	MEDIUM	89.22	0.79	3153747	337	12151	84	68176	0	0	0	17
SPMP40_bin.33	MEDIUM	87.02	1.21	1771396	206	10213	56	31836	0	0	0	16
SPMP40_bin.35	MEDIUM	92.21	5.81	3552014	491	9143	120	38012	0	0	0	15
SPMP40_bin.36	MEDIUM	62.28	1.75	2133615	399	5852	124	22727	0	0	0	16
SPMP40_bin.40	MEDIUM	90.9	0.62	1871251	204	12690	50	49043	0	0	0	19
SPMP40_bin.41	MEDIUM	77.59	2.4	1534799	193	9717	51	35855	0	0	0	14
SPMP40_bin.43	MEDIUM	92.03	1.67	1927055	193	13674	48	60058	0	0	0	20
SPMP40_bin.47	MEDIUM	84.15	0.67	1808968	275	7675	79	26709	0	1	0	14
SPMP40_bin.48	MEDIUM	91.07	2.01	2331639	226	14381	59	36346	0	0	0	12
SPMP40_bin.49	MEDIUM	84.07	1.18	3595542	382	12177	99	55906	0	1	0	19
SPMP40_bin.5	MEDIUM	96.14	0.39	1711003	143	15252	36	50194	0	0	0	19
SPMP40_bin.56	MEDIUM	58.49	6.98	1744776	260	7918	73	23698	0	0	0	12
SPMP40_bin.57	MEDIUM	72.99	1.34	1551633	125	17026	30	49185	0	0	0	15
SPMP40_bin.58	MEDIUM	89.11	3.71	2248807	270	9898	69	31061	0	1	0	19
SPMP40_bin.59	MEDIUM	79.31	1.72	2905636	232	16329	55	76357	0	0	0	16
SPMP40_bin.60	MEDIUM	92.41	4.1	3058528	255	15600	57	74874	0	0	0	20
SPMP40_bin.62	MEDIUM	87.65	0.38	3457250	390	10828	103	48213	0	0	0	15
SPMP40_bin.63	MEDIUM	80.37	0.36	1519829	166	11492	45	36440	0	1	0	16
SPMP40_bin.65	MEDIUM	78.92	0.9	3417757	488	8026	132	52257	0	0	0	18
SPMP40_bin.66	MEDIUM	71.3	4.84	1652871	218	9070	63	27266	0	0	0	16
SPMP40_bin.67	MEDIUM	88.53	3.36	2210329	288	9379	72	34359	0	0	0	12
SPMP40_bin.69	MEDIUM	69.61	4.03	1325146	255	5366	79	17120	0	0	0	9
SPMP40_bin.7	MEDIUM	64.85	1.02	1493191	270	6046	85	22507	0	0	0	11
SPMP40_bin.72	MEDIUM	61.21	0	2400323	193	17352	48	44521	0	1	0	16
SPMP40_bin.74	MEDIUM	95.22	1.55	1906974	172	14877	43	44262	0	0	0	17
SPMP40_bin.76	MEDIUM	68.79	0	1392721	94	19932	22	50523	0	0	0	17
SPMP40_bin.8	MEDIUM	53.14	0.79	1275049	227	6183	71	29799	0	0	0	10
SPMP40_bin.81	MEDIUM	62.99	4.47	1753882	312	6028	89	27758	0	0	0	12
SPMP40_bin.82	MEDIUM	50.11	0.89	1429037	256	5885	77	22794	0	0	0	10
SPMP40_bin.9	MEDIUM	78.5	0.68	1683649	262	7388	79	26013	0	0	0	12
SPMP41_bin.11	MEDIUM	71.31	2.43	1743514	314	6336	91	22845	0	0	0	13
SPMP41_bin.14	MEDIUM	71.18	6.03	3469387	467	9219	117	39278	0	0	0	15
SPMP41_bin.15	MEDIUM	89.05	0.24	1848026	244	9448	63	28814	0	0	0	13
SPMP41_bin.18	MEDIUM	78.01	1.94	2158793	285	9914	74	30419	0	0	0	15
SPMP41_bin.2	MEDIUM	81.14	0.19	1814715	256	8668	71	24556	0	0	0	17
SPMP41_bin.20	MEDIUM	84.99	0.81	1916560	258	9247	68	43503	0	1	0	17
SPMP41_bin.22	MEDIUM	96.03	1.65	1859164	146	16626	36	68154	0	1	0	20
SPMP41_bin.24	MEDIUM	84.1	0.89	1988020	183	13786	46	42490	0	1	0	17
SPMP41_bin.27	MEDIUM	71.14	0.71	1403110	291	5136	96	13547	0	0	0	17
SPMP41_bin.28	MEDIUM	93.71	7.17	3585681	322	13901	88	54469	0	0	0	18
SPMP41_bin.29	MEDIUM	77.54	2.35	1542204	296	5485	95	16707	0	0	0	12
SPMP41_bin.3	MEDIUM	84.82	1.16	1986045	243	9873	63	34892	0	0	0	12
SPMP41_bin.31	MEDIUM	75.04	1.42	1751058	298	6720	84	24225	0	0	0	14
SPMP41_bin.35	MEDIUM	87.34	0.84	1580930	248	7442	75	22859	0	0	0	13
SPMP41_bin.36	MEDIUM	77.75	1.09	1863764	318	6597	93	29684	0	0	0	12
SPMP41_bin.37	MEDIUM	97.62	2.1	2096295	219	12635	55	38230	0	0	0	19
SPMP41_bin.38	MEDIUM	90.63	0.39	2033937	153	18548	37	44238	0	1	0	14
SPMP41_bin.39	MEDIUM	63.75	0	1704712	270	7225	74	32457	0	0	0	13
SPMP41_bin.4	MEDIUM	79.82	1.9	1859340	375	5289	119	17920	0	0	0	11
SPMP41_bin.41	MEDIUM	90.07	0.74	2155711	317	8291	87	27749	0	0	0	16
SPMP41_bin.44	MEDIUM	90.82	0.34	2042590	195	14044	44	49789	0	0	0	15
SPMP41_bin.47	MEDIUM	88.21	1.76	1747076	212	10327	57	30332	0	2	0	16
SPMP41_bin.7	MEDIUM	59.81	0	3126539	547	6185	165	21544	0	0	0	10
SPMP42_bin.1	MEDIUM	50	0	2415749	340	8427	91	30401	0	0	0	0
SPMP42_bin.11	MEDIUM	89.71	6.55	3534998	516	7961	141	28822	0	0	0	16
SPMP42_bin.13	MEDIUM	63.97	0	3949133	534	8501	150	37735	0	0	0	18
SPMP42_bin.14	MEDIUM	86.37	1.17	1958118	255	9062	72	29768	0	0	0	13
SPMP42_bin.18	MEDIUM	77.61	4.78	1653648	253	7592	71	26721	0	0	0	13
SPMP42_bin.19	MEDIUM	63.81	0.84	2717968	530	5466	163	27263	0	0	0	14
SPMP42_bin.21	MEDIUM	51.06	0	1957069	396	5224	124	18611	0	0	0	14
SPMP42_bin.23	MEDIUM	77.54	0.67	1627656	232	7971	65	31874	0	0	0	10
SPMP42_bin.25	MEDIUM	75.36	1.9	2144698	316	7713	91	25522	0	0	0	6
SPMP42_bin.26	MEDIUM	53.83	1.75	1929016	312	6713	94	23925	0	0	0	7
SPMP42_bin.30	MEDIUM	88.5	2.42	2486777	208	15932	51	57987	0	0	0	17
SPMP42_bin.31	MEDIUM	54.39	1.75	1623371	153	14804	35	45318	0	0	0	15
SPMP42_bin.5	MEDIUM	67.54	1.75	2671072	363	9534	99	32195	0	0	0	14
SPMP42_bin.7	MEDIUM	89.12	0	2176468	194	15567	46	66001	0	0	0	16
SPMP42_bin.8	MEDIUM	76.12	2.53	2121019	228	11381	60	48118	0	0	0	15
SPMP43_bin.11	MEDIUM	86.88	1.01	1986672	191	12758	50	38026	0	0	0	16
SPMP43_bin.12	MEDIUM	92.74	1.89	1880765	298	6951	84	30249	0	0	0	13
SPMP43_bin.13	MEDIUM	62.01	0.17	1153462	176	7466	51	31776	0	0	0	15
SPMP43_bin.14	MEDIUM	61.52	0.67	1038896	89	14989	21	46403	0	0	0	15
SPMP43_bin.17	MEDIUM	84.73	0.87	1942928	268	8429	73	50912	0	0	0	12
SPMP43_bin.21	MEDIUM	76.95	1.75	2319290	299	9132	77	46626	0	0	0	14
SPMP43_bin.22	MEDIUM	82.27	1.23	2091915	320	7280	91	29704	0	0	0	9
SPMP43_bin.23	MEDIUM	70.66	1.58	1666487	311	6008	99	14528	0	0	0	6
SPMP43_bin.25	MEDIUM	66.03	0.67	1320945	231	5988	74	20011	0	0	0	5
SPMP43_bin.26	MEDIUM	72.4	2.48	1430426	146	12352	34	47801	0	2	0	18
SPMP43_bin.27	MEDIUM	59.2	0	1186836	234	5373	73	15297	0	1	0	12
SPMP43_bin.3	MEDIUM	77.05	1.24	1615475	225	8497	60	31327	0	0	0	19
SPMP43_bin.30	MEDIUM	61.21	0	2225999	284	9755	81	24336	0	1	0	16
SPMP43_bin.32	MEDIUM	71.05	1.75	2304812	221	12133	54	40350	0	0	0	17
SPMP43_bin.33	MEDIUM	87.95	3.24	1849615	264	8967	69	29036	0	1	0	19
SPMP43_bin.34	MEDIUM	89.38	4.36	2171650	295	8463	79	28105	0	0	0	14
SPMP43_bin.37	MEDIUM	68.28	0	1794677	247	8402	69	37465	0	0	0	16
SPMP43_bin.38	MEDIUM	79.3	0.88	1775213	252	8166	72	25062	0	0	0	10
SPMP43_bin.4	MEDIUM	79.65	3.93	1129871	135	10320	36	28637	0	0	0	19
SPMP43_bin.43	MEDIUM	79.53	2.68	1671649	174	11913	41	45040	0	0	0	14
SPMP43_bin.44	MEDIUM	65.67	7.02	1576223	200	9493	47	53166	0	0	0	15
SPMP43_bin.46	MEDIUM	61.4	0	1559016	297	5773	87	30303	0	0	0	13
SPMP43_bin.47	MEDIUM	57.93	1.34	1771538	331	5755	105	23534	0	0	0	9
SPMP43_bin.5	MEDIUM	66.07	4.46	1845655	252	9281	62	35686	0	0	0	15
SPMP43_bin.53	MEDIUM	78.95	1.75	2741045	235	16257	56	43794	0	0	0	17
SPMP43_bin.55	MEDIUM	53.68	7.02	1731852	245	8138	68	38282	0	2	0	15
SPMP43_bin.56	MEDIUM	75.36	7.55	2475909	394	7436	108	27119	0	0	0	18
SPMP43_bin.58	MEDIUM	93.71	2.94	2717685	291	11279	79	42154	0	0	0	19
SPMP43_bin.6	MEDIUM	91.16	0.68	2187222	313	8059	87	34565	0	0	0	16
SPMP43_bin.65	MEDIUM	96.79	2.54	1635215	147	14191	36	48490	0	0	0	18
SPMP43_bin.66	MEDIUM	77.67	4.03	1771807	218	10326	55	31079	0	0	0	11
SPMP43_bin.68	MEDIUM	85.04	3.02	1816635	204	11277	55	31674	0	1	0	16
SPMP43_bin.70	MEDIUM	71.43	1.53	2707678	260	12660	68	35331	0	0	0	17
SPMP43_bin.71	MEDIUM	55.94	1.96	1270124	245	5390	79	22348	0	0	0	12
SPMP43_bin.72	MEDIUM	73.5	0.22	1389355	260	5713	81	16142	0	0	0	12
SPMP43_bin.73	MEDIUM	73.45	0	1697391	193	10693	51	32558	0	0	0	11
SPMP43_bin.77	MEDIUM	74.56	0	2142732	248	10745	63	36034	0	0	0	15
SPMP43_bin.78	MEDIUM	77.7	0.47	2587936	439	6648	133	25647	0	0	0	15
SPMP43_bin.8	MEDIUM	94.34	1.51	2325131	214	15167	52	63271	0	0	0	16
SPMP43_bin.81	MEDIUM	76.4	0.94	1881003	143	18215	34	46729	0	0	0	15
SPMP44_bin.1	MEDIUM	92.62	2.35	2279792	183	18454	43	52921	0	0	0	17
SPMP44_bin.15	MEDIUM	86.77	2.53	2066094	327	7283	91	23724	0	0	0	16
SPMP44_bin.17	MEDIUM	93.32	0.97	2236360	150	20909	35	73339	0	0	0	16
SPMP44_bin.18	MEDIUM	55.17	0	1069242	46	42207	10	107168	0	1	0	13
SPMP44_bin.28	MEDIUM	90.05	0.56	1799181	118	19614	27	84316	0	1	0	17
SPMP44_bin.32	MEDIUM	82.93	0.35	2179216	310	8176	83	27709	0	0	0	9
SPMP44_bin.33	MEDIUM	51.26	0	1344304	301	4564	100	13106	0	0	0	5
SPMP44_bin.35	MEDIUM	90.95	4.38	2498609	253	13708	56	76762	0	0	0	16
SPMP44_bin.37	MEDIUM	92.15	4.43	3654627	334	14814	74	64220	0	0	0	17
SPMP44_bin.40	MEDIUM	81.02	2.83	1794541	250	8768	69	28109	0	1	0	20
SPMP44_bin.41	MEDIUM	91.28	6.84	2703747	310	11647	72	37149	0	0	0	14
SPMP44_bin.42	MEDIUM	78.49	0.68	1807520	295	6872	86	27641	0	0	0	15
SPMP44_bin.45	MEDIUM	80.45	0.62	1979786	328	6727	90	30059	0	0	0	14
SPMP44_bin.46	MEDIUM	95.6	2.52	1854073	185	13576	46	40962	0	1	0	16
SPMP44_bin.47	MEDIUM	93.57	2.53	2575339	245	14906	61	46090	0	0	0	17
SPMP44_bin.49	MEDIUM	55.6	2.66	1479709	345	4392	122	11908	0	0	0	5
SPMP44_bin.52	MEDIUM	52.05	0.47	929192	208	4495	68	14879	0	0	0	5
SPMP44_bin.53	MEDIUM	67.4	0	1342238	245	6076	71	21268	0	0	0	12
SPMP44_bin.58	MEDIUM	65.12	0.67	1252442	226	6163	68	18522	0	0	0	10
SPMP44_bin.6	MEDIUM	93.01	0.93	2717115	254	14643	60	50758	0	1	0	20
SPMP44_bin.62	MEDIUM	83.94	0	1785042	151	14944	34	68341	0	1	0	17
SPMP44_bin.65	MEDIUM	57.89	0	1616530	300	5873	90	25908	0	0	0	7
SPMP44_bin.67	MEDIUM	93.23	1.9	1843233	174	14110	46	36103	0	0	0	17
SPMP44_bin.68	MEDIUM	62.98	6.78	1282294	297	4447	101	12147	0	0	0	8
SPMP44_bin.70	MEDIUM	95.47	0.67	1928805	167	16623	40	57419	0	1	0	17
SPMP44_bin.8	MEDIUM	78.87	0	1922787	160	14975	41	47112	0	0	0	17
SPMP45_bin.16	MEDIUM	91.56	1.35	2953763	297	12381	77	64554	0	0	0	17
SPMP45_bin.17	MEDIUM	79.87	1.01	1723116	144	15695	36	48993	0	0	0	17
SPMP45_bin.19	MEDIUM	78.2	0	1925716	236	10370	62	37190	0	0	0	15
SPMP45_bin.2	MEDIUM	89.98	0.67	1967432	177	14634	40	51286	0	1	0	15
SPMP45_bin.22	MEDIUM	54.45	1.72	1951291	393	5297	131	14491	0	0	0	10
SPMP45_bin.24	MEDIUM	82.6	0.95	1837806	296	7090	90	26257	0	1	0	15
SPMP45_bin.25	MEDIUM	73.98	0.37	1997900	177	15844	43	46026	0	0	0	14
SPMP45_bin.27	MEDIUM	85.21	0.89	1918195	213	11178	51	49013	0	0	0	13
SPMP45_bin.29	MEDIUM	59.04	0.6	1244826	219	6953	62	23108	0	0	0	10
SPMP45_bin.30	MEDIUM	92.47	0.68	2407551	187	17750	42	54232	0	0	0	17
SPMP45_bin.33	MEDIUM	60.79	0.34	1226581	232	5891	71	21770	0	0	0	14
SPMP45_bin.34	MEDIUM	72.34	2.74	1425147	263	5703	81	31115	0	0	0	15
SPMP45_bin.35	MEDIUM	63.88	0	1714349	265	7546	70	28969	0	0	0	15
SPMP45_bin.37	MEDIUM	72.98	0.95	1765654	306	6140	90	27940	0	0	0	16
SPMP45_bin.38	MEDIUM	89.12	6.1	2455758	385	7410	102	34369	0	0	0	12
SPMP45_bin.40	MEDIUM	67.05	1.59	1752637	332	5524	99	21647	0	0	0	14
SPMP45_bin.41	MEDIUM	85.91	1.23	1704232	130	18398	30	72003	0	0	0	18
SPMP45_bin.42	MEDIUM	97.32	2.01	1911110	117	23304	27	90351	0	1	0	16
SPMP45_bin.43	MEDIUM	86.37	1.13	2452607	282	11179	71	44870	0	0	0	13
SPMP45_bin.44	MEDIUM	80.44	2.68	2253452	279	9253	72	34065	0	0	0	12
SPMP45_bin.47	MEDIUM	67.69	1.81	1416897	294	5068	96	14643	0	0	0	6
SPMP45_bin.48	MEDIUM	89.19	0.85	2124985	264	9502	68	39273	0	0	0	18
SPMP45_bin.50	MEDIUM	80.37	0.35	1596217	273	6882	78	30527	0	0	0	17
SPMP45_bin.52	MEDIUM	58.93	0	1573431	339	4898	115	16483	0	0	0	11
SPMP45_bin.54	MEDIUM	55.9	0	1522195	310	5320	99	17219	0	0	0	9
SPMP45_bin.55	MEDIUM	77.41	0.49	1506534	260	6643	71	29837	0	0	0	8
SPMP45_bin.56	MEDIUM	61.04	5.61	2039751	319	7818	88	29666	0	0	0	15
SPMP45_bin.59	MEDIUM	81.93	3.63	2111384	288	8865	70	56621	0	0	0	11
SPMP45_bin.65	MEDIUM	86.36	0	1451848	156	12712	37	40590	0	1	0	18
SPMP45_bin.66	MEDIUM	72.91	4.72	2066349	317	7704	84	30717	0	0	0	11
SPMP45_bin.67	MEDIUM	84.11	0.47	1679863	263	7409	74	31532	0	0	0	11
SPMP45_bin.7	MEDIUM	50	0	1769326	348	5671	108	21810	0	0	0	0
SPMP45_bin.70	MEDIUM	96.15	1.54	1948243	141	19694	35	45922	0	1	0	16
SPMP45_bin.75	MEDIUM	82.25	4.11	2313821	251	12686	61	53882	0	0	0	17
SPMP45_bin.78	MEDIUM	61.45	2.15	2154521	478	4770	162	21390	0	1	0	11
SPMP45_bin.79	MEDIUM	82.42	0.68	1984790	308	7210	83	32675	0	0	0	14
SPMP45_bin.8	MEDIUM	77.42	1.68	2139462	372	6505	107	22445	0	0	0	14
SPMP45_bin.81	MEDIUM	63.79	3.45	4657231	735	7230	196	37984	0	0	0	18
SPMP45_bin.82	MEDIUM	95.87	1.57	2776334	250	15220	57	65777	0	0	0	15
SPMP45_bin.83	MEDIUM	77.47	0.38	1702524	246	8702	65	29514	0	0	0	12
SPMP45_bin.85	MEDIUM	95.96	1.78	2441404	204	15947	51	50695	0	0	0	17
SPMP45_bin.86	MEDIUM	52.59	0	1053035	196	5708	59	19099	0	0	0	16
SPMP45_bin.91	MEDIUM	79.94	0.67	1750340	162	14187	39	49799	0	2	0	17
SPMP46_bin.1	MEDIUM	93.11	0.61	2016874	148	17672	35	46416	0	0	0	16
SPMP46_bin.10	MEDIUM	92.42	1.47	1808570	242	8336	68	31691	0	0	0	16
SPMP46_bin.13	MEDIUM	69.77	1.22	1648437	263	7303	73	25332	0	0	0	13
SPMP46_bin.14	MEDIUM	66.74	3.47	2854969	545	5824	173	17750	0	0	0	9
SPMP46_bin.15	MEDIUM	69.74	3.51	2606259	382	7691	110	33647	0	0	0	16
SPMP46_bin.21	MEDIUM	89.11	0.27	1851671	127	19623	34	55348	0	0	0	16
SPMP46_bin.22	MEDIUM	89.8	0.68	2065601	287	8465	78	27060	0	0	0	14
SPMP46_bin.23	MEDIUM	52.07	0	2018306	385	5587	126	17238	0	0	0	11
SPMP46_bin.26	MEDIUM	84.2	2.82	2210011	293	8589	80	41409	0	0	0	14
SPMP46_bin.3	MEDIUM	92.95	2.01	1736052	176	13956	39	52743	0	1	0	18
SPMP46_bin.31	MEDIUM	74.46	1.87	2529546	397	7218	120	20485	0	0	0	13
SPMP46_bin.32	MEDIUM	92.41	1.9	2321797	197	15215	50	51860	0	0	0	18
SPMP46_bin.34	MEDIUM	92.08	2.84	2060027	214	11375	56	42795	0	0	0	19
SPMP46_bin.35	MEDIUM	94.86	0.47	2597892	310	10972	80	56614	0	0	0	16
SPMP46_bin.37	MEDIUM	77.74	1.79	1874585	252	8472	69	28014	0	0	0	15
SPMP46_bin.39	MEDIUM	83.07	0.34	1711640	242	8149	69	33944	0	2	0	19
SPMP46_bin.41	MEDIUM	81.34	1.37	1768526	223	9391	60	45537	0	0	0	16
SPMP46_bin.6	MEDIUM	69.81	1.34	1948031	305	7364	91	30018	0	0	0	9
SPMP46_bin.7	MEDIUM	78.47	3.01	1831564	144	18006	34	63637	0	0	0	16
SPMP46_bin.8	MEDIUM	68.42	0	2538996	355	8472	98	29842	0	0	0	12
SPMP47_bin.1	MEDIUM	69.78	2.59	2740370	228	15651	56	56333	0	0	0	17
SPMP47_bin.12	MEDIUM	53.71	0.32	1643935	217	8524	56	43569	0	0	0	9
SPMP47_bin.14	MEDIUM	89.85	9.97	2531630	338	9430	89	37872	0	0	0	14
SPMP47_bin.16	MEDIUM	54.39	0	2063245	360	6390	109	26790	0	0	0	17
SPMP47_bin.19	MEDIUM	61.59	1.36	1282485	90	19857	21	90956	0	0	0	17
SPMP47_bin.22	MEDIUM	88.78	0	2769906	292	12648	71	40723	0	0	0	16
SPMP47_bin.24	MEDIUM	80.71	3.88	1889775	327	6392	102	27115	0	0	0	14
SPMP47_bin.29	MEDIUM	83.53	2.32	2438651	339	8312	92	35100	0	0	0	13
SPMP47_bin.33	MEDIUM	87.16	1.32	1683193	216	9299	60	39571	0	0	0	15
SPMP47_bin.40	MEDIUM	50	3.45	2530829	265	11761	69	55383	0	0	0	0
SPMP47_bin.7	MEDIUM	85.31	0.75	1700885	239	8468	67	34045	0	0	0	17
SPMP47_bin.9	MEDIUM	92.12	1.18	2474888	333	8795	88	42814	0	0	0	15
SPMP48_bin.10	MEDIUM	95.16	1.57	2047712	230	11567	60	33744	0	0	0	17
SPMP48_bin.13	MEDIUM	59.42	0	2267261	357	7019	106	18726	0	0	0	10
SPMP48_bin.16	MEDIUM	71.14	1.57	1989800	164	15172	43	62299	0	0	0	15
SPMP48_bin.18	MEDIUM	91.28	3.13	1854150	196	12065	51	42382	0	0	0	15
SPMP48_bin.20	MEDIUM	92.64	1.6	1683090	259	7504	72	24591	0	0	0	20
SPMP48_bin.21	MEDIUM	67.98	1.43	799337	144	6076	43	23310	0	0	1	12
SPMP48_bin.23	MEDIUM	89.75	4.64	2689925	294	12283	75	37086	0	1	0	14
SPMP48_bin.26	MEDIUM	92.32	9.24	4308363	509	10710	134	38501	0	0	0	18
SPMP48_bin.27	MEDIUM	90.47	0	2671982	285	12480	71	37513	0	0	0	13
SPMP48_bin.29	MEDIUM	52.59	1.72	1198703	239	5356	79	12742	0	0	0	6
SPMP48_bin.3	MEDIUM	51.53	1.2	1015807	60	27548	12	94073	0	0	0	14
SPMP48_bin.31	MEDIUM	73.7	1.7	1541040	319	5083	105	15994	0	0	0	10
SPMP48_bin.33	MEDIUM	85.22	2.53	2271391	206	13701	53	36360	0	0	0	17
SPMP48_bin.35	MEDIUM	94.22	1.36	2455331	164	23498	35	68503	0	0	0	17
SPMP48_bin.38	MEDIUM	94.4	1.9	1982084	159	17201	38	70362	0	1	0	16
SPMP48_bin.40	MEDIUM	51.23	0.63	1098883	108	12826	30	30807	0	0	0	12
SPMP48_bin.42	MEDIUM	76.96	1.34	1637988	236	8399	65	29104	0	0	0	16
SPMP48_bin.43	MEDIUM	92.02	0	2019738	179	15005	45	56791	0	1	0	18
SPMP48_bin.49	MEDIUM	50.34	0	872423	184	4991	60	18862	0	1	0	11
SPMP48_bin.5	MEDIUM	77.21	1.65	1604686	225	8691	58	31499	0	0	0	19
SPMP48_bin.50	MEDIUM	80.77	0.67	2810927	331	10018	78	43352	0	1	0	16
SPMP48_bin.51	MEDIUM	94.47	8.41	3728553	478	9612	122	40576	0	0	0	15
SPMP48_bin.52	MEDIUM	94.76	0	1941023	220	10507	56	54771	0	1	0	17
SPMP48_bin.53	MEDIUM	94.07	0	2315564	190	15952	48	42106	0	0	0	17
SPMP48_bin.55	MEDIUM	86.22	1.68	1906906	263	8249	75	31589	0	1	0	17
SPMP48_bin.56	MEDIUM	83.17	3.68	1856719	297	7387	78	34883	0	0	0	17
SPMP48_bin.59	MEDIUM	92.73	2.85	3252391	326	13307	78	54995	0	0	0	16
SPMP48_bin.61	MEDIUM	89.82	0.79	2733493	350	9376	96	27284	0	0	0	16
SPMP48_bin.62	MEDIUM	76.65	0.92	1463285	128	14985	30	52660	0	0	0	19
SPMP48_bin.63	MEDIUM	63.83	2.63	2165654	285	9346	74	29185	0	0	0	13
SPMP48_bin.68	MEDIUM	56.21	0	1020048	224	4737	77	19127	0	0	0	7
SPMP48_bin.70	MEDIUM	91.62	1.8	2454883	241	12987	58	48927	0	0	0	18
SPMP48_bin.71	MEDIUM	84.5	0.34	1574773	175	11795	45	28281	0	0	0	19
SPMP48_bin.74	MEDIUM	90.96	2.64	2597105	238	14261	56	60152	0	0	0	15
SPMP48_bin.77	MEDIUM	55.17	0	675673	59	15516	12	75040	0	0	0	5
SPMP48_bin.8	MEDIUM	79.19	1.02	1992333	269	9383	75	31475	0	0	0	17
SPMP48_bin.81	MEDIUM	86.57	1.9	2058196	169	16959	42	51348	0	2	0	16
SPMP48_bin.82	MEDIUM	92.39	1.36	2642540	237	16160	54	53150	0	0	0	18
SPMP48_bin.84	MEDIUM	60.34	0	1200061	265	4557	80	18876	0	0	0	5
SPMP48_bin.86	MEDIUM	54.61	0.38	1346257	238	6368	74	26020	0	0	0	13
SPMP48_bin.87	MEDIUM	68.31	2.18	1367758	213	7699	64	17250	0	0	0	14
SPMP49_bin.10	MEDIUM	64.37	0.17	1146649	226	5290	77	18138	0	1	0	10
SPMP49_bin.12	MEDIUM	50.88	0	1922057	283	7285	75	44348	0	0	0	15
SPMP49_bin.17	MEDIUM	75.63	4.19	2044544	363	6444	112	20439	0	0	0	15
SPMP49_bin.18	MEDIUM	75.73	1.01	1657717	299	5670	83	29361	0	0	0	14
SPMP49_bin.19	MEDIUM	96.57	0.96	1941463	162	16402	39	48895	0	0	0	13
SPMP49_bin.21	MEDIUM	92.98	7.53	2439976	210	15771	51	56246	0	0	0	16
SPMP49_bin.22	MEDIUM	54.56	0.88	1328894	236	5912	72	28872	0	0	0	14
SPMP49_bin.26	MEDIUM	75.44	0.34	1393583	117	16967	29	50437	0	0	0	18
SPMP49_bin.3	MEDIUM	87.36	0.94	1833615	145	16790	34	85258	0	0	0	16
SPMP49_bin.30	MEDIUM	91.44	2.27	1841305	211	10716	55	34986	0	0	0	19
SPMP49_bin.32	MEDIUM	65.52	1.72	1467023	293	5323	95	17807	0	0	0	11
SPMP49_bin.33	MEDIUM	83.42	9.87	3917901	482	10185	116	36551	0	0	0	16
SPMP49_bin.39	MEDIUM	68.97	0	1574015	212	8476	57	46194	0	0	0	14
SPMP49_bin.40	MEDIUM	81.57	9.56	1958835	296	7402	75	42443	0	1	0	12
SPMP49_bin.41	MEDIUM	95.62	0.81	2454859	189	18036	46	68001	0	0	0	19
SPMP49_bin.42	MEDIUM	92.9	0.84	2282276	177	18224	45	44479	0	0	0	15
SPMP49_bin.43	MEDIUM	59.82	0	1975940	241	9932	60	44459	0	1	0	16
SPMP49_bin.45	MEDIUM	92.28	0.56	2221872	179	15877	46	49494	0	0	0	18
SPMP49_bin.46	MEDIUM	93.88	2.22	2072363	257	9731	67	53854	0	0	0	18
SPMP49_bin.47	MEDIUM	78.95	1.79	2177347	248	10720	67	30265	0	0	0	18
SPMP49_bin.52	MEDIUM	77.22	0	1553565	197	9770	51	29068	0	0	0	19
SPMP49_bin.57	MEDIUM	91.72	1.61	2705103	286	12112	76	37868	0	1	0	15
SPMP49_bin.58	MEDIUM	86.44	1.43	2319101	278	10317	75	32799	0	0	0	14
SPMP49_bin.59	MEDIUM	93.9	1.44	1931662	178	13908	47	47657	0	0	0	17
SPMP49_bin.6	MEDIUM	82.84	0.68	2451529	237	13490	61	51168	0	0	0	15
SPMP49_bin.62	MEDIUM	85.93	1.36	2124396	253	10410	67	38463	0	0	0	17
SPMP49_bin.66	MEDIUM	71.23	0.89	1342960	176	8652	52	31226	0	0	0	13
SPMP49_bin.69	MEDIUM	92.31	0.97	2279971	217	15785	51	62760	0	0	0	16
SPMP49_bin.70	MEDIUM	54.37	0	1775197	299	6392	91	21562	0	0	0	6
SPMP49_bin.71	MEDIUM	69.33	0.81	1475403	222	7669	67	32196	0	0	0	10
SPMP49_bin.75	MEDIUM	81.97	4.2	1840124	200	11267	49	47404	0	0	0	14
SPMP49_bin.77	MEDIUM	95.92	2.57	2182263	154	19164	34	73195	0	0	0	16
SPMP49_bin.78	MEDIUM	92.11	1.57	1756492	137	17456	34	43892	0	1	0	19
SPMP49_bin.79	MEDIUM	92.47	0.34	2228456	192	16473	44	51901	0	0	0	14
SPMP49_bin.80	MEDIUM	62.1	0.56	1034759	219	4810	73	13351	0	0	0	10
SPMP50_bin.12	MEDIUM	72.68	1.61	1691700	231	8411	60	35346	0	0	0	15
SPMP50_bin.14	MEDIUM	89.16	2.26	1822404	210	10101	58	32158	0	0	0	18
SPMP50_bin.15	MEDIUM	95.11	3.68	4212808	476	11855	103	67843	0	0	0	17
SPMP50_bin.19	MEDIUM	93.55	1.44	3860583	261	20068	55	81127	0	1	0	20
SPMP50_bin.2	MEDIUM	88.65	0	2443400	179	19205	42	58820	0	0	0	17
SPMP50_bin.20	MEDIUM	93.4	0.88	2677791	216	18725	53	39609	0	0	0	19
SPMP50_bin.21	MEDIUM	56.51	0	1732925	394	4583	136	13833	0	0	0	11
SPMP50_bin.22	MEDIUM	87.33	2.59	2345097	351	7984	93	41126	0	0	0	15
SPMP50_bin.24	MEDIUM	57.24	5.17	3099878	302	13685	73	48541	0	0	0	16
SPMP50_bin.25	MEDIUM	72.41	4.31	3056696	457	7852	131	24526	0	0	0	15
SPMP50_bin.26	MEDIUM	94.83	0.96	1869293	158	14523	38	44666	0	0	0	16
SPMP50_bin.3	MEDIUM	81.63	0.88	1811209	285	7135	81	21675	0	0	0	16
SPMP50_bin.33	MEDIUM	63.11	1.08	1299338	253	5201	78	16797	0	1	0	7
SPMP50_bin.34	MEDIUM	72.59	1.72	4130594	407	13298	99	51685	0	0	0	18
SPMP50_bin.35	MEDIUM	58.05	3.51	2144933	464	4864	159	16868	0	0	0	10
SPMP50_bin.4	MEDIUM	61.09	2.21	2466661	339	9228	90	34506	0	1	0	10
SPMP50_bin.41	MEDIUM	86.46	4.23	1648072	229	9539	56	44542	0	0	0	8
SPMP50_bin.42	MEDIUM	85.75	0	1777377	238	8655	65	35777	0	0	0	19
SPMP50_bin.43	MEDIUM	96.13	0.68	2696902	240	16194	56	62139	0	0	0	16
SPMP50_bin.45	MEDIUM	86.62	3.5	2545605	288	10307	67	92983	0	0	0	14
SPMP50_bin.46	MEDIUM	90.24	0.32	2318374	258	11028	69	43821	0	0	0	18
SPMP50_bin.8	MEDIUM	93.67	2.03	2683373	237	15732	52	76237	0	0	0	16
SPMP51_bin.10	MEDIUM	91.69	1.2	2402892	211	14607	52	66369	0	0	0	18
SPMP51_bin.15	MEDIUM	59.65	0	1574152	302	5616	86	22809	0	0	0	9
SPMP51_bin.17	MEDIUM	89.6	0.68	2189472	319	7968	91	27838	0	0	0	14
SPMP51_bin.18	MEDIUM	69.48	0.81	1337795	131	12658	30	45014	0	0	0	12
SPMP51_bin.19	MEDIUM	67.31	0.71	1442354	261	5863	84	24247	0	0	0	11
SPMP51_bin.23	MEDIUM	97.2	4.8	1687165	177	11603	46	47432	0	0	0	18
SPMP51_bin.24	MEDIUM	86.56	1.41	1998475	189	16568	41	43916	0	0	0	14
SPMP51_bin.25	MEDIUM	93.32	1.61	1581900	145	14653	33	41649	0	0	0	0
SPMP51_bin.26	MEDIUM	94.97	2.3	2025345	165	17884	41	56525	0	0	0	17
SPMP51_bin.28	MEDIUM	62.58	0.89	1440379	292	5150	96	24385	0	0	0	8
SPMP51_bin.29	MEDIUM	82.57	1.9	3095512	385	9982	101	31626	0	0	0	15
SPMP51_bin.32	MEDIUM	89.55	3.31	2069861	274	9112	73	33247	0	0	0	17
SPMP51_bin.33	MEDIUM	83.11	1.85	1677133	186	11557	47	41336	0	0	0	17
SPMP51_bin.34	MEDIUM	94.47	0.34	1969980	196	12417	51	53269	0	1	0	16
SPMP51_bin.35	MEDIUM	84.21	0.68	1853638	210	10747	54	46019	0	0	0	15
SPMP51_bin.36	MEDIUM	50.88	3.51	1524036	379	4024	136	10060	0	0	0	5
SPMP51_bin.37	MEDIUM	88.04	1.8	1862744	167	15988	37	45289	0	0	0	16
SPMP51_bin.38	MEDIUM	65.79	1.75	1851194	305	6724	86	27585	0	0	0	12
SPMP51_bin.40	MEDIUM	90.1	2.37	1938079	193	12826	45	59607	0	1	0	18
SPMP51_bin.41	MEDIUM	91.44	0.17	2202937	224	13506	52	46843	0	0	0	16
SPMP51_bin.43	MEDIUM	59.01	0	1450353	320	4727	105	15492	0	0	0	10
SPMP51_bin.47	MEDIUM	83.06	1.38	2320062	204	15611	55	39325	0	0	0	15
SPMP51_bin.5	MEDIUM	77.79	0.81	1498443	250	7044	75	19694	0	0	0	15
SPMP51_bin.50	MEDIUM	50	1.72	1266981	284	4584	98	14270	0	0	0	0
SPMP51_bin.51	MEDIUM	58.37	0	1545379	313	5248	100	16891	0	0	0	12
SPMP51_bin.53	MEDIUM	69.66	0.67	1511203	160	12523	43	26408	0	2	0	18
SPMP51_bin.55	MEDIUM	89.4	2.12	2500775	372	7795	105	24958	0	0	0	14
SPMP51_bin.57	MEDIUM	90.64	2.69	1865864	261	8779	67	34277	0	0	0	15
SPMP51_bin.58	MEDIUM	84.78	1.51	1445118	231	6994	67	28715	0	0	0	11
SPMP51_bin.60	MEDIUM	72.55	4.3	1689585	240	8257	60	40008	0	0	0	14
SPMP51_bin.62	MEDIUM	55.09	0	1626252	255	6956	79	32457	0	0	0	13
SPMP51_bin.68	MEDIUM	82.14	1.38	2837912	307	11562	76	47574	0	0	0	15
SPMP51_bin.7	MEDIUM	92.43	1.74	1781755	156	14890	35	62306	0	0	0	19
SPMP51_bin.71	MEDIUM	54.66	0	1898503	292	7319	88	26005	0	0	0	12
SPMP51_bin.74	MEDIUM	65.37	4.87	1922285	272	8130	74	29110	0	0	0	13
SPMP51_bin.78	MEDIUM	59.25	4.43	1524295	289	5782	88	30259	0	0	0	12
SPMP51_bin.79	MEDIUM	73.16	7.02	3821532	567	7873	150	30643	0	0	0	15
SPMP51_bin.83	MEDIUM	78.27	2.68	1620539	191	10659	51	38297	0	1	0	10
SPMP51_bin.84	MEDIUM	77.16	0.78	1554845	169	11901	42	47041	0	1	0	15
SPMP51_bin.86	MEDIUM	52.44	0.34	1129177	255	4387	85	22501	0	0	0	10
SPMP52_bin.1	MEDIUM	52.95	1.75	1779456	344	5500	108	21091	0	0	0	10
SPMP52_bin.15	MEDIUM	86.79	0.74	2281768	202	13710	54	39148	0	0	0	11
SPMP52_bin.17	MEDIUM	94.23	1.12	2565768	246	14312	59	46711	0	0	0	15
SPMP52_bin.18	MEDIUM	70.89	0	1419066	106	19836	24	79637	0	1	0	17
SPMP52_bin.2	MEDIUM	93.5	3.47	1927577	172	14481	42	48261	0	0	0	17
SPMP52_bin.21	MEDIUM	70.34	0.22	1366712	255	5955	81	16651	0	1	0	13
SPMP52_bin.22	MEDIUM	86.86	4.01	2235156	321	8342	85	31873	0	0	0	17
SPMP52_bin.24	MEDIUM	73.56	2.34	2151902	190	16486	43	48405	0	0	0	15
SPMP52_bin.26	MEDIUM	61.55	6.9	2613697	247	14147	60	67032	0	0	0	16
SPMP52_bin.29	MEDIUM	63.16	4.39	2178841	332	7136	102	32139	0	0	0	7
SPMP52_bin.32	MEDIUM	92.73	0.47	2731718	260	13943	62	51862	0	0	0	18
SPMP52_bin.33	MEDIUM	53.04	0.89	1798079	227	9796	59	32885	0	0	0	14
SPMP52_bin.34	MEDIUM	52.14	0	1618600	262	7004	75	29949	0	0	0	11
SPMP52_bin.36	MEDIUM	92.39	1.96	2427436	223	14876	51	61747	0	0	0	16
SPMP52_bin.38	MEDIUM	92.28	3.38	2661450	239	15323	57	42945	0	0	0	18
SPMP52_bin.40	MEDIUM	56.44	0.12	1147381	125	11352	27	51270	0	0	0	17
SPMP52_bin.42	MEDIUM	92.84	0.96	2448626	158	21550	38	107006	0	0	0	14
SPMP52_bin.43	MEDIUM	89.2	1.25	2050348	239	11268	58	55673	0	0	0	17
SPMP52_bin.44	MEDIUM	69.18	2.81	848743	165	5787	53	16413	0	0	0	14
SPMP52_bin.48	MEDIUM	82.38	1.2	1467485	222	8133	61	30341	0	1	0	10
SPMP52_bin.49	MEDIUM	89.09	2.38	2578902	294	10603	76	35304	0	0	0	14
SPMP52_bin.51	MEDIUM	59.43	0.94	1154713	277	4203	97	10991	0	0	0	6
SPMP52_bin.53	MEDIUM	55.65	1.24	1722769	224	8896	65	26651	0	0	0	11
SPMP52_bin.6	MEDIUM	85.68	1.34	1830505	238	9212	64	39873	0	1	0	15
SPMP52_bin.61	MEDIUM	75.39	1.17	1832196	316	6355	100	26499	0	0	0	12
SPMP52_bin.62	MEDIUM	90	1.42	2435939	183	17345	44	50020	0	0	0	16
SPMP52_bin.63	MEDIUM	60.18	0	1330955	246	5700	75	21940	0	0	0	14
SPMP52_bin.66	MEDIUM	54.88	2.39	1295294	271	5274	86	16074	0	0	0	10
SPMP52_bin.68	MEDIUM	70.28	2.41	1445268	282	5452	87	17087	0	0	0	12
SPMP52_bin.7	MEDIUM	67.16	0.39	1888470	352	5811	109	20143	0	0	0	10
SPMP52_bin.71	MEDIUM	90.72	0.68	2197437	299	8885	81	35592	0	0	0	14
SPMP52_bin.72	MEDIUM	78.43	0.7	1486505	209	8221	55	36949	0	0	0	16
SPMP52_bin.73	MEDIUM	93.48	1.51	2257732	252	11206	69	43183	0	0	0	16
SPMP52_bin.75	MEDIUM	77.54	1.42	2098451	322	7785	90	27450	0	0	0	14
SPMP52_bin.79	MEDIUM	59.63	1.27	1537575	326	4998	106	16467	0	0	0	11
SPMP52_bin.83	MEDIUM	59.48	0	1529608	305	5366	97	22180	0	0	0	12
SPMP52_bin.84	MEDIUM	94.11	0.4	1958496	166	16265	38	48736	0	1	0	15
SPMP52_bin.90	MEDIUM	90.56	2.01	1784044	219	10451	58	41720	0	0	0	11
SPMP53_bin.16	MEDIUM	85	0.24	1796752	283	7363	83	18606	0	0	0	10
SPMP53_bin.19	MEDIUM	55.38	0.09	1359349	156	10371	44	29024	0	1	0	15
SPMP53_bin.2	MEDIUM	72.49	9.06	1858874	382	5134	119	23595	0	0	0	13
SPMP53_bin.21	MEDIUM	56.82	2.22	871376	117	8428	30	27133	0	0	0	5
SPMP53_bin.22	MEDIUM	86.47	0.63	2193245	197	15460	44	56967	0	0	0	13
SPMP53_bin.23	MEDIUM	50	1.72	2078554	489	4318	168	26004	0	0	0	0
SPMP53_bin.24	MEDIUM	93.29	1.57	2141212	224	12638	54	54096	0	1	0	16
SPMP53_bin.25	MEDIUM	63.68	2.85	1504828	203	9024	56	36837	0	0	0	16
SPMP53_bin.26	MEDIUM	91.16	4.05	2199569	269	10048	68	44824	0	0	0	14
SPMP53_bin.27	MEDIUM	69.64	0	1900473	236	9873	60	55346	0	0	0	16
SPMP53_bin.29	MEDIUM	86.19	0.67	2252698	295	9173	76	41481	0	0	0	14
SPMP53_bin.3	MEDIUM	62.85	1.72	1390014	248	6107	76	26244	0	0	0	14
SPMP53_bin.31	MEDIUM	90.72	1.59	2120163	306	8302	83	38369	0	0	0	16
SPMP53_bin.32	MEDIUM	87.5	2.22	2236038	238	12064	63	31849	0	0	0	18
SPMP53_bin.35	MEDIUM	89.43	0.19	1845841	213	10976	59	29150	0	0	0	12
SPMP53_bin.36	MEDIUM	66.67	0	1730342	360	5063	115	20568	0	0	0	14
SPMP53_bin.37	MEDIUM	76.44	5.17	3167586	318	12913	84	43163	0	1	0	19
SPMP53_bin.38	MEDIUM	76.28	1.14	1531605	304	5433	93	28405	0	0	0	9
SPMP53_bin.39	MEDIUM	67.45	1.79	1860432	283	7675	77	26208	0	0	0	16
SPMP53_bin.41	MEDIUM	93.6	1.28	1847352	107	26568	22	100588	0	1	0	19
SPMP54_bin.11	MEDIUM	96.96	0.99	1902881	171	15383	42	61245	0	0	0	18
SPMP54_bin.12	MEDIUM	92.72	3.08	4627091	628	9318	157	34664	0	0	0	16
SPMP54_bin.16	MEDIUM	58.62	3.45	2021574	269	8740	73	24440	0	0	0	14
SPMP54_bin.17	MEDIUM	66.35	1.17	2458834	449	5782	146	21912	0	0	0	17
SPMP54_bin.20	MEDIUM	77.96	1.9	1436541	251	6399	74	24812	0	1	0	16
SPMP54_bin.22	MEDIUM	67.59	0	2725626	261	13568	64	51511	0	0	0	19
SPMP54_bin.23	MEDIUM	93.94	3.36	1750032	131	18648	30	44532	0	1	0	14
SPMP54_bin.26	MEDIUM	57.13	0	1100717	231	4977	76	18971	0	0	0	3
SPMP54_bin.29	MEDIUM	68.37	0.59	2625791	503	5697	151	20795	0	0	0	12
SPMP54_bin.3	MEDIUM	74.6	0	1811423	223	10198	62	25662	0	1	0	16
SPMP54_bin.30	MEDIUM	68.75	0.89	1794473	235	9467	63	32627	0	0	0	16
SPMP54_bin.31	MEDIUM	72.42	1.27	2347574	399	6356	117	30408	0	0	0	13
SPMP54_bin.35	MEDIUM	91.43	2.35	2343409	288	9860	77	45661	0	0	0	15
SPMP54_bin.36	MEDIUM	56.12	0	1505783	300	5257	99	15793	0	0	0	6
SPMP54_bin.37	MEDIUM	84.18	5.7	1952657	179	14257	43	54418	0	0	0	14
SPMP54_bin.4	MEDIUM	56.14	0	1358057	257	5860	82	19020	0	0	0	13
SPMP54_bin.41	MEDIUM	51.21	0	2623447	226	14445	53	60774	0	0	0	15
SPMP54_bin.43	MEDIUM	58.62	0	2227132	428	5782	137	24080	0	0	0	14
SPMP54_bin.45	MEDIUM	88.77	1.76	1881141	196	11405	55	36674	0	3	0	18
SPMP54_bin.46	MEDIUM	68.9	1.51	1498377	269	5969	75	27501	0	1	0	13
SPMP54_bin.47	MEDIUM	71.91	3.17	2526569	474	5756	145	29632	0	0	0	10
SPMP54_bin.48	MEDIUM	83.41	1.29	2332428	200	14976	49	59556	0	0	0	18
SPMP54_bin.49	MEDIUM	78.36	0.57	1915763	320	6734	96	20951	0	0	0	11
SPMP54_bin.5	MEDIUM	52.79	0	1075555	207	5471	63	17977	0	0	0	3
SPMP54_bin.50	MEDIUM	86.69	0	1836500	204	11027	50	34877	0	0	0	15
SPMP54_bin.51	MEDIUM	55.88	0	1653374	266	7528	79	24674	0	0	0	10
SPMP54_bin.52	MEDIUM	70.04	0.67	1451183	230	7040	65	24535	0	1	0	14
SPMP54_bin.53	MEDIUM	82.71	0	2092659	233	10787	62	32900	0	0	0	12
SPMP54_bin.55	MEDIUM	87.37	2.4	1772847	220	9902	57	36857	0	1	0	14
SPMP54_bin.9	MEDIUM	65.54	0	1845615	254	8233	70	26494	0	0	0	13
SPMP55_bin.11	MEDIUM	86.01	2.57	1786438	244	7870	69	23613	0	0	0	16
SPMP55_bin.15	MEDIUM	95.85	1.49	2323118	168	21476	38	64965	0	1	0	18
SPMP55_bin.16	MEDIUM	75.96	2.59	1776684	206	10852	54	45004	0	0	0	8
SPMP55_bin.17	MEDIUM	91.04	0.78	1983458	203	13394	48	42849	0	0	0	16
SPMP55_bin.18	MEDIUM	95.09	0.46	2311801	217	13369	49	46180	0	0	0	18
SPMP55_bin.19	MEDIUM	85.51	0.94	3509425	321	14627	82	61063	0	0	0	18
SPMP55_bin.2	MEDIUM	84.21	9.81	3134400	311	13701	72	52084	0	0	0	18
SPMP55_bin.20	MEDIUM	87.5	1.9	2376583	211	14166	50	53944	0	0	0	13
SPMP55_bin.21	MEDIUM	83.38	6.14	3280426	433	9211	113	50064	0	0	0	16
SPMP55_bin.23	MEDIUM	93.39	5.1	3150604	297	15405	67	42362	0	0	0	17
SPMP55_bin.25	MEDIUM	95.19	1.66	5254375	470	14409	115	48876	0	0	0	17
SPMP55_bin.27	MEDIUM	93.18	2.26	3079853	306	12004	80	38342	0	0	0	16
SPMP55_bin.28	MEDIUM	92.09	1.97	2973623	298	13824	68	63497	0	0	0	16
SPMP55_bin.31	MEDIUM	87.86	1.36	2625314	317	10133	82	45999	0	0	0	16
SPMP55_bin.34	MEDIUM	91.5	1.57	1957604	217	11134	58	41760	0	0	0	16
SPMP55_bin.35	MEDIUM	96.37	0	3593978	261	19256	61	63189	0	0	0	18
SPMP55_bin.36	MEDIUM	89.84	1.9	2495201	236	12940	55	47505	0	0	0	18
SPMP55_bin.37	MEDIUM	58.28	1.72	2235448	380	6325	115	22761	0	0	0	14
SPMP55_bin.38	MEDIUM	50.77	0.93	620842	139	4725	46	16967	0	0	0	4
SPMP55_bin.4	MEDIUM	92.07	0	2573438	258	13273	67	42961	0	0	0	18
SPMP55_bin.40	MEDIUM	90.22	8.18	2563201	246	13660	62	71731	0	0	0	14
SPMP55_bin.41	MEDIUM	53.24	0	931595	210	4703	73	12892	0	0	0	5
SPMP55_bin.9	MEDIUM	90.19	2.23	2569845	227	14505	55	69767	0	0	0	16
SPMP56_bin.1	MEDIUM	88.29	0.95	1874549	251	8853	68	30664	0	0	0	19
SPMP56_bin.13	MEDIUM	76.05	1.28	1471655	133	14396	37	40692	0	0	0	17
SPMP56_bin.16	MEDIUM	67.24	0	2601919	361	8294	100	29872	0	0	0	14
SPMP56_bin.2	MEDIUM	89	1.68	2233718	314	8493	85	28662	0	0	0	16
SPMP56_bin.22	MEDIUM	90.42	2.2	3287988	357	12020	91	61298	0	0	0	19
SPMP56_bin.24	MEDIUM	92.97	3.02	2025450	183	15018	46	51311	0	2	0	15
SPMP56_bin.26	MEDIUM	81.84	1.01	1939894	292	8252	77	28988	0	0	0	12
SPMP56_bin.27	MEDIUM	69.91	3.17	4220789	689	7016	206	26652	0	0	0	17
SPMP56_bin.28	MEDIUM	78.47	1.81	1922303	200	12003	51	59932	0	1	0	14
SPMP56_bin.29	MEDIUM	76.92	3.9	2243941	384	6392	113	25745	0	0	0	12
SPMP56_bin.32	MEDIUM	90.28	2.34	3651944	444	10330	112	40099	0	0	0	19
SPMP56_bin.35	MEDIUM	79.07	1.28	1668092	240	7857	67	31051	0	0	0	16
SPMP56_bin.36	MEDIUM	87.66	4.11	3139338	452	8153	123	30009	0	0	0	17
SPMP56_bin.37	MEDIUM	84.23	1.7	2272800	293	9604	78	30252	0	1	0	17
SPMP56_bin.38	MEDIUM	79.52	1.94	1793386	289	7024	87	20008	0	0	0	13
SPMP56_bin.4	MEDIUM	65.77	0	1307314	251	5452	77	22594	0	2	0	9
SPMP56_bin.40	MEDIUM	72.59	0	3525439	375	11838	99	40723	0	0	0	18
SPMP56_bin.41	MEDIUM	95.31	1.36	4807767	402	16637	94	49540	0	1	0	17
SPMP56_bin.42	MEDIUM	61.53	4.64	2294483	484	4875	161	25092	0	0	0	11
SPMP56_bin.43	MEDIUM	91.25	4.3	1677761	233	8997	60	47766	0	1	0	14
SPMP56_bin.44	MEDIUM	91.01	0.61	3343606	244	17980	54	84927	0	0	0	19
SPMP56_bin.45	MEDIUM	72.98	0	1955311	238	9544	61	36778	0	0	0	11
SPMP56_bin.46	MEDIUM	94.28	0.63	3045597	200	21179	48	55155	0	0	0	19
SPMP56_bin.47	MEDIUM	92.22	5.08	2841812	264	15013	68	44919	0	0	0	14
SPMP56_bin.48	MEDIUM	58.79	0.25	974149	189	5619	57	15231	0	0	0	8
SPMP56_bin.49	MEDIUM	70.73	0	1407751	273	5705	84	21817	0	0	0	11
SPMP56_bin.5	MEDIUM	56.11	0	2266753	398	6208	126	24365	0	0	0	15
SPMP56_bin.50	MEDIUM	93.62	3.36	2221558	214	12694	56	35267	0	1	0	18
SPMP56_bin.51	MEDIUM	86.4	2.46	2120499	251	10102	64	36314	0	1	0	14
SPMP56_bin.52	MEDIUM	89.78	0.19	1653549	155	13509	37	63996	0	1	0	18
SPMP56_bin.53	MEDIUM	83.42	0.73	1889818	321	6817	104	16082	0	0	0	13
SPMP56_bin.54	MEDIUM	93.76	1.36	2839257	322	11224	84	33768	0	0	0	15
SPMP56_bin.55	MEDIUM	75.2	0.59	2162813	409	5942	130	21971	0	0	0	15
SPMP56_bin.57	MEDIUM	56.01	0	1506285	297	5271	99	22890	0	0	0	6
SPMP56_bin.6	MEDIUM	93.88	2.05	3992489	348	14943	85	57678	0	0	0	18
SPMP56_bin.61	MEDIUM	88.49	2.19	2594268	217	16469	50	84790	0	0	0	20
SPMP56_bin.65	MEDIUM	75.34	0	3324965	407	10032	107	40168	0	0	0	17
SPMP56_bin.66	MEDIUM	71.69	0.94	2476162	446	6025	135	27259	0	0	0	12
SPMP56_bin.67	MEDIUM	85.08	1.73	3551854	434	10084	117	33042	0	0	0	19
SPMP56_bin.68	MEDIUM	81.37	1.57	1808961	291	7280	78	31496	0	0	0	14
SPMP56_bin.8	MEDIUM	87.55	2.28	2862685	354	9994	94	48758	0	0	0	15
SPMP57_bin.10	MEDIUM	70.86	1.74	1590381	268	6523	83	16432	0	0	0	16
SPMP57_bin.12	MEDIUM	94.14	0.29	4050906	320	16548	77	63935	0	0	0	18
SPMP57_bin.15	MEDIUM	69.83	0	1861589	253	9231	71	37150	0	0	0	16
SPMP57_bin.17	MEDIUM	88.6	0.9	1542876	205	9080	53	32582	0	0	0	18
SPMP57_bin.24	MEDIUM	60.53	5.26	2489184	241	13515	55	65119	0	0	0	12
SPMP57_bin.25	MEDIUM	59.66	0	1130939	232	5034	70	20736	0	0	0	11
SPMP57_bin.27	MEDIUM	59.09	6.9	1620075	263	6900	78	31865	0	0	0	12
SPMP57_bin.30	MEDIUM	83.54	1.59	1895989	290	7325	84	33609	0	0	0	15
SPMP57_bin.31	MEDIUM	92.56	0.7	2748258	288	12491	71	38760	0	0	0	10
SPMP57_bin.33	MEDIUM	85.03	6.92	2525386	305	10232	78	38277	0	0	0	17
SPMP57_bin.38	MEDIUM	50	1.72	3913257	470	10805	126	31045	0	0	0	0
SPMP57_bin.39	MEDIUM	92.38	1.75	3421256	337	12404	84	56646	0	0	0	15
SPMP57_bin.44	MEDIUM	89.21	3.14	3522266	375	12116	95	37558	0	2	0	16
SPMP57_bin.46	MEDIUM	93.81	2.15	2420148	253	12003	69	36595	0	0	0	17
SPMP57_bin.50	MEDIUM	63.48	0	1296774	235	5839	74	20272	0	0	0	11
SPMP57_bin.51	MEDIUM	56.03	1.72	4209809	578	8913	155	37004	0	0	0	12
SPMP57_bin.52	MEDIUM	75.96	1.48	1338137	235	6368	70	18088	0	0	0	13
SPMP57_bin.54	MEDIUM	74.82	3.41	1650682	235	8671	64	30850	0	1	0	14
SPMP57_bin.55	MEDIUM	84.97	2.03	1756720	250	8033	71	33031	0	0	0	18
SPMP57_bin.56	MEDIUM	90.61	3.85	2595557	269	12413	65	78940	0	0	0	17
SPMP57_bin.58	MEDIUM	87.99	0.59	1670568	235	8964	61	35327	0	1	0	14
SPMP57_bin.59	MEDIUM	94.28	0.15	1845977	163	15642	40	39654	0	0	0	18
SPMP57_bin.60	MEDIUM	54.31	0	1654840	287	5989	94	26588	0	0	0	8
SPMP57_bin.62	MEDIUM	93.51	5.45	2014243	137	20483	31	51279	0	0	0	19
SPMP57_bin.63	MEDIUM	53.04	0	1739896	243	8609	62	33698	0	0	0	11
SPMP57_bin.64	MEDIUM	89.72	1.55	1854411	157	16532	39	49763	0	0	0	14
SPMP57_bin.65	MEDIUM	70.34	0	1298442	118	14658	29	51158	0	1	0	16
SPMP57_bin.66	MEDIUM	88.45	1.01	1621353	143	15323	38	46977	0	1	0	16
SPMP57_bin.68	MEDIUM	90.72	1.27	2096081	264	9423	68	32002	0	0	0	18
SPMP57_bin.71	MEDIUM	84.91	1.89	2004258	233	10004	64	34172	0	0	0	18
SPMP57_bin.72	MEDIUM	89.3	0.53	2157231	198	14438	46	53100	0	0	0	13
SPMP57_bin.9	MEDIUM	75.97	0.94	1965668	389	5458	124	20907	0	0	0	10
SPMP58_bin.17	MEDIUM	66.9	1.72	1538139	199	9278	54	29732	0	0	0	15
SPMP58_bin.18	MEDIUM	60.6	2.8	1602962	373	4412	131	12436	0	0	0	2
SPMP58_bin.19	MEDIUM	91.65	2.95	3027623	312	13055	75	46472	0	0	0	12
SPMP58_bin.2	MEDIUM	72.31	5.07	3598705	664	5872	206	21101	0	0	0	15
SPMP58_bin.20	MEDIUM	88.56	1.51	1687058	254	7708	78	21141	0	0	0	10
SPMP58_bin.22	MEDIUM	93.48	0.54	3015013	254	15768	61	53703	0	0	0	17
SPMP58_bin.24	MEDIUM	84.54	0.85	1799904	259	7871	71	36932	0	0	0	16
SPMP58_bin.25	MEDIUM	71.15	0.99	2160664	461	4978	149	21797	0	0	0	11
SPMP58_bin.26	MEDIUM	83.98	2.86	5553218	806	8153	202	40828	0	0	0	17
SPMP58_bin.27	MEDIUM	84.85	2.37	2206035	317	8082	91	25484	0	0	0	16
SPMP58_bin.29	MEDIUM	77.59	0.86	3815763	378	12827	92	50325	0	0	0	19
SPMP58_bin.3	MEDIUM	55.26	0	1142958	291	3953	109	14848	0	0	0	14
SPMP59_bin.12	MEDIUM	93.73	2.92	2675418	274	14056	66	35509	0	0	0	17
SPMP59_bin.14	MEDIUM	93.41	0.75	4097780	458	11239	114	50460	0	0	0	17
SPMP59_bin.15	MEDIUM	80.97	2.91	2897598	363	9922	93	34241	0	0	0	12
SPMP59_bin.16	MEDIUM	89.65	1.61	1841951	195	12623	48	52746	0	0	0	20
SPMP59_bin.18	MEDIUM	84.96	0.73	1808090	222	9807	60	29365	0	0	0	16
SPMP59_bin.2	MEDIUM	59.59	0	1442156	308	4861	105	18665	0	0	0	0
SPMP59_bin.20	MEDIUM	79.59	4.97	2229327	291	9721	80	28759	0	0	0	12
SPMP59_bin.22	MEDIUM	74.7	2.42	2514783	422	6897	119	40824	0	0	0	16
SPMP59_bin.23	MEDIUM	57.31	0	1773612	243	9067	65	22014	0	0	0	17
SPMP59_bin.25	MEDIUM	76.57	0.75	1492997	252	6542	76	17707	0	0	0	15
SPMP59_bin.26	MEDIUM	76.25	2.66	3161671	306	13678	77	53562	0	0	0	14
SPMP59_bin.27	MEDIUM	89.23	1.67	1767635	163	15401	36	54198	0	1	0	18
SPMP59_bin.28	MEDIUM	94.95	1.01	2024018	193	13810	47	50044	0	0	0	18
SPMP59_bin.29	MEDIUM	88.62	3.4	2616102	251	14124	61	55009	0	0	0	16
SPMP59_bin.30	MEDIUM	74.11	0	1463483	276	5606	87	17303	0	0	0	13
SPMP59_bin.35	MEDIUM	96.57	4.11	3080015	394	9364	108	34268	0	0	0	17
SPMP59_bin.41	MEDIUM	86.9	1.16	2548017	277	10989	67	42967	0	0	0	18
SPMP59_bin.5	MEDIUM	83.57	5.9	2034732	204	12961	53	49792	0	0	0	17
SPMP59_bin.6	MEDIUM	89.33	1.03	2309831	268	11080	66	51071	0	0	0	15
SPMP59_bin.9	MEDIUM	58.46	0.2	2273607	461	5235	148	19879	0	0	0	14
SPMP60_bin.1	MEDIUM	88.7	0.17	1845326	240	8926	62	32119	0	0	0	14
SPMP60_bin.10	MEDIUM	59.58	0.47	2489055	474	5557	147	26000	0	0	0	11
SPMP60_bin.13	MEDIUM	83.94	0.11	1736368	204	10477	57	31285	0	1	0	17
SPMP60_bin.16	MEDIUM	56.54	9.27	3190060	556	6048	167	33364	0	1	0	16
SPMP60_bin.18	MEDIUM	92.03	4.17	1581477	205	9951	53	35396	0	0	0	10
SPMP60_bin.20	MEDIUM	83.33	0	3159093	298	14739	68	57590	0	0	0	17
SPMP60_bin.22	MEDIUM	91.01	0.68	2162182	203	14711	49	58023	0	0	0	16
SPMP60_bin.23	MEDIUM	66.67	2.63	2806679	390	8936	101	30215	0	0	0	14
SPMP60_bin.24	MEDIUM	87.9	1.77	1797752	221	9537	61	39492	0	0	0	18
SPMP60_bin.26	MEDIUM	91.02	1.85	2201194	201	13003	51	44418	0	0	0	15
SPMP60_bin.3	MEDIUM	62.99	1.4	1274461	225	6543	66	30395	0	0	0	12
SPMP60_bin.30	MEDIUM	89.34	2.58	2645463	256	13980	67	40059	0	0	0	17
SPMP60_bin.31	MEDIUM	94.03	1.25	2112547	184	15210	46	73096	0	1	0	18
SPMP60_bin.32	MEDIUM	91.1	1.51	2446360	200	15613	49	47143	0	0	0	17
SPMP60_bin.35	MEDIUM	67.24	0	2379480	246	11577	63	49096	0	0	0	13
SPMP60_bin.36	MEDIUM	89.89	1.74	2681138	260	13058	66	46295	0	0	0	19
SPMP60_bin.37	MEDIUM	89.02	0	1830085	128	17322	32	63434	0	1	0	18
SPMP60_bin.38	MEDIUM	77.48	2.61	2087711	299	8189	88	40227	0	0	0	15
SPMP60_bin.39	MEDIUM	86.4	1.9	1621410	239	8249	65	30369	0	0	0	15
SPMP60_bin.46	MEDIUM	53.68	0.63	1457387	286	5689	90	18920	0	0	0	4
SPMP60_bin.48	MEDIUM	86.2	1.68	1700676	218	9762	53	30305	0	1	0	14
SPMP60_bin.5	MEDIUM	53.28	0.67	983917	224	4399	76	14432	0	0	0	4
SPMP60_bin.6	MEDIUM	56.24	1.68	1001356	223	4511	77	15520	0	0	0	4
SPMP61_bin.1	MEDIUM	88.39	0.08	2251447	243	11884	60	40161	0	0	0	17
SPMP61_bin.12	MEDIUM	53.68	1.4	1270471	256	5126	83	17180	0	0	0	13
SPMP61_bin.13	MEDIUM	78.74	6.43	3005788	369	10232	89	44962	0	0	0	14
SPMP61_bin.16	MEDIUM	92.4	2.63	2514063	251	14417	58	42211	0	0	0	16
SPMP61_bin.17	MEDIUM	90.14	0	2508907	251	12548	65	47961	0	0	0	18
SPMP61_bin.18	MEDIUM	95.75	1.57	2607436	304	10494	80	33875	0	0	0	16
SPMP61_bin.2	MEDIUM	89.3	1.9	2635682	303	11413	77	39751	0	0	0	17
SPMP61_bin.20	MEDIUM	66.96	1.79	1942070	216	11824	54	38443	0	1	0	17
SPMP61_bin.21	MEDIUM	75.63	2.08	2494627	429	6604	131	22299	0	0	0	11
SPMP61_bin.23	MEDIUM	93.16	3.53	3537455	367	12144	94	54278	0	0	0	17
SPMP61_bin.24	MEDIUM	60.29	0.89	1325070	255	5893	82	15341	0	0	0	6
SPMP61_bin.26	MEDIUM	55.52	5.17	3410626	704	5083	225	22235	0	0	0	15
SPMP61_bin.27	MEDIUM	65.67	5.26	2621171	419	7117	113	44390	0	0	0	12
SPMP61_bin.28	MEDIUM	82.98	1.24	1823981	252	8454	75	23483	0	0	0	19
SPMP61_bin.29	MEDIUM	78.7	1.36	1746176	238	8971	65	27656	0	0	0	14
SPMP61_bin.3	MEDIUM	61.86	2.74	1495086	299	5300	95	24447	0	0	0	12
SPMP61_bin.30	MEDIUM	54.23	0	1137388	223	5471	69	21471	0	0	0	8
SPMP61_bin.34	MEDIUM	79.64	3.54	2408871	343	8500	100	27723	0	0	0	10
SPMP61_bin.40	MEDIUM	57.24	0	2404143	496	4975	167	18223	0	0	0	13
SPMP61_bin.41	MEDIUM	56.36	1.75	1480120	314	5009	104	18594	0	0	0	7
SPMP61_bin.42	MEDIUM	50.36	1.34	1192550	275	4504	96	23126	0	0	0	14
SPMP61_bin.43	MEDIUM	52.14	0	1332976	279	5267	93	18161	0	0	0	13
SPMP61_bin.44	MEDIUM	92.02	2.69	2120218	303	8165	81	29917	0	0	0	17
SPMP61_bin.45	MEDIUM	68.06	0	1487616	214	8285	55	33756	0	1	0	10
SPMP61_bin.47	MEDIUM	77.21	4.85	2679550	515	5655	158	20426	0	0	0	15
SPMP61_bin.48	MEDIUM	90.96	2.66	2537944	202	16359	47	59800	0	0	0	16
SPMP61_bin.5	MEDIUM	93.02	5.12	3402937	383	11343	94	49070	0	0	0	17
SPMP61_bin.6	MEDIUM	68.9	0.47	2065924	419	5304	137	19782	0	0	0	4
SPMP62_bin.1	MEDIUM	50.88	1.75	1154293	214	5881	66	17263	0	0	0	6
SPMP62_bin.13	MEDIUM	57.02	0	1676744	370	4631	122	22313	0	0	0	8
SPMP62_bin.15	MEDIUM	84.16	0.75	1780902	264	7971	74	28084	0	0	0	20
SPMP62_bin.18	MEDIUM	93.64	2.05	2331686	208	14473	56	41114	0	0	0	17
SPMP62_bin.19	MEDIUM	79.9	1.5	1568415	270	6555	83	20930	0	0	0	13
SPMP62_bin.21	MEDIUM	83.58	0.67	2402320	324	9110	84	37772	0	0	0	15
SPMP62_bin.22	MEDIUM	79.4	2.35	1592250	266	6488	80	23980	0	1	0	16
SPMP62_bin.23	MEDIUM	79.78	2.89	2028643	343	6330	103	23396	0	0	0	16
SPMP62_bin.24	MEDIUM	50.86	0	3733032	649	6327	192	24750	0	1	0	14
SPMP62_bin.25	MEDIUM	62.5	0	1821289	278	7757	78	27550	0	0	0	15
SPMP62_bin.26	MEDIUM	94.46	2.01	1754708	160	14447	41	40434	0	1	0	18
SPMP62_bin.27	MEDIUM	62.07	1.72	800666	125	8274	34	21382	0	0	0	6
SPMP62_bin.29	MEDIUM	87.6	7.49	2888882	353	9925	80	68189	0	0	0	13
SPMP62_bin.30	MEDIUM	74.81	1.35	2056796	326	6947	93	44880	0	0	0	15
SPMP62_bin.33	MEDIUM	60.16	1.25	1152396	230	5395	75	23439	0	0	0	7
SPMP62_bin.35	MEDIUM	50.38	0.06	987775	204	5110	65	16197	0	0	0	10
SPMP62_bin.38	MEDIUM	93.86	2.01	2175044	233	12106	55	93229	0	0	0	16
SPMP62_bin.39	MEDIUM	95.61	0.78	2419002	229	12671	57	46447	0	0	0	18
SPMP62_bin.41	MEDIUM	93.67	7.28	3164998	449	8465	122	38328	0	0	0	14
SPMP62_bin.42	MEDIUM	60.71	2.68	1801685	291	6859	86	31129	0	0	0	8
SPMP62_bin.8	MEDIUM	73.52	0.68	1682936	323	5643	100	18783	0	0	0	12
SPMP63_bin.1	MEDIUM	90.46	1.78	1893390	206	11513	55	43049	0	0	0	20
SPMP63_bin.10	MEDIUM	91.61	1.68	2104501	256	9776	71	35483	0	0	0	16
SPMP63_bin.11	MEDIUM	85.03	1.36	2524372	335	9294	89	29738	0	0	0	13
SPMP63_bin.13	MEDIUM	91.49	1.42	4080822	338	15762	82	57479	0	0	0	18
SPMP63_bin.15	MEDIUM	92.92	0.04	2537559	340	9041	89	30562	0	0	0	16
SPMP63_bin.16	MEDIUM	64.97	1.72	1156025	167	7932	48	37752	0	1	0	8
SPMP63_bin.17	MEDIUM	84.86	2.53	2452772	335	8785	84	46616	0	0	0	10
SPMP63_bin.19	MEDIUM	72.26	1.08	1960379	302	7459	91	25928	0	0	0	16
SPMP63_bin.2	MEDIUM	82.94	7.55	2961572	519	6450	146	24033	0	0	0	19
SPMP63_bin.22	MEDIUM	57.32	1.57	1098423	136	10277	32	55876	0	1	0	11
SPMP63_bin.23	MEDIUM	88.1	1.2	1797605	186	12428	49	40042	0	0	0	15
SPMP63_bin.24	MEDIUM	52.93	0.86	4953731	802	6984	230	29865	0	1	0	15
SPMP63_bin.27	MEDIUM	90.7	0.63	3088198	321	12071	83	46315	0	0	0	14
SPMP63_bin.29	MEDIUM	86.6	4.34	2689357	221	17083	53	56325	0	0	0	13
SPMP63_bin.3	MEDIUM	74.14	0.95	1425599	258	6085	83	15226	0	0	0	13
SPMP63_bin.30	MEDIUM	93.39	2.05	2382896	223	13775	56	50098	0	0	0	15
SPMP63_bin.31	MEDIUM	63.16	0.35	2519844	368	7987	101	29417	0	0	0	11
SPMP63_bin.35	MEDIUM	81.59	2.96	3321531	282	15828	66	62187	0	0	0	18
SPMP63_bin.36	MEDIUM	72.37	0.62	1458108	186	9914	47	28940	0	0	0	19
SPMP63_bin.37	MEDIUM	88.1	2.03	2019893	202	13105	51	40163	0	0	0	18
SPMP63_bin.38	MEDIUM	92.27	2.13	2609777	220	16960	50	65794	0	0	0	14
SPMP63_bin.4	MEDIUM	92.57	1.02	1908297	181	14723	43	49422	0	0	0	18
SPMP63_bin.43	MEDIUM	93.62	0.73	1956787	172	14962	45	41038	0	0	0	14
SPMP63_bin.44	MEDIUM	61.21	0.76	2143535	397	5795	120	22832	0	0	0	13
SPMP63_bin.48	MEDIUM	86.98	2.69	3168971	303	12993	80	48390	0	0	0	19
SPMP63_bin.50	MEDIUM	91.39	5.59	2712399	282	13178	68	53719	0	0	0	16
SPMP63_bin.8	MEDIUM	95.08	0.95	2621133	294	11080	78	45217	0	0	0	15
SPMP64_bin.1	MEDIUM	57.76	0	2998841	298	12871	78	49305	0	0	0	18
SPMP64_bin.11	MEDIUM	77.54	0	2132165	289	8754	73	39578	0	0	0	12
SPMP64_bin.15	MEDIUM	87.72	1.56	1972228	227	11122	56	51108	0	0	0	15
SPMP64_bin.16	MEDIUM	79.83	0.09	1694084	236	8834	63	39056	0	0	0	17
SPMP64_bin.18	MEDIUM	56.14	0	1182493	103	15772	27	51128	0	1	0	18
SPMP64_bin.19	MEDIUM	96.51	1.08	1977090	141	18749	32	75964	0	0	0	19
SPMP64_bin.20	MEDIUM	70.03	1.16	1987956	345	6428	108	19311	0	0	0	15
SPMP64_bin.25	MEDIUM	92.07	2.53	2382761	309	9190	86	25512	0	0	0	16
SPMP64_bin.26	MEDIUM	54.14	0.57	974666	237	4196	86	10799	0	0	0	7
SPMP64_bin.28	MEDIUM	90.02	4.1	3133866	363	10655	94	36632	0	0	0	18
SPMP64_bin.3	MEDIUM	72.68	1.9	1822246	317	6237	98	35506	0	0	0	11
SPMP64_bin.30	MEDIUM	93.01	1.25	2056570	176	15616	42	52316	0	0	0	15
SPMP64_bin.32	MEDIUM	57.63	0	1374823	306	4603	106	15440	0	0	0	12
SPMP64_bin.34	MEDIUM	85.09	1.34	1890550	277	7788	77	29162	0	0	0	12
SPMP64_bin.39	MEDIUM	93.62	2.53	2177112	267	9777	65	55383	0	0	0	16
SPMP64_bin.4	MEDIUM	85.05	2.13	3406965	472	8759	128	35041	0	0	0	15
SPMP64_bin.41	MEDIUM	93.86	1.75	2198522	200	15262	48	61560	0	0	0	16
SPMP64_bin.45	MEDIUM	79.87	1.01	2086972	360	6243	108	24019	0	0	0	13
SPMP65_bin.1	MEDIUM	96.6	0.21	2210297	197	14929	51	39425	0	0	0	17
SPMP65_bin.10	MEDIUM	75.39	1.11	1639981	231	8385	65	35006	0	0	0	16
SPMP65_bin.12	MEDIUM	95.08	5.31	2611537	191	19441	46	72638	0	0	0	14
SPMP65_bin.15	MEDIUM	89.14	2.41	4428445	538	10234	144	31511	0	0	0	17
SPMP65_bin.18	MEDIUM	91.9	6.67	2589055	368	8100	99	41109	0	0	0	17
SPMP65_bin.19	MEDIUM	85.24	0.27	1725746	227	9045	67	29544	0	0	0	13
SPMP65_bin.20	MEDIUM	58.5	0.48	1625851	97	24114	21	80703	0	0	0	13
SPMP65_bin.21	MEDIUM	52.04	0	2134351	395	5786	117	20377	0	0	0	7
SPMP65_bin.22	MEDIUM	93.66	1.8	1587891	126	16985	34	53675	0	0	0	17
SPMP65_bin.23	MEDIUM	87.08	0.37	3207533	262	17297	57	77560	0	0	0	15
SPMP65_bin.25	MEDIUM	89.4	3.76	5514630	618	11035	160	48298	0	0	0	17
SPMP65_bin.26	MEDIUM	68.45	5.16	2898888	382	9036	97	34820	0	0	0	16
SPMP65_bin.27	MEDIUM	91.67	1.86	2110106	233	10888	61	52487	0	0	0	19
SPMP65_bin.28	MEDIUM	75.05	0.76	1812411	147	15247	36	53825	0	0	0	16
SPMP65_bin.29	MEDIUM	68.27	0.31	2305573	475	5188	146	25554	0	0	0	9
SPMP65_bin.32	MEDIUM	76.41	0	2176396	266	9876	68	40498	0	0	0	7
SPMP65_bin.36	MEDIUM	95.81	0.86	2149633	240	10532	67	47049	0	0	0	12
SPMP65_bin.37	MEDIUM	51.45	0	1418400	295	5013	94	16215	0	0	0	12
SPMP65_bin.39	MEDIUM	62.07	2.59	3094245	495	7205	145	24497	0	0	0	16
SPMP65_bin.40	MEDIUM	90.52	0.21	2662256	192	18710	46	77291	0	0	0	19
SPMP65_bin.42	MEDIUM	90.89	0.56	4805141	491	12561	125	55057	0	0	0	17
SPMP65_bin.44	MEDIUM	94.67	1.8	2182325	182	17021	44	58915	0	0	0	15
SPMP65_bin.47	MEDIUM	87.55	2.17	1613365	139	16530	33	44115	0	0	0	16
SPMP65_bin.5	MEDIUM	84.55	0.41	1649052	142	15375	34	53355	0	0	0	18
SPMP65_bin.7	MEDIUM	96.2	1.96	2472173	174	19220	40	61941	0	0	0	19
SPMP66_bin.10	MEDIUM	60.51	0.9	1196178	94	19168	19	51812	0	0	0	19
SPMP66_bin.13	MEDIUM	68.33	2.76	1411267	198	8491	55	24913	0	0	0	15
SPMP66_bin.16	MEDIUM	95.58	0.67	2294760	189	17579	39	67214	0	1	0	19
SPMP66_bin.21	MEDIUM	56.69	0	1626394	380	4310	133	14592	0	0	0	8
SPMP66_bin.22	MEDIUM	79.37	8	1747385	292	6963	86	32289	0	0	0	20
SPMP66_bin.24	MEDIUM	89.48	1.7	1649652	181	11519	45	50826	0	0	0	10
SPMP66_bin.26	MEDIUM	86.54	3.02	2266986	288	9816	72	38552	0	0	0	13
SPMP66_bin.28	MEDIUM	85.4	2.01	1740062	124	19958	30	52233	0	0	0	15
SPMP66_bin.3	MEDIUM	50.88	0.88	1855884	345	5854	110	18729	0	0	0	12
SPMP66_bin.31	MEDIUM	88.47	1.6	2315750	232	13919	53	54601	0	0	0	16
SPMP66_bin.33	MEDIUM	67.86	1.79	1768707	227	9416	64	30018	0	0	0	17
SPMP66_bin.35	MEDIUM	75.77	1.09	2111361	333	7754	91	25635	0	0	0	10
SPMP66_bin.38	MEDIUM	77.37	5.26	2912637	286	14223	63	43555	0	0	0	16
SPMP66_bin.39	MEDIUM	77.45	1.7	1932830	293	7715	80	29657	0	0	0	15
SPMP66_bin.4	MEDIUM	91.65	1.79	1803505	198	11657	50	34124	0	2	0	16
SPMP66_bin.41	MEDIUM	71.05	0.88	2976995	306	12376	74	40565	0	0	0	17
SPMP66_bin.42	MEDIUM	94.12	1.18	2587537	259	12808	62	45627	0	0	0	16
SPMP66_bin.43	MEDIUM	53.45	3.45	1006868	204	5018	66	14327	0	0	0	4
SPMP66_bin.44	MEDIUM	91.78	2.13	2080546	242	11094	59	35945	0	0	0	16
SPMP66_bin.48	MEDIUM	76.8	2.08	2123926	335	7361	90	37486	0	0	0	17
SPMP66_bin.5	MEDIUM	67.32	1.79	1874852	220	10883	60	34694	0	0	0	16
SPMP66_bin.50	MEDIUM	54.1	0	921528	201	4756	69	12053	0	0	0	10
SPMP66_bin.51	MEDIUM	85.69	1.21	2873493	304	12192	76	51862	0	0	0	18
SPMP66_bin.6	MEDIUM	76.34	1.2	1411479	235	6613	70	24752	0	0	0	11
SPMP66_bin.7	MEDIUM	92.21	1.75	2594012	260	13786	59	50467	0	0	0	17
SPMP67_bin.1	MEDIUM	93.09	2.14	2530189	226	14966	54	63942	0	0	0	17
SPMP67_bin.11	MEDIUM	89.85	2.5	1891077	180	13047	47	48178	0	0	0	18
SPMP67_bin.15	MEDIUM	60.44	2.42	3031633	582	5561	177	23946	0	1	0	13
SPMP67_bin.16	MEDIUM	86.46	3.11	3409042	331	13126	84	66019	0	0	0	16
[truncated: 790 more rows]

## Sheet: Hybrid Assembly
MAG ID	MIMAG Quality	Completeness (%)	Contamination (%)	Genome Size (in Mbp)	# of contigs	Contig N50 (in kbp)	Contig L50	Longest contig (in kbp)	# of 23S rRNAs	# of 5S rRNAs	# of 16S rRNAs	# of distinct tRNAs
SPMP01_bin.12	MEDIUM	86.99	0.89	1850613	185	12261	44	43691	0	0	0	17
SPMP01_bin.13	HIGH	98	4.24	4163966	32	571188	4	621046	3	3	3	19
SPMP01_bin.16	MEDIUM	92.13	0.81	1811486	43	56433	12	145834	0	0	0	20
SPMP01_bin.17	MEDIUM	78.97	0	1824876	144	17610	36	60409	0	0	0	18
SPMP01_bin.20	MEDIUM	86.13	0.85	2459866	27	148543	5	389550	3	1	3	20
SPMP01_bin.23	HIGH	91.67	0.58	3178694	150	31042	33	136837	1	1	1	19
SPMP01_bin.25	MEDIUM	79.08	0.4	1917792	87	37993	18	89278	0	0	0	19
SPMP01_bin.27	MEDIUM	89.26	1.27	2179357	45	132981	5	435040	1	1	1	19
SPMP01_bin.29	MEDIUM	99.53	0.47	2694031	5	1516715	1	1516715	9	0	9	20
SPMP01_bin.3	MEDIUM	92.3	3.14	2731654	203	18245	48	69928	0	0	0	14
SPMP01_bin.30	MEDIUM	62.77	0.81	2526417	186	18933	41	97147	0	0	0	18
SPMP01_bin.31	MEDIUM	76.9	0.58	1890003	32	107803	6	264127	1	0	1	17
SPMP01_bin.32	MEDIUM	70.76	0.12	1671243	47	62932	9	159563	0	0	0	12
SPMP01_bin.33	MEDIUM	89.42	0.3	1850048	22	131362	6	199153	2	2	2	19
SPMP01_bin.36	MEDIUM	95.53	0.58	3868261	136	39908	31	136568	0	0	0	19
SPMP01_bin.4	MEDIUM	90.4	1.29	1381693	133	13204	36	39643	0	1	0	15
SPMP01_bin.40	MEDIUM	87.54	1.2	1993830	82	39604	16	154968	0	0	0	16
SPMP01_bin.41	MEDIUM	77.89	0	2862161	307	13508	68	55318	0	0	0	14
SPMP01_bin.43	MEDIUM	78.86	1.97	4276053	313	19562	62	87548	1	1	1	19
SPMP01_bin.48	HIGH	98.25	0	2115322	5	1158670	1	1158670	4	5	4	18
SPMP01_bin.49	MEDIUM	96.24	1.21	1756005	14	199825	3	466213	0	0	0	20
SPMP01_bin.5	MEDIUM	78.16	5.4	1893379	7	408986	2	600628	3	0	3	18
SPMP01_bin.7	MEDIUM	62.78	3.48	2305013	105	35625	20	124718	0	0	0	10
SPMP01_bin.9	MEDIUM	51.72	0	873706	5	488948	1	488948	1	1	1	11
SPMP02_bin.1	MEDIUM	53.59	0	1555000	4	460793	2	705074	2	2	2	11
SPMP02_bin.10	HIGH	97.73	0.52	2155234	4	587666	2	1034055	5	6	5	20
SPMP02_bin.12	MEDIUM	65.78	1.91	1183433	8	604757	1	604757	0	0	0	15
SPMP02_bin.13	HIGH	96.97	0.19	4486001	19	490922	3	1032432	7	8	7	20
SPMP02_bin.22	MEDIUM	98.92	9.82	4696860	79	194877	7	644982	5	0	5	20
SPMP02_bin.23	MEDIUM	80.98	1.22	4574490	264	29519	45	104213	1	0	1	17
SPMP02_bin.28	MEDIUM	64.01	1.32	1594940	101	26418	22	87730	1	1	0	11
SPMP02_bin.3	MEDIUM	61.58	0	1870896	14	159375	5	273843	1	0	1	14
SPMP02_bin.30	MEDIUM	57.49	0	1922622	334	6249	88	44026	0	0	0	12
SPMP02_bin.41	MEDIUM	98.3	3.23	2009096	20	222576	4	455630	2	2	2	17
SPMP02_bin.48	MEDIUM	87.76	0.59	4031349	228	25468	47	109120	2	2	2	17
SPMP02_bin.5	HIGH	96.64	1.34	2639579	8	442618	2	960836	7	7	7	20
SPMP02_bin.54	MEDIUM	94.96	0	2112325	24	287388	3	572130	0	0	0	20
SPMP02_bin.56	HIGH	97.24	2.05	4757445	78	141057	11	545696	5	4	4	20
SPMP02_bin.58	MEDIUM	89.29	2.27	2714692	77	61028	13	189617	0	0	0	16
SPMP02_bin.59	MEDIUM	66.87	0	1767797	155	18036	25	89767	1	0	1	17
SPMP02_bin.61	MEDIUM	66.27	0	2498949	243	15816	45	84000	1	1	1	13
SPMP02_bin.63	MEDIUM	82.78	3.8	3039104	9	870611	2	923401	7	3	7	19
SPMP02_bin.66	MEDIUM	70.82	1.7	1794131	17	194574	4	333254	4	5	4	19
SPMP02_bin.68	MEDIUM	96.91	0.69	2137651	48	81621	9	188239	0	0	0	20
SPMP02_bin.71	HIGH	97.94	1.27	2383490	4	1900691	1	1900691	6	6	6	20
SPMP02_bin.72	MEDIUM	75.86	0	1577107	11	217629	3	469840	3	4	3	17
SPMP02_bin.76	HIGH	97.32	0	1966458	3	1383590	1	1383590	2	3	2	20
SPMP02_bin.78	MEDIUM	97.95	7.31	2938486	22	223530	5	447011	3	0	3	18
SPMP02_bin.79	MEDIUM	73.51	4.97	2119292	15	379664	3	492963	2	0	3	18
SPMP02_bin.8	MEDIUM	56.9	0	741685	1	741685	1	741685	0	0	0	11
SPMP02_bin.80	MEDIUM	66.51	5.4	1832474	89	35046	19	90832	0	0	0	10
SPMP02_bin.83	MEDIUM	77.99	0.37	2823381	36	132596	7	326519	1	1	1	19
SPMP03_bin.1	HIGH	99.53	0.68	2564163	5	1298882	1	1298882	5	5	5	20
SPMP03_bin.101	HIGH	95.42	0.24	3018944	30	163901	5	732970	3	2	3	20
SPMP03_bin.102	MEDIUM	74.58	0	2625350	139	30392	28	87657	1	1	1	14
SPMP03_bin.104	HIGH	98.99	2.01	3163513	9	526719	2	1352278	3	3	3	20
SPMP03_bin.11	HIGH	98.79	0.81	2119399	29	109029	7	303583	1	1	1	18
SPMP03_bin.110	MEDIUM	97.53	2.42	3242653	9	776216	2	878202	4	0	4	20
SPMP03_bin.112	MEDIUM	97.6	0.96	2148161	8	371626	2	740917	1	0	0	20
SPMP03_bin.117	HIGH	97.68	1.27	3129975	20	253215	4	642474	5	4	5	20
SPMP03_bin.118	MEDIUM	57.54	8.19	3689527	289	21255	50	101309	0	0	1	14
SPMP03_bin.119	MEDIUM	56.35	1.72	1936837	215	12169	50	40905	0	0	0	10
SPMP03_bin.120	MEDIUM	86.31	4.87	2763064	91	81273	10	336432	1	1	1	18
SPMP03_bin.121	MEDIUM	80.34	1.04	2498724	174	23068	35	78387	1	0	1	12
SPMP03_bin.123	HIGH	96.64	1.23	2866759	13	349458	4	423382	2	2	2	19
SPMP03_bin.124	MEDIUM	91.55	1.34	2871893	102	81629	11	216934	0	0	0	18
SPMP03_bin.128	MEDIUM	70.69	7.76	1826619	3	1062672	1	1062672	1	4	1	17
SPMP03_bin.130	HIGH	95.81	0.9	2049320	39	88811	8	214433	2	2	2	19
SPMP03_bin.14	MEDIUM	91.7	0	2246003	12	257973	3	593722	1	1	1	15
SPMP03_bin.17	HIGH	97.12	0	2911270	19	222935	5	470341	1	2	1	20
SPMP03_bin.19	MEDIUM	78.4	2.81	2499698	52	95793	9	269350	2	1	1	16
SPMP03_bin.2	HIGH	97.28	0.68	2833938	7	620882	3	749107	3	3	3	20
SPMP03_bin.20	HIGH	94.3	0	1922107	8	271410	2	851831	1	2	1	20
SPMP03_bin.21	MEDIUM	57.89	1.75	1626464	2	859288	1	859288	4	4	4	11
SPMP03_bin.22	MEDIUM	50.47	1.61	2043323	175	19900	31	87306	0	0	0	16
SPMP03_bin.23	MEDIUM	65.97	0.79	3037439	87	56727	17	140734	4	4	4	18
SPMP03_bin.28	MEDIUM	69.73	5.7	2549144	19	257273	4	520979	6	3	6	20
SPMP03_bin.30	MEDIUM	54.04	0	1505559	120	17777	22	73755	1	1	1	10
SPMP03_bin.32	MEDIUM	92.62	1.34	2688288	62	67843	15	171307	1	1	1	17
SPMP03_bin.39	MEDIUM	70.98	0.69	1887422	147	20515	28	59123	0	0	0	10
SPMP03_bin.4	MEDIUM	50.88	0	875311	4	220525	2	409311	0	0	0	4
SPMP03_bin.43	MEDIUM	68.33	1.68	1830722	130	22970	27	81322	0	0	0	15
SPMP03_bin.46	MEDIUM	76.33	1.5	2696428	176	24810	31	131732	0	0	0	15
SPMP03_bin.48	MEDIUM	69.3	1.75	3414816	75	100415	11	286423	0	0	0	17
SPMP03_bin.49	MEDIUM	72.97	0	1415197	11	214094	3	336847	1	1	1	17
SPMP03_bin.51	MEDIUM	93.88	0.67	2573758	17	190640	5	377349	0	0	0	15
SPMP03_bin.52	MEDIUM	56.29	0.31	1377976	69	31168	11	125079	0	0	0	10
SPMP03_bin.54	MEDIUM	54.1	2.22	2298182	128	30179	25	81394	0	0	0	11
SPMP03_bin.55	MEDIUM	74.35	1.59	2298498	25	134239	5	347931	3	3	3	19
SPMP03_bin.56	HIGH	96.2	0.45	3442180	16	377170	4	599019	6	6	6	20
SPMP03_bin.57	MEDIUM	89.46	1.77	2087090	34	107217	8	226382	1	2	1	18
SPMP03_bin.58	MEDIUM	83.89	0.67	1959888	23	121276	6	334941	1	1	1	18
SPMP03_bin.60	HIGH	93.41	4.68	2200955	17	229694	4	544481	2	1	2	20
SPMP03_bin.61	MEDIUM	50.35	0	1404404	46	69091	9	111467	0	0	0	11
SPMP03_bin.63	HIGH	94.57	1.38	2337151	18	180757	5	298762	3	3	3	20
SPMP03_bin.64	MEDIUM	81.87	0	2250746	59	56873	10	192774	1	0	1	16
SPMP03_bin.66	MEDIUM	59.79	4.07	5731278	418	21362	80	106514	0	1	0	17
SPMP03_bin.67	MEDIUM	86.55	4.03	2029676	56	66392	9	212189	0	0	0	17
SPMP03_bin.69	MEDIUM	96.45	5.03	3220377	9	674419	2	970292	9	9	9	20
SPMP03_bin.7	MEDIUM	89.04	0	1856433	54	69075	7	242075	1	1	1	15
SPMP03_bin.71	MEDIUM	81.09	0.29	2042177	23	230421	3	644065	2	1	2	18
SPMP03_bin.72	MEDIUM	82.63	0.12	1631921	57	44607	12	115368	1	0	1	20
SPMP03_bin.74	MEDIUM	95.62	0.13	1965841	20	185341	4	316349	1	1	1	16
SPMP03_bin.75	MEDIUM	86.02	4.88	2074905	83	47653	15	108307	0	0	0	17
SPMP03_bin.77	MEDIUM	98.55	0.97	2999452	25	236898	5	454348	3	0	3	19
SPMP03_bin.8	MEDIUM	65.27	0.52	1750848	65	41208	13	119606	1	1	2	18
SPMP03_bin.80	HIGH	90.94	2.01	1952343	92	34577	19	106427	1	1	1	19
SPMP03_bin.81	HIGH	94.3	0	2765826	20	249326	3	912762	5	5	5	19
SPMP03_bin.83	HIGH	97.66	0	2989125	9	644412	2	1090995	5	5	5	20
SPMP03_bin.84	HIGH	96.96	1.34	3003218	22	204340	6	426395	4	2	4	19
SPMP03_bin.85	HIGH	98.33	0	2277861	17	290113	4	470001	5	6	5	20
SPMP03_bin.86	MEDIUM	78.63	0.9	2490795	25	221452	5	343042	1	0	1	16
SPMP03_bin.89	MEDIUM	86.27	0.94	2347129	34	250407	3	550943	5	0	5	20
SPMP03_bin.9	MEDIUM	60.78	0	1647713	80	34036	15	130313	1	1	1	17
SPMP03_bin.91	MEDIUM	74.37	3.51	2678240	59	120481	7	282051	2	2	2	18
SPMP03_bin.93	MEDIUM	90.65	0.66	2054482	38	135104	5	468537	0	0	0	19
SPMP03_bin.94	MEDIUM	75.49	2.29	2014143	106	32003	21	105751	1	0	1	17
SPMP03_bin.98	MEDIUM	74.15	1.36	2530673	18	368028	3	709003	2	2	3	18
SPMP03_bin.99	MEDIUM	72.55	0.27	2407358	75	55439	15	135186	1	1	1	17
SPMP04_bin.10	MEDIUM	76.76	0.5	2106697	40	74902	11	148403	0	0	0	18
SPMP04_bin.100	MEDIUM	94.31	0.75	2422889	42	127355	6	313487	0	0	0	17
SPMP04_bin.102	MEDIUM	66.04	0	1366439	7	408755	2	435002	3	3	3	18
SPMP04_bin.104	MEDIUM	57.66	0	1320643	58	43134	10	125291	0	1	0	6
SPMP04_bin.106	MEDIUM	52.29	2.42	1276874	76	23197	18	56674	2	0	1	10
SPMP04_bin.107	MEDIUM	81.17	2.1	1989743	138	21502	28	76880	0	0	0	15
SPMP04_bin.108	HIGH	96.64	0	2128871	13	232534	4	524519	2	2	3	18
SPMP04_bin.113	MEDIUM	99.94	1.01	2183293	4	1469846	1	1469846	3	0	3	20
SPMP04_bin.114	HIGH	97.99	0.34	2050071	10	534745	2	603951	3	3	3	20
SPMP04_bin.115	HIGH	90.59	1.36	2176415	14	248812	4	392107	3	3	2	20
SPMP04_bin.116	MEDIUM	79.73	0	1601359	46	72088	8	140159	0	0	0	10
SPMP04_bin.117	HIGH	95.89	2.41	5043981	14	1031480	2	1607445	6	5	6	20
SPMP04_bin.118	MEDIUM	95.41	2.73	2918669	74	88106	11	263916	2	0	2	20
SPMP04_bin.120	MEDIUM	92.79	0	1891120	65	50207	13	114982	0	0	0	15
SPMP04_bin.13	MEDIUM	55.5	0	1276985	7	841747	1	841747	0	1	0	14
SPMP04_bin.14	MEDIUM	95.7	5.38	3459965	28	382294	3	862597	8	4	8	19
SPMP04_bin.15	HIGH	94.26	0.68	2746642	17	282085	4	466698	1	1	1	18
SPMP04_bin.19	MEDIUM	70.1	0.81	1772329	175	17062	33	72396	0	0	0	11
SPMP04_bin.23	MEDIUM	82.69	1.72	2045420	69	45364	15	131039	1	2	1	17
SPMP04_bin.25	MEDIUM	58.62	0.86	1128580	6	235076	2	460194	2	2	2	14
SPMP04_bin.26	MEDIUM	82.78	0	2558968	64	78121	11	165317	4	4	4	20
SPMP04_bin.27	MEDIUM	76.16	3.23	1813211	83	52363	12	112774	0	0	0	17
SPMP04_bin.29	MEDIUM	87.42	0.84	1793898	52	43881	12	131601	1	1	1	17
SPMP04_bin.3	MEDIUM	57.55	0	1607925	3	884533	1	884533	7	0	7	17
SPMP04_bin.31	HIGH	90.95	0	2220569	7	442428	2	749100	7	8	7	20
SPMP04_bin.33	MEDIUM	97.26	0	2860112	26	218703	4	705170	4	0	4	20
SPMP04_bin.34	MEDIUM	85.94	0	2485910	85	54006	15	130851	1	1	1	17
SPMP04_bin.39	MEDIUM	81.04	0.67	1751640	55	60385	8	279799	1	2	1	19
SPMP04_bin.43	MEDIUM	91.72	0.59	3069337	117	37221	24	165666	0	0	0	18
SPMP04_bin.44	MEDIUM	91.65	0.48	2948406	87	51589	20	159243	1	0	1	20
SPMP04_bin.5	HIGH	98.48	0	2151368	2	1353983	1	1353983	3	3	3	20
SPMP04_bin.50	MEDIUM	65.7	3.62	2744348	297	12495	68	39578	0	0	0	12
SPMP04_bin.60	MEDIUM	72.85	0	1684427	32	101635	6	209101	0	2	0	17
SPMP04_bin.62	MEDIUM	67.26	0.7	2194669	147	21068	31	77309	0	0	0	16
SPMP04_bin.66	MEDIUM	76.23	0	1734517	116	22278	22	88759	0	0	0	13
SPMP04_bin.68	MEDIUM	89.89	1.01	2413133	35	133339	6	339609	0	1	0	17
SPMP04_bin.70	HIGH	95.62	1.27	3055681	41	122901	8	317664	4	4	4	20
SPMP04_bin.75	MEDIUM	52.59	0	2125630	191	17795	39	55497	0	0	0	9
SPMP04_bin.8	MEDIUM	71.61	0	1693921	120	27650	19	81474	0	0	0	16
SPMP04_bin.85	MEDIUM	86.61	3.51	3125644	152	33436	26	126345	2	2	2	18
SPMP04_bin.87	HIGH	98.77	0.19	2806173	9	1996305	1	1996305	6	6	6	20
SPMP04_bin.89	MEDIUM	88.07	2.6	2630399	31	224671	4	613949	3	3	3	19
SPMP04_bin.9	MEDIUM	69.98	0	1592827	89	37875	14	109325	1	3	1	17
SPMP04_bin.92	MEDIUM	68.78	0	1954530	44	88497	8	163386	2	1	2	19
SPMP04_bin.97	HIGH	96.68	0.95	2343012	6	815675	2	1020488	4	4	3	20
SPMP05_bin.1	HIGH	99.63	0.54	2416171	3	1529316	1	1529316	1	1	1	20
SPMP05_bin.10	HIGH	98.83	0	2654195	7	501287	2	1060262	3	3	3	19
SPMP05_bin.100	MEDIUM	88.31	2.42	2139511	7	303872	3	521291	3	4	3	20
SPMP05_bin.101	MEDIUM	82.33	1.34	1835476	16	289408	3	461277	2	3	2	20
SPMP05_bin.102	MEDIUM	95.56	0	1872260	7	1621028	1	1621028	3	0	3	20
SPMP05_bin.105	MEDIUM	55.96	4.81	2562781	133	32642	24	106991	0	0	0	12
SPMP05_bin.109	MEDIUM	74.05	1.27	2608751	10	1324586	1	1324586	9	5	9	20
SPMP05_bin.112	MEDIUM	79.04	1.49	1648650	76	35518	16	83900	0	0	0	12
SPMP05_bin.115	MEDIUM	78.41	1.08	2612965	104	43267	21	101079	0	0	0	14
SPMP05_bin.116	MEDIUM	84.81	0.63	2078582	18	237668	3	530101	0	0	0	14
SPMP05_bin.118	MEDIUM	52.01	0.23	1767428	109	25209	23	78830	0	0	0	9
SPMP05_bin.119	MEDIUM	99.33	0	3054712	11	680395	2	882501	4	0	5	20
SPMP05_bin.121	MEDIUM	67.09	1.34	2079670	83	52702	13	143310	2	1	2	17
SPMP05_bin.122	MEDIUM	90.81	0	2580951	34	138112	7	295796	0	0	0	15
SPMP05_bin.124	MEDIUM	65.65	2.91	1575579	87	32724	14	109597	2	0	2	18
SPMP05_bin.125	MEDIUM	65.85	0.59	2328180	243	13278	44	87126	0	0	0	17
SPMP05_bin.127	MEDIUM	67.9	0.67	1809549	65	62871	8	273332	1	0	1	17
SPMP05_bin.131	MEDIUM	87.92	0	1971487	17	198506	4	336067	1	1	1	17
SPMP05_bin.133	MEDIUM	91.96	1.76	2781671	26	167095	5	552852	3	0	3	18
SPMP05_bin.14	HIGH	94.8	1.34	2516694	43	198116	5	481531	2	1	2	20
SPMP05_bin.140	HIGH	97.05	0	2270278	7	1320855	1	1320855	3	3	3	20
SPMP05_bin.143	MEDIUM	54.1	2.46	1862504	144	24323	20	119165	1	1	1	13
SPMP05_bin.144	MEDIUM	58.29	1.27	3151901	252	18432	50	114000	0	0	0	13
SPMP05_bin.146	MEDIUM	64.82	0.48	1264173	5	760800	1	760800	1	0	1	12
SPMP05_bin.147	MEDIUM	79.1	7.05	1999227	37	146225	4	417236	2	1	1	19
SPMP05_bin.148	MEDIUM	98.87	0	2244473	2	2201902	1	2201902	3	0	3	20
SPMP05_bin.151	MEDIUM	90.07	0.67	2069698	16	193520	4	416302	2	0	2	18
SPMP05_bin.152	MEDIUM	60.95	0	1725563	122	21133	25	122155	1	0	1	16
SPMP05_bin.154	MEDIUM	72.75	0.67	1368864	3	1162617	1	1162617	2	2	2	19
SPMP05_bin.157	MEDIUM	99.19	0.81	2141510	9	491396	2	725372	2	0	3	20
SPMP05_bin.158	MEDIUM	84.06	2.28	2711773	110	50059	16	134795	2	2	2	15
SPMP05_bin.159	MEDIUM	72.26	0	1769596	16	179770	4	380333	2	2	2	17
SPMP05_bin.160	MEDIUM	71.03	2.18	1847152	52	59659	11	167276	0	0	0	15
SPMP05_bin.161	MEDIUM	50.2	0.27	2836775	198	27244	32	86558	1	1	1	17
SPMP05_bin.165	MEDIUM	68.87	2.46	1146207	4	373641	2	433244	3	4	4	17
SPMP05_bin.17	MEDIUM	99.2	1.6	1833101	2	1763845	1	1763845	2	0	2	19
SPMP05_bin.18	MEDIUM	57.89	0.58	1538378	105	23790	22	57159	0	0	0	9
SPMP05_bin.2	MEDIUM	69.35	1.34	1754134	5	484736	2	632131	2	3	3	18
SPMP05_bin.23	MEDIUM	73.08	0.63	2459650	17	212497	4	580043	4	4	4	20
SPMP05_bin.24	HIGH	97.01	0	3158914	33	141988	6	498323	1	1	1	19
SPMP05_bin.25	MEDIUM	78.91	2.72	2184816	8	532290	2	1008580	4	4	4	19
SPMP05_bin.26	MEDIUM	77.32	0.63	2011561	50	144768	4	455506	5	5	5	18
SPMP05_bin.29	MEDIUM	66.01	3.92	4874629	322	27403	55	111078	0	1	0	17
SPMP05_bin.32	HIGH	90.48	1.36	2240827	22	173759	4	438367	2	2	2	18
SPMP05_bin.39	MEDIUM	59.95	0	1277568	11	157538	4	256152	1	1	1	16
SPMP05_bin.4	MEDIUM	50.88	0	1138807	10	142492	3	225818	0	1	0	17
SPMP05_bin.41	MEDIUM	86.14	0.8	1699540	27	96629	6	279033	2	2	2	17
SPMP05_bin.44	HIGH	99.28	0	2256157	26	153416	6	243834	2	2	2	20
SPMP05_bin.48	MEDIUM	68.91	4.19	1843287	96	32338	15	149045	1	0	1	16
SPMP05_bin.49	MEDIUM	59.2	2.01	1872788	103	32163	17	146340	1	1	1	10
SPMP05_bin.52	MEDIUM	58.32	0.91	1266055	6	794292	1	794292	2	2	2	18
SPMP05_bin.53	MEDIUM	71.25	0.59	1942473	30	108971	7	208787	2	2	2	18
SPMP05_bin.54	MEDIUM	67.24	0	2661160	198	19069	47	66277	0	0	0	13
SPMP05_bin.55	MEDIUM	67.54	0	1414712	5	766139	1	766139	2	0	2	17
SPMP05_bin.56	MEDIUM	72.65	1.46	2062111	89	41678	15	172472	2	0	2	17
SPMP05_bin.57	HIGH	97.52	2.09	3177908	24	206633	7	348679	3	3	3	20
SPMP05_bin.68	MEDIUM	87.3	1.08	1990005	41	89250	8	163059	1	0	1	20
SPMP05_bin.7	HIGH	97.99	1.34	2313255	7	643776	2	785309	4	5	4	20
SPMP05_bin.70	MEDIUM	70.13	4.12	1392172	16	109290	4	346951	0	0	0	16
SPMP05_bin.71	MEDIUM	67.99	0.67	1994191	59	51715	11	178422	2	2	2	19
SPMP05_bin.72	HIGH	95.75	0	2235031	7	474920	3	514379	2	2	2	20
SPMP05_bin.74	MEDIUM	79.2	3.56	4287616	169	48715	31	140531	1	2	1	18
SPMP05_bin.77	MEDIUM	94.65	0.89	4598305	25	297906	5	736482	4	5	4	17
SPMP05_bin.78	MEDIUM	52.15	1.34	1424714	108	19383	22	64606	0	0	0	10
SPMP05_bin.79	MEDIUM	57.02	1.59	2227253	116	30134	25	133896	0	0	0	16
SPMP05_bin.8	HIGH	92.17	1.34	2673746	9	350706	3	719789	2	2	2	20
SPMP05_bin.81	MEDIUM	69.69	2.52	2189428	117	30717	21	119454	1	1	1	16
SPMP05_bin.85	MEDIUM	90.88	2.1	2784336	95	63063	12	317625	1	0	1	20
SPMP05_bin.87	HIGH	98.16	0.63	2322324	37	144079	6	263977	1	1	1	19
SPMP05_bin.88	MEDIUM	51.52	8.23	2648100	198	19840	40	79566	0	0	0	13
SPMP05_bin.90	HIGH	99.98	0.3	2061493	4	462959	2	752077	1	1	1	20
SPMP05_bin.91	MEDIUM	88.56	7.37	2274783	76	57320	12	193312	0	0	0	12
SPMP05_bin.93	MEDIUM	81.28	6.22	1964324	66	63092	12	126500	2	2	2	17
SPMP05_bin.95	MEDIUM	71.29	3.16	2544075	61	126350	7	335324	5	4	5	16
SPMP05_bin.96	MEDIUM	75.93	0.06	1699749	56	47903	9	262229	0	1	0	17
SPMP05_bin.98	MEDIUM	96.84	2.67	2274351	11	561584	2	659654	3	0	3	19
SPMP06_bin.1	MEDIUM	63.16	1.75	1305449	2	696030	1	696030	1	1	1	8
SPMP06_bin.10	HIGH	98.66	0.67	2460716	13	527019	3	606125	2	2	2	19
SPMP06_bin.100	HIGH	95.92	0	3096993	14	329967	4	616521	5	5	5	20
SPMP06_bin.101	MEDIUM	97.93	0.23	2257507	5	2220296	1	2220296	3	0	3	20
SPMP06_bin.104	MEDIUM	71.13	1.34	2129983	122	29899	21	111041	0	0	0	14
SPMP06_bin.111	MEDIUM	58.17	4.16	3310692	325	14674	63	60760	0	0	0	15
SPMP06_bin.112	MEDIUM	62.57	0.29	1907384	2	1647825	1	1647825	2	1	2	14
SPMP06_bin.115	HIGH	99.88	0	2868791	8	523695	3	658784	3	2	3	19
SPMP06_bin.116	HIGH	91.14	1.29	2923582	45	109564	10	198591	4	3	4	19
SPMP06_bin.117	HIGH	90.06	1.47	4157218	24	905243	2	1247642	5	5	6	19
SPMP06_bin.118	MEDIUM	62.08	0.67	1789774	10	261146	3	537277	2	2	2	16
SPMP06_bin.120	MEDIUM	85.34	0.16	2202798	3	1764077	1	1764077	2	1	2	18
SPMP06_bin.14	MEDIUM	67.84	3.8	1690871	39	80880	8	163150	2	1	2	13
SPMP06_bin.16	MEDIUM	97.6	0	2961051	20	480805	3	741332	1	0	1	19
SPMP06_bin.2	MEDIUM	73.49	0	2201651	7	508710	2	646661	2	2	2	16
SPMP06_bin.21	HIGH	96.45	2.98	1891596	7	514235	2	596367	5	5	5	19
SPMP06_bin.26	MEDIUM	100	0.52	1834699	5	601433	2	811764	1	0	1	20
SPMP06_bin.30	MEDIUM	94.89	0	2669305	62	76835	12	165872	0	1	0	17
SPMP06_bin.35	MEDIUM	84.76	0.72	2039575	118	35143	19	84214	1	0	1	17
SPMP06_bin.39	MEDIUM	68.1	3.45	5659698	371	24193	71	95830	0	0	0	16
SPMP06_bin.40	HIGH	98.6	1.34	2061440	3	1639079	1	1639079	1	2	2	20
SPMP06_bin.43	MEDIUM	82.99	1.36	2127327	12	501768	2	617423	3	3	3	18
SPMP06_bin.44	HIGH	93.91	0	4005490	56	129409	11	303760	3	2	3	20
SPMP06_bin.45	HIGH	96.6	2.04	2535376	29	218517	5	395743	5	5	5	19
SPMP06_bin.48	HIGH	98.81	0.24	4700569	15	567055	4	851157	4	4	4	20
SPMP06_bin.50	MEDIUM	63.16	0	1874123	11	279248	3	402486	1	1	1	11
SPMP06_bin.52	MEDIUM	89.9	0	1714797	19	285283	3	450339	5	5	5	20
SPMP06_bin.56	HIGH	98.05	0	2267089	2	1618042	1	1618042	3	3	3	20
SPMP06_bin.57	MEDIUM	63.74	0.19	3011895	147	37152	27	109694	2	2	2	16
SPMP06_bin.58	HIGH	93.18	1.34	2158829	11	351342	2	731577	3	3	3	20
SPMP06_bin.59	MEDIUM	77.26	1.34	2151042	103	37830	16	133050	0	0	0	18
SPMP06_bin.6	HIGH	96.41	0	3222279	4	2733745	1	2733745	5	5	5	20
SPMP06_bin.60	MEDIUM	92.36	1.22	3288128	91	47979	23	113038	0	0	0	18
SPMP06_bin.61	MEDIUM	67.29	1.08	4002662	268	26106	47	96752	0	0	0	17
SPMP06_bin.64	HIGH	97.4	0.13	4772444	46	182022	7	565658	4	3	4	20
SPMP06_bin.65	MEDIUM	95.54	6.63	4330937	31	384043	4	939835	3	3	3	20
SPMP06_bin.66	MEDIUM	77.04	1.49	3488888	23	245228	5	492356	6	8	6	19
SPMP06_bin.78	MEDIUM	85.39	0.96	2393675	137	28789	27	76972	0	1	0	17
SPMP06_bin.8	MEDIUM	68.46	0.67	2288950	20	1189276	1	1189276	4	4	4	17
SPMP06_bin.80	HIGH	97.97	2.01	2790218	14	273222	2	1150493	5	3	5	20
SPMP06_bin.86	MEDIUM	83.15	0.79	2873435	21	272961	5	467286	5	5	5	20
SPMP06_bin.87	HIGH	98.11	1.61	1836413	32	133845	5	283789	1	1	1	19
SPMP06_bin.88	HIGH	94.93	1.2	2646570	12	722081	2	784100	1	1	1	20
SPMP06_bin.9	HIGH	98.08	0.48	3337031	11	514329	3	792711	1	1	1	19
SPMP06_bin.91	HIGH	98.66	0.67	2128534	9	1078149	1	1078149	1	2	1	20
SPMP06_bin.92	MEDIUM	73.6	1.34	1908392	27	143355	5	232434	2	2	1	17
SPMP06_bin.94	HIGH	98.87	3.06	2560680	6	707306	2	1248537	5	5	5	20
SPMP06_bin.95	MEDIUM	52.87	0.81	1689554	155	15337	29	73766	0	0	0	18
SPMP07_bin.1	MEDIUM	56.14	1.75	1520458	10	188402	4	278444	0	0	0	9
SPMP07_bin.11	MEDIUM	89.07	4.85	2962197	79	75717	13	197087	2	1	2	16
SPMP07_bin.12	MEDIUM	70.91	0	1634542	17	252249	3	440758	2	1	2	19
SPMP07_bin.17	MEDIUM	86.69	0.01	2109231	122	22766	29	119867	0	0	1	18
SPMP07_bin.18	MEDIUM	67.24	0.58	2049957	134	21734	28	101383	0	0	0	14
SPMP07_bin.23	MEDIUM	76.82	2.01	2742769	114	40769	20	243313	1	0	2	15
SPMP07_bin.24	MEDIUM	89.77	0.48	2609003	64	61531	15	188995	0	0	0	17
SPMP07_bin.26	MEDIUM	74.37	0.63	2106630	26	103038	5	421925	2	2	2	18
SPMP07_bin.27	MEDIUM	64.53	2.96	1687878	99	28072	18	105551	1	1	1	16
SPMP07_bin.28	MEDIUM	97.5	0.81	1806655	76	38422	17	96534	0	0	0	18
SPMP07_bin.30	MEDIUM	72.86	2.43	2635505	132	31889	22	163220	1	0	0	17
SPMP07_bin.31	MEDIUM	58.62	8.62	1876911	71	40836	13	197435	1	2	1	19
SPMP07_bin.35	MEDIUM	55.35	8.34	3640976	387	13169	81	62082	0	0	0	12
SPMP07_bin.37	MEDIUM	86.21	0	2484946	39	93103	11	152146	1	1	1	14
SPMP07_bin.46	MEDIUM	84.7	1.75	2137763	26	135381	6	318691	4	1	4	20
SPMP07_bin.48	MEDIUM	81.83	2.53	2580165	204	17075	43	81615	0	0	0	15
SPMP07_bin.49	MEDIUM	82.36	1.85	2473752	17	282476	3	524867	5	4	5	20
SPMP07_bin.50	MEDIUM	81.41	0	2385717	134	32372	26	105384	0	0	2	15
SPMP07_bin.53	HIGH	94.97	2.03	3226933	31	219168	6	357375	3	3	3	18
SPMP07_bin.54	MEDIUM	69.13	0.8	1718589	189	12452	48	32758	0	0	0	19
SPMP07_bin.56	MEDIUM	89.77	0.91	2113418	130	23691	25	124597	1	1	0	18
SPMP07_bin.58	MEDIUM	77.61	0	2787984	160	24917	26	194504	0	1	0	18
SPMP07_bin.61	MEDIUM	79.69	0	1631674	6	1360699	1	1360699	1	2	1	20
SPMP07_bin.9	MEDIUM	72.52	0.63	1244074	5	986138	1	986138	1	1	1	10
SPMP08_bin.1	HIGH	93.19	0.36	1933436	4	1168098	1	1168098	1	1	1	20
SPMP08_bin.12	HIGH	97.86	0.88	2816716	13	420934	3	603065	5	4	5	20
SPMP08_bin.14	HIGH	97.6	0.68	2183982	41	105527	7	349322	3	3	3	20
SPMP08_bin.17	MEDIUM	91.33	0.88	2811112	33	167087	7	337642	0	0	0	20
SPMP08_bin.18	MEDIUM	85.82	0	2302036	59	79595	11	148813	0	0	0	16
SPMP08_bin.19	MEDIUM	97.88	0.23	2017471	5	1467211	1	1467211	2	0	2	20
SPMP08_bin.22	MEDIUM	92.89	2.54	3403828	63	95529	14	185701	0	0	0	17
SPMP08_bin.27	MEDIUM	79.22	5.43	2000583	46	88064	7	291413	1	0	1	11
SPMP08_bin.28	HIGH	96.26	0	2349614	10	394219	2	964648	4	5	4	20
SPMP08_bin.3	MEDIUM	85.73	0	1676364	8	378134	2	485838	4	4	5	17
SPMP08_bin.30	MEDIUM	74.91	0.34	2114581	102	37093	17	128776	0	0	0	9
SPMP08_bin.31	MEDIUM	98.39	0	2961548	15	369202	4	519648	4	0	4	20
SPMP08_bin.35	MEDIUM	59.7	0.63	2364849	10	478728	2	982103	3	3	3	20
SPMP08_bin.36	HIGH	98.8	0	2161520	7	444601	2	966049	2	2	2	19
SPMP08_bin.38	MEDIUM	68.1	0	2440572	26	153705	6	342051	2	1	2	18
SPMP08_bin.4	MEDIUM	53.36	0	1052911	6	216753	2	354203	0	1	0	16
SPMP08_bin.45	HIGH	95.8	0.4	4603576	68	137857	10	433362	1	1	2	20
SPMP08_bin.46	HIGH	97.99	2.01	2832647	29	167273	5	478240	5	5	5	18
SPMP08_bin.47	HIGH	96.42	2.01	2809377	21	212863	4	620675	6	6	6	20
SPMP08_bin.55	MEDIUM	76.17	2.86	2208425	89	44646	17	155965	0	0	0	18
SPMP08_bin.61	HIGH	97.85	0.81	2086524	13	245633	3	586752	1	1	1	20
SPMP08_bin.63	MEDIUM	88.21	1.58	2908412	63	91015	12	191255	2	1	2	18
SPMP08_bin.7	MEDIUM	97.62	5.91	2328190	13	2174722	1	2174722	2	0	2	20
SPMP08_bin.72	HIGH	97.99	1.68	2933264	12	447092	3	580501	3	3	3	20
SPMP08_bin.73	MEDIUM	54.75	1.08	2143779	143	20575	30	74842	0	0	0	15
SPMP08_bin.75	MEDIUM	81.6	2.04	1900539	129	20739	28	63955	0	0	0	17
SPMP08_bin.76	HIGH	91.32	1.15	2060231	26	150947	6	229123	2	3	2	19
SPMP08_bin.77	MEDIUM	96.52	3.63	2931917	15	271412	4	492287	4	0	4	20
SPMP08_bin.79	HIGH	95.62	1.61	3754061	8	3061120	1	3061120	10	9	10	20
SPMP08_bin.80	MEDIUM	79.31	0	2593145	113	54234	9	299652	4	4	4	16
SPMP08_bin.82	MEDIUM	83.03	0	2416256	52	68125	11	215431	2	0	2	12
SPMP09_bin.1	HIGH	93.29	1.34	2940059	4	1519218	1	1519218	4	4	4	19
SPMP09_bin.14	HIGH	98	3.87	4470461	12	564111	3	1345490	4	4	4	20
SPMP09_bin.15	MEDIUM	77.31	4.19	1986360	20	463894	2	585261	1	0	2	19
SPMP09_bin.16	HIGH	95.99	1.86	4172848	30	286707	5	704283	4	4	4	20
SPMP09_bin.17	HIGH	95.61	0.54	2056570	15	198817	3	582492	5	5	5	20
SPMP09_bin.19	MEDIUM	74.57	0.47	3032011	86	60568	17	150389	0	0	0	18
SPMP09_bin.20	MEDIUM	52.87	0	1238390	115	17537	22	76745	0	0	0	10
SPMP09_bin.21	HIGH	93.85	0.37	3325823	15	350027	4	647628	4	4	4	20
SPMP09_bin.24	MEDIUM	98.5	7.21	4880942	47	250349	5	942104	6	6	6	20
SPMP09_bin.26	HIGH	98.1	0.15	5785765	55	173241	10	525943	2	2	2	20
SPMP09_bin.30	MEDIUM	98.06	0	3106006	7	739781	2	1001505	4	0	4	20
SPMP09_bin.31	HIGH	92.47	1.61	3071578	53	138817	8	251933	2	2	2	20
SPMP09_bin.32	MEDIUM	91.28	0.67	2788803	123	36751	23	108093	0	0	0	16
SPMP09_bin.33	MEDIUM	56.9	0	802009	1	802009	1	802009	0	0	0	11
SPMP09_bin.35	HIGH	95.86	1.91	3247939	31	398882	3	706271	4	4	4	19
SPMP09_bin.37	MEDIUM	100	0	4129657	10	447896	3	947911	5	0	5	20
SPMP09_bin.39	HIGH	96.21	0.45	2084221	2	2065880	1	2065880	4	5	4	20
SPMP09_bin.4	MEDIUM	97.54	0.58	3387409	18	435237	3	848417	4	0	4	19
SPMP09_bin.41	MEDIUM	96.4	6.71	3401260	36	249066	5	492359	1	0	1	17
SPMP09_bin.5	MEDIUM	96.13	0	3007298	27	268177	5	483073	2	3	2	4
SPMP09_bin.6	HIGH	93.87	0	2221209	2	1817434	1	1817434	4	4	4	20
SPMP09_bin.7	MEDIUM	78.84	0.09	3173612	78	70526	14	220206	2	0	2	15
SPMP09_bin.8	HIGH	95.07	2.4	2468547	3	1515654	1	1515654	4	4	4	20
SPMP09_bin.9	MEDIUM	96.94	0	5807687	14	628918	4	1109691	4	0	4	20
SPMP100_bin.1	MEDIUM	97.72	0	2252743	2	1193188	1	1193188	3	0	3	20
SPMP100_bin.10	MEDIUM	76.45	0.67	1960080	228	11230	56	36730	1	3	1	14
SPMP100_bin.100	HIGH	98.08	0	2691171	9	600994	2	881310	1	1	2	19
SPMP100_bin.102	MEDIUM	74.05	0	2478414	36	129123	6	331320	1	1	1	20
SPMP100_bin.103	MEDIUM	81.96	1.34	2455462	161	21777	33	78327	0	1	0	17
SPMP100_bin.104	MEDIUM	71.89	7.43	1734948	95	32893	14	118831	0	0	0	12
SPMP100_bin.105	MEDIUM	71.98	0.76	2291989	123	32789	26	80319	0	0	1	15
SPMP100_bin.11	MEDIUM	89.03	0.15	2123121	40	72152	9	245930	1	0	1	17
SPMP100_bin.111	MEDIUM	92.48	1.2	2341343	27	136283	7	292554	1	0	1	20
SPMP100_bin.112	MEDIUM	86.99	0.38	4410771	153	41026	37	133273	3	2	3	20
SPMP100_bin.13	MEDIUM	53.57	0	2294960	61	76255	10	209676	0	0	0	16
SPMP100_bin.14	MEDIUM	99.06	0	2639350	10	374552	2	1259424	7	0	7	19
SPMP100_bin.15	MEDIUM	83.22	0	2307798	95	37540	19	162149	0	1	0	16
SPMP100_bin.17	MEDIUM	89.93	0	2064122	19	248918	4	322142	0	1	1	20
SPMP100_bin.2	HIGH	100	0.81	2200888	2	1968356	1	1968356	4	4	4	20
SPMP100_bin.26	MEDIUM	51.65	0	1462290	221	7856	60	25885	0	0	0	12
SPMP100_bin.27	MEDIUM	86.89	0.67	2632399	49	101459	9	249956	2	1	1	19
SPMP100_bin.28	MEDIUM	78.18	3.39	3524750	127	55221	18	185732	2	0	2	17
SPMP100_bin.29	MEDIUM	72.37	1.34	2378178	31	205032	4	505323	0	0	0	15
SPMP100_bin.3	HIGH	96.2	0.55	2194407	2	1719631	1	1719631	4	1	4	20
SPMP100_bin.33	MEDIUM	84.5	0.83	4779790	86	106713	15	347461	2	2	2	20
SPMP100_bin.38	HIGH	95.91	0.48	3217265	13	303232	4	639054	1	1	1	19
SPMP100_bin.42	MEDIUM	89.55	0.48	2794968	79	57249	16	144672	0	0	0	15
SPMP100_bin.43	MEDIUM	83.05	0.34	2269844	124	29464	26	101522	2	1	3	18
SPMP100_bin.49	MEDIUM	73.91	3.36	2735544	188	23586	32	105833	1	1	1	18
SPMP100_bin.5	HIGH	90.79	0.5	3132982	14	341451	4	793545	2	2	2	20
SPMP100_bin.50	MEDIUM	83.78	0.34	1892454	22	149954	5	241377	1	1	1	17
SPMP100_bin.54	MEDIUM	69.32	0	1745286	97	31326	14	137298	0	0	0	15
SPMP100_bin.6	MEDIUM	84.62	0.63	2397900	20	132984	6	328377	0	0	0	15
SPMP100_bin.62	HIGH	93.4	1.34	2903361	33	141789	6	459734	1	1	1	20
SPMP100_bin.64	MEDIUM	79.87	0	3514381	398	11771	81	66218	1	0	1	18
SPMP100_bin.65	MEDIUM	63.91	0.61	1451519	68	29484	14	85721	1	1	1	18
SPMP100_bin.66	MEDIUM	63.4	0.63	2064053	22	194482	5	262673	2	2	2	18
SPMP100_bin.67	MEDIUM	85.43	0	2625664	71	63859	14	170170	0	0	0	16
SPMP100_bin.69	MEDIUM	51.68	0.74	1458618	123	17289	20	96317	0	0	0	4
SPMP100_bin.70	HIGH	99.2	2.69	2273510	13	234154	4	392123	1	1	1	19
SPMP100_bin.72	MEDIUM	80.98	1.85	2123692	75	40659	17	129308	0	1	0	15
SPMP100_bin.79	MEDIUM	76.24	0	2542344	151	33060	26	84250	0	0	0	15
SPMP100_bin.8	MEDIUM	98.69	0.46	2223948	5	521266	2	936652	3	0	3	20
SPMP100_bin.80	HIGH	99.28	0.96	2184860	12	275744	4	473603	2	2	2	20
SPMP100_bin.84	MEDIUM	58.86	0.12	1324090	224	6719	63	26260	0	0	0	13
SPMP100_bin.85	MEDIUM	88.26	0.67	1911938	17	307972	3	379559	2	2	2	14
SPMP100_bin.86	MEDIUM	58.62	0	2301340	34	293269	4	341867	0	0	0	4
SPMP100_bin.91	MEDIUM	90.31	5.11	4109567	60	122074	11	320288	4	4	4	20
SPMP100_bin.93	MEDIUM	92.09	5.92	5598675	83	137944	12	486054	3	4	3	20
SPMP100_bin.97	MEDIUM	66.38	0	2052450	4	673583	2	685650	3	3	3	15
SPMP100_bin.98	MEDIUM	66.25	0.67	1424791	18	182337	3	356683	1	2	1	15
SPMP101_bin.1	MEDIUM	86.14	1.07	2349940	9	1298351	1	1298351	3	0	3	17
SPMP101_bin.10	MEDIUM	65.86	0	1681651	41	79430	7	189840	0	0	0	18
SPMP101_bin.11	MEDIUM	57.66	1.34	1458043	249	6602	71	22850	0	0	0	4
SPMP101_bin.15	MEDIUM	87.92	0.67	2549456	66	67488	15	127299	1	1	1	16
SPMP101_bin.17	MEDIUM	50	1.72	1453699	251	6899	71	28146	0	0	0	8
SPMP101_bin.19	HIGH	94.56	0.83	4765630	111	62980	24	177321	2	1	2	19
SPMP101_bin.2	MEDIUM	57.78	0.67	1828645	154	16595	34	65258	1	2	1	13
SPMP101_bin.20	MEDIUM	84.34	0.67	1809227	151	15250	34	78528	0	0	0	13
SPMP101_bin.21	MEDIUM	68.43	3.16	2587451	167	23932	29	157644	1	0	1	13
SPMP101_bin.24	MEDIUM	52.02	0	1328841	36	66866	8	119310	1	1	1	13
SPMP101_bin.25	HIGH	91.19	0.68	3001101	8	628143	3	756148	5	5	5	19
SPMP101_bin.29	MEDIUM	79.82	0	2624923	46	150792	5	576384	2	0	2	20
SPMP101_bin.31	MEDIUM	89.45	0.88	2606245	34	119025	7	274621	2	0	2	20
SPMP101_bin.34	HIGH	92.9	0	1995717	55	49497	13	154150	1	1	1	19
SPMP101_bin.35	MEDIUM	71.09	1.42	1726723	161	15095	32	82624	0	0	0	8
SPMP101_bin.36	HIGH	95.56	0.81	2172527	10	506822	2	710473	3	3	3	19
SPMP101_bin.38	MEDIUM	79.59	0.95	2876088	112	38431	24	115050	0	0	0	13
SPMP101_bin.4	HIGH	93.24	0.45	1950148	86	32271	17	115966	1	1	1	19
SPMP101_bin.41	MEDIUM	68.14	1.61	1592500	198	10755	41	39597	0	0	0	15
SPMP101_bin.43	MEDIUM	90.68	2.17	2594309	185	18746	43	93218	0	0	0	16
SPMP101_bin.44	MEDIUM	90.97	1.34	2698661	146	28352	31	97510	0	0	1	17
SPMP101_bin.45	MEDIUM	62.18	4	2153463	23	195538	4	428536	5	4	5	19
SPMP101_bin.48	MEDIUM	88.31	0.92	1927445	134	23473	27	67443	1	0	1	16
SPMP101_bin.49	MEDIUM	72.15	2.11	2332407	42	132037	7	361802	2	1	1	12
SPMP101_bin.5	MEDIUM	91.43	0.68	3086830	25	191458	6	415318	1	0	1	20
SPMP101_bin.52	MEDIUM	89.89	0.35	2121065	54	94193	9	144216	2	2	2	16
SPMP101_bin.54	HIGH	97.23	1.21	2447393	27	143053	6	298715	1	1	1	20
SPMP101_bin.55	MEDIUM	78.76	8.92	4961768	476	14855	87	120469	0	0	0	17
SPMP101_bin.58	MEDIUM	70.83	1.4	2851853	136	34435	25	105378	1	2	1	19
SPMP101_bin.60	MEDIUM	80.69	0	1905027	150	18577	30	58141	0	2	0	16
SPMP101_bin.61	MEDIUM	86.6	0	2718893	47	90669	11	173623	3	2	3	19
SPMP101_bin.63	MEDIUM	76.17	1.34	2418243	8	768775	2	947957	4	4	4	19
SPMP101_bin.69	MEDIUM	81.48	0.29	2646822	138	30035	26	126805	1	0	1	18
SPMP101_bin.8	MEDIUM	65.5	0.27	1639568	196	10427	47	42154	0	0	0	18
SPMP101_bin.9	MEDIUM	86.96	0	1981618	80	41057	18	95872	0	0	0	19
SPMP102_bin.1	HIGH	96.92	0	2225128	9	252203	3	531448	2	1	2	19
SPMP102_bin.10	MEDIUM	86.57	3.58	2101518	127	25190	24	71268	1	1	1	18
SPMP102_bin.100	MEDIUM	97.07	1.68	2636632	98	40211	20	191850	0	0	0	15
SPMP102_bin.101	MEDIUM	75.92	5.03	2604443	166	29540	27	143463	0	2	0	15
SPMP102_bin.103	MEDIUM	75.17	0.67	1956698	9	289452	3	487870	1	2	2	18
SPMP102_bin.104	MEDIUM	94.22	3.15	2196193	18	278191	3	649982	2	0	2	20
SPMP102_bin.105	MEDIUM	84.55	0.23	1532640	113	17391	28	57836	0	1	0	19
SPMP102_bin.106	MEDIUM	67.2	1.22	2565718	197	18598	40	83362	0	0	0	13
SPMP102_bin.108	HIGH	96.18	0	1930528	9	392740	2	726514	2	3	2	20
SPMP102_bin.11	HIGH	96.85	2.91	3090265	17	338526	4	774521	5	6	5	19
SPMP102_bin.110	HIGH	96.8	0	1830480	9	451050	2	720204	3	3	3	18
SPMP102_bin.111	MEDIUM	84.42	1.17	2438421	118	41256	21	155951	0	0	0	16
SPMP102_bin.112	HIGH	94.33	0	2717288	4	835623	2	1267827	3	3	3	20
SPMP102_bin.114	MEDIUM	88.23	0.67	2199413	92	38657	15	161934	0	0	1	19
SPMP102_bin.115	MEDIUM	54.1	0	1513299	198	9611	52	27492	0	0	0	10
SPMP102_bin.116	MEDIUM	72.19	1.06	2198150	163	19229	36	65736	0	0	0	16
SPMP102_bin.117	MEDIUM	76.16	0.6	2413936	252	14298	52	45489	0	0	0	14
SPMP102_bin.119	MEDIUM	80.87	0.23	1990780	196	14397	45	40236	0	0	0	16
SPMP102_bin.12	HIGH	98.15	0	2586012	21	178428	4	486511	1	2	1	20
SPMP102_bin.121	MEDIUM	65.32	7.48	2457682	266	13246	53	46684	0	0	0	18
SPMP102_bin.122	MEDIUM	92.26	3.88	2578798	81	49349	16	183730	0	0	0	16
SPMP102_bin.123	MEDIUM	85.91	0	1912273	84	36495	17	109587	0	0	0	15
SPMP102_bin.125	MEDIUM	94.74	0	2518344	13	307485	3	837265	0	0	0	18
SPMP102_bin.13	MEDIUM	69.11	0	1577350	18	133549	5	204982	0	0	0	17
SPMP102_bin.132	MEDIUM	59	2.7	2987117	258	18492	46	75800	1	1	1	17
SPMP102_bin.134	MEDIUM	71.84	4.55	1620654	20	158157	3	415835	1	1	1	16
SPMP102_bin.138	MEDIUM	54.9	2.01	1730497	13	439200	2	535340	3	2	3	11
SPMP102_bin.141	MEDIUM	90.45	1.69	1368082	1	1368082	1	1368082	1	0	1	20
SPMP102_bin.142	MEDIUM	77.94	0.68	2742358	163	28415	31	115393	0	0	0	16
SPMP102_bin.143	MEDIUM	86.74	3.83	2870831	142	36140	27	99808	0	0	0	14
SPMP102_bin.144	MEDIUM	65.54	0	2161896	14	234684	4	467921	0	0	0	14
SPMP102_bin.148	MEDIUM	79.01	1.34	1825116	146	17851	33	46524	0	0	0	10
SPMP102_bin.18	MEDIUM	79.44	0	1948853	11	245746	3	483174	2	2	2	18
SPMP102_bin.2	MEDIUM	65.66	0.68	1349306	2	854704	1	854704	1	2	1	14
SPMP102_bin.20	MEDIUM	96.92	0.34	2177635	23	149768	6	324434	0	1	0	19
SPMP102_bin.21	MEDIUM	93.06	2.03	1925984	44	75658	8	235296	1	0	1	16
SPMP102_bin.37	MEDIUM	86.09	1.08	2471588	69	68936	12	260598	0	0	0	14
SPMP102_bin.4	MEDIUM	99.2	0	1744806	7	246028	2	697833	1	0	1	19
SPMP102_bin.40	MEDIUM	76.39	1.42	2080273	62	70263	11	172700	1	0	1	18
SPMP102_bin.43	HIGH	91.49	0.53	2552343	18	197945	5	418316	2	2	2	20
SPMP102_bin.44	MEDIUM	72.11	0	2575680	240	18159	49	65118	0	0	0	15
SPMP102_bin.47	MEDIUM	60.18	0	2309102	215	14606	45	66219	0	0	0	14
SPMP102_bin.48	MEDIUM	76.55	0.22	1296345	9	363557	2	412816	1	2	1	17
SPMP102_bin.49	MEDIUM	84.52	0.81	2040038	21	273456	3	564933	2	2	2	19
SPMP102_bin.5	MEDIUM	97.99	2.18	2337801	10	454139	2	778485	2	0	3	20
SPMP102_bin.53	HIGH	92.72	1.28	2937629	53	95926	10	323968	1	1	1	19
SPMP102_bin.54	MEDIUM	68.83	0.22	3572759	274	21263	50	116079	1	1	1	17
SPMP102_bin.55	MEDIUM	89.85	1.48	2308197	114	29236	26	81586	1	1	1	18
SPMP102_bin.56	MEDIUM	88.87	4.03	4810126	249	64342	18	355554	2	2	2	17
SPMP102_bin.59	HIGH	97.58	1.08	1926827	13	217452	3	451261	2	2	2	20
SPMP102_bin.6	HIGH	95.24	1.36	2668006	22	185859	4	600311	1	1	1	20
SPMP102_bin.61	MEDIUM	74.53	1.08	2534385	130	36216	21	143656	0	0	0	11
SPMP102_bin.65	MEDIUM	99.19	2.69	3022812	47	122393	9	240674	2	2	2	17
SPMP102_bin.66	MEDIUM	94.82	2.22	3642531	45	185117	6	702407	4	0	4	20
SPMP102_bin.67	MEDIUM	72.07	0	1198022	9	196143	3	300134	2	1	2	19
SPMP102_bin.68	HIGH	99.33	0	2345671	41	117108	8	213992	3	2	3	20
SPMP102_bin.7	HIGH	90.44	0.67	1933204	11	291297	3	483667	1	1	1	20
SPMP102_bin.73	MEDIUM	64.07	0.27	2854477	230	16467	50	61186	0	0	0	17
SPMP102_bin.74	MEDIUM	68.04	0	1827420	28	115795	6	235394	1	0	1	19
SPMP102_bin.75	MEDIUM	98.01	0.81	2362067	36	119775	7	234105	0	0	0	16
SPMP102_bin.76	MEDIUM	55.66	0	1026462	11	155616	3	201612	0	1	0	9
SPMP102_bin.77	MEDIUM	72.08	5.59	2592485	233	17220	47	60411	0	1	0	12
SPMP102_bin.8	MEDIUM	92.76	2.02	2899029	170	24304	37	83217	0	0	0	16
SPMP102_bin.80	MEDIUM	87.75	0.67	1941305	44	75529	10	130382	1	1	1	17
SPMP102_bin.85	MEDIUM	63.89	0.95	2109823	81	44640	17	141606	0	0	0	15
SPMP102_bin.88	MEDIUM	50.13	0	2081125	154	21689	31	64355	1	2	1	15
SPMP102_bin.89	MEDIUM	51.18	8.51	3126829	473	8248	123	28441	0	0	0	8
SPMP102_bin.90	MEDIUM	74.74	4.03	2173494	125	28660	26	82474	0	0	0	16
SPMP102_bin.91	MEDIUM	91.33	1.36	2543983	62	77124	12	256370	0	0	0	19
SPMP102_bin.93	MEDIUM	86.25	0	2144442	10	571012	2	593621	2	0	2	18
SPMP102_bin.94	MEDIUM	89.87	0.63	2857795	71	76861	13	173596	0	0	0	18
SPMP102_bin.99	MEDIUM	56.94	1.34	1524114	123	18275	26	55784	0	0	0	16
SPMP103_bin.1	MEDIUM	98.76	0.92	2272402	2	1294739	1	1294739	3	0	3	20
SPMP103_bin.12	MEDIUM	93.25	1.24	5915367	71	217154	7	696247	3	0	3	20
SPMP103_bin.15	MEDIUM	76.92	0.69	2131816	64	53549	11	183004	1	1	1	20
SPMP103_bin.16	MEDIUM	82.17	1.11	2994063	17	319882	4	579714	2	2	2	20
SPMP103_bin.19	MEDIUM	96.36	1.09	3926349	24	276631	4	822494	2	0	2	17
SPMP103_bin.2	MEDIUM	57.89	0	1405067	2	1201795	1	1201795	1	1	1	11
SPMP103_bin.21	MEDIUM	65.95	1.01	2156862	122	27002	24	92887	0	2	0	15
SPMP103_bin.22	MEDIUM	64.72	3.49	2277518	53	77353	9	180483	0	0	0	8
SPMP103_bin.23	MEDIUM	81.03	5.17	7460700	55	341622	7	1205051	3	5	3	20
SPMP103_bin.24	MEDIUM	90.29	5.95	3844218	112	110095	12	254856	2	2	2	15
SPMP103_bin.25	MEDIUM	57.82	0.37	1412492	78	26878	16	103025	0	0	0	10
SPMP103_bin.28	HIGH	99.2	0	2348459	11	359886	3	773826	7	6	7	20
SPMP103_bin.29	HIGH	97.78	3.01	3693216	24	367065	4	604334	6	6	6	20
SPMP103_bin.30	HIGH	90.49	0.81	2581909	29	139209	7	259343	2	1	2	19
SPMP103_bin.31	MEDIUM	95.61	8.61	3041963	24	370504	3	796102	4	0	4	19
SPMP103_bin.32	HIGH	97.86	1.5	5164341	34	338555	6	647594	5	5	5	20
SPMP103_bin.33	HIGH	98.94	0.23	2215043	8	497257	2	1080462	5	1	5	20
SPMP103_bin.34	HIGH	96.19	2.01	2680339	21	259196	5	349886	2	2	2	20
SPMP103_bin.35	MEDIUM	58.62	0	700835	3	481385	1	481385	0	0	0	6
SPMP103_bin.38	MEDIUM	94.97	0	2831000	8	1775637	1	1775637	5	0	5	19
SPMP103_bin.39	HIGH	97.75	0.61	2103575	6	1612191	1	1612191	4	5	4	20
SPMP103_bin.41	HIGH	90.61	0.63	3027653	5	1963203	1	1963203	5	4	5	20
SPMP103_bin.43	HIGH	97.96	0.68	3126806	4	981252	2	1553016	3	3	3	20
SPMP103_bin.5	MEDIUM	61.71	0	1847273	3	1115092	1	1115092	5	5	5	20
SPMP103_bin.6	MEDIUM	72.4	8.72	3986028	254	35985	31	118370	0	1	0	14
SPMP103_bin.7	MEDIUM	85.34	9.72	4639728	33	319219	6	649592	3	3	3	16
SPMP104_bin.11	MEDIUM	85.93	1.83	2157244	22	216943	4	410694	2	2	2	20
SPMP104_bin.12	MEDIUM	68.22	2.01	1977203	71	45468	17	108755	1	1	1	17
SPMP104_bin.14	HIGH	95.65	4.45	2017783	4	1173726	1	1173726	3	4	3	20
SPMP104_bin.18	MEDIUM	77.36	5.19	2337482	43	204084	4	473109	4	0	4	20
SPMP104_bin.2	MEDIUM	66.15	0.52	1755743	3	1012078	1	1012078	5	7	5	18
SPMP104_bin.20	MEDIUM	98.91	1.38	2298093	5	767146	2	805617	3	0	3	20
SPMP104_bin.26	MEDIUM	61.27	3.51	2189189	92	50201	16	117064	1	0	1	13
SPMP104_bin.3	HIGH	98.68	0	2173661	6	626542	2	919599	2	2	2	19
SPMP104_bin.30	MEDIUM	96.7	1.48	3131366	11	608335	2	1370737	5	0	5	20
SPMP104_bin.34	MEDIUM	73.86	5.15	1752215	14	970717	1	970717	2	2	2	18
SPMP104_bin.35	MEDIUM	81.2	3.02	4524440	148	57262	24	243622	2	2	2	18
SPMP104_bin.4	MEDIUM	55.54	0	1034055	6	170639	2	489818	2	2	2	17
SPMP104_bin.42	HIGH	97.73	0	2580996	10	284804	3	947574	5	5	5	20
SPMP104_bin.49	MEDIUM	96.76	5.47	3175740	24	269838	5	622790	6	6	6	20
SPMP104_bin.5	HIGH	96.24	1.27	2876572	11	430865	3	657272	6	6	6	20
SPMP104_bin.51	MEDIUM	84.73	0.68	2957088	176	26936	40	68141	2	2	2	17
SPMP104_bin.52	MEDIUM	100	5.36	2561961	19	374692	3	554407	4	4	4	19
SPMP104_bin.53	MEDIUM	98.56	0.46	2200449	6	572071	2	694479	4	0	4	20
SPMP104_bin.55	HIGH	97.47	1.27	2266500	10	482392	2	873669	2	2	2	19
SPMP104_bin.56	MEDIUM	58.68	9.07	2264253	119	31427	20	113694	1	1	1	16
SPMP104_bin.58	HIGH	98.86	1.51	3183576	8	450529	3	878359	7	6	7	19
SPMP104_bin.59	HIGH	97.27	0	1931184	5	645680	2	721672	2	3	2	19
SPMP104_bin.6	MEDIUM	94.08	2.7	3344920	27	223870	5	435271	2	0	2	17
SPMP104_bin.61	MEDIUM	75.59	0.67	1947390	77	46313	16	122739	4	1	4	20
SPMP104_bin.63	MEDIUM	96.77	0.6	2310693	33	124657	7	343447	0	1	0	19
SPMP105_bin.17	MEDIUM	97.24	1.63	2416357	11	463601	2	1077856	4	0	4	20
SPMP105_bin.20	MEDIUM	89.21	9	4085251	156	103096	11	346093	4	4	4	19
SPMP105_bin.24	MEDIUM	51.05	0	1016661	10	228085	2	459941	0	0	0	11
SPMP105_bin.25	MEDIUM	85.11	3.8	2728540	21	254422	5	398609	4	4	4	20
SPMP105_bin.26	HIGH	96.29	0.68	2266326	11	440913	2	735760	5	5	5	20
SPMP105_bin.27	MEDIUM	71.36	0.35	2653915	82	80795	5	572001	3	3	3	7
SPMP105_bin.28	MEDIUM	88.55	3.2	2403592	59	108593	7	287447	4	4	4	19
SPMP105_bin.3	MEDIUM	97.87	0	2172631	3	1376557	1	1376557	3	0	2	20
SPMP105_bin.30	MEDIUM	93.81	1.59	2372545	33	132633	7	256028	0	0	0	17
SPMP105_bin.31	MEDIUM	99.03	1.45	2940202	30	219765	4	568844	4	0	4	19
SPMP105_bin.32	MEDIUM	97.26	2.66	2781485	26	221249	5	356844	2	0	2	20
SPMP105_bin.33	MEDIUM	82.99	8.36	2295107	33	287472	3	536557	2	1	2	19
SPMP105_bin.4	HIGH	98.58	2.88	2218639	4	1278717	1	1278717	4	5	4	20
SPMP105_bin.40	MEDIUM	84.37	2.82	2253890	37	96976	9	173104	0	0	0	19
SPMP105_bin.43	MEDIUM	94.91	0	2134629	33	97613	9	197318	0	0	0	17
SPMP105_bin.45	HIGH	98.11	2.59	2320069	8	694353	2	784485	7	7	7	20
SPMP105_bin.47	MEDIUM	92.11	7.89	2740155	16	463409	3	683348	7	6	7	20
SPMP105_bin.49	MEDIUM	89.65	9.4	2959306	22	616730	2	900317	5	4	5	19
SPMP105_bin.53	HIGH	99.36	2.42	1841267	7	427525	2	816219	1	1	1	20
SPMP105_bin.55	HIGH	98.51	1.34	2158113	7	757417	2	792115	3	3	3	20
SPMP105_bin.58	MEDIUM	74.05	1.88	2516221	14	278777	4	473909	3	4	4	20
SPMP105_bin.59	MEDIUM	82.1	1.34	2096843	67	56797	14	139848	1	1	1	17
SPMP105_bin.60	HIGH	93.37	0.68	2619627	12	579486	2	913251	5	5	5	20
SPMP105_bin.63	MEDIUM	68.51	5.91	2249598	33	113931	5	452590	2	2	2	18
SPMP105_bin.65	MEDIUM	75.63	0.65	1259291	2	1255599	1	1255599	1	1	1	15
SPMP105_bin.66	HIGH	92.84	1.57	2031848	10	425388	3	495988	1	2	1	20
SPMP105_bin.68	MEDIUM	97.56	0.67	2943342	5	755994	2	1429225	3	0	3	20
SPMP105_bin.7	MEDIUM	96.23	5.43	1795009	7	472661	2	560715	5	4	4	19
SPMP105_bin.8	MEDIUM	93.4	4.85	2939634	30	511916	3	648556	8	0	8	20
SPMP106_bin.1	HIGH	99.68	0	2211577	1	2211577	1	2211577	3	3	3	20
SPMP106_bin.10	HIGH	96.48	3.19	3326335	9	576463	3	831117	3	3	3	20
SPMP106_bin.100	MEDIUM	84.49	0.81	2057801	39	119698	6	306916	1	1	1	17
SPMP106_bin.101	MEDIUM	71.89	0.59	2652791	188	23081	37	118293	0	0	0	16
SPMP106_bin.102	MEDIUM	99.22	8.67	3671902	29	237935	5	504176	4	4	4	20
SPMP106_bin.103	HIGH	92.99	1.2	2300303	21	181257	5	329817	5	4	5	20
SPMP106_bin.104	MEDIUM	54.74	0.39	2075288	80	48381	14	115595	0	0	0	13
SPMP106_bin.105	MEDIUM	69	0	1969515	139	18317	30	73671	1	1	1	15
SPMP106_bin.107	HIGH	98.66	2.68	2781560	11	417027	3	769368	6	6	6	20
SPMP106_bin.108	HIGH	97.99	1.34	3008803	9	300000	3	962224	6	6	6	19
SPMP106_bin.109	MEDIUM	98.62	0.15	2214287	6	1116275	1	1116275	4	0	4	18
SPMP106_bin.11	HIGH	98.8	0	2870619	20	345308	4	466139	5	5	5	20
SPMP106_bin.110	MEDIUM	71.75	3.23	2212764	24	206209	5	285602	1	1	1	20
SPMP106_bin.111	MEDIUM	88.61	0.63	2923138	5	855666	2	1420728	7	2	7	20
SPMP106_bin.113	HIGH	94.42	3.48	2155434	16	439207	2	780789	4	4	4	19
SPMP106_bin.116	HIGH	99.3	0	2552268	6	680575	2	836055	6	6	6	20
SPMP106_bin.117	MEDIUM	64.07	6.26	1924812	70	46421	15	96505	0	0	0	9
SPMP106_bin.18	MEDIUM	57.05	0	1609205	1	1609205	1	1609205	3	3	3	19
SPMP106_bin.19	MEDIUM	78.27	0.89	2527491	19	222258	4	549777	3	3	3	19
SPMP106_bin.22	MEDIUM	99.21	1.54	2162152	4	1455482	1	1455482	3	0	3	20
SPMP106_bin.23	MEDIUM	87.74	0	2581112	13	497543	3	641744	7	0	7	17
SPMP106_bin.24	MEDIUM	86.72	0.34	2577594	38	115003	8	300865	0	0	0	15
SPMP106_bin.34	MEDIUM	57.88	5.69	3008072	112	55813	15	201633	0	0	0	14
SPMP106_bin.35	MEDIUM	50.94	5.17	1443770	97	28928	18	56902	0	0	0	10
SPMP106_bin.37	MEDIUM	97.11	1.69	3122065	15	254226	4	617747	3	0	3	19
SPMP106_bin.4	HIGH	90.64	0	2440724	13	246139	3	661383	5	5	5	20
SPMP106_bin.42	MEDIUM	52.32	1.14	1461367	66	35649	15	91968	1	2	1	15
SPMP106_bin.43	MEDIUM	95.64	1.9	2619975	23	420685	3	459901	1	0	1	16
SPMP106_bin.48	MEDIUM	76.12	0	1469873	45	50004	9	170373	0	0	0	16
SPMP106_bin.49	HIGH	96.26	0.08	2195002	30	143257	5	426005	2	3	2	20
SPMP106_bin.5	MEDIUM	92.84	1.28	1269849	1	1269849	1	1269849	2	0	2	20
SPMP106_bin.51	HIGH	96.99	0.94	4918836	21	456130	4	892413	6	6	6	20
SPMP106_bin.54	MEDIUM	67.5	5.6	1818632	62	85224	6	263460	1	0	1	17
SPMP106_bin.55	MEDIUM	77.67	0.35	2227784	52	69184	12	191147	0	0	0	19
SPMP106_bin.56	MEDIUM	79.91	0	2069797	65	49912	13	163295	0	0	0	19
SPMP106_bin.57	HIGH	94.8	3.79	2203043	25	402064	3	524312	4	1	4	20
SPMP106_bin.58	HIGH	97.4	0.59	4093583	32	214072	7	459581	4	4	4	20
SPMP106_bin.6	MEDIUM	89.38	2.34	2349472	12	251435	4	339980	5	1	5	20
SPMP106_bin.65	MEDIUM	85.27	0	2629618	41	116871	9	221432	0	0	0	18
SPMP106_bin.67	MEDIUM	66.59	7.43	2713908	137	28003	25	145187	1	0	1	18
SPMP106_bin.69	MEDIUM	98.3	8.06	2248034	24	141414	6	335371	3	3	3	17
SPMP106_bin.7	HIGH	97.28	0	2293033	8	455126	3	514200	5	6	5	19
SPMP106_bin.72	HIGH	97.12	0	2962583	17	285914	4	597408	2	2	2	20
SPMP106_bin.74	MEDIUM	59.1	3.69	2148968	61	61981	10	149754	1	0	1	9
SPMP106_bin.76	HIGH	92.14	3.52	2828149	46	665432	2	818652	11	11	11	18
SPMP106_bin.78	MEDIUM	77.43	1.27	2179217	11	555105	2	718601	4	4	4	20
SPMP106_bin.80	MEDIUM	80.97	3.16	2931335	29	202978	5	674985	5	5	5	20
SPMP106_bin.84	MEDIUM	64.56	8.76	3325518	124	200019	4	689402	6	7	7	19
SPMP106_bin.85	HIGH	98.1	0.65	2275070	2	2267751	1	2267751	5	5	5	20
SPMP106_bin.86	HIGH	99.09	2.04	2213180	26	149919	6	270327	5	5	5	20
SPMP106_bin.88	MEDIUM	72.84	0.38	2803439	81	58497	16	179493	2	1	2	19
SPMP106_bin.9	MEDIUM	62.42	0	1449498	2	916884	1	916884	1	2	1	15
SPMP106_bin.90	HIGH	99.33	0.69	2183735	21	240563	3	611603	2	2	2	19
SPMP106_bin.91	MEDIUM	79.81	0.68	1901051	95	34368	20	81638	0	0	0	16
SPMP106_bin.92	MEDIUM	91.83	6.57	2158419	19	229015	3	464249	4	5	4	20
SPMP106_bin.94	HIGH	98.25	1.88	4962202	23	386705	5	774726	7	7	7	20
SPMP106_bin.95	HIGH	94.42	1.15	4076963	26	509907	4	823335	3	4	3	20
SPMP106_bin.96	MEDIUM	69.86	1.37	1697588	6	495088	2	696905	2	2	2	17
SPMP106_bin.97	MEDIUM	86.12	6.12	2874485	71	76077	14	178608	1	1	1	18
SPMP106_bin.99	MEDIUM	75.44	0	3303884	49	152930	7	489945	3	0	3	20
SPMP107_bin.11	HIGH	94.63	0.67	1916624	3	1048777	1	1048777	2	3	2	20
SPMP107_bin.12	MEDIUM	91.38	4.9	2657956	32	154869	5	459685	0	0	0	16
SPMP107_bin.13	MEDIUM	67.08	1.52	2131544	88	56194	12	167631	0	0	0	13
SPMP107_bin.18	HIGH	96.07	0.36	3861149	20	268469	4	841585	4	3	4	19
SPMP107_bin.22	MEDIUM	58.26	1.9	2135771	112	29462	21	148660	1	0	1	16
SPMP107_bin.23	HIGH	92.81	3.06	2274546	54	96108	8	251814	4	4	4	20
SPMP107_bin.24	MEDIUM	59.99	1.3	3136677	102	64227	15	210175	1	1	1	15
SPMP107_bin.29	MEDIUM	94.93	1.93	2814818	36	185627	6	300863	3	0	3	18
SPMP107_bin.31	HIGH	96.58	0.68	2452793	33	204875	4	513946	6	6	6	19
SPMP107_bin.33	MEDIUM	74.19	0.81	1417146	5	451372	2	668076	1	0	1	16
SPMP107_bin.37	MEDIUM	90.14	5.24	3351582	95	77396	14	233755	2	1	2	19
SPMP107_bin.4	MEDIUM	90.5	7.72	3074880	37	404608	2	1147691	3	3	3	19
SPMP107_bin.45	HIGH	97.13	1.42	4659480	32	199600	6	621096	8	6	7	20
SPMP107_bin.49	HIGH	90.19	2.72	2289783	37	128141	5	483841	7	7	7	19
SPMP107_bin.5	MEDIUM	74.83	4.68	2202435	37	132861	5	356654	2	1	2	18
SPMP107_bin.50	HIGH	92.62	2.01	2787499	14	272161	4	406456	5	5	5	19
SPMP107_bin.53	MEDIUM	69.09	0.72	1815741	60	50888	12	167749	1	0	1	14
SPMP107_bin.54	MEDIUM	85.82	1.63	2248028	35	269199	4	345427	2	0	2	20
SPMP107_bin.55	MEDIUM	52.4	0	1856527	93	31425	19	148967	1	0	1	11
SPMP107_bin.58	MEDIUM	94.31	6.23	4949133	15	579844	3	1504244	5	6	5	19
SPMP107_bin.59	MEDIUM	73.36	2.01	2192535	54	67783	9	349460	2	2	2	15
SPMP107_bin.60	MEDIUM	90.62	7.28	2945311	29	221991	5	485655	3	3	3	20
SPMP107_bin.63	HIGH	98.91	0.68	2157012	3	1472491	1	1472491	5	1	5	20
SPMP107_bin.66	MEDIUM	71.36	0.55	3444015	9	1795962	1	1795962	8	9	8	18
SPMP107_bin.67	HIGH	98.73	2.32	3215352	13	403632	4	638338	5	5	5	18
SPMP107_bin.68	MEDIUM	75.18	3.36	2361374	82	53809	12	327643	1	2	1	18
SPMP107_bin.8	MEDIUM	93.21	5.92	3445962	44	232707	4	931259	3	0	3	19
SPMP108_bin.1	HIGH	97.82	1.01	2242303	2	1184869	1	1184869	3	3	3	20
SPMP108_bin.12	HIGH	98.73	0.63	2495018	5	1318919	1	1318919	3	4	4	20
SPMP108_bin.13	HIGH	95.17	0.97	2904418	15	402956	3	925573	3	1	3	20
SPMP108_bin.14	HIGH	91.98	0.17	2148894	40	147418	6	334332	2	3	2	20
SPMP108_bin.15	MEDIUM	93.64	0.91	1774189	6	1032106	1	1032106	2	0	2	20
SPMP108_bin.17	MEDIUM	57.89	0	1551726	2	1241051	1	1241051	2	2	2	12
SPMP108_bin.2	MEDIUM	98.6	0.69	2300613	2	1182816	1	1182816	4	0	4	20
SPMP108_bin.20	MEDIUM	58.02	3.8	2899933	37	294533	4	461040	2	0	1	12
SPMP108_bin.3	MEDIUM	76.92	0.34	1752717	22	128522	4	329467	1	1	1	18
SPMP108_bin.30	MEDIUM	60.78	0	735765	5	127899	2	351789	1	1	1	17
SPMP108_bin.31	HIGH	96.1	0	2348122	5	569694	2	858179	5	4	5	20
SPMP108_bin.32	HIGH	93.96	0.67	2760600	4	2020773	1	2020773	4	4	4	20
SPMP108_bin.40	MEDIUM	62.73	4.69	2223509	82	63701	8	224584	1	1	1	15
SPMP108_bin.45	HIGH	99.7	0.3	2304166	13	232930	4	446698	4	4	4	20
SPMP108_bin.51	MEDIUM	97.71	4.91	3020858	20	389558	3	648223	4	0	4	20
SPMP108_bin.52	MEDIUM	57.02	1.75	1959889	102	30358	18	134950	1	0	0	14
SPMP108_bin.55	MEDIUM	82.54	6.68	2186775	57	91871	8	330864	4	4	4	18
SPMP108_bin.56	MEDIUM	74.21	5.49	2245569	33	269399	4	326015	2	0	2	17
SPMP108_bin.57	MEDIUM	99.39	0	2215955	5	1313950	1	1313950	3	0	3	20
SPMP108_bin.58	MEDIUM	51.25	0	2029055	8	473383	2	566169	5	2	5	20
SPMP108_bin.6	MEDIUM	56.56	6.44	1982694	20	358708	2	734071	5	5	5	16
SPMP108_bin.61	MEDIUM	55.48	1.4	1044862	6	640856	1	640856	1	1	1	17
SPMP108_bin.63	MEDIUM	80.37	0.9	2069932	16	356550	3	494028	2	2	2	20
SPMP108_bin.67	HIGH	94.87	2.01	2655957	11	733347	2	844280	6	6	7	20
SPMP108_bin.8	MEDIUM	70.18	0	2101765	8	1169184	1	1169184	2	0	2	18
SPMP109_bin.1	HIGH	97.96	0	2764936	4	1448675	1	1448675	3	3	3	20
SPMP109_bin.10	MEDIUM	56.8	2.66	3736641	251	26421	42	107138	2	0	2	15
SPMP109_bin.11	MEDIUM	76.58	0	2797331	8	902639	2	922622	7	4	7	20
SPMP109_bin.14	MEDIUM	73.02	0.67	2260506	90	50715	17	108348	2	0	2	18
SPMP109_bin.15	MEDIUM	88.64	2.34	2993437	37	125782	6	384399	2	2	2	19
SPMP109_bin.18	HIGH	99.33	1.45	2220024	11	356480	3	648820	3	3	3	20
SPMP109_bin.20	HIGH	95.55	0.79	3100374	30	188629	5	486339	3	3	3	19
SPMP109_bin.22	MEDIUM	98.73	6.43	3532800	14	806492	2	1027492	9	4	9	20
SPMP109_bin.27	HIGH	96.64	1.25	3201175	5	865146	2	1242003	8	8	8	20
SPMP109_bin.28	MEDIUM	54.83	0.58	1830513	14	234811	4	313775	4	0	4	19
SPMP109_bin.29	MEDIUM	89.34	3.16	3029696	27	222294	4	756729	2	1	1	16
SPMP109_bin.3	HIGH	100	0	2127873	3	1293195	1	1293195	2	3	2	20
SPMP109_bin.30	MEDIUM	78.65	0.29	2340853	26	158090	6	297046	2	2	2	15
SPMP109_bin.7	MEDIUM	67	0.32	3248463	98	62500	17	219730	7	2	7	19
SPMP109_bin.9	HIGH	98.41	0	2213129	65	57001	12	199907	2	2	2	18
SPMP10_bin.11	MEDIUM	67.48	0.67	2062692	10	341734	3	527993	3	3	3	16
SPMP10_bin.21	HIGH	98.79	3.23	2351920	24	222974	5	341455	3	3	3	20
SPMP10_bin.22	MEDIUM	55.46	0.97	2067603	18	154306	5	476656	2	0	2	16
SPMP10_bin.23	MEDIUM	62.69	0	1985673	17	217203	3	619305	3	3	3	19
SPMP10_bin.26	HIGH	97.74	3.37	2959778	11	2808724	1	2808724	6	6	6	20
SPMP10_bin.3	HIGH	95.81	0.4	2219964	5	546205	2	983613	7	7	7	20
SPMP10_bin.30	MEDIUM	60.66	0	2497178	47	100182	9	263604	0	0	0	10
SPMP10_bin.32	MEDIUM	52.53	0	1918889	16	169973	5	279275	2	2	2	18
SPMP10_bin.34	MEDIUM	55.41	0	2204006	108	36417	21	122990	0	0	0	17
SPMP10_bin.36	MEDIUM	98.27	2.36	2321034	10	568504	2	929311	4	0	4	20
SPMP10_bin.39	MEDIUM	90.55	0.56	2419867	49	84023	9	299480	1	0	1	15
SPMP10_bin.40	MEDIUM	59.9	0.48	1269184	10	833893	1	833893	2	0	2	10
SPMP10_bin.42	MEDIUM	55.35	5.56	4689671	164	90004	13	706297	6	6	6	18
SPMP10_bin.43	MEDIUM	96.88	0	2188880	57	72054	11	227882	0	0	0	19
SPMP10_bin.44	MEDIUM	60.69	1.72	2190465	184	16036	34	90965	0	0	0	14
SPMP10_bin.47	HIGH	97.2	0.68	2574356	18	214148	4	641274	2	2	2	20
SPMP10_bin.48	HIGH	98.4	2.58	4648777	42	226316	8	375530	4	5	4	19
SPMP10_bin.52	MEDIUM	86.21	5.49	2555412	16	310910	4	434922	5	4	5	20
SPMP10_bin.53	HIGH	98.66	0.02	2328736	2	2318466	1	2318466	5	5	5	20
SPMP10_bin.55	MEDIUM	82.73	0.8	1793176	69	59784	10	118763	2	3	2	18
SPMP10_bin.58	MEDIUM	95.05	7.21	5258095	78	186777	10	351668	6	6	6	20
SPMP10_bin.61	MEDIUM	64.63	0.07	2000099	89	38022	14	141304	0	0	0	18
SPMP10_bin.65	MEDIUM	67.39	4.85	2432985	81	61216	12	185000	5	3	5	17
SPMP10_bin.7	HIGH	99.84	0.91	2095908	3	2068027	1	2068027	3	4	3	20
SPMP10_bin.70	MEDIUM	82.43	7.09	3659215	167	45249	26	162508	0	0	0	15
SPMP10_bin.72	MEDIUM	75.09	0.02	2648907	142	31942	25	101329	0	0	0	19
SPMP10_bin.73	HIGH	97.17	0.37	3573790	32	253945	5	579242	4	3	4	20
SPMP10_bin.77	HIGH	94.9	0	2371402	10	393387	3	461956	5	5	5	20
SPMP10_bin.78	MEDIUM	85.96	0	2295523	13	326823	3	517860	3	3	3	18
SPMP10_bin.79	MEDIUM	57.89	0	1317014	13	168718	3	255203	1	1	1	12
SPMP10_bin.82	MEDIUM	71.31	0.68	1990565	79	45336	16	142357	1	1	1	17
SPMP10_bin.86	HIGH	93.14	1.27	2637670	37	141727	8	261110	2	1	2	19
SPMP10_bin.9	MEDIUM	59.18	7.91	2825388	194	25484	37	90842	0	0	0	13
SPMP10_bin.90	HIGH	94.85	2.24	2572619	47	98114	10	172516	2	2	2	20
SPMP10_bin.91	MEDIUM	80.97	1.15	4169509	282	22963	52	93740	0	0	0	19
SPMP10_bin.92	MEDIUM	65.23	2.32	2578027	82	56775	14	169075	1	0	1	17
SPMP11_bin.1	HIGH	99.68	0.63	2440804	1	2440804	1	2440804	6	6	6	20
SPMP11_bin.100	MEDIUM	56.65	0.48	1637083	90	33337	16	89649	3	0	3	14
SPMP11_bin.102	MEDIUM	85.57	0	1691054	2	1379738	1	1379738	4	4	4	19
SPMP11_bin.104	HIGH	97.54	0.65	2272909	2	2263501	1	2263501	5	5	5	20
SPMP11_bin.107	HIGH	93.1	3.69	2790480	29	437244	3	524841	3	3	3	20
SPMP11_bin.113	HIGH	95.97	4.25	1945067	13	220714	4	323702	2	2	2	20
SPMP11_bin.12	MEDIUM	99.19	1.09	2171501	2	1524171	1	1524171	2	0	2	20
SPMP11_bin.13	MEDIUM	65.47	7.17	2584201	65	75802	9	222368	2	1	2	17
SPMP11_bin.15	MEDIUM	78.77	0.93	2439937	54	75063	10	193103	0	0	0	17
SPMP11_bin.16	MEDIUM	81.58	8.77	3879524	109	98979	13	247095	3	0	3	20
SPMP11_bin.18	MEDIUM	73.23	1.46	1743082	37	101122	6	239711	2	2	2	16
SPMP11_bin.29	MEDIUM	63.88	3.65	1866394	147	20715	26	87807	0	0	0	11
SPMP11_bin.3	MEDIUM	75.34	0	2127579	8	485915	2	728210	3	3	3	19
SPMP11_bin.30	HIGH	98.54	0	2789606	16	256325	5	458786	5	5	5	20
SPMP11_bin.37	HIGH	93.28	0	1822451	44	99362	7	175082	3	2	3	19
SPMP11_bin.38	HIGH	97.96	1.98	4376051	41	307960	5	644014	2	1	2	20
SPMP11_bin.42	MEDIUM	79.71	3.78	2401505	7	537342	2	1045618	2	2	2	18
SPMP11_bin.43	MEDIUM	68.97	0	1648960	7	1174433	1	1174433	3	3	3	12
SPMP11_bin.44	MEDIUM	91.69	9.3	2595523	35	126702	7	285798	5	5	5	0
SPMP11_bin.46	MEDIUM	86.7	2.24	3342893	57	110760	7	566627	3	3	3	19
SPMP11_bin.5	HIGH	96.6	0	2734955	1	2734955	1	2734955	2	3	2	20
SPMP11_bin.50	MEDIUM	90.64	0.24	1881940	84	37726	17	80659	0	0	0	18
SPMP11_bin.51	MEDIUM	79.76	4.82	2280865	8	529549	2	855965	5	5	5	20
SPMP11_bin.53	MEDIUM	97.98	0.24	3042606	22	265561	4	566214	4	0	4	20
SPMP11_bin.54	HIGH	90.12	3.59	3645962	50	139314	8	536644	3	2	4	19
SPMP11_bin.55	MEDIUM	98.07	5.8	3183007	12	743482	2	953555	4	0	4	19
SPMP11_bin.57	HIGH	97.36	2.53	3151571	15	428912	3	659936	5	2	5	20
SPMP11_bin.59	MEDIUM	83.5	0	1954091	17	229836	3	453595	4	4	4	19
SPMP11_bin.6	HIGH	95.68	0	2045410	5	615632	2	819630	6	7	6	20
SPMP11_bin.61	MEDIUM	62.1	0.12	1550680	3	1380436	1	1380436	1	0	1	18
SPMP11_bin.62	MEDIUM	71.37	0.95	2160846	108	35035	21	88294	0	0	0	14
SPMP11_bin.63	HIGH	95.84	0.67	2673402	28	146955	5	531448	4	4	4	20
SPMP11_bin.67	HIGH	91.19	0.68	2903763	24	196266	6	375104	2	2	3	20
SPMP11_bin.7	HIGH	95.68	0	2959631	12	327632	3	849922	6	4	6	20
SPMP11_bin.70	HIGH	97.97	0	2584252	13	548299	2	931146	4	2	4	20
SPMP11_bin.73	MEDIUM	70.48	0	2636401	142	35500	26	100354	1	1	1	16
SPMP11_bin.78	MEDIUM	80.45	3.38	2561487	41	184404	5	345909	2	1	2	17
SPMP11_bin.79	HIGH	97.18	0.56	4585537	32	438433	4	843374	6	5	6	20
SPMP11_bin.80	HIGH	99.16	3.02	2180726	5	1258666	1	1258666	3	3	3	20
SPMP11_bin.88	HIGH	94.87	0.27	3884719	42	409299	4	597496	2	2	2	18
SPMP11_bin.89	HIGH	96.2	0.67	2789272	21	178883	4	590978	4	2	4	20
SPMP11_bin.9	MEDIUM	87.95	0.32	3192337	74	59667	16	169346	2	1	2	16
SPMP11_bin.91	MEDIUM	54.97	0	2117853	71	54264	12	124917	0	0	0	13
SPMP11_bin.95	MEDIUM	77.87	1.31	1900634	31	135571	5	330697	2	2	2	20
SPMP12_bin.16	HIGH	94.3	1.9	2857388	14	364619	4	519517	8	4	8	20
SPMP12_bin.17	MEDIUM	52.14	0.38	2198786	142	22419	31	84207	0	0	0	15
SPMP12_bin.19	HIGH	98.92	0.81	2373902	21	238181	4	409589	4	4	4	20
SPMP12_bin.2	HIGH	94.56	0	2650997	10	347915	3	669046	3	3	3	20
SPMP12_bin.22	HIGH	98.54	0	2695467	11	461679	3	592065	5	4	5	20
SPMP12_bin.26	MEDIUM	99.21	3.69	3390306	14	348319	3	734531	3	0	3	20
SPMP12_bin.3	MEDIUM	84.23	0.34	1764628	12	216522	4	329750	2	1	2	19
SPMP12_bin.33	MEDIUM	85.97	0	1774363	120	32902	18	81523	0	0	0	17
SPMP12_bin.35	MEDIUM	86.68	0.6	1745929	16	156662	4	296301	4	4	4	20
SPMP12_bin.36	HIGH	94.07	3.36	3156897	27	369092	3	750933	4	4	4	20
SPMP12_bin.38	MEDIUM	75.76	3.38	2752651	159	29924	28	113974	0	0	0	15
SPMP12_bin.39	MEDIUM	82.47	1.36	2223112	44	118254	7	218221	5	5	5	20
SPMP12_bin.43	MEDIUM	99.08	2.07	2180060	12	543431	2	653185	3	0	3	20
SPMP12_bin.45	HIGH	96.98	0.68	2887259	16	261010	5	410734	3	3	3	20
SPMP12_bin.46	MEDIUM	89.17	0.37	3151766	21	449794	3	786137	4	4	4	17
SPMP12_bin.48	MEDIUM	58.18	6.01	3587153	245	25863	40	117351	0	0	0	16
SPMP12_bin.5	MEDIUM	99.19	0.46	2155879	2	1925015	1	1925015	1	0	1	20
SPMP12_bin.54	MEDIUM	68.97	0.86	1587674	16	238970	3	325859	1	4	1	18
SPMP12_bin.57	MEDIUM	78.52	0.67	2176882	26	178796	4	417770	3	3	3	18
SPMP12_bin.59	HIGH	92.99	2.54	4226071	33	322874	4	758120	4	4	4	20
SPMP12_bin.6	HIGH	99.66	1.5	3142365	11	346001	3	741186	9	8	9	20
SPMP12_bin.66	MEDIUM	82.69	0.45	2708104	70	66415	13	153871	2	2	2	19
SPMP12_bin.75	MEDIUM	75.22	0.68	2218203	120	28883	22	112763	0	0	0	13
SPMP12_bin.76	HIGH	97.98	0	2217376	2	2113740	1	2113740	4	5	4	20
SPMP12_bin.77	HIGH	99.73	0	2459666	3	1054172	2	1227766	1	1	1	20
SPMP12_bin.79	MEDIUM	65.31	4.19	2593676	131	39311	20	149388	2	0	2	16
SPMP12_bin.8	MEDIUM	56.9	0	845477	2	455698	1	455698	1	1	1	12
SPMP12_bin.80	MEDIUM	97.66	0.58	2903133	14	244429	4	589363	3	0	3	20
SPMP12_bin.81	MEDIUM	67.72	1.27	2069665	9	332822	3	556449	5	4	5	20
SPMP12_bin.82	HIGH	98.11	1.52	2497594	5	685953	2	979205	4	4	4	20
SPMP12_bin.84	MEDIUM	59.65	0.88	1402569	16	166601	3	373657	0	0	0	10
SPMP12_bin.86	HIGH	98.75	0	2129581	9	317287	3	553730	3	3	3	19
SPMP12_bin.87	MEDIUM	62.59	1.27	1728783	5	345829	2	802384	4	4	4	18
SPMP12_bin.9	MEDIUM	70.2	1.68	1902167	64	53163	11	146600	0	0	0	15
SPMP12_bin.94	MEDIUM	77.19	0	3595257	42	165543	8	330280	0	0	0	18
SPMP12_bin.95	HIGH	98.32	0.96	2384396	4	1239309	1	1239309	2	2	2	20
SPMP12_bin.96	HIGH	97.99	0.67	2489312	9	471175	2	787895	7	6	6	20
SPMP12_bin.97	MEDIUM	87.4	1.9	2586574	111	41675	22	119218	1	0	1	16
SPMP12_bin.99	MEDIUM	87.69	2.5	3791373	90	67634	18	149802	1	0	1	19
SPMP13_bin.102	HIGH	91.16	0	2489369	37	120559	4	862963	2	2	2	19
SPMP13_bin.103	MEDIUM	73.61	0.38	1536555	77	30939	15	96603	0	0	0	18
SPMP13_bin.104	MEDIUM	56.9	0	3659457	244	24512	44	163025	0	0	0	13
SPMP13_bin.106	HIGH	97.34	1.26	2892459	39	142762	7	295604	4	1	4	20
SPMP13_bin.108	HIGH	93.95	2.38	2231721	34	104292	7	300690	3	3	3	19
SPMP13_bin.11	MEDIUM	94.83	0.58	2593569	19	232924	3	913991	1	1	1	15
SPMP13_bin.112	MEDIUM	85.17	0.67	1835064	65	50409	13	166754	1	0	0	15
SPMP13_bin.113	MEDIUM	88.29	4.31	7280034	92	143596	17	367378	2	0	2	18
SPMP13_bin.115	MEDIUM	96.2	1.95	2538232	30	144219	5	419832	2	2	2	16
SPMP13_bin.122	HIGH	98.38	1.2	2222380	13	187466	4	397647	1	1	1	19
SPMP13_bin.123	HIGH	98.62	0.68	2141236	1	2141236	1	2141236	4	5	4	20
SPMP13_bin.16	HIGH	93.27	1.34	1977576	14	173841	4	435979	1	2	1	20
SPMP13_bin.17	MEDIUM	83.39	0.34	1625872	8	547317	2	694440	1	2	1	19
SPMP13_bin.18	MEDIUM	53.43	0.67	1478073	176	11305	40	36980	0	0	1	10
SPMP13_bin.2	HIGH	95.87	0	2290376	20	263163	3	628852	1	2	1	20
SPMP13_bin.24	MEDIUM	93.33	1.04	2227350	37	114871	7	325332	2	0	2	19
SPMP13_bin.25	MEDIUM	86.97	3.16	2291277	129	31278	22	171767	0	0	1	15
SPMP13_bin.27	MEDIUM	60.48	0.75	1552418	84	30733	15	78229	0	0	0	5
SPMP13_bin.30	MEDIUM	89.31	0	2319919	25	177638	5	376686	0	1	0	20
SPMP13_bin.31	MEDIUM	89.93	0	2457024	32	132751	6	370405	0	2	0	15
SPMP13_bin.34	MEDIUM	71.76	8.39	2088202	29	165563	5	301033	6	3	8	19
SPMP13_bin.35	MEDIUM	92.13	0	2151259	77	49720	14	145096	0	0	0	19
SPMP13_bin.36	MEDIUM	64.08	2.58	1985720	148	22074	28	76606	0	0	0	17
SPMP13_bin.37	MEDIUM	53.45	0	1067279	8	306417	2	421851	0	0	1	13
SPMP13_bin.4	MEDIUM	95.81	0	2814258	28	249998	4	491503	2	0	2	20
SPMP13_bin.41	MEDIUM	97.1	5.65	2207175	13	215012	4	435989	3	3	4	20
SPMP13_bin.46	HIGH	99.11	2.01	2870677	19	419448	3	673948	7	6	7	20
SPMP13_bin.5	MEDIUM	96.97	0	2223067	7	796646	2	841324	4	0	4	20
SPMP13_bin.50	MEDIUM	58.49	2.37	2412823	149	28855	24	140269	0	0	0	14
SPMP13_bin.53	MEDIUM	82.81	0.8	1797766	70	51844	12	116362	1	1	1	14
SPMP13_bin.54	MEDIUM	52.42	0.27	1540433	22	104063	5	251717	1	1	1	12
SPMP13_bin.56	MEDIUM	53.58	4.39	2216324	128	25396	25	86556	0	0	0	10
SPMP13_bin.58	MEDIUM	84.62	0.93	1804172	51	47802	10	232940	0	0	0	17
SPMP13_bin.59	HIGH	96.58	0	2738533	10	467120	3	504522	4	4	4	20
SPMP13_bin.62	MEDIUM	84.07	1.37	3933541	28	368441	5	558429	7	7	8	19
SPMP13_bin.63	MEDIUM	68.1	1.72	3743698	139	40162	32	104044	2	1	2	19
SPMP13_bin.65	MEDIUM	73.07	0	2268991	64	70974	9	213642	2	0	2	20
SPMP13_bin.66	MEDIUM	51.09	0	2248385	164	21807	31	71894	0	0	0	17
SPMP13_bin.67	HIGH	95.5	4.76	2418711	45	102369	9	321007	2	2	2	19
SPMP13_bin.68	HIGH	97.21	4.78	3468851	47	143575	10	279080	4	1	4	19
SPMP13_bin.71	MEDIUM	89.04	1.34	1954764	34	138694	6	263868	1	1	1	16
SPMP13_bin.78	MEDIUM	71.81	0	1510922	9	308818	2	661934	0	0	0	13
SPMP13_bin.8	MEDIUM	71.43	1.36	2162173	13	208020	4	339204	3	3	3	15
SPMP13_bin.81	MEDIUM	79.55	3.45	3244770	104	51842	19	199133	0	2	0	16
SPMP13_bin.89	MEDIUM	59.73	0.67	2089959	15	236156	4	381385	2	3	2	19
SPMP13_bin.9	MEDIUM	98	0.8	1792840	3	1782837	1	1782837	2	0	2	18
SPMP13_bin.91	HIGH	97.92	0.56	4953253	24	333116	4	981591	4	4	5	20
SPMP13_bin.94	MEDIUM	55.65	0	1880406	81	41673	16	114153	0	0	0	7
SPMP13_bin.95	MEDIUM	95.97	0	2068079	26	147395	4	405375	1	0	1	20
SPMP13_bin.96	MEDIUM	70.2	0.67	1825311	79	41718	14	184165	0	0	0	18
SPMP13_bin.97	MEDIUM	74.12	0.94	2148968	104	34343	23	77389	1	1	1	17
SPMP14_bin.101	MEDIUM	68.42	6.67	2311542	15	647085	2	704469	6	2	6	20
SPMP14_bin.103	MEDIUM	65.56	1.18	3215602	148	32786	27	182105	0	0	0	13
SPMP14_bin.12	HIGH	98.79	1.21	2126264	12	456872	2	865102	3	1	2	20
SPMP14_bin.13	MEDIUM	97.17	2.46	2449125	8	1393480	1	1393480	7	7	7	17
SPMP14_bin.14	MEDIUM	71.32	3.16	2372240	56	78921	9	235521	3	2	3	17
SPMP14_bin.16	MEDIUM	98.1	0.31	2083471	3	1289124	1	1289124	4	0	4	20
SPMP14_bin.17	HIGH	98.68	0.83	2850449	11	779063	2	828857	5	5	5	20
SPMP14_bin.18	HIGH	94.3	1.27	2385738	8	1896833	1	1896833	4	4	3	20
SPMP14_bin.2	HIGH	98.39	0	2108286	1	2108285	1	2108285	3	1	3	20
SPMP14_bin.20	MEDIUM	85.13	3.16	3352109	40	160781	7	370640	8	7	8	20
SPMP14_bin.22	MEDIUM	71.83	0.2	3164343	238	20260	41	98421	1	1	1	19
SPMP14_bin.28	MEDIUM	72.01	1.74	2317753	58	92559	9	257329	1	1	1	14
SPMP14_bin.3	HIGH	95.77	3.86	2055816	5	1121295	1	1121295	3	4	3	20
SPMP14_bin.32	HIGH	97.64	1.01	3406213	9	807171	2	976607	4	4	4	20
SPMP14_bin.33	MEDIUM	89.32	1.01	3021680	91	51241	18	173970	1	0	1	17
SPMP14_bin.35	MEDIUM	63.88	0.67	1573455	120	20342	24	68687	0	0	0	10
SPMP14_bin.36	HIGH	90.64	1.17	2678996	18	237807	5	350950	4	4	4	19
SPMP14_bin.37	MEDIUM	55.13	2.8	2309111	173	20863	36	61031	0	0	0	14
SPMP14_bin.39	MEDIUM	87.09	0.48	2951064	59	81859	13	190450	2	0	2	18
SPMP14_bin.43	MEDIUM	63.85	7.11	4955451	348	23630	60	135858	0	0	0	16
SPMP14_bin.44	HIGH	94.97	0	2470200	11	346032	3	666393	5	5	5	20
SPMP14_bin.48	MEDIUM	60.34	0	1822644	9	359696	3	476630	1	1	1	16
SPMP14_bin.50	HIGH	92.93	2.4	2736141	46	93848	9	331564	4	4	4	20
SPMP14_bin.59	MEDIUM	70.11	0	2787562	118	46392	19	132228	0	0	0	14
SPMP14_bin.61	MEDIUM	91.55	0.97	2498813	16	198888	3	797019	4	0	4	20
SPMP14_bin.62	MEDIUM	59.82	1.34	2054185	7	414943	2	804396	4	3	4	18
SPMP14_bin.66	MEDIUM	80.48	0.38	3881568	150	46681	30	102625	2	1	2	18
SPMP14_bin.67	MEDIUM	82.34	0.92	1547148	71	36901	13	126286	1	0	1	19
SPMP14_bin.70	MEDIUM	82.42	0	2190271	52	105048	6	425332	2	3	2	20
SPMP14_bin.72	MEDIUM	89.13	0.24	2792910	100	49590	17	182893	1	1	1	16
SPMP14_bin.75	MEDIUM	72.52	7.72	3478909	304	20076	47	92904	1	1	1	17
SPMP14_bin.76	HIGH	93.02	0	1854843	4	1811729	1	1811729	4	5	4	20
SPMP14_bin.78	MEDIUM	88.71	0	1847259	80	41059	14	119128	0	1	0	16
SPMP14_bin.81	MEDIUM	50.11	0	1461406	128	17077	30	50902	1	1	1	16
SPMP14_bin.82	MEDIUM	80.42	1.5	2101243	5	1582823	1	1582823	5	5	5	20
SPMP14_bin.83	MEDIUM	75.47	0.48	4109807	107	76239	18	220441	3	3	3	16
SPMP14_bin.84	MEDIUM	88.47	2.39	2391904	16	224476	4	405799	4	3	4	19
SPMP14_bin.85	MEDIUM	90.48	0.62	2239147	62	65762	10	282233	0	1	0	17
SPMP14_bin.89	MEDIUM	87.18	0	1979187	41	63926	9	198707	0	0	0	15
SPMP14_bin.9	MEDIUM	51.01	0	1680522	7	965963	1	965963	5	5	5	17
SPMP14_bin.90	HIGH	97.68	3.8	3367848	11	778858	2	973730	7	7	7	19
SPMP14_bin.93	MEDIUM	75	0.02	1090318	1	1090317	1	1090317	1	1	1	16
SPMP14_bin.95	MEDIUM	89.83	2.53	3480866	43	137279	8	594671	3	0	3	0
SPMP14_bin.97	MEDIUM	75.33	0	1930242	76	46354	14	179263	1	1	1	13
SPMP15_bin.1	HIGH	92.99	0.63	2896546	4	850809	2	1337183	3	3	4	20
SPMP15_bin.11	HIGH	94.06	1.8	2763612	21	233523	5	419606	4	4	4	19
SPMP15_bin.12	MEDIUM	69.73	0.3	1751317	210	11660	48	38149	0	1	0	14
SPMP15_bin.13	MEDIUM	86.93	0	1653589	58	46880	12	114726	3	2	3	18
SPMP15_bin.16	HIGH	98.1	0.32	3052308	7	1613047	1	1613047	6	2	6	20
SPMP15_bin.2	HIGH	95.68	0.02	2194578	4	1272640	1	1272640	3	3	3	20
SPMP15_bin.20	MEDIUM	84.55	0	3047948	21	315222	3	837875	0	0	2	19
SPMP15_bin.21	MEDIUM	83.85	0	3578400	291	21218	53	80989	0	0	0	16
SPMP15_bin.24	MEDIUM	82.59	6.9	5873631	108	157863	12	445315	3	3	3	20
SPMP15_bin.25	HIGH	97.31	0	2126247	3	1163963	1	1163963	3	3	3	20
SPMP15_bin.26	MEDIUM	77.74	0.86	4512366	159	51138	27	143628	5	5	5	19
SPMP15_bin.27	MEDIUM	91.95	4.7	2997687	13	719362	2	895305	2	0	1	20
SPMP15_bin.31	MEDIUM	90.93	1.34	2079436	49	89625	9	157968	0	0	0	17
SPMP15_bin.32	MEDIUM	87.33	1.89	3339871	140	117408	7	438222	3	0	3	20
SPMP15_bin.39	MEDIUM	88.67	0.44	1673180	15	261067	3	378911	1	0	1	19
SPMP15_bin.4	MEDIUM	97.08	0	2450295	18	181897	5	472221	0	0	0	17
SPMP15_bin.40	HIGH	97.51	0.52	2176806	6	1236480	1	1236480	4	5	4	18
SPMP15_bin.41	MEDIUM	64.36	0.32	2380426	85	49157	16	150943	0	0	0	15
SPMP15_bin.44	HIGH	98.39	1.88	3163999	14	636179	3	785809	2	2	2	20
SPMP15_bin.45	HIGH	99.2	3.63	3010384	29	147532	6	370146	4	4	4	20
SPMP15_bin.48	MEDIUM	62.75	1	3663604	264	20816	53	65738	0	0	0	13
SPMP15_bin.49	MEDIUM	98.25	3.73	4337981	20	381419	4	1016510	5	0	5	20
SPMP15_bin.5	MEDIUM	98.16	0.23	2268462	1	2268462	1	2268462	2	0	2	20
SPMP15_bin.50	MEDIUM	85.34	0.36	3112097	118	54034	21	131216	0	0	0	13
SPMP15_bin.53	HIGH	95.95	0	2718886	9	1492612	1	1492612	4	1	4	18
SPMP15_bin.58	MEDIUM	86.63	6.95	2880090	93	56584	15	138896	1	0	1	19
SPMP15_bin.59	MEDIUM	61.01	0	2162299	10	544758	2	665614	5	5	5	19
SPMP15_bin.6	HIGH	98.23	0	1993366	3	1001472	1	1001472	7	6	7	20
SPMP15_bin.8	HIGH	91.38	0.74	3764310	26	284794	5	518278	4	4	4	20
SPMP16_bin.1	MEDIUM	85.57	0.67	2104070	11	525292	2	530007	3	4	3	20
SPMP16_bin.10	MEDIUM	95.02	0.67	2263210	27	128539	6	405290	1	1	1	16
SPMP16_bin.103	MEDIUM	89.88	1.57	2692885	39	140714	6	442036	5	5	5	20
SPMP16_bin.104	MEDIUM	97.32	0	2589166	15	299665	3	653791	4	0	4	20
SPMP16_bin.105	HIGH	97.26	0	2551701	11	360859	3	508097	1	1	1	19
SPMP16_bin.106	MEDIUM	55.77	2.04	1581148	130	21915	24	61590	0	0	0	16
SPMP16_bin.107	HIGH	98.42	2.85	3257613	7	883845	2	1449550	8	4	8	20
SPMP16_bin.13	HIGH	96.16	0.57	2584123	6	488417	3	702855	4	4	4	18
SPMP16_bin.16	MEDIUM	65.36	0.34	2022016	79	47582	12	156213	1	1	1	9
SPMP16_bin.18	MEDIUM	80.86	0.35	1458421	1	1458421	1	1458421	1	2	1	18
SPMP16_bin.20	HIGH	96.31	0	1896202	6	447990	2	695726	2	3	2	20
SPMP16_bin.21	HIGH	94.9	0	2651092	24	329887	4	474686	4	4	4	18
SPMP16_bin.25	MEDIUM	95.64	0	2651434	21	182370	5	351689	1	0	1	15
SPMP16_bin.3	MEDIUM	69.8	0	2042670	4	1306252	1	1306252	3	3	3	19
SPMP16_bin.31	MEDIUM	77.89	0.07	3084843	186	27867	34	88461	0	0	0	18
SPMP16_bin.35	MEDIUM	90.88	0.72	3015135	103	52388	16	186174	0	0	0	19
SPMP16_bin.38	MEDIUM	95.04	3.48	3230674	100	64845	17	165785	2	0	2	20
SPMP16_bin.39	MEDIUM	98.11	2.2	2585557	48	156687	6	261500	6	0	6	20
SPMP16_bin.4	MEDIUM	83.66	1.63	1312708	2	1310135	1	1310135	2	2	2	20
SPMP16_bin.40	MEDIUM	59.45	1.34	1737362	200	11375	47	53240	0	0	0	7
SPMP16_bin.42	MEDIUM	85.91	0.67	2564113	22	208602	5	384998	1	1	1	17
SPMP16_bin.43	HIGH	97.32	0.67	2047868	6	558655	2	636120	3	3	3	20
SPMP16_bin.46	MEDIUM	72.15	2.31	3408949	104	71445	16	198260	2	1	2	18
SPMP16_bin.47	HIGH	99.09	0.68	2904001	8	698046	2	862817	6	6	6	20
SPMP16_bin.5	MEDIUM	98.25	1.76	3120224	12	329924	4	506768	3	0	3	19
SPMP16_bin.51	HIGH	99.41	0	3447383	21	296624	4	802668	2	2	2	19
SPMP16_bin.53	HIGH	95.81	0.86	3244491	69	72221	14	198424	2	2	3	18
SPMP16_bin.56	MEDIUM	72.17	2.49	1740627	92	39510	17	81715	0	0	0	16
SPMP16_bin.58	MEDIUM	62.66	0	1791290	9	455002	2	683803	5	5	5	20
SPMP16_bin.60	HIGH	96.78	0.25	4394420	74	130621	9	576870	2	3	2	20
SPMP16_bin.62	MEDIUM	89.76	7.28	5070709	185	83020	16	298249	5	4	4	20
SPMP16_bin.66	HIGH	97.58	0.91	2006711	3	1588468	1	1588468	3	4	3	20
SPMP16_bin.7	MEDIUM	82.29	4.38	4551073	215	45102	30	153644	1	1	1	17
SPMP16_bin.71	MEDIUM	56.3	0	1715677	36	92538	6	195415	2	2	1	19
SPMP16_bin.73	MEDIUM	92.08	0	1910986	183	17367	32	66974	0	1	0	16
SPMP16_bin.74	MEDIUM	81.72	1.65	3478126	165	34692	32	141214	0	0	0	18
SPMP16_bin.75	HIGH	92.6	1.34	2089518	10	259057	3	658419	2	2	2	20
SPMP16_bin.80	MEDIUM	81.73	0.63	3037038	23	306406	4	641809	4	1	4	19
SPMP16_bin.81	HIGH	99.05	0.63	2378189	1	2378189	1	2378189	5	5	5	20
SPMP16_bin.82	MEDIUM	60.71	5.5	1818163	118	40112	16	101613	2	1	2	19
SPMP16_bin.83	HIGH	97.05	4.43	3223582	17	404769	4	712289	4	4	4	20
SPMP16_bin.84	MEDIUM	70.1	9.65	3791535	280	25303	40	156142	0	0	0	15
SPMP16_bin.85	MEDIUM	88.55	0	2605868	63	84894	9	286825	1	1	1	18
SPMP16_bin.87	MEDIUM	71.89	0.48	2355843	87	46673	19	113033	1	0	1	16
SPMP16_bin.88	MEDIUM	77.18	0.39	2261706	33	149242	6	297292	1	1	1	16
SPMP16_bin.9	HIGH	96.23	1.65	2396912	12	1215019	1	1215019	3	3	3	20
SPMP16_bin.91	MEDIUM	68.08	0	2540501	228	17721	44	59097	0	0	0	16
SPMP16_bin.93	MEDIUM	92.37	2.01	1830822	58	47961	14	106857	0	1	0	15
SPMP16_bin.94	MEDIUM	78.9	0.34	3293257	241	23053	41	77467	0	0	0	19
SPMP16_bin.95	MEDIUM	53.02	0.67	1288053	13	128668	3	460701	0	0	0	12
SPMP16_bin.97	MEDIUM	99.01	1.47	2374329	37	288413	3	598787	2	0	2	20
SPMP16_bin.99	MEDIUM	81.35	5.77	3026205	113	58738	17	179616	1	0	1	17
SPMP17_bin.1	MEDIUM	94.51	0	2009132	11	253423	3	448782	0	0	0	18
SPMP17_bin.12	MEDIUM	71.86	1.57	1617246	196	9744	48	46741	0	0	0	13
SPMP17_bin.13	MEDIUM	92.26	0	2507525	123	41137	20	136689	1	0	1	19
SPMP17_bin.18	MEDIUM	88.67	3.37	1640576	189	10284	46	52895	0	0	0	17
SPMP17_bin.19	MEDIUM	76.68	1.44	1550479	233	7360	65	25071	0	0	0	12
SPMP17_bin.2	MEDIUM	56.9	0	763935	2	491908	1	491908	0	0	0	11
SPMP17_bin.20	MEDIUM	87.86	2.53	3181637	144	40498	21	130022	1	1	1	18
SPMP17_bin.22	MEDIUM	83.71	0	2282661	65	57985	14	154330	1	1	2	20
SPMP17_bin.23	MEDIUM	87.18	0.9	1842776	73	42206	15	96176	1	2	1	20
SPMP17_bin.27	MEDIUM	78.47	1.61	2175525	182	18710	35	77261	0	0	0	15
SPMP17_bin.29	MEDIUM	88.09	2.91	2743147	60	90736	11	283927	3	1	2	18
SPMP17_bin.30	MEDIUM	60.47	0.89	1681084	305	6027	88	35962	0	0	0	8
SPMP17_bin.35	MEDIUM	74.74	1.46	2204690	239	11941	58	54553	0	0	0	17
SPMP17_bin.38	MEDIUM	65.12	0	1390704	228	6601	63	27941	0	0	0	15
SPMP17_bin.39	HIGH	95.48	3.4	2258779	19	201084	4	464777	4	4	4	20
SPMP17_bin.4	MEDIUM	83.81	2.4	1911802	155	19784	35	63078	0	0	0	17
SPMP17_bin.40	MEDIUM	87.47	7.82	4851075	458	19412	62	95937	1	1	1	19
SPMP17_bin.41	HIGH	99.51	2.09	2241769	7	393426	3	560084	2	2	2	20
SPMP17_bin.44	MEDIUM	91.42	3.49	1833165	135	18706	33	49851	1	0	1	19
SPMP17_bin.45	MEDIUM	88.94	1.36	2103113	24	153155	6	271207	1	0	1	18
SPMP17_bin.48	MEDIUM	60.8	0	1331349	16	181433	3	377628	0	0	0	11
SPMP17_bin.5	MEDIUM	72.06	3.14	1799011	163	17879	30	75598	0	0	0	9
SPMP17_bin.50	MEDIUM	83.24	4.68	1862138	187	15926	38	41839	0	0	0	13
SPMP17_bin.51	MEDIUM	81.79	0.68	2325002	121	32481	23	99120	0	0	0	17
SPMP17_bin.53	MEDIUM	74.75	1.68	1610508	243	8256	60	34449	0	1	0	14
SPMP17_bin.55	HIGH	96.11	0.6	2184474	34	99963	7	400534	1	1	1	20
SPMP17_bin.56	HIGH	95.36	1.02	4692973	94	97781	15	298401	2	2	2	20
SPMP17_bin.57	MEDIUM	57.36	0	2561235	380	8139	96	37502	0	0	0	14
SPMP17_bin.59	MEDIUM	69.2	1.27	2090652	283	9686	65	39058	0	0	0	9
SPMP17_bin.6	MEDIUM	78.41	0.67	1598709	104	20701	24	58478	0	0	0	12
SPMP17_bin.61	MEDIUM	80.3	3.06	1763665	278	7019	72	45505	0	0	0	16
SPMP17_bin.63	MEDIUM	84.68	0	2089808	36	106573	6	250800	0	0	0	16
SPMP17_bin.64	HIGH	93.47	0.97	2776997	34	166057	6	419270	2	2	2	18
SPMP17_bin.66	MEDIUM	90.16	1.57	1898113	171	15176	41	70526	0	1	0	15
SPMP17_bin.68	MEDIUM	82.04	0.39	1717868	149	19788	27	60766	0	1	0	10
SPMP17_bin.69	MEDIUM	79.37	0.68	1867295	16	165284	4	333722	2	2	3	19
SPMP17_bin.71	HIGH	96.35	1.07	2657824	12	523044	3	593068	2	2	2	20
SPMP17_bin.72	MEDIUM	96.61	1.57	2190157	2	2181171	1	2181171	1	0	1	20
SPMP17_bin.75	MEDIUM	81.2	1.61	1889104	224	10946	55	36771	0	0	0	20
SPMP17_bin.77	MEDIUM	77.21	1.18	1952588	329	6868	94	30616	0	0	0	15
SPMP17_bin.9	MEDIUM	88.4	2.37	1886776	213	11769	47	41235	0	1	0	12
SPMP18_bin.10	MEDIUM	76.31	0	1755346	22	101276	7	255463	2	3	2	18
SPMP18_bin.100	MEDIUM	95.75	5.02	2378346	24	347091	3	505280	4	4	4	19
SPMP18_bin.101	MEDIUM	58.66	1.17	2055312	130	24337	28	62410	0	0	0	8
SPMP18_bin.104	MEDIUM	70.3	0	1645951	11	189009	3	476626	2	2	2	17
SPMP18_bin.106	HIGH	91.72	1.79	2115869	27	139965	4	499191	1	2	1	19
SPMP18_bin.107	MEDIUM	53.45	0	2089126	141	22236	29	66555	0	0	0	13
SPMP18_bin.108	MEDIUM	54.82	1.48	1665509	26	129932	6	191984	0	2	0	12
SPMP18_bin.110	MEDIUM	94.77	1.06	3342303	20	275938	5	514363	1	0	1	19
SPMP18_bin.113	MEDIUM	96.52	7.28	3245120	35	191410	6	484221	6	6	5	20
SPMP18_bin.12	MEDIUM	87.97	1.9	2441641	7	1305921	1	1305921	2	2	2	17
SPMP18_bin.120	MEDIUM	81.87	0.58	2368113	14	254778	4	450027	3	3	3	20
SPMP18_bin.121	HIGH	97.51	3.38	3580754	7	1901617	1	1901617	5	5	5	20
SPMP18_bin.122	MEDIUM	57.37	0	1961831	105	29482	21	146623	0	0	0	14
SPMP18_bin.127	HIGH	97.56	1.68	4867537	15	479930	4	799397	6	7	6	20
SPMP18_bin.129	MEDIUM	71.74	0.92	2425360	80	65674	15	146430	1	1	1	16
SPMP18_bin.133	MEDIUM	59.3	0	1522569	107	20538	24	56972	1	2	1	14
SPMP18_bin.137	MEDIUM	92.6	5.15	2873995	51	208586	5	363757	0	0	0	15
SPMP18_bin.138	HIGH	97.76	1.01	2156878	14	580661	2	603927	2	2	2	18
SPMP18_bin.139	MEDIUM	51.86	1.29	1797963	26	195492	3	520632	2	1	2	17
SPMP18_bin.145	HIGH	91.84	0	2902373	15	474826	3	536520	2	2	2	20
SPMP18_bin.146	MEDIUM	97.64	3.93	3273771	10	354021	3	931110	3	0	4	20
SPMP18_bin.152	HIGH	95.41	0.67	2360908	15	427519	2	958090	3	4	3	19
SPMP18_bin.157	MEDIUM	64.89	0.63	1839870	16	164276	4	458892	3	0	3	12
SPMP18_bin.158	HIGH	90.51	3.16	2817158	11	518754	3	640688	7	1	7	20
SPMP18_bin.159	HIGH	99.4	0.9	2244290	3	1361566	1	1361566	3	3	3	20
SPMP18_bin.16	MEDIUM	62.87	1.79	2747227	103	42185	23	146967	0	0	0	13
SPMP18_bin.161	MEDIUM	81.58	0	2665374	26	242933	5	428298	4	0	4	20
SPMP18_bin.17	HIGH	96.64	1.34	2604090	9	1376400	1	1376400	3	3	3	20
SPMP18_bin.18	MEDIUM	95.35	2.01	2563549	34	139493	7	343190	2	2	2	17
SPMP18_bin.20	MEDIUM	70.86	1.17	2094039	6	589256	2	1033795	3	3	3	20
SPMP18_bin.25	MEDIUM	69.55	1.45	2265550	5	1347052	1	1347052	4	3	4	19
SPMP18_bin.26	HIGH	95.92	0	2834917	6	538089	3	655376	4	4	5	20
SPMP18_bin.28	MEDIUM	75.72	0.68	2165322	18	246699	4	442558	3	3	3	19
SPMP18_bin.29	MEDIUM	87.11	0.89	1945050	66	66297	11	115784	3	3	4	15
SPMP18_bin.31	MEDIUM	55.08	3.33	2239042	116	35204	18	168338	1	1	1	17
SPMP18_bin.35	HIGH	96.94	3.16	3145841	22	308499	4	711840	7	5	7	20
SPMP18_bin.38	MEDIUM	73.1	0	1769365	83	40517	13	114665	0	0	0	18
SPMP18_bin.39	MEDIUM	89.31	1.34	1938935	36	103550	7	200246	2	2	2	20
SPMP18_bin.41	HIGH	97.99	0	2811371	10	462636	2	1074182	3	3	3	20
SPMP18_bin.42	MEDIUM	99.31	6.71	2843685	9	626614	2	1185958	3	1	5	18
SPMP18_bin.43	MEDIUM	89.57	0.98	1891061	45	99996	6	301985	2	2	2	14
SPMP18_bin.44	MEDIUM	54.89	0.7	1874737	134	22268	23	96999	1	1	1	12
SPMP18_bin.45	HIGH	91.02	3.15	2794579	46	92932	11	162847	3	3	3	18
SPMP18_bin.47	MEDIUM	55.19	1.9	2359879	129	27339	25	101395	0	0	0	15
SPMP18_bin.49	MEDIUM	75.39	0.84	2846097	15	403810	3	626065	1	1	1	18
SPMP18_bin.5	MEDIUM	99.2	0	1801357	2	1278871	1	1278871	1	0	1	18
SPMP18_bin.53	MEDIUM	87.52	0.23	2530734	52	72855	11	310483	3	1	4	20
SPMP18_bin.54	MEDIUM	89.88	4.14	2307812	65	114271	6	346438	2	2	2	18
SPMP18_bin.55	MEDIUM	68.36	0	2696082	152	35272	25	118573	1	2	2	16
SPMP18_bin.57	MEDIUM	63.09	0	1131257	5	591360	1	591360	1	1	1	17
SPMP18_bin.6	HIGH	97.16	0	1985434	11	312506	3	499988	2	2	2	20
SPMP18_bin.62	HIGH	98.56	0.96	2269759	6	602266	2	1046720	2	2	2	20
SPMP18_bin.64	MEDIUM	59.9	1.34	2009921	90	36311	18	105171	1	1	0	19
SPMP18_bin.65	MEDIUM	73.66	0	2130558	66	51632	15	107045	1	1	1	15
SPMP18_bin.66	MEDIUM	80.52	1.57	1991471	83	36123	18	127090	1	0	1	14
SPMP18_bin.7	HIGH	99.14	0.34	2247721	4	879413	2	970983	3	3	3	20
SPMP18_bin.73	MEDIUM	82.18	0	2012433	52	62636	12	169303	2	1	2	19
SPMP18_bin.76	MEDIUM	64.35	0.67	1676167	51	56531	10	133932	0	0	0	16
SPMP18_bin.77	MEDIUM	71.12	0	1590516	14	128555	5	253712	3	2	3	17
SPMP18_bin.78	MEDIUM	74.88	0	1737602	55	68184	9	143106	1	0	1	17
SPMP18_bin.79	MEDIUM	83.56	6.19	2616881	93	50840	15	162436	2	2	2	17
SPMP18_bin.8	MEDIUM	88.01	0.37	2149811	6	1236731	1	1236731	4	0	4	19
SPMP18_bin.80	HIGH	91.81	0	2192314	47	98215	8	235132	1	1	1	19
SPMP18_bin.82	HIGH	99.27	0.23	2029572	3	1619553	1	1619553	2	3	2	20
SPMP18_bin.85	MEDIUM	64.6	7.14	1949512	79	62570	11	192409	1	1	1	19
SPMP18_bin.90	MEDIUM	95.7	1.01	2186095	33	103205	5	420392	1	1	1	17
SPMP18_bin.92	MEDIUM	59.05	0	2236845	88	45449	16	113636	0	0	0	13
SPMP18_bin.94	MEDIUM	100	0	2532757	13	317961	2	1250596	8	0	9	20
SPMP18_bin.95	MEDIUM	52.72	0.89	1378145	83	21554	21	72742	2	1	2	18
SPMP18_bin.97	MEDIUM	83.47	0.81	1655928	11	279285	3	296013	4	4	4	19
SPMP18_bin.99	HIGH	97.09	4.7	2339332	21	191297	5	326416	2	1	2	18
SPMP19_bin.1	HIGH	96.57	0.81	3118955	40	259973	4	614543	2	2	2	20
SPMP19_bin.13	HIGH	98.39	0.81	2333955	7	499169	2	1056963	1	1	1	20
SPMP19_bin.15	HIGH	94.63	0.67	3269135	34	200951	6	398689	4	4	4	20
SPMP19_bin.18	HIGH	95.87	0.84	4294674	20	667939	3	1051240	7	3	7	20
SPMP19_bin.21	MEDIUM	65.77	0	2005358	14	236963	3	534355	2	1	3	17
SPMP19_bin.23	MEDIUM	53.87	0.12	1169252	15	97826	4	270832	0	0	0	15
SPMP19_bin.28	MEDIUM	63.16	0	1543651	33	99717	6	193367	0	0	0	16
SPMP19_bin.3	MEDIUM	56.76	0	1403168	14	162927	4	189465	0	0	0	16
SPMP19_bin.33	MEDIUM	89.17	1.01	2479682	42	99190	10	162648	1	0	1	17
SPMP19_bin.35	MEDIUM	92.45	0	2698766	14	341608	3	696635	5	0	5	20
SPMP19_bin.38	MEDIUM	56.9	0	1401898	135	15401	28	48137	1	0	1	15
SPMP19_bin.43	MEDIUM	72.71	0	1918320	106	26815	22	74555	0	0	0	12
SPMP19_bin.45	MEDIUM	50.7	0.12	1308845	53	45834	11	129265	0	0	0	8
SPMP19_bin.48	MEDIUM	75.08	0	2290028	18	149208	6	288376	1	0	1	12
SPMP19_bin.49	HIGH	98.64	0.89	2086217	5	596965	2	972331	3	3	3	20
SPMP19_bin.5	HIGH	91.77	0.32	3591719	39	147990	9	307891	3	1	3	20
SPMP19_bin.51	HIGH	93.2	0	2272945	15	226249	4	456802	2	3	2	20
SPMP19_bin.54	HIGH	98.42	0	3346951	22	341413	4	564574	6	1	6	20
SPMP19_bin.61	MEDIUM	67.12	0	2006401	9	429441	3	457977	0	0	0	16
SPMP19_bin.9	MEDIUM	67.79	0	1575625	6	559884	2	577485	1	2	1	19
SPMP20_bin.1	MEDIUM	84.89	0.63	2240738	19	147323	5	348216	2	1	2	17
SPMP20_bin.11	MEDIUM	85.5	0.62	2056758	225	12138	50	65762	0	0	0	17
SPMP20_bin.12	MEDIUM	86.76	0	1620038	99	27777	16	96605	1	0	1	16
SPMP20_bin.17	MEDIUM	69.4	0.68	2409462	194	26280	28	97456	1	0	1	12
SPMP20_bin.21	MEDIUM	81.02	0.92	2925606	324	12964	61	77345	0	0	0	15
SPMP20_bin.23	MEDIUM	94.95	0.16	3026707	29	201703	6	467037	0	1	1	18
SPMP20_bin.25	HIGH	91.69	2.22	3677083	62	115652	12	232027	4	2	4	18
SPMP20_bin.28	MEDIUM	87.5	2.1	2160427	51	90603	7	269224	1	0	1	20
SPMP20_bin.31	MEDIUM	81.87	0	2646708	26	210616	4	551412	3	0	3	19
SPMP20_bin.33	MEDIUM	79.19	7.77	2903336	78	89872	11	201066	4	1	4	18
SPMP20_bin.35	MEDIUM	68.41	0.34	2118259	184	19894	33	57935	1	0	1	17
SPMP20_bin.36	MEDIUM	77.91	4.14	2709440	74	53965	12	345282	3	3	3	18
SPMP20_bin.39	MEDIUM	68.35	1.66	1795037	31	220977	3	454681	2	2	2	19
SPMP20_bin.40	MEDIUM	50.88	3.51	1037198	26	53773	7	117367	0	0	0	10
SPMP20_bin.43	MEDIUM	93.02	1.37	2572780	29	260554	4	434764	1	1	1	17
SPMP20_bin.48	MEDIUM	69.63	0.1	3140026	436	8911	101	48981	0	0	0	14
SPMP20_bin.50	HIGH	99.88	3.49	2271680	36	98907	7	217728	2	1	2	19
SPMP20_bin.51	MEDIUM	70.92	2.72	2097214	14	455220	2	595535	4	4	4	19
SPMP20_bin.54	HIGH	96.62	1.68	2050010	23	272795	3	463116	2	1	2	18
SPMP20_bin.55	MEDIUM	86.97	2.68	3080141	33	142840	7	449160	6	5	6	19
SPMP20_bin.56	MEDIUM	88.88	0.11	2639121	74	56257	15	138533	1	0	1	18
SPMP20_bin.57	HIGH	98.54	3.33	2905401	19	432502	3	592429	5	6	6	20
SPMP20_bin.64	HIGH	98.31	0	3326846	14	355390	4	746966	4	4	5	20
SPMP20_bin.66	MEDIUM	88.1	1.21	2469920	13	390172	3	638869	2	0	2	19
SPMP20_bin.67	MEDIUM	74.11	0.84	2487865	79	54528	15	154270	1	1	1	19
SPMP20_bin.68	HIGH	96.37	0	2371070	10	468556	3	623372	6	6	6	20
SPMP20_bin.7	MEDIUM	86.97	0	2170214	36	140670	6	238403	0	0	0	19
SPMP20_bin.70	MEDIUM	79.82	0.67	1642395	157	14802	30	62027	0	0	0	12
SPMP20_bin.75	MEDIUM	59.29	0.79	1900473	88	37497	16	111583	0	0	0	10
SPMP20_bin.76	MEDIUM	90.18	1.93	2812894	69	66646	12	358760	1	0	1	17
SPMP20_bin.8	MEDIUM	77.51	6.62	2194373	262	10719	61	48191	0	0	0	13
SPMP20_bin.82	HIGH	98.9	2.26	3302141	6	1865346	1	1865346	5	2	4	18
SPMP20_bin.85	HIGH	94.05	1.13	2392424	24	199396	6	337877	3	3	3	19
SPMP20_bin.87	MEDIUM	78.08	0	1602041	32	103672	5	247971	1	2	1	20
SPMP20_bin.88	MEDIUM	93.92	0	2608265	9	462719	2	1212978	3	3	3	16
SPMP20_bin.9	MEDIUM	59.11	0.64	3224087	344	14040	68	56029	0	0	0	14
SPMP20_bin.92	MEDIUM	62.21	0	2239152	160	27021	23	97165	1	0	1	18
SPMP21_bin.10	HIGH	96.82	1.72	5987691	32	362576	7	557900	4	1	4	20
SPMP21_bin.13	MEDIUM	68.89	0.72	3614045	562	7542	145	31400	0	0	0	16
SPMP21_bin.15	MEDIUM	87.38	1.17	2445912	41	124693	8	229832	2	0	2	18
SPMP21_bin.18	MEDIUM	87.19	0.94	4470655	147	55032	27	196539	3	0	3	15
SPMP21_bin.19	HIGH	96.35	0	4576246	33	295406	6	515000	1	1	1	20
SPMP21_bin.2	MEDIUM	82.09	0.04	2616878	3	2295177	1	2295177	2	2	2	19
SPMP21_bin.21	MEDIUM	97.76	0	2755444	11	380484	4	510479	4	0	4	19
SPMP21_bin.23	HIGH	95.81	3.76	2522188	92	57408	12	252583	2	1	2	20
SPMP21_bin.26	MEDIUM	86.43	1.2	1765508	13	354606	2	609507	2	2	2	18
SPMP21_bin.28	MEDIUM	82.68	3.24	4882955	132	88041	18	260017	0	0	0	18
SPMP21_bin.3	HIGH	96.29	0	3213332	10	525141	3	751084	3	3	3	20
SPMP21_bin.30	HIGH	97.16	0.58	4519281	28	338737	5	557776	4	3	4	20
SPMP21_bin.31	MEDIUM	88.51	0	1857185	63	54794	12	204546	1	0	1	18
SPMP21_bin.32	MEDIUM	77.37	2.83	1977715	76	68362	10	171319	0	0	0	10
SPMP21_bin.33	MEDIUM	57.3	9.36	4573106	386	18677	61	156110	1	0	1	17
SPMP21_bin.35	MEDIUM	54.35	1.84	3061929	290	17094	56	60449	0	0	0	9
SPMP21_bin.37	MEDIUM	81.25	4.21	2894332	132	43990	23	102955	1	0	1	16
SPMP21_bin.39	HIGH	90.62	0.39	2938650	6	718759	2	1353458	2	1	2	18
SPMP21_bin.40	MEDIUM	91.25	0	3122029	94	57407	16	184999	0	0	0	19
SPMP21_bin.42	MEDIUM	97.26	0	2997687	10	444436	3	777560	5	0	4	20
SPMP21_bin.43	MEDIUM	75.46	1.4	1448614	239	7177	62	40624	0	0	0	15
SPMP21_bin.46	MEDIUM	82.46	0	2679260	39	153839	7	258869	1	0	1	18
SPMP21_bin.48	MEDIUM	86.64	0	2198319	106	32467	21	88731	3	3	3	18
SPMP21_bin.5	MEDIUM	96.4	0	2123732	4	1062736	1	1062736	3	0	3	20
SPMP21_bin.50	MEDIUM	83.31	2.9	2043702	9	316804	3	586640	1	0	1	16
SPMP21_bin.52	HIGH	99.6	1.08	3235621	53	126285	7	518807	2	2	2	20
SPMP21_bin.53	HIGH	96.66	0	3402945	9	1713614	1	1713614	6	5	6	20
SPMP21_bin.54	MEDIUM	97.32	0.13	3275041	102	55110	21	152912	1	1	1	17
SPMP21_bin.56	MEDIUM	98.28	1.06	2195224	10	451283	2	957716	2	0	2	20
SPMP21_bin.57	MEDIUM	69.29	0.65	1965633	21	192562	4	453156	3	2	3	13
SPMP21_bin.65	MEDIUM	86.05	2.28	4389653	250	32789	39	129777	3	3	3	19
SPMP21_bin.67	MEDIUM	51.63	5.75	3197284	237	21242	48	72199	0	0	0	9
SPMP21_bin.7	MEDIUM	86.66	4.43	5482281	138	104476	18	340084	2	0	2	20
SPMP21_bin.72	MEDIUM	53.45	0	661296	12	233105	2	233133	0	0	0	11
SPMP22_bin.1	MEDIUM	76.16	0	1448984	2	826590	1	826590	2	2	2	14
SPMP22_bin.12	MEDIUM	85.21	8.46	4565049	257	37322	35	177687	2	1	3	18
SPMP22_bin.13	HIGH	97.89	4.19	2118132	6	1913902	1	1913902	5	6	5	20
SPMP22_bin.14	HIGH	97.18	3.59	2419601	10	594522	2	906597	7	7	7	20
SPMP22_bin.17	HIGH	98.56	0	2417143	8	357312	3	633598	5	5	5	20
SPMP22_bin.18	MEDIUM	75.11	0.81	2634379	34	237594	3	1036263	2	2	2	17
SPMP22_bin.2	MEDIUM	82.04	0	1900799	4	548356	2	622552	3	3	3	19
SPMP22_bin.21	MEDIUM	87.74	0.75	2672037	144	27320	33	93666	0	0	0	19
SPMP22_bin.23	HIGH	95.75	0	2748254	10	759773	2	1112722	5	5	5	20
SPMP22_bin.25	MEDIUM	88.34	1.58	3609772	273	21131	49	81571	0	1	0	18
SPMP22_bin.26	MEDIUM	80.99	1.52	2122984	25	157384	6	247156	3	3	4	18
SPMP22_bin.28	MEDIUM	71.66	4.78	3976524	204	30571	41	87015	1	1	1	16
SPMP22_bin.3	MEDIUM	98	0.12	2163804	1	2163803	1	2163803	3	0	3	20
SPMP22_bin.32	MEDIUM	80.87	0	4027801	239	26509	50	81558	0	0	0	18
SPMP22_bin.34	MEDIUM	96.5	1.35	4338745	119	64091	19	277819	0	0	0	19
SPMP22_bin.36	MEDIUM	52.83	0	1414704	4	736810	1	736810	9	0	9	13
SPMP22_bin.39	HIGH	95.24	0.68	2142021	42	81513	9	197815	2	2	2	19
SPMP22_bin.48	HIGH	96.81	4.59	4653855	110	91808	12	539441	3	2	3	20
SPMP22_bin.5	MEDIUM	58.33	0	1225865	6	770914	1	770914	2	1	2	17
SPMP22_bin.50	MEDIUM	85.35	2.68	4849914	175	61159	25	215219	3	4	3	19
SPMP22_bin.52	MEDIUM	62.59	0	1318254	9	488647	2	504122	0	0	0	11
SPMP22_bin.55	MEDIUM	78.62	0.86	2626378	75	80950	12	220382	1	1	1	5
SPMP22_bin.56	MEDIUM	83	0	2403642	145	25843	28	81904	0	0	0	15
SPMP22_bin.59	HIGH	94	1.94	3466606	95	116121	9	359697	3	3	3	20
SPMP22_bin.64	HIGH	96.36	0.28	3341673	24	298334	4	672649	4	4	4	18
SPMP22_bin.66	MEDIUM	57.95	1.85	1802528	140	19139	28	74802	0	0	0	8
SPMP22_bin.67	HIGH	92.46	1.34	3146215	26	287911	3	952888	6	6	6	20
SPMP22_bin.7	MEDIUM	89.02	3.04	2579778	92	58529	15	192988	1	1	2	19
SPMP22_bin.70	MEDIUM	96.33	5.9	2128988	10	1441960	1	1441960	2	1	2	20
SPMP22_bin.71	MEDIUM	77.55	1.04	1735895	7	457211	2	498847	2	0	2	18
SPMP22_bin.72	HIGH	95.9	0.68	2320748	30	146983	4	537560	7	7	7	20
SPMP22_bin.80	HIGH	93.23	0.87	3041660	80	51202	15	177570	1	1	1	20
SPMP22_bin.84	HIGH	100	0	2358938	19	315710	3	600061	1	1	1	20
SPMP22_bin.88	HIGH	96.52	0.02	2317611	2	2292776	1	2292776	5	5	5	20
SPMP23_bin.1	MEDIUM	51.72	0	686461	2	496764	1	496764	0	0	0	14
SPMP23_bin.10	MEDIUM	82.68	0.67	2709855	170	28250	31	87660	2	1	2	16
SPMP23_bin.11	MEDIUM	95.78	2.56	2912978	21	248896	4	719745	2	0	2	19
SPMP23_bin.13	HIGH	94.23	2.4	2247755	6	1248713	1	1248713	1	1	1	19
SPMP23_bin.17	MEDIUM	82.89	0.34	2106551	7	327416	3	661010	3	3	3	19
SPMP23_bin.19	MEDIUM	82.15	0.67	2510028	85	49566	14	230134	2	1	2	17
SPMP23_bin.2	MEDIUM	97.18	0.12	1625686	10	237160	3	452065	1	0	1	20
SPMP23_bin.23	MEDIUM	97.66	9.36	2521954	25	172286	5	406042	3	2	3	18
SPMP23_bin.24	MEDIUM	86.3	0	2980903	42	139986	7	306890	1	1	1	18
SPMP23_bin.26	MEDIUM	95.97	0.69	2106379	49	95090	6	256402	1	0	1	20
SPMP23_bin.27	MEDIUM	75.44	0	2338596	22	191939	5	291185	1	0	1	17
SPMP23_bin.28	MEDIUM	83.39	2.68	2330298	25	260422	4	435500	5	4	5	19
SPMP23_bin.3	HIGH	95.36	2.01	2664341	12	357029	4	400364	5	5	5	20
SPMP23_bin.30	MEDIUM	95.24	2.71	2131550	9	1188289	1	1188289	4	0	4	20
SPMP23_bin.32	MEDIUM	71.02	2.08	2657032	212	19935	45	52041	0	0	0	15
SPMP23_bin.34	HIGH	92.5	1.63	3354416	41	179459	6	625378	4	3	4	18
SPMP23_bin.36	MEDIUM	53.06	2.64	2984173	21	401572	3	636469	6	4	6	18
SPMP23_bin.37	MEDIUM	73.5	0.56	2226730	33	128109	7	246794	2	2	2	17
SPMP23_bin.42	HIGH	92.41	0.79	2944625	28	521448	2	978459	4	4	4	19
SPMP23_bin.43	MEDIUM	95.27	4.83	3095247	59	97959	11	289008	0	0	0	17
SPMP23_bin.45	HIGH	98.41	3.18	2003015	5	1649407	1	1649407	3	2	3	20
SPMP23_bin.46	MEDIUM	99.8	5.44	2228300	10	375174	2	848928	5	5	5	20
SPMP23_bin.49	MEDIUM	82.49	3.4	2094262	65	82104	8	168586	0	0	0	19
SPMP23_bin.5	MEDIUM	81.65	0	2390185	8	599502	2	873479	8	4	8	20
SPMP23_bin.54	HIGH	97.51	1.27	3699738	33	202990	7	493655	6	5	6	20
SPMP23_bin.56	HIGH	97.72	0	2598548	24	151643	6	397299	1	1	1	20
SPMP23_bin.57	MEDIUM	82.98	1.06	1738141	12	989525	1	989525	1	2	1	20
SPMP23_bin.58	MEDIUM	83.02	0.13	3986208	228	24657	46	130502	0	0	0	16
SPMP23_bin.59	HIGH	93.86	4.09	2743065	13	309137	4	608600	4	3	4	20
SPMP23_bin.60	MEDIUM	96.41	6.96	3114155	36	284715	5	564554	5	3	5	20
SPMP23_bin.61	MEDIUM	69.31	2.34	2625285	152	28835	26	102107	0	0	0	14
SPMP23_bin.65	HIGH	96.55	2.22	2320789	20	278395	3	555494	4	4	4	19
SPMP23_bin.66	MEDIUM	72.31	1.9	2973782	29	165343	6	383503	4	3	4	20
SPMP23_bin.71	MEDIUM	92.86	0.68	2426043	20	194451	5	361594	2	2	2	17
SPMP23_bin.75	HIGH	96.84	0.21	2722587	42	126068	7	346885	4	4	4	19
SPMP23_bin.78	HIGH	98.66	0	2080074	4	1216535	1	1216535	1	2	1	20
SPMP23_bin.8	HIGH	95.97	0	3480661	15	437425	4	694638	3	3	3	20
SPMP23_bin.85	HIGH	96.35	0.74	3982913	51	154212	9	308701	2	2	2	20
SPMP23_bin.86	MEDIUM	93.1	8.62	3458615	15	509856	3	788178	3	0	3	20
SPMP23_bin.87	MEDIUM	69.05	0.68	1707458	20	190750	4	281525	5	5	5	20
SPMP23_bin.88	MEDIUM	75.37	6.8	1653484	30	75637	5	344276	0	0	0	16
SPMP23_bin.9	MEDIUM	59.97	1.9	2095893	170	18679	36	55235	0	0	0	15
SPMP23_bin.90	MEDIUM	73.24	2.04	1908710	143	20666	28	100503	0	0	0	16
SPMP23_bin.91	MEDIUM	95.16	1.61	2563592	16	239100	4	399130	1	0	0	20
SPMP23_bin.92	MEDIUM	97.09	0	2661860	34	168985	5	419067	0	0	0	15
SPMP23_bin.93	HIGH	95.08	0.84	2933685	9	441643	2	1308653	6	5	6	20
SPMP23_bin.95	MEDIUM	88.59	0.67	2066255	12	379353	3	426357	2	0	2	17
SPMP24_bin.1	MEDIUM	66.31	0	1077328	5	346301	2	346618	1	1	1	14
SPMP24_bin.11	MEDIUM	89.28	0.58	2695120	5	781061	2	1039402	7	6	7	19
SPMP24_bin.12	MEDIUM	71.43	0.68	1877100	12	233662	3	428288	3	3	3	20
SPMP24_bin.17	MEDIUM	51.32	0	1239949	3	750933	1	750933	3	3	3	17
SPMP24_bin.22	MEDIUM	96.36	9.02	2456937	33	256885	4	436243	4	4	4	19
SPMP24_bin.25	MEDIUM	64.77	0	1293605	31	117813	4	254621	0	1	0	16
SPMP24_bin.26	HIGH	95.46	2.22	3065432	15	324224	3	782620	4	4	4	19
SPMP24_bin.28	MEDIUM	86.58	3.07	2063458	117	32158	19	124064	1	1	1	17
SPMP24_bin.30	MEDIUM	69.57	0	2146129	51	82165	8	274530	0	0	0	20
SPMP24_bin.31	HIGH	90.61	4.85	3916595	78	152812	8	473263	6	6	6	20
SPMP24_bin.34	MEDIUM	73.8	1.34	2172814	4	1407876	1	1407876	4	4	4	18
SPMP24_bin.35	MEDIUM	57.82	2.04	1657128	4	1140440	1	1140440	2	2	2	18
SPMP24_bin.36	MEDIUM	50.47	1.72	2524719	227	19780	41	146807	0	0	0	10
SPMP24_bin.4	HIGH	98.2	0	2296939	6	1307035	1	1307035	6	6	6	20
SPMP24_bin.43	HIGH	100	2.68	2759311	14	502920	3	725175	6	6	6	20
SPMP24_bin.47	MEDIUM	64.85	1.35	3041399	128	57923	15	202486	0	0	0	12
SPMP24_bin.49	MEDIUM	68.8	2.68	1889222	114	28878	21	100589	0	0	0	16
SPMP24_bin.50	MEDIUM	88.71	2.53	2713899	68	71495	14	179092	1	0	1	16
SPMP24_bin.51	MEDIUM	74.52	1.6	1971116	129	25483	26	68773	0	0	0	13
SPMP24_bin.52	HIGH	96.23	0.68	2865465	14	515434	2	988086	2	2	2	18
SPMP24_bin.6	MEDIUM	72.2	2.05	1922814	200	13967	44	57640	1	1	1	16
SPMP24_bin.60	MEDIUM	100	1.89	2582063	20	393152	3	704233	7	0	7	20
SPMP24_bin.62	MEDIUM	53	0.84	1714807	227	8921	59	33682	0	0	0	16
SPMP24_bin.63	MEDIUM	95.81	1.69	2831904	20	211673	5	410041	2	0	2	20
SPMP24_bin.66	MEDIUM	79.15	0.58	1868701	2	1231489	1	1231489	3	0	4	17
SPMP24_bin.67	MEDIUM	89	0.6	2518510	67	62903	13	305246	0	0	0	17
SPMP24_bin.68	MEDIUM	81.9	3.55	3290279	137	54734	19	180413	1	1	1	19
SPMP24_bin.69	MEDIUM	50.71	1.27	2459421	198	19100	39	110945	0	0	0	13
SPMP24_bin.7	MEDIUM	54.93	0.2	3073042	293	15325	59	59110	0	0	0	17
SPMP24_bin.70	MEDIUM	52.81	3.51	2118011	112	30113	20	108133	1	0	1	10
SPMP24_bin.71	HIGH	95.54	0.68	2202131	64	75557	8	296173	2	2	2	19
SPMP24_bin.8	MEDIUM	80.38	1.58	2371311	11	613690	2	685080	5	2	5	19
SPMP24_bin.9	HIGH	94.52	0.67	1903967	10	259881	3	487834	1	1	1	20
SPMP25_bin.1	MEDIUM	61.4	0	1271335	5	314209	2	588301	2	1	2	8
SPMP25_bin.11	HIGH	93.56	0.68	2946585	14	304888	4	489721	2	2	2	20
SPMP25_bin.15	HIGH	95.92	1.24	2185071	14	234344	4	370766	4	4	4	20
SPMP25_bin.19	MEDIUM	74.44	0	1688188	141	18300	32	57136	0	0	0	11
SPMP25_bin.21	MEDIUM	56.7	0.29	2045719	161	17238	39	60860	0	0	0	16
SPMP25_bin.27	HIGH	98.66	0.67	2109703	6	450341	2	769064	3	3	2	20
SPMP25_bin.28	MEDIUM	79.85	4.11	2448665	83	57914	14	115707	0	0	0	14
SPMP25_bin.29	MEDIUM	97.99	1.69	3081162	23	331287	4	650962	4	0	4	20
SPMP25_bin.30	HIGH	98.23	1.16	2087647	6	1476228	1	1476228	3	4	3	20
SPMP25_bin.31	MEDIUM	78.57	0	1688012	19	184678	4	306440	0	0	0	13
SPMP25_bin.33	MEDIUM	64.81	1.72	4654985	149	54435	26	196458	0	0	0	15
SPMP25_bin.36	MEDIUM	87.28	0.53	2809616	78	70826	11	306004	3	5	3	14
SPMP25_bin.4	MEDIUM	84.04	0.52	2044660	7	396836	2	829543	6	7	6	20
SPMP25_bin.40	HIGH	93.05	1.86	2696726	32	163075	5	428426	5	3	5	20
SPMP25_bin.41	HIGH	90.91	1.61	1837568	46	68936	8	246328	1	1	1	20
SPMP25_bin.42	MEDIUM	96.39	0	2205845	18	268323	4	387523	1	0	1	19
SPMP25_bin.43	MEDIUM	70.85	1.21	2268966	144	24268	30	85253	0	0	0	17
SPMP25_bin.44	HIGH	92.95	4.08	2438801	34	171238	5	333444	3	3	3	20
SPMP25_bin.49	HIGH	90.47	1.9	3346083	57	121670	9	324138	2	2	2	19
SPMP25_bin.5	HIGH	92.67	0	1925004	32	101542	6	234431	1	1	1	19
SPMP25_bin.50	MEDIUM	87.54	0.67	2202672	35	110759	7	268744	1	1	1	18
SPMP25_bin.51	MEDIUM	95.56	0	1989803	17	133770	3	615064	3	3	3	17
SPMP25_bin.53	HIGH	90.27	0.67	2875109	20	256524	4	778781	3	2	3	19
SPMP25_bin.54	HIGH	98.66	2.01	2848252	30	176388	6	415758	3	3	3	20
SPMP25_bin.59	HIGH	96.64	0	2379635	35	120766	6	351207	3	3	3	20
SPMP25_bin.61	MEDIUM	53.45	0	901198	4	258749	2	388350	0	0	0	12
SPMP25_bin.62	MEDIUM	87.41	0.21	3144477	91	60637	19	169020	3	1	3	13
SPMP25_bin.68	MEDIUM	60.91	0	1562706	36	80049	6	190806	0	0	0	19
SPMP25_bin.7	MEDIUM	76.71	0	1600181	5	442383	2	616736	2	2	2	20
SPMP25_bin.71	MEDIUM	54.39	0	3105556	19	210808	5	472684	3	0	3	20
SPMP25_bin.72	HIGH	95.58	2.72	2446514	18	259368	4	545768	3	3	5	18
SPMP25_bin.73	HIGH	98.45	0.81	2816129	10	444766	3	782273	2	2	2	18
SPMP25_bin.76	MEDIUM	75.33	0	2027377	67	47589	11	243957	0	0	0	17
SPMP25_bin.77	MEDIUM	62.41	0	1402102	151	13988	34	50958	0	0	0	14
SPMP25_bin.80	MEDIUM	83.39	0	1635828	35	88240	6	299168	0	0	0	18
SPMP25_bin.81	MEDIUM	82.46	0	3591683	210	26232	40	125138	0	0	0	17
SPMP25_bin.82	MEDIUM	94.48	1.21	2714406	29	165080	5	638440	2	0	2	20
SPMP25_bin.83	MEDIUM	82.75	0.34	1923963	50	58588	12	108014	1	2	1	17
SPMP25_bin.84	MEDIUM	56.73	0.63	2171245	8	332036	3	541429	6	5	6	18
SPMP25_bin.85	HIGH	98.24	0.72	4827154	44	279365	7	558301	5	6	5	20
SPMP25_bin.86	MEDIUM	80.39	2.72	1922353	85	67987	8	330006	0	0	0	18
SPMP25_bin.87	MEDIUM	91.69	2.15	2336190	67	47250	16	141090	0	0	0	15
SPMP25_bin.89	MEDIUM	70.41	0	2256481	96	37335	16	160818	1	0	1	16
SPMP25_bin.9	MEDIUM	75.28	5.45	1534265	3	949150	1	949150	2	0	2	18
SPMP25_bin.90	MEDIUM	68.47	0.07	1495656	129	17091	27	78329	0	0	0	14
SPMP25_bin.91	HIGH	90.38	1.34	2472456	13	211033	3	958115	1	1	1	18
SPMP25_bin.93	MEDIUM	92.47	0	2201070	29	116566	6	401837	0	0	0	15
SPMP26_bin.1	HIGH	97.99	0.67	3135115	7	626722	2	1211679	7	8	7	20
SPMP26_bin.10	MEDIUM	74.88	0	1732340	11	318601	3	348610	2	1	2	19
SPMP26_bin.100	MEDIUM	58.69	1.75	2297156	138	28180	29	76475	0	0	0	15
SPMP26_bin.102	HIGH	98.66	1.34	2957928	13	311980	4	516297	5	4	5	19
SPMP26_bin.104	MEDIUM	63.61	0.63	2254674	8	342463	2	1026879	4	3	4	19
SPMP26_bin.106	MEDIUM	78.47	0	1601865	131	20454	23	90486	0	1	0	18
SPMP26_bin.107	HIGH	97.96	0	2262191	9	323888	3	740199	6	5	7	20
SPMP26_bin.110	MEDIUM	83.92	0.73	1879129	89	45128	14	108262	0	0	0	17
SPMP26_bin.111	HIGH	97.99	1.34	2891739	7	613302	2	1018998	2	3	2	20
SPMP26_bin.14	MEDIUM	73.13	1.02	2100744	11	334492	3	696757	0	0	0	13
SPMP26_bin.18	MEDIUM	97.65	0	2341575	22	234290	4	403007	1	0	1	18
SPMP26_bin.2	MEDIUM	74.07	0	1156733	1	1156733	1	1156733	1	1	1	16
SPMP26_bin.20	HIGH	92.28	0.67	1930984	11	366958	3	438619	2	2	1	19
SPMP26_bin.21	HIGH	97.1	0.63	3001703	28	165319	6	475377	7	3	7	20
SPMP26_bin.24	MEDIUM	96.63	1.12	1486297	58	39189	12	115782	0	0	0	19
SPMP26_bin.26	MEDIUM	51.85	1.75	1294064	231	6246	65	21613	0	0	0	12
SPMP26_bin.3	MEDIUM	99.16	0	2649255	8	421176	3	648843	3	0	3	19
SPMP26_bin.36	MEDIUM	89.15	2.01	2207754	166	18240	37	50332	0	0	0	17
SPMP26_bin.37	HIGH	91.55	0	2439196	88	52025	14	209751	2	2	2	18
SPMP26_bin.38	HIGH	96.2	1.9	3128498	53	95248	8	347216	2	1	2	19
SPMP26_bin.4	HIGH	96.8	0	1692852	4	641713	2	681328	3	3	3	18
SPMP26_bin.41	MEDIUM	69.81	5.65	1733636	96	27745	22	68137	0	0	0	18
SPMP26_bin.50	MEDIUM	98.8	2.02	2833913	27	157092	7	281583	0	1	0	19
SPMP26_bin.52	MEDIUM	84.25	6.65	3076636	181	27280	35	100329	0	0	0	16
SPMP26_bin.53	MEDIUM	53.51	0	1459508	13	297123	2	479239	0	0	0	13
SPMP26_bin.59	HIGH	96.77	3.23	2147879	13	242075	4	427616	5	5	5	20
SPMP26_bin.6	MEDIUM	56.9	0	692386	2	381384	1	381384	0	0	0	15
SPMP26_bin.61	MEDIUM	80.78	2.22	2819135	28	196394	6	393471	6	5	6	20
SPMP26_bin.62	MEDIUM	80.94	0.8	1963020	136	23386	26	117839	0	1	0	16
SPMP26_bin.67	MEDIUM	64.7	0	1482654	9	180580	3	380216	1	0	1	17
SPMP26_bin.7	MEDIUM	96.26	0.69	2336631	5	1597672	1	1597672	4	0	4	20
SPMP26_bin.72	HIGH	97.98	2.42	2527402	39	120374	6	405540	3	3	3	20
SPMP26_bin.74	MEDIUM	56.7	0.68	1238685	46	63911	8	99384	0	1	0	14
SPMP26_bin.75	MEDIUM	93.74	1.34	2383251	42	86264	11	154534	1	1	1	15
SPMP26_bin.8	MEDIUM	99.16	0	1763862	5	1009593	1	1009593	0	0	0	18
SPMP26_bin.80	MEDIUM	72.07	1	1818868	95	39235	15	203949	0	0	0	16
SPMP26_bin.81	MEDIUM	97.31	0	2277734	14	344864	3	637045	2	0	2	19
SPMP26_bin.82	MEDIUM	68.89	0.69	1451453	209	8479	53	38620	0	0	0	6
SPMP26_bin.84	MEDIUM	91.48	1.34	2625334	92	52067	19	106607	0	0	0	18
SPMP26_bin.85	MEDIUM	98.64	1.69	3037351	29	171358	6	478151	1	0	1	17
SPMP26_bin.87	MEDIUM	95.2	0.28	2285000	57	63922	12	203970	0	1	0	19
SPMP26_bin.9	MEDIUM	93.03	1.6	3414092	195	24055	43	93827	1	1	1	16
SPMP26_bin.90	HIGH	95.04	0.02	1999648	20	192757	4	406920	1	2	1	19
SPMP26_bin.92	MEDIUM	62.86	0	1775711	42	71109	8	198129	0	1	0	17
SPMP26_bin.94	HIGH	94.62	0	2539466	19	248441	4	461401	4	3	3	19
SPMP26_bin.95	MEDIUM	60.87	0	2205128	3	807668	2	944979	5	3	5	19
SPMP26_bin.96	MEDIUM	53.76	0.81	1565599	7	461640	2	488180	1	1	1	15
SPMP26_bin.99	MEDIUM	74.86	5.37	1537417	5	631037	2	644128	2	2	3	20
SPMP27_bin.1	HIGH	100	0	2211779	6	698713	2	790448	3	3	3	20
SPMP27_bin.11	HIGH	95.82	0.81	3100031	68	112848	9	358706	2	2	2	19
SPMP27_bin.12	MEDIUM	72.66	1.12	1196761	24	75919	6	164799	0	0	0	18
SPMP27_bin.14	MEDIUM	85.81	4.05	2317250	179	20939	38	54655	0	0	0	11
SPMP27_bin.16	MEDIUM	95.11	0.82	2262501	61	50606	14	195334	1	1	1	17
SPMP27_bin.17	HIGH	97.9	0.9	2319476	4	1208561	1	1208561	5	5	5	20
SPMP27_bin.20	MEDIUM	52.32	0	1545671	154	13623	38	36996	0	0	0	9
SPMP27_bin.24	MEDIUM	87.55	1.27	3029468	11	480273	3	771441	6	4	6	20
SPMP27_bin.25	MEDIUM	89.15	0	2571391	99	44639	20	124599	1	1	1	17
SPMP27_bin.26	HIGH	98.1	0.63	3589548	21	291151	5	580905	5	3	5	20
SPMP27_bin.28	MEDIUM	90.09	0	3245722	74	95191	10	277331	0	0	0	20
SPMP27_bin.30	MEDIUM	95.97	0	2751175	25	208745	4	600578	0	0	0	17
SPMP27_bin.32	MEDIUM	58.93	0	3071147	300	14836	64	46490	1	0	1	17
SPMP27_bin.33	MEDIUM	93.57	0.88	2938670	24	242831	5	471263	2	0	2	17
SPMP27_bin.36	MEDIUM	82.17	1.08	3784967	124	54701	22	255149	0	1	0	18
SPMP27_bin.37	HIGH	91.55	3.62	2891395	32	211004	5	457867	4	1	4	18
SPMP27_bin.38	HIGH	96.88	0.96	3127427	17	496239	3	617581	1	1	1	19
SPMP27_bin.4	MEDIUM	57.61	0	1180672	5	271573	2	429084	0	0	0	12
SPMP27_bin.40	MEDIUM	94.06	0	2431966	99	39879	20	105323	0	0	0	16
SPMP27_bin.46	MEDIUM	55.54	0.19	1524385	127	16792	29	60091	0	0	0	12
SPMP27_bin.48	MEDIUM	89.14	0	3813436	101	65458	16	307794	0	0	0	18
SPMP27_bin.5	HIGH	96.13	0	3834203	14	820037	3	856244	1	1	1	19
SPMP27_bin.50	MEDIUM	75.67	0.13	2365125	29	163603	6	262609	0	0	0	14
SPMP27_bin.51	HIGH	90.71	1.61	3947573	55	222832	7	497099	2	2	2	20
SPMP27_bin.52	MEDIUM	87.66	0.26	1485835	6	392498	2	632662	3	3	3	18
SPMP27_bin.54	MEDIUM	86.91	0.67	2553314	29	117548	8	335786	0	1	0	18
SPMP27_bin.57	HIGH	95.02	0.91	4426736	85	100556	16	451127	4	4	4	18
SPMP27_bin.58	MEDIUM	66.88	0	2040466	202	14760	45	73657	0	0	0	11
SPMP27_bin.59	HIGH	96.09	0.38	4710386	45	149493	9	548000	2	2	2	19
SPMP27_bin.67	MEDIUM	81.21	0	2191467	8	675948	2	746390	5	5	5	20
SPMP27_bin.7	HIGH	97.04	0	3365421	5	2034981	1	2034981	3	2	3	19
SPMP27_bin.71	MEDIUM	76.67	0	2573373	131	31495	29	73392	0	0	0	15
SPMP27_bin.72	HIGH	98.47	2.68	2762626	15	262446	4	501387	5	4	5	20
SPMP27_bin.76	HIGH	98.26	1.5	4048026	44	174996	8	335068	7	6	7	20
SPMP27_bin.78	MEDIUM	97.89	3.2	5584296	37	484099	4	1274533	2	0	2	18
SPMP27_bin.8	HIGH	97.49	1.98	4217432	55	215437	7	694251	4	4	4	20
SPMP27_bin.80	MEDIUM	73.12	0.67	2333403	120	34975	23	97589	0	2	0	15
SPMP27_bin.83	MEDIUM	82.08	0	3709834	104	57799	18	197584	1	0	1	18
SPMP28_bin.10	MEDIUM	52.02	0.14	1899509	5	1185576	1	1185576	3	3	3	14
SPMP28_bin.103	MEDIUM	70.47	0.22	1545841	40	73209	7	179107	2	2	2	20
SPMP28_bin.104	HIGH	97.84	1.44	2504051	16	378922	3	496280	1	1	1	19
SPMP28_bin.107	HIGH	94.81	4.75	2662445	52	164352	6	327765	5	5	5	20
SPMP28_bin.108	MEDIUM	75.8	3.89	2094779	84	48447	14	167179	1	0	1	19
SPMP28_bin.11	MEDIUM	78.35	1.7	1859384	11	246533	3	457323	3	3	3	20
SPMP28_bin.12	HIGH	96.39	2.25	3641990	5	1910147	1	1910147	4	4	4	20
SPMP28_bin.123	MEDIUM	97.85	1.68	2207053	11	541272	2	590325	3	0	3	20
SPMP28_bin.125	HIGH	96.24	0.62	4237622	10	770470	2	1547057	3	3	3	20
SPMP28_bin.127	HIGH	94.83	0.34	2235345	3	958397	2	1032523	4	5	4	20
SPMP28_bin.128	MEDIUM	70.15	0.77	3361847	160	40527	32	121446	0	0	0	17
SPMP28_bin.13	HIGH	91.49	0.63	3196837	14	275648	4	705291	4	4	4	19
SPMP28_bin.130	HIGH	94.18	1.37	2885272	44	112399	8	272050	3	3	3	20
SPMP28_bin.133	MEDIUM	98.99	0	2190003	2	1502614	1	1502614	4	0	4	20
SPMP28_bin.134	MEDIUM	52.82	0.81	1513680	4	378028	2	650854	2	2	2	17
SPMP28_bin.137	HIGH	93.62	1.34	2841436	19	418876	3	689644	4	4	4	20
SPMP28_bin.140	MEDIUM	88.37	0.67	1973593	7	399665	2	979780	4	5	4	20
SPMP28_bin.141	MEDIUM	61.4	1.75	2860461	195	24049	37	89992	2	1	2	15
SPMP28_bin.143	MEDIUM	97.32	0.67	2766514	10	375474	2	1076576	5	0	5	19
SPMP28_bin.15	MEDIUM	77.72	0	2691336	5	661960	2	1176846	8	3	8	20
SPMP28_bin.16	MEDIUM	94.03	2.39	2003261	5	1307631	1	1307631	1	0	1	20
SPMP28_bin.17	HIGH	99.25	0	3874298	13	460779	3	1065058	6	6	6	20
SPMP28_bin.19	MEDIUM	92.65	5.39	2614115	76	75812	14	127090	2	2	2	20
SPMP28_bin.2	MEDIUM	53.64	0	935661	2	636543	1	636543	1	1	1	17
SPMP28_bin.21	MEDIUM	77.61	0	2344941	101	42953	18	160878	0	0	0	13
SPMP28_bin.22	HIGH	95.58	1.36	2741569	15	419246	3	621781	4	4	4	20
SPMP28_bin.23	MEDIUM	70	0	1564784	16	259868	3	392316	4	0	4	19
SPMP28_bin.24	MEDIUM	62.54	0	1414302	92	29781	15	82450	1	1	1	14
SPMP28_bin.26	MEDIUM	86.69	0.67	2412760	14	298546	3	756181	2	2	2	20
SPMP28_bin.29	MEDIUM	98.42	5.45	3898780	55	187772	7	424715	7	7	7	20
SPMP28_bin.31	MEDIUM	68.85	0.16	2294381	102	34365	20	122197	1	1	1	17
SPMP28_bin.32	MEDIUM	59.79	0.59	2369844	172	21063	36	66570	1	1	1	13
SPMP28_bin.33	MEDIUM	69.83	5.17	3040825	50	202887	6	408572	1	1	1	1
SPMP28_bin.34	MEDIUM	92.25	1.34	2624153	55	92101	9	220165	0	1	0	12
SPMP28_bin.40	HIGH	92.06	0.38	3340860	50	122993	8	442989	3	2	3	20
SPMP28_bin.42	MEDIUM	74.09	1.34	2152727	106	34279	16	119488	1	2	1	18
SPMP28_bin.43	MEDIUM	52.63	0	1822572	109	27039	20	123926	1	2	1	17
SPMP28_bin.44	HIGH	96.32	1.16	4818517	60	165266	11	345171	4	4	4	19
SPMP28_bin.48	MEDIUM	78.41	0	1455575	19	161974	4	241499	1	1	1	16
SPMP28_bin.50	MEDIUM	66.64	2.22	2061443	131	28563	22	93834	0	0	0	17
SPMP28_bin.51	MEDIUM	75.07	0.28	4334189	228	36423	40	130760	3	1	3	18
SPMP28_bin.53	HIGH	95.99	1.68	2896722	34	255170	4	639237	1	1	1	18
SPMP28_bin.59	MEDIUM	68.01	0	1740800	84	35653	16	100371	0	0	0	16
SPMP28_bin.6	MEDIUM	70.47	0	1443653	2	1067601	1	1067601	2	3	2	18
SPMP28_bin.60	MEDIUM	94.46	4.87	2250378	65	55016	13	166618	1	0	1	18
SPMP28_bin.63	MEDIUM	93.62	2.35	2952325	13	305593	4	758725	1	2	1	17
SPMP28_bin.64	MEDIUM	79.64	0	1609960	3	1114971	1	1114971	4	4	4	18
SPMP28_bin.68	MEDIUM	89.77	2.04	2234552	21	254939	3	505487	3	4	4	20
SPMP28_bin.7	MEDIUM	51.87	0	1716295	4	892946	1	892946	3	3	3	20
SPMP28_bin.72	MEDIUM	99.4	0	2873272	15	350084	3	814801	0	0	0	20
SPMP28_bin.75	HIGH	97.11	1.7	2709650	27	178732	4	538951	4	4	4	20
SPMP28_bin.76	MEDIUM	50.48	3.76	1762903	134	20589	26	67289	2	0	2	14
SPMP28_bin.77	MEDIUM	82.45	2.37	3772438	203	32875	34	135824	2	1	2	20
SPMP28_bin.79	MEDIUM	98.55	1.29	2563098	25	167577	6	333329	3	0	3	20
SPMP28_bin.8	HIGH	91.95	0	2081548	1	2081548	1	2081548	2	2	2	20
SPMP28_bin.82	HIGH	96.96	0	2774728	21	234623	3	608840	2	2	2	19
SPMP28_bin.83	HIGH	97.98	2.71	3118083	65	125873	6	397274	1	2	2	18
SPMP28_bin.85	MEDIUM	57.15	0.71	1596809	126	21363	29	50929	0	1	0	11
SPMP28_bin.90	HIGH	95.88	0.68	2794303	3	2122227	1	2122227	3	3	3	20
SPMP29_bin.11	MEDIUM	83.49	0.02	4185554	96	60499	23	206435	1	0	1	19
SPMP29_bin.14	MEDIUM	82.31	0.34	2087418	11	354774	2	742828	3	3	3	19
SPMP29_bin.16	HIGH	93.07	3.23	2217273	11	193168	4	414280	1	1	1	19
SPMP29_bin.2	MEDIUM	58.62	0	904040	2	695475	1	695475	2	2	1	13
SPMP29_bin.20	HIGH	97.76	0.96	2137975	21	179538	3	689726	2	1	2	19
SPMP29_bin.23	MEDIUM	89.97	1.06	2739731	40	117023	8	382359	3	1	3	19
SPMP29_bin.25	MEDIUM	75.84	1.64	1890264	165	15384	34	89893	0	0	0	14
SPMP29_bin.28	MEDIUM	65.75	1.88	2678665	115	46032	18	128319	2	1	1	18
SPMP29_bin.29	MEDIUM	71.45	5.78	1975469	100	37038	15	135524	0	0	0	19
SPMP29_bin.3	MEDIUM	84.56	0.67	1973059	11	275452	3	466123	1	2	1	19
SPMP29_bin.31	MEDIUM	79.97	2.4	2523366	91	41301	17	214937	0	0	0	17
SPMP29_bin.32	HIGH	98.19	0.43	3493429	29	183719	5	498451	3	3	2	19
SPMP29_bin.33	HIGH	94.62	1.11	2360548	7	1792883	1	1792883	4	4	4	18
SPMP29_bin.36	MEDIUM	66.38	6.9	2020643	57	52396	11	140292	3	3	3	17
SPMP29_bin.37	HIGH	98.3	0.6	2130230	30	227513	3	458642	3	3	3	18
SPMP29_bin.39	MEDIUM	96.6	0.67	2163896	15	199147	4	443995	0	1	0	18
SPMP29_bin.40	MEDIUM	91.95	1.68	2275930	30	105887	7	240307	0	0	0	20
SPMP29_bin.42	HIGH	97.96	1.36	2705917	25	210658	4	424033	6	6	6	20
SPMP29_bin.43	MEDIUM	54.06	0	1470735	57	66216	9	102383	0	0	0	18
SPMP29_bin.44	HIGH	97.17	1.52	2217469	16	260124	3	502483	5	5	5	20
SPMP29_bin.45	HIGH	94.04	2.5	1972293	6	1683203	1	1683203	3	1	3	20
SPMP29_bin.46	MEDIUM	63.17	0	1777156	123	24076	26	89485	0	0	0	15
SPMP29_bin.5	MEDIUM	97.42	2	2840175	11	352542	3	817083	3	0	3	18
SPMP29_bin.51	MEDIUM	83.99	0	2056551	62	45393	15	107320	1	1	1	19
SPMP29_bin.54	HIGH	98.84	1.36	2526715	13	360891	3	552485	6	5	6	20
SPMP29_bin.56	MEDIUM	77.3	0	1806357	45	95018	7	226772	1	0	1	15
SPMP29_bin.58	HIGH	95.46	0.63	3198329	21	204294	6	432954	4	4	4	20
SPMP29_bin.6	MEDIUM	85.91	0	1673807	2	1633255	1	1633255	2	3	2	20
SPMP29_bin.64	MEDIUM	66.38	0	1943952	93	29198	22	105681	0	0	0	18
SPMP29_bin.65	MEDIUM	82.28	2.34	2719008	133	34919	26	107290	0	0	0	16
SPMP29_bin.69	HIGH	98.08	4.54	3677578	10	847779	2	1834664	8	4	9	20
SPMP29_bin.7	HIGH	97.31	0.9	2247207	16	279853	4	343744	3	2	3	20
SPMP29_bin.71	MEDIUM	85.35	0	1973496	11	318842	3	576138	2	1	2	20
SPMP29_bin.72	HIGH	99.29	0	2068332	6	408557	2	868824	4	4	4	20
SPMP29_bin.77	MEDIUM	97.12	0	2153030	19	254559	3	660897	3	0	3	20
SPMP29_bin.81	MEDIUM	97.08	0.23	1990170	8	398337	2	604781	3	0	3	20
SPMP29_bin.82	HIGH	98.25	0	2600080	14	322268	4	604951	3	3	3	19
SPMP29_bin.83	MEDIUM	70.18	0	1864801	7	1139020	1	1139020	2	0	2	16
SPMP29_bin.84	MEDIUM	74.85	0	1878834	11	534691	2	820416	1	0	1	15
SPMP29_bin.86	MEDIUM	53.7	0.9	1588137	107	22968	22	81817	0	0	0	14
SPMP29_bin.88	MEDIUM	89.87	1.34	2707598	41	138222	8	236433	2	2	2	20
SPMP29_bin.9	HIGH	98.7	0	2334459	4	1194085	1	1194085	3	3	3	20
SPMP30_bin.10	HIGH	99.2	0.6	2219138	14	349299	3	663139	3	2	3	19
SPMP30_bin.100	MEDIUM	61.47	0.73	1987778	157	18594	34	117109	0	0	0	9
SPMP30_bin.101	HIGH	96.41	1.27	3120644	25	180422	6	513882	4	4	4	20
SPMP30_bin.102	HIGH	99.12	0.29	2749368	7	572172	2	1056467	3	3	3	20
SPMP30_bin.103	MEDIUM	83.41	0.97	2664169	38	154934	7	280083	0	0	0	15
SPMP30_bin.107	MEDIUM	83.53	0	2280470	88	47872	16	176430	1	0	1	19
SPMP30_bin.109	MEDIUM	83.88	4.34	3041508	183	26553	36	78219	0	0	0	16
SPMP30_bin.11	HIGH	98.64	0.68	2876530	8	1016853	2	1181990	4	4	4	20
SPMP30_bin.118	MEDIUM	96.56	1.95	2234331	7	1410271	1	1410271	1	0	1	20
SPMP30_bin.12	MEDIUM	75.8	0	2360925	127	29116	25	132164	2	1	2	14
SPMP30_bin.127	MEDIUM	85.34	5.64	1963638	44	90975	8	175684	1	1	1	17
SPMP30_bin.13	HIGH	94.61	0	1992615	6	1535186	1	1535186	2	2	2	20
SPMP30_bin.132	MEDIUM	90.55	1.01	2092864	27	201611	5	276284	1	1	2	17
SPMP30_bin.134	MEDIUM	92.6	1.69	2663446	11	399834	2	1000979	3	0	3	18
SPMP30_bin.135	MEDIUM	75.07	1.68	2153041	221	15369	42	67010	0	0	0	9
SPMP30_bin.136	MEDIUM	100	0	2798878	103	1758261	1	1758261	2	0	2	18
SPMP30_bin.137	MEDIUM	57.05	0.64	3475395	313	15914	62	82170	1	1	1	14
SPMP30_bin.140	MEDIUM	57.62	3.8	1886301	30	123863	6	337439	1	1	1	11
SPMP30_bin.142	MEDIUM	61.41	0.67	1252450	5	706852	1	706852	0	0	0	7
SPMP30_bin.144	MEDIUM	65.08	0.67	1938059	160	18165	35	83105	1	1	1	10
SPMP30_bin.147	MEDIUM	74.07	2.01	1592559	95	29957	16	118294	0	0	0	13
SPMP30_bin.148	MEDIUM	77.81	2.4	1468228	59	68092	8	159469	1	1	1	12
SPMP30_bin.149	HIGH	95.97	1.34	2584824	26	257411	4	417639	3	3	3	18
SPMP30_bin.150	MEDIUM	56.19	0	1207834	130	13071	26	50600	0	0	0	17
SPMP30_bin.151	MEDIUM	95.35	5.13	7085756	174	126521	16	689693	2	3	2	20
SPMP30_bin.160	HIGH	94.41	0.47	2864583	6	820792	2	937203	3	5	4	19
SPMP30_bin.161	MEDIUM	79.58	2.56	1618240	68	66074	10	138408	1	0	1	18
SPMP30_bin.162	MEDIUM	84.93	9.51	2442324	97	44371	18	135249	0	0	0	15
SPMP30_bin.163	MEDIUM	54.33	0	1226734	51	42048	8	243899	0	0	0	10
SPMP30_bin.164	MEDIUM	71.97	5.03	1756105	143	19025	29	62146	0	0	0	17
SPMP30_bin.166	HIGH	98.3	1.13	2549827	17	263871	4	385738	5	5	5	20
SPMP30_bin.167	MEDIUM	51.07	0.72	2327146	173	20418	32	92259	0	0	0	13
SPMP30_bin.168	MEDIUM	98.28	8.78	3350573	137	38222	28	117641	2	2	2	20
SPMP30_bin.169	HIGH	90.53	0	2194173	11	348793	3	480588	5	5	5	20
SPMP30_bin.17	MEDIUM	85.99	1.45	2700049	27	161833	7	276262	2	0	2	19
SPMP30_bin.170	MEDIUM	65.66	0.75	1823906	125	23780	23	92003	1	1	1	15
SPMP30_bin.172	MEDIUM	75.29	0.67	2528086	16	267148	4	426398	5	5	5	19
SPMP30_bin.174	MEDIUM	63.79	0	2191654	42	95415	9	211575	0	0	0	14
SPMP30_bin.175	MEDIUM	89.3	0.67	2493104	42	87269	10	301917	2	2	2	19
SPMP30_bin.176	MEDIUM	89.6	1.36	2967155	113	43756	25	114624	0	2	0	17
SPMP30_bin.177	MEDIUM	66.78	1.75	2035885	174	17497	37	56065	0	0	0	12
SPMP30_bin.178	HIGH	97.26	0.68	2741038	14	818949	2	948103	1	1	1	18
SPMP30_bin.18	MEDIUM	81.81	0	2459128	77	47474	17	187488	1	1	1	18
SPMP30_bin.184	MEDIUM	57.32	4.46	2749361	192	26092	32	108341	0	0	0	14
SPMP30_bin.186	MEDIUM	75.26	2.6	2110799	150	25307	29	70438	0	0	0	14
SPMP30_bin.189	MEDIUM	95.05	0.81	2009275	40	105491	8	169840	1	0	1	18
SPMP30_bin.193	MEDIUM	56.03	0	2733369	138	27592	31	94823	0	1	0	16
SPMP30_bin.21	MEDIUM	88.59	1.03	1890624	45	72515	10	137135	0	0	0	13
SPMP30_bin.25	MEDIUM	83.87	0	1739997	7	363034	2	587830	3	0	3	19
SPMP30_bin.26	HIGH	92.07	0.9	2012595	45	77010	9	162771	2	1	2	18
SPMP30_bin.29	MEDIUM	89.61	1.76	2070255	93	46644	15	168088	1	0	1	18
SPMP30_bin.31	MEDIUM	82.75	2.22	2689004	38	130610	8	199744	3	1	3	20
SPMP30_bin.32	MEDIUM	82.39	1.34	2557227	102	43482	18	125890	1	0	1	16
SPMP30_bin.34	HIGH	95.24	0.67	2236971	15	260125	3	557277	3	3	3	20
SPMP30_bin.39	MEDIUM	98.66	0	2561559	26	128223	7	423204	2	0	2	17
SPMP30_bin.4	HIGH	97.32	0.34	2251867	3	812437	2	1105762	3	3	3	20
SPMP30_bin.41	MEDIUM	85.34	0	2494321	63	76018	13	182317	0	0	0	15
SPMP30_bin.43	MEDIUM	65.92	1.18	1890588	185	15085	42	61561	0	1	0	18
SPMP30_bin.44	MEDIUM	59.79	0.81	2715290	204	21482	38	82187	0	0	0	14
SPMP30_bin.5	MEDIUM	60.96	0.63	2509496	15	281890	3	552960	1	1	2	17
SPMP30_bin.56	MEDIUM	93.72	1.45	2801500	23	422381	3	837114	2	0	2	19
SPMP30_bin.6	HIGH	95.13	0	1982792	3	593542	2	852899	2	3	2	20
SPMP30_bin.60	MEDIUM	80.9	0.63	1845929	10	331006	2	643233	2	2	2	18
SPMP30_bin.61	MEDIUM	85.88	1.41	4147838	163	44300	30	138115	3	1	3	19
SPMP30_bin.65	MEDIUM	83.59	0	1891076	110	31407	18	80061	1	1	1	20
SPMP30_bin.67	MEDIUM	97.49	5.26	5169495	102	133808	12	393325	6	6	6	19
SPMP30_bin.69	MEDIUM	88.64	0.59	3334033	233	23489	40	95083	0	0	0	18
SPMP30_bin.7	MEDIUM	99.08	0	2216001	3	718609	2	825593	4	0	4	20
SPMP30_bin.70	MEDIUM	69.05	2.04	2030171	77	47701	15	120780	0	0	0	16
SPMP30_bin.72	MEDIUM	80.43	3.86	2402748	161	31115	26	98499	0	0	0	17
SPMP30_bin.74	HIGH	98.7	0.88	3791442	36	181381	7	435378	3	3	3	20
SPMP30_bin.75	MEDIUM	97.17	1.89	2765824	12	361771	2	1282275	7	0	7	20
SPMP30_bin.78	MEDIUM	57.89	0	887078	9	273487	2	375374	0	1	0	9
SPMP30_bin.8	HIGH	97.09	1.4	2086105	14	246140	4	371023	1	1	1	19
SPMP30_bin.80	HIGH	98.08	2.69	3197640	34	308298	4	559728	6	4	6	20
SPMP30_bin.81	MEDIUM	79.44	1.48	2339431	47	84688	10	195254	0	0	0	17
SPMP30_bin.83	MEDIUM	88.98	0	1957908	18	154077	4	497066	3	3	3	18
SPMP30_bin.84	MEDIUM	86.25	2.13	1932114	59	72415	10	166102	2	1	2	18
SPMP30_bin.86	MEDIUM	84.98	1.14	2171069	94	33864	19	138030	1	1	1	19
SPMP30_bin.87	HIGH	92.72	0	2950872	11	767414	2	1127884	4	4	4	18
SPMP30_bin.88	MEDIUM	78.45	8.62	2535013	46	144768	6	316301	0	0	0	10
SPMP30_bin.9	HIGH	99.29	0	1944900	6	368543	2	776372	4	4	4	20
SPMP30_bin.90	HIGH	93.06	2.88	2200066	13	224906	4	409178	1	1	1	19
SPMP30_bin.91	MEDIUM	74.5	0.67	1829646	26	102160	7	185377	1	1	2	16
SPMP30_bin.93	HIGH	99.19	3.02	2816258	25	207049	5	476820	6	4	6	20
SPMP30_bin.97	HIGH	97.88	0.3	2167707	29	140922	6	298324	1	1	1	20
SPMP30_bin.98	MEDIUM	72.41	0.68	2328053	183	18703	41	49007	0	0	0	14
SPMP31_bin.10	MEDIUM	98.16	0	2174432	3	648662	2	1012960	4	0	4	20
SPMP31_bin.100	MEDIUM	80.78	1.15	2189264	69	60528	13	128317	1	0	1	18
SPMP31_bin.104	MEDIUM	95.92	1.24	2322392	39	106100	7	242825	3	0	3	19
SPMP31_bin.109	MEDIUM	66.44	2.01	1732562	29	180028	4	278757	1	1	1	13
SPMP31_bin.11	HIGH	91.81	0.58	2656498	12	617667	2	711608	4	3	4	18
SPMP31_bin.110	HIGH	90.75	0.44	4499955	33	232645	7	714826	5	6	5	20
SPMP31_bin.114	HIGH	93.12	2.35	2643035	29	259815	4	455447	1	3	2	19
SPMP31_bin.116	MEDIUM	65.22	0	2346074	104	43614	17	141605	1	1	1	20
SPMP31_bin.119	MEDIUM	65.33	1.55	1512561	74	30451	16	92936	0	0	0	16
SPMP31_bin.126	MEDIUM	50.88	0	1253167	5	1000569	1	1000569	2	0	2	11
SPMP31_bin.128	MEDIUM	57.15	1.25	1313817	26	93609	6	144379	0	0	0	14
SPMP31_bin.129	MEDIUM	100	0	1853786	2	1787433	1	1787433	2	0	2	18
SPMP31_bin.130	MEDIUM	84.96	0	1749026	45	82077	8	211805	1	1	1	17
SPMP31_bin.131	MEDIUM	76.75	0.67	2137600	44	91805	8	279302	2	1	2	18
SPMP31_bin.133	HIGH	94.63	0	2550905	5	586236	2	904594	3	3	3	19
SPMP31_bin.135	MEDIUM	85.86	3.5	2436461	42	87568	8	309060	2	2	2	19
SPMP31_bin.14	MEDIUM	83.4	1.17	2084032	20	140582	4	581539	2	0	2	18
SPMP31_bin.142	MEDIUM	94.64	2.22	3452780	29	188602	6	505648	8	0	8	20
SPMP31_bin.145	HIGH	94.88	0.32	3182399	4	1132088	2	1278272	9	5	9	20
SPMP31_bin.148	MEDIUM	86.73	0	2522950	15	337992	3	570686	4	4	4	19
SPMP31_bin.149	MEDIUM	85.19	0	1644770	42	70386	5	397017	2	2	2	19
SPMP31_bin.150	MEDIUM	88.93	0.34	2298936	34	267388	4	379385	3	3	3	18
SPMP31_bin.151	MEDIUM	97.65	1.7	2220640	41	110217	7	231589	0	1	0	16
SPMP31_bin.157	MEDIUM	74.65	0.63	1834983	12	468712	2	511221	2	2	2	17
SPMP31_bin.158	MEDIUM	93.68	1.76	2765489	15	491583	3	557751	3	0	3	20
SPMP31_bin.161	MEDIUM	87.6	0	1993049	74	38740	14	148509	0	0	0	19
SPMP31_bin.163	MEDIUM	64.91	0.61	2188329	124	28586	27	94482	0	0	0	16
SPMP31_bin.164	MEDIUM	59.72	2.28	3451421	220	22626	44	140739	3	4	3	17
SPMP31_bin.166	HIGH	97.94	1.34	2176735	8	379971	2	747006	1	1	1	19
SPMP31_bin.168	HIGH	100	0.67	3339345	7	1089802	2	1322648	9	9	9	20
SPMP31_bin.170	MEDIUM	62.04	0.85	1846711	65	49304	10	168980	1	0	1	17
SPMP31_bin.171	HIGH	96.08	0.63	2938848	15	460811	3	515718	7	7	7	20
SPMP31_bin.172	MEDIUM	54.25	0.7	1955427	109	31752	22	81545	2	2	2	14
SPMP31_bin.174	MEDIUM	52.34	3.19	2696262	138	35755	24	218572	1	0	1	13
SPMP31_bin.175	HIGH	98.66	1.01	2187725	13	257373	3	735258	3	3	3	20
SPMP31_bin.177	MEDIUM	98.92	0	1869686	1	1869686	1	1869686	4	0	4	20
SPMP31_bin.179	HIGH	91.3	0.81	2793666	81	64517	16	147831	3	4	4	19
SPMP31_bin.182	MEDIUM	73.74	0.14	2224110	17	269328	3	527137	1	1	1	17
SPMP31_bin.185	HIGH	98.16	0.38	2761796	16	266478	4	558958	3	2	3	19
SPMP31_bin.187	MEDIUM	60.52	0	1663132	102	26229	21	72836	1	1	1	14
SPMP31_bin.188	MEDIUM	64.33	0.7	2206269	111	32278	22	131723	1	2	1	8
SPMP31_bin.192	MEDIUM	78.54	3.66	1831335	65	56862	10	191404	0	0	0	16
SPMP31_bin.194	HIGH	93.67	1.9	2720235	20	225796	5	473130	6	3	6	19
SPMP31_bin.2	MEDIUM	85.38	0	1810189	6	455441	2	601980	3	0	3	15
SPMP31_bin.20	MEDIUM	62.36	0	1487525	28	90098	7	153331	0	1	0	15
SPMP31_bin.21	HIGH	95.08	0	2078537	33	120656	7	262376	2	2	2	18
SPMP31_bin.23	HIGH	97.17	4.35	2380762	11	458915	2	989078	4	4	5	20
SPMP31_bin.25	HIGH	95.3	1.61	1923267	13	290902	3	480688	1	1	1	19
SPMP31_bin.27	MEDIUM	67.89	1.34	2116837	59	58965	12	134689	1	1	1	13
SPMP31_bin.28	MEDIUM	89.49	0.84	2205830	41	123827	8	200891	2	2	2	17
SPMP31_bin.3	HIGH	94.6	1.35	3317470	6	1816821	1	1816821	3	3	3	20
SPMP31_bin.30	MEDIUM	95.23	5.37	2903700	21	378834	3	685672	7	6	7	20
SPMP31_bin.31	MEDIUM	73.35	1.34	1879700	70	47795	13	134838	0	0	0	16
SPMP31_bin.32	MEDIUM	54.64	0.1	1211599	27	179824	3	271617	0	0	0	7
SPMP31_bin.34	MEDIUM	58.45	0	1881709	98	29416	23	67337	1	0	1	16
SPMP31_bin.35	MEDIUM	80.38	0	1592186	10	288696	3	350369	1	1	1	19
SPMP31_bin.36	MEDIUM	54.91	1.72	1277379	81	24855	16	81261	0	0	0	11
SPMP31_bin.4	HIGH	97.97	0	2167697	2	1796167	1	1796167	4	4	4	20
SPMP31_bin.41	MEDIUM	88.83	0	1965791	39	77390	10	139634	1	2	0	19
SPMP31_bin.44	MEDIUM	87.08	0.67	2081558	53	67156	9	341858	1	1	1	12
SPMP31_bin.46	MEDIUM	96.64	0.81	1757951	21	126601	5	223449	3	0	3	20
SPMP31_bin.47	HIGH	92.45	1.34	2416268	56	98753	10	174721	4	4	5	20
SPMP31_bin.49	MEDIUM	86.14	0.19	2557199	25	236053	4	631979	4	0	4	17
SPMP31_bin.5	MEDIUM	84	0	2379951	7	486082	2	850568	3	0	3	18
SPMP31_bin.50	MEDIUM	67.29	0	2478649	13	535396	3	621174	4	4	3	20
SPMP31_bin.52	MEDIUM	91.01	6.9	1377746	23	1207388	1	1207388	1	0	1	20
SPMP31_bin.57	MEDIUM	71.33	9.71	2895829	118	47027	20	127198	0	0	0	14
SPMP31_bin.6	MEDIUM	77.15	0	1886274	9	268120	3	533306	5	5	5	20
SPMP31_bin.60	MEDIUM	74.73	2.33	3303325	68	105213	11	229335	1	0	1	15
SPMP31_bin.62	MEDIUM	74.47	3.45	3430462	39	141684	8	299207	1	1	1	16
SPMP31_bin.64	HIGH	95.96	1.53	4741303	20	357107	4	812662	4	4	3	20
SPMP31_bin.69	MEDIUM	61.9	5.3	2802198	139	36420	24	230100	0	0	0	13
SPMP31_bin.71	MEDIUM	75.81	0	1488493	19	122109	5	266271	3	1	3	16
SPMP31_bin.73	MEDIUM	70.61	0.3	1743485	107	29941	23	73492	1	1	1	19
SPMP31_bin.75	MEDIUM	58.35	1.4	1339201	25	87609	5	271579	1	1	1	14
SPMP31_bin.8	HIGH	99.25	0.96	2536589	6	542466	3	568424	1	1	1	20
SPMP31_bin.81	MEDIUM	87.7	2.01	3070155	18	289843	4	559709	7	3	7	20
SPMP31_bin.84	MEDIUM	96.23	4.58	2172050	21	559072	2	654683	3	0	3	20
SPMP31_bin.85	MEDIUM	79.47	0.67	2363151	28	146145	4	478606	2	2	2	19
SPMP31_bin.9	HIGH	98.49	0.67	2230466	3	1459561	1	1459561	3	4	3	20
SPMP31_bin.90	MEDIUM	75.83	3.9	2088273	73	52182	13	162551	0	0	0	16
SPMP31_bin.93	MEDIUM	79.72	0	2115382	82	52200	16	110105	3	2	3	20
SPMP31_bin.94	HIGH	92.63	0.68	2417190	10	619822	2	938242	1	1	1	20
SPMP31_bin.99	MEDIUM	95.17	2.46	3020616	16	572879	3	726805	5	0	5	20
SPMP32_bin.14	HIGH	93.63	0.23	2801089	9	527136	3	648514	4	4	4	20
SPMP32_bin.15	MEDIUM	57.89	0	1481287	5	343655	2	642692	2	2	2	11
SPMP32_bin.16	MEDIUM	95.08	1.07	2948049	24	344732	2	1195846	3	0	3	19
SPMP32_bin.19	MEDIUM	97.7	7.48	2455037	16	823501	2	1052233	2	0	2	19
SPMP32_bin.23	MEDIUM	50.2	0	1595248	15	159139	4	264493	3	2	3	19
SPMP32_bin.24	MEDIUM	98.25	7.89	2344277	14	233001	4	414275	5	5	5	20
SPMP32_bin.25	MEDIUM	77.44	3.18	2869727	32	263843	4	594495	1	0	1	15
SPMP32_bin.28	HIGH	95.06	0.63	3450867	59	96576	11	295872	3	1	3	20
SPMP32_bin.31	MEDIUM	79.75	0	1510710	115	18284	26	49610	0	0	0	12
SPMP32_bin.35	MEDIUM	98.25	0	2683560	13	421900	3	577135	2	0	2	20
SPMP32_bin.37	MEDIUM	65.43	0.31	3518940	233	21885	38	230300	4	3	5	17
SPMP32_bin.38	MEDIUM	68.08	0.94	2738817	81	65774	14	158337	0	0	0	15
SPMP32_bin.39	HIGH	95.08	0	2297450	10	711976	2	997715	8	7	8	18
SPMP32_bin.40	MEDIUM	98.25	0.19	4911483	77	113807	13	422002	0	0	0	19
SPMP32_bin.45	HIGH	95.81	1.2	2550062	6	1528395	1	1528395	5	5	5	20
SPMP32_bin.51	MEDIUM	88.16	2.02	1848676	63	56035	11	115070	1	1	1	19
SPMP32_bin.52	MEDIUM	72.41	8.62	1346889	12	271912	2	543411	2	2	2	15
SPMP32_bin.53	MEDIUM	62.75	8.3	1333820	16	391388	2	392711	0	0	0	13
SPMP32_bin.54	MEDIUM	99.48	0.55	2267207	17	260047	3	584045	0	1	0	19
SPMP32_bin.6	MEDIUM	88.22	1.38	2483047	52	76320	10	271513	1	1	1	19
SPMP32_bin.9	MEDIUM	89.73	0.78	2422330	41	121923	7	312888	1	1	1	16
SPMP33_bin.1	HIGH	96.69	0	2145911	2	1455738	1	1455738	3	3	3	20
SPMP33_bin.10	MEDIUM	92.58	0.87	5211423	44	200516	10	382997	0	0	0	17
SPMP33_bin.12	MEDIUM	89.15	0.97	3249698	88	71477	14	190745	0	0	0	18
SPMP33_bin.2	HIGH	100	0	3138542	4	1279205	2	1290077	2	2	2	20
SPMP33_bin.20	MEDIUM	61.39	0.63	2119967	14	390385	3	561926	4	2	4	19
SPMP33_bin.22	HIGH	95.77	0	4530495	54	135383	11	339038	2	1	2	19
SPMP33_bin.26	MEDIUM	82.59	1.58	2231147	46	99346	8	300136	0	0	0	8
SPMP33_bin.28	HIGH	94.33	0	2194918	21	160383	5	340663	4	4	4	18
SPMP33_bin.29	MEDIUM	59.57	0.34	1574725	153	13596	35	39252	0	2	0	10
SPMP33_bin.3	MEDIUM	98.66	4.03	3140072	4	1797730	1	1797730	3	0	3	20
SPMP33_bin.30	MEDIUM	63.09	5.77	1614412	92	29364	17	118067	1	1	1	12
SPMP33_bin.34	HIGH	97.82	2.62	2249560	2	2203787	1	2203787	5	6	5	20
SPMP33_bin.42	MEDIUM	52.54	1.61	1593338	83	41512	12	154808	0	0	0	18
SPMP33_bin.43	MEDIUM	63.62	0	3343669	121	43089	21	327922	1	0	1	17
SPMP33_bin.47	MEDIUM	91.71	6.19	5839228	209	61595	30	198016	0	0	0	17
SPMP33_bin.48	MEDIUM	87.38	0.23	2468885	82	56712	15	202357	2	0	2	16
SPMP33_bin.49	MEDIUM	87.34	0	3470945	101	54769	20	199764	0	0	0	17
SPMP33_bin.5	MEDIUM	80.24	1.5	2022153	2	1817477	1	1817477	3	3	3	20
SPMP33_bin.53	MEDIUM	64.1	0.96	3489230	210	23655	42	92856	6	7	6	16
SPMP33_bin.57	HIGH	97.08	1.17	2897279	26	204177	4	537431	4	4	4	20
SPMP33_bin.60	MEDIUM	70.76	0.32	2808105	98	51695	16	177834	0	0	0	13
SPMP33_bin.62	MEDIUM	80.9	0	2399494	141	29988	22	119930	0	0	0	18
SPMP33_bin.63	MEDIUM	79.02	5.49	5246020	134	71070	23	221304	0	0	0	14
SPMP33_bin.64	HIGH	94.99	3.35	4291484	35	561955	3	863162	4	4	4	20
SPMP33_bin.65	MEDIUM	87.91	0	2050671	53	62149	10	200824	1	1	1	19
SPMP33_bin.66	MEDIUM	97.78	9.75	4721944	101	130508	11	527126	6	5	6	20
SPMP33_bin.67	MEDIUM	72.45	1.12	1927771	132	25434	24	75579	1	1	1	17
SPMP33_bin.68	MEDIUM	95.28	0	3282782	17	354511	4	506575	4	0	4	20
SPMP33_bin.7	HIGH	99.19	0.23	1968600	3	984741	1	984741	3	3	3	20
SPMP33_bin.77	MEDIUM	52.63	0	1066972	4	691485	1	691485	0	0	0	6
SPMP33_bin.79	MEDIUM	98.47	1.38	2195231	6	681754	2	685172	3	0	3	19
SPMP33_bin.8	MEDIUM	61.13	5.23	1793519	88	34322	19	101623	0	0	0	7
SPMP33_bin.80	HIGH	90.76	0	1923486	31	95826	6	242067	4	3	4	20
SPMP33_bin.82	MEDIUM	98.15	1.75	2766885	8	938887	2	1191836	7	0	7	18
SPMP33_bin.84	MEDIUM	86.43	0	2712437	38	149835	7	260142	1	1	1	16
SPMP33_bin.86	MEDIUM	98	0	2143743	2	1815999	1	1815999	3	0	3	20
SPMP34_bin.10	MEDIUM	86.5	0.28	1872533	35	106508	6	363074	3	3	3	18
SPMP34_bin.15	MEDIUM	76.82	0.28	4777046	226	35308	36	172732	1	0	1	18
SPMP34_bin.16	MEDIUM	56.14	1.75	2577772	78	72270	12	264228	0	0	0	7
SPMP34_bin.2	MEDIUM	98.87	0	2222856	1	2222856	1	2222856	3	0	3	20
SPMP34_bin.21	HIGH	95.4	0.37	3341474	11	569403	2	1359429	5	5	5	20
SPMP34_bin.27	MEDIUM	60.29	0.79	2065025	81	43201	14	251153	1	1	1	17
SPMP34_bin.3	MEDIUM	85.91	0	1749551	3	894584	1	894584	3	3	3	19
SPMP34_bin.30	MEDIUM	82.64	0	3609198	107	72041	15	330050	0	0	0	18
SPMP34_bin.32	HIGH	95.81	1.34	2143423	4	1166169	1	1166169	3	3	3	20
SPMP34_bin.37	MEDIUM	67.49	2.01	2474660	129	36583	24	73805	1	0	1	18
SPMP34_bin.4	MEDIUM	69.82	0	1389281	2	767872	1	767872	2	0	2	17
SPMP34_bin.45	MEDIUM	79.93	3.94	5687120	260	35461	46	132980	0	1	0	17
SPMP34_bin.47	HIGH	98.3	0	2542387	10	458716	3	592007	5	5	6	20
SPMP34_bin.5	MEDIUM	54.97	2.58	1570666	4	989715	1	989715	3	0	3	16
SPMP34_bin.50	HIGH	96.92	0	2629769	23	197735	4	442333	2	2	2	19
SPMP34_bin.51	MEDIUM	50.77	0	1434217	89	27908	15	115303	4	2	4	14
SPMP34_bin.53	HIGH	99.38	0.37	2152812	4	941254	2	1047365	5	3	5	20
SPMP34_bin.56	MEDIUM	88	1.88	4638118	164	50070	29	210888	4	3	4	20
SPMP34_bin.57	HIGH	97.1	0.98	2049315	4	1240159	1	1240159	4	5	4	20
SPMP34_bin.58	MEDIUM	72.7	8.39	2928285	79	82629	11	236741	1	0	1	18
SPMP34_bin.59	HIGH	95.13	1.46	2547301	11	475067	3	688869	5	5	5	20
SPMP34_bin.6	HIGH	97.32	0	1951344	4	996929	1	996929	2	3	2	20
SPMP34_bin.62	MEDIUM	54.2	0.68	1814459	114	23873	25	84886	1	1	1	14
SPMP34_bin.64	MEDIUM	51.72	1.72	1696674	93	26949	16	127228	0	0	1	15
SPMP34_bin.65	MEDIUM	94.94	0	3183315	23	205203	5	683219	5	0	5	20
SPMP34_bin.66	MEDIUM	82.2	0.77	4233569	177	40693	35	120664	2	2	2	18
SPMP34_bin.68	MEDIUM	99.02	0	3150276	6	1816699	1	1816699	7	0	7	20
SPMP34_bin.7	MEDIUM	56.9	0	685762	2	681392	1	681392	0	0	0	11
SPMP34_bin.72	MEDIUM	85.42	2.15	2728703	88	70754	13	214057	2	0	2	20
SPMP34_bin.74	HIGH	98.63	0	2310168	4	842527	2	1097467	7	6	7	20
SPMP34_bin.75	MEDIUM	53.48	0	2704237	143	26761	27	108861	3	0	3	16
SPMP34_bin.77	MEDIUM	65.7	0	2731601	3	2213445	1	2213445	7	3	7	20
SPMP34_bin.8	MEDIUM	88.89	2.14	2826602	40	137038	7	336069	4	0	4	18
SPMP34_bin.9	MEDIUM	98.68	2.73	3101275	6	844237	2	1252687	4	0	4	20
SPMP35_bin.1	HIGH	94.63	0	2116995	4	1423575	1	1423575	2	3	3	20
SPMP35_bin.11	MEDIUM	76.73	0.34	1751284	233	10391	53	38754	0	0	0	14
SPMP35_bin.13	HIGH	97.32	0.84	2839722	42	119656	7	473322	3	3	3	20
SPMP35_bin.14	MEDIUM	54.86	2.13	2597224	493	5565	134	29310	0	0	0	10
SPMP35_bin.15	MEDIUM	92.62	8.12	4551849	422	17178	67	109789	2	0	2	14
SPMP35_bin.16	MEDIUM	74.18	2.83	2305097	227	14297	47	70969	0	0	0	14
SPMP35_bin.2	MEDIUM	93.96	0	1909070	5	361034	3	503673	0	1	0	19
SPMP35_bin.20	MEDIUM	68.49	1.17	1314448	46	44053	11	91947	0	0	0	11
SPMP35_bin.22	HIGH	96.17	2.25	4574515	13	531305	4	949647	8	10	8	20
SPMP35_bin.23	MEDIUM	87.07	2.29	3099821	158	31086	31	98538	0	0	0	16
SPMP35_bin.24	MEDIUM	89.28	0.63	2573952	168	27372	29	105302	0	0	0	16
SPMP35_bin.27	MEDIUM	85.96	2	3435367	247	20664	50	69765	2	2	2	18
SPMP35_bin.29	MEDIUM	65.33	0	2380955	292	11493	61	52258	2	0	2	6
SPMP35_bin.30	MEDIUM	64.59	1.53	1299833	224	6522	58	24701	0	0	0	8
SPMP35_bin.32	MEDIUM	59.05	1.57	1483538	192	10207	45	34639	0	0	0	10
SPMP35_bin.34	MEDIUM	83.88	2.01	3403375	21	348683	3	786396	7	3	7	19
SPMP35_bin.35	MEDIUM	80.2	0.67	1781847	92	33171	15	99582	1	2	1	16
SPMP35_bin.36	MEDIUM	78.4	1.5	2379281	184	20712	36	95926	0	0	0	18
SPMP35_bin.37	MEDIUM	91.77	4.18	3118349	75	61245	17	139809	1	0	1	17
SPMP35_bin.38	MEDIUM	93.04	1.85	2780364	148	27899	28	152527	1	0	1	15
SPMP35_bin.40	HIGH	93.3	1.67	2123455	43	79683	10	148526	1	3	1	19
SPMP35_bin.41	MEDIUM	84.54	0.81	1602453	105	25906	19	95916	0	0	0	19
SPMP35_bin.42	MEDIUM	72.47	1.27	2830369	61	92714	6	632104	1	2	2	12
SPMP35_bin.43	MEDIUM	58.02	1.28	1900976	245	11991	36	155198	0	0	0	17
SPMP35_bin.44	HIGH	96.16	0.93	4276344	33	220175	6	477309	3	3	3	20
SPMP35_bin.47	MEDIUM	64.83	0	3133455	402	9667	92	36976	0	0	0	17
SPMP35_bin.48	MEDIUM	79.67	3.13	2223484	313	8550	78	38941	0	0	0	11
SPMP35_bin.5	HIGH	99.12	0.96	2242001	7	467601	2	746056	2	2	2	19
SPMP35_bin.51	MEDIUM	91.72	0.57	1611102	117	20319	21	79583	0	0	0	17
SPMP35_bin.56	MEDIUM	62.21	0	1100327	199	6269	52	25424	0	1	0	11
SPMP35_bin.57	MEDIUM	66.16	0.24	1820606	285	7587	68	38907	0	0	0	7
SPMP35_bin.59	MEDIUM	65.19	0.63	2383517	36	130857	7	227203	1	0	1	16
SPMP35_bin.6	HIGH	98.22	2.68	2922892	24	259391	4	537295	4	4	4	19
SPMP35_bin.60	MEDIUM	97.69	7.27	2370486	6	2231153	1	2231153	4	5	4	20
SPMP35_bin.63	HIGH	96.61	2.1	2175199	57	58329	11	283929	2	1	2	18
SPMP35_bin.65	HIGH	97.68	3.14	2096007	77	36931	18	96175	2	2	2	19
SPMP35_bin.66	MEDIUM	66.67	1.79	1535010	18	146389	5	204851	1	1	1	15
SPMP35_bin.67	MEDIUM	96.58	0	2234996	12	270665	4	322861	3	0	3	20
SPMP35_bin.73	MEDIUM	98.39	0.12	1602329	31	83524	7	183692	1	0	1	20
SPMP35_bin.76	MEDIUM	65.02	0	2369096	380	7142	94	38816	0	0	0	12
SPMP35_bin.77	MEDIUM	61.48	4.74	3972700	544	9613	121	65413	0	0	0	14
SPMP35_bin.78	MEDIUM	96.99	1.52	3159848	10	447167	3	618979	3	0	3	20
SPMP35_bin.79	MEDIUM	93.96	1.37	2575045	68	63395	14	215656	0	0	0	17
SPMP35_bin.81	MEDIUM	89.88	1.57	1703002	118	20705	25	64658	0	0	0	13
SPMP35_bin.82	MEDIUM	99.03	0.48	3701144	6	1871344	1	1871344	6	0	6	20
SPMP35_bin.84	MEDIUM	72.22	0.67	1286461	194	8155	49	37407	0	0	0	7
SPMP35_bin.86	HIGH	95.85	0.81	2133583	13	369899	3	410238	3	3	3	20
SPMP35_bin.87	MEDIUM	85.55	1.72	2624131	150	25629	35	65990	0	0	0	15
SPMP35_bin.9	MEDIUM	91.76	1.34	2483975	82	62345	14	176603	0	2	0	19
SPMP36_bin.10	HIGH	96.42	3.52	4620553	103	90239	13	540542	2	1	2	20
SPMP36_bin.100	MEDIUM	71.42	0	2039875	63	67215	11	177743	0	1	0	19
SPMP36_bin.102	MEDIUM	52.3	0	1877853	178	13118	45	49338	0	0	0	13
SPMP36_bin.105	MEDIUM	77.85	1.27	1930018	39	254418	3	438448	2	2	1	18
SPMP36_bin.109	MEDIUM	97.68	0.23	2145708	6	498059	2	600530	3	0	3	20
SPMP36_bin.11	MEDIUM	52.63	0	872789	7	190839	2	299462	0	0	0	6
SPMP36_bin.110	HIGH	95.97	0	2108993	16	172723	3	726805	1	2	1	18
SPMP36_bin.14	HIGH	95.7	1.21	4106162	80	96922	16	184242	2	2	2	20
SPMP36_bin.15	MEDIUM	85.44	0	2270819	13	176828	5	294800	1	0	1	18
SPMP36_bin.17	HIGH	98.19	1.61	2145829	23	134742	5	371865	3	3	3	20
SPMP36_bin.19	MEDIUM	82.39	0.6	3372279	136	37386	29	130799	0	0	0	17
SPMP36_bin.2	MEDIUM	91.84	0.48	2979222	5	847437	2	1014620	3	0	3	18
SPMP36_bin.21	HIGH	96.89	2.22	3117936	12	514072	3	550307	5	5	5	19
SPMP36_bin.27	MEDIUM	77.75	0	2240172	110	35678	20	91793	0	0	0	14
SPMP36_bin.29	MEDIUM	60.77	1.42	2302207	24	179419	3	886063	7	0	7	19
SPMP36_bin.34	MEDIUM	63.85	0	1863871	53	48511	11	159695	1	1	1	12
SPMP36_bin.38	MEDIUM	58.48	0.58	1938610	10	394406	2	596805	6	6	6	19
SPMP36_bin.4	MEDIUM	58.62	0	1255186	9	361818	2	493439	0	1	0	15
SPMP36_bin.40	MEDIUM	81.88	8.73	2431998	85	81390	8	311802	3	3	3	19
SPMP36_bin.42	MEDIUM	69.08	6.03	3516711	136	56187	20	183616	1	0	2	14
SPMP36_bin.43	MEDIUM	57.89	8.77	2207658	34	504604	2	769651	8	5	8	17
SPMP36_bin.45	MEDIUM	87.05	0.37	3102757	25	461165	3	657183	2	2	2	20
SPMP36_bin.49	HIGH	96.6	0.68	2468819	27	127415	6	399145	4	4	4	20
SPMP36_bin.51	MEDIUM	99.78	6.71	5717944	220	83680	10	993578	7	7	7	20
SPMP36_bin.52	MEDIUM	63.11	3.57	2691783	199	20589	30	115300	0	0	0	16
SPMP36_bin.53	MEDIUM	80.31	1.27	3403376	83	65991	15	252351	0	0	0	17
SPMP36_bin.55	MEDIUM	74.26	1.57	2944487	126	71312	11	455369	2	0	2	20
SPMP36_bin.59	HIGH	93.96	1.34	2775149	18	207418	5	428140	2	1	2	20
SPMP36_bin.6	HIGH	95.56	0.54	4591812	43	166635	10	290692	1	1	1	20
SPMP36_bin.60	HIGH	93.54	0.68	2791667	20	306192	4	454770	4	4	4	19
SPMP36_bin.61	MEDIUM	51.34	0	1791945	8	466441	2	473075	3	3	3	17
SPMP36_bin.62	HIGH	96.84	3.8	3077535	13	587445	2	975212	6	6	6	20
SPMP36_bin.63	MEDIUM	89.3	5.65	3293460	49	183946	8	370660	2	2	3	18
SPMP36_bin.66	MEDIUM	57.51	3.7	1493711	58	36360	12	125051	0	0	0	9
SPMP36_bin.7	MEDIUM	64.4	0	1476205	26	79638	6	241392	1	1	1	15
SPMP36_bin.70	MEDIUM	82.09	0.63	1542521	44	56965	9	115809	2	3	2	11
SPMP36_bin.71	MEDIUM	94.9	5.65	2811519	52	111696	9	209107	1	0	1	20
SPMP36_bin.75	HIGH	100	3.18	2186331	5	1760043	1	1760043	4	5	4	20
SPMP36_bin.76	HIGH	96.23	3.4	2171605	10	471447	2	778813	4	4	4	19
SPMP36_bin.86	HIGH	99.33	2.01	2719968	8	666250	2	938951	7	6	8	20
SPMP36_bin.9	MEDIUM	77.12	5.46	1765556	13	251685	3	378239	3	3	3	17
SPMP36_bin.90	MEDIUM	63.16	1.75	1629359	4	494965	2	687617	1	1	1	9
SPMP36_bin.92	MEDIUM	77.79	2.01	2657551	75	57345	15	170457	1	1	3	12
SPMP36_bin.93	HIGH	97.17	3.79	4096165	39	398804	3	1490608	5	2	5	20
SPMP36_bin.94	MEDIUM	88.24	0.67	3172860	54	131582	10	208852	1	1	1	18
SPMP36_bin.95	MEDIUM	65.52	0	1205465	7	296095	2	346195	0	0	0	11
SPMP36_bin.97	MEDIUM	74.82	0.14	2001986	65	45124	11	221058	1	1	1	12
SPMP36_bin.99	HIGH	95.97	1.01	2734738	7	732677	2	851170	2	2	2	20
SPMP37_bin.1	MEDIUM	57.14	0	1404784	4	479380	2	601319	3	3	3	15
SPMP37_bin.100	HIGH	96.72	4.04	5069662	19	406664	4	1091013	5	5	5	20
SPMP37_bin.102	MEDIUM	54.38	0	2191410	114	29084	25	93478	0	0	0	11
SPMP37_bin.103	MEDIUM	94.93	0.72	3117706	19	583734	3	795284	5	0	5	20
SPMP37_bin.104	MEDIUM	94.4	0.97	2855408	15	273101	5	404142	3	0	3	20
SPMP37_bin.106	MEDIUM	63.28	0	1602867	73	50350	12	101200	3	2	3	19
SPMP37_bin.108	MEDIUM	99.11	0.67	2537428	5	777622	2	1035473	4	0	4	20
SPMP37_bin.111	MEDIUM	89.82	0	1798203	12	204624	4	368861	1	2	2	18
SPMP37_bin.13	MEDIUM	81.46	1.05	3293546	78	73591	14	214824	2	2	2	12
SPMP37_bin.14	MEDIUM	76.75	0.81	2007947	45	100630	7	310228	2	2	2	19
SPMP37_bin.15	MEDIUM	97.98	5.24	2216000	14	214080	3	604015	2	2	2	20
SPMP37_bin.18	MEDIUM	61.16	0.49	1792731	56	65469	9	173099	1	1	1	8
SPMP37_bin.22	HIGH	91.61	0	2083974	12	416457	3	445426	1	1	1	18
SPMP37_bin.24	MEDIUM	82.42	3.36	2692656	52	129257	7	315720	2	0	2	12
SPMP37_bin.25	HIGH	96.34	2.23	4303071	26	278922	6	427617	3	3	3	20
SPMP37_bin.26	MEDIUM	76.32	0	3604617	55	181314	8	343233	3	0	3	19
SPMP37_bin.28	MEDIUM	66.06	3.69	2413844	104	33931	21	103643	1	0	2	18
SPMP37_bin.30	MEDIUM	56.55	0.53	1747012	116	22787	24	97036	0	0	1	15
SPMP37_bin.31	MEDIUM	100	0.15	2340256	8	1172516	1	1172516	3	0	3	20
SPMP37_bin.32	MEDIUM	90.51	0.63	2458934	7	755004	2	856550	1	0	1	17
SPMP37_bin.33	HIGH	98.31	4.43	3149740	25	211999	5	593500	5	4	5	20
SPMP37_bin.34	HIGH	96.16	2.36	3133923	14	500919	3	555060	5	5	4	20
SPMP37_bin.36	MEDIUM	69.56	5.77	2753437	93	64755	16	126600	0	0	0	14
SPMP37_bin.4	MEDIUM	90.53	0.58	2305244	8	434869	3	573704	3	0	3	18
SPMP37_bin.41	MEDIUM	67.2	9.44	2497544	74	150735	4	705178	1	1	1	15
SPMP37_bin.47	MEDIUM	97.34	0	3072741	13	913625	2	1186979	4	0	4	20
SPMP37_bin.49	MEDIUM	98.11	2.36	2914106	18	448809	3	875434	9	0	9	20
SPMP37_bin.5	HIGH	95.55	0	1960865	4	1001415	1	1001415	2	3	2	20
SPMP37_bin.50	MEDIUM	80.29	0.48	2656609	76	66102	12	219845	1	1	1	16
SPMP37_bin.59	MEDIUM	95.52	8.74	3439606	42	257748	5	561713	2	0	2	18
SPMP37_bin.6	MEDIUM	73.24	0	1524223	4	324092	2	761079	1	1	1	17
SPMP37_bin.60	HIGH	91.28	1.34	2109242	18	272710	3	498764	3	3	3	19
SPMP37_bin.63	HIGH	98.2	4.7	5417382	45	341748	6	604010	6	6	6	20
SPMP37_bin.65	MEDIUM	57.11	1.55	2130035	114	26962	24	100656	0	0	0	8
SPMP37_bin.66	MEDIUM	67.83	0	2098550	76	49945	14	133645	1	2	1	19
SPMP37_bin.68	MEDIUM	83.51	0.6	2146547	40	79336	9	252069	1	2	1	19
SPMP37_bin.71	MEDIUM	66.43	1.01	1706315	35	122639	4	488976	3	3	3	11
SPMP37_bin.77	MEDIUM	60.59	0.4	2093124	87	37362	16	104840	0	1	1	13
SPMP37_bin.8	MEDIUM	75.26	1.34	2397870	7	469972	2	1008909	5	5	5	20
SPMP37_bin.84	MEDIUM	81.24	4.08	1940900	64	63707	9	279140	4	4	4	15
SPMP37_bin.85	MEDIUM	51.72	0	942474	3	837581	1	837581	1	1	1	11
SPMP37_bin.88	MEDIUM	85.48	1.34	2264918	60	89223	9	200519	0	0	0	17
SPMP37_bin.89	MEDIUM	55.17	0	1438149	7	280021	2	488241	2	2	2	9
SPMP37_bin.92	MEDIUM	62.66	0	2057922	12	346165	2	714942	5	1	5	20
SPMP37_bin.96	MEDIUM	66.38	0	2553880	5	792317	2	806185	2	1	2	11
SPMP37_bin.98	MEDIUM	79.89	4.23	3376676	51	203462	6	433894	4	0	4	19
SPMP37_bin.99	MEDIUM	70.08	0.67	1908993	13	206189	4	461904	2	2	2	16
SPMP38_bin.1	MEDIUM	69.09	0	1482524	4	755182	1	755182	4	0	3	18
SPMP38_bin.100	MEDIUM	72.39	0.02	1794478	48	58249	10	129403	1	1	1	17
SPMP38_bin.101	MEDIUM	68	0	1650428	75	46213	12	103991	0	0	0	14
SPMP38_bin.104	MEDIUM	94.51	4.43	2927123	31	385217	3	598029	0	0	1	18
SPMP38_bin.105	MEDIUM	71.67	1.01	1878714	66	57750	10	228297	1	1	1	19
SPMP38_bin.109	HIGH	90.94	0	2211245	16	237440	4	355092	1	1	1	18
SPMP38_bin.11	MEDIUM	85.01	1.01	2473998	8	428745	2	1182316	2	2	2	19
SPMP38_bin.111	MEDIUM	69.22	1.87	1187733	36	51456	8	149226	0	0	0	18
SPMP38_bin.112	MEDIUM	81.26	2.06	2203817	55	86182	8	217559	1	1	1	18
SPMP38_bin.113	HIGH	95.78	0.45	1981092	9	318514	2	940895	3	4	3	20
SPMP38_bin.114	HIGH	96.64	1.34	2093206	3	1902004	1	1902004	3	5	2	20
SPMP38_bin.115	HIGH	96.64	0.67	2297242	2	1601462	1	1601462	4	4	4	20
SPMP38_bin.116	MEDIUM	98.68	0.92	2170300	3	628143	2	931822	4	0	4	20
SPMP38_bin.12	MEDIUM	54.41	1.01	1696796	102	26233	19	84863	1	0	1	15
SPMP38_bin.17	MEDIUM	78.5	0.97	2634420	17	545094	2	838693	4	0	3	19
SPMP38_bin.2	MEDIUM	94.38	1.12	1151171	1	1151171	1	1151171	1	0	1	20
SPMP38_bin.20	HIGH	91.56	3.86	3188930	23	319744	4	521971	6	6	7	20
SPMP38_bin.22	MEDIUM	97.99	0	2323942	15	379356	3	567105	1	1	1	16
SPMP38_bin.24	MEDIUM	98.42	5.7	3271571	16	266230	5	578585	4	3	4	20
[truncated: 2,498 more rows]

## Sheet: HiC-augmented Assembly
MAG ID	MIMAG Quality	Completeness (%)	Contamination (%)	Genome Size (in Mbp)	# of contigs	Contig N50 (in kbp)	Contig L50	Longest contig (in kbp)	# of 23S rRNAs	# of 5S rRNAs	# of 16S rRNAs	# of distinct tRNAs
SPMP01.bin.10	MEDIUM	91.97	3.03	2941268	194	23939	40	77628	0	0	0	18
SPMP01.bin.11	MEDIUM	100	0.47	2768909	17	1516636	1	1516636	9	0	9	20
SPMP01.bin.12	HIGH	97.28	0.85	2742784	48	147382	6	390188	3	1	3	20
SPMP01.bin.13	MEDIUM	72.27	6.13	2454037	148	35664	21	124849	2	2	2	18
SPMP01.bin.14	MEDIUM	99.18	0.89	2357768	307	11633	59	43692	0	0	1	19
SPMP01.bin.15	MEDIUM	87.98	6.59	2223823	60	76890	7	248520	2	2	2	20
SPMP01.bin.16	HIGH	91.32	3.63	2194390	59	80744	9	195026	2	2	2	20
SPMP01.bin.17	HIGH	97.51	0.87	2181904	75	60946	11	177685	1	1	1	20
SPMP01.bin.18	HIGH	99.48	0.52	2169461	17	1158709	1	1158709	4	5	4	18
SPMP01.bin.19	HIGH	91.79	2.03	2167693	54	132995	5	435066	1	1	1	19
SPMP01.bin.2	MEDIUM	99.13	8.68	5347290	131	446187	5	621075	3	3	3	19
SPMP01.bin.20	MEDIUM	97.47	1.34	2153285	64	53269	15	145820	0	0	0	20
SPMP01.bin.21	HIGH	100	0.3	2138150	31	107328	8	199172	2	2	2	19
SPMP01.bin.22	MEDIUM	96.61	0.65	2122344	118	38239	17	155266	0	0	0	19
SPMP01.bin.23	HIGH	99.18	0	2086582	18	330074	3	489002	6	5	6	20
SPMP01.bin.24	MEDIUM	70.94	0.81	2084580	184	21508	27	122625	1	1	1	15
SPMP01.bin.25	MEDIUM	80.43	2.53	2001134	7	409017	2	600717	2	0	2	19
SPMP01.bin.26	MEDIUM	96.19	1.5	1977065	178	15492	38	60410	0	0	0	19
SPMP01.bin.27	MEDIUM	86.29	0.95	1932517	124	32338	19	89331	0	0	0	20
SPMP01.bin.29	MEDIUM	98.39	2.02	1767139	18	199829	3	466231	1	0	0	20
SPMP01.bin.3	MEDIUM	90.56	5.15	4459325	340	19452	67	87598	1	2	2	19
SPMP01.bin.4	MEDIUM	94.75	0.38	3766435	131	40769	29	136522	0	0	0	19
SPMP01.bin.5	HIGH	97.08	2.8	3541751	217	29974	39	136843	1	1	1	19
SPMP01.bin.6	MEDIUM	93.45	0.19	3306629	255	20513	48	97149	0	0	0	18
SPMP01.bin.7	MEDIUM	86.89	0	3220610	413	12490	79	55319	0	0	0	14
SPMP01.bin.8	MEDIUM	98.15	4.09	3085514	301	16664	59	70075	0	0	0	16
SPMP01.bin.9	MEDIUM	60.81	3.06	2972695	439	10707	87	51568	1	1	1	18
SPMP02.bin.1	HIGH	98.11	0.13	6516936	69	337484	7	814270	3	3	3	20
SPMP02.bin.10	HIGH	99.37	3.48	4040448	26	769309	3	923458	8	4	8	20
SPMP02.bin.11	MEDIUM	99.03	4.11	3909053	41	214322	5	645023	5	0	5	20
SPMP02.bin.13	MEDIUM	75.91	0.26	3740689	64	91281	13	310388	1	1	1	16
SPMP02.bin.14	HIGH	98.1	0	3726843	35	496503	3	765248	7	7	7	20
SPMP02.bin.15	HIGH	91.82	0.5	3521140	47	112321	10	326613	1	1	1	19
SPMP02.bin.16	MEDIUM	99.42	1.46	3321985	69	178707	6	447021	3	0	3	20
SPMP02.bin.17	MEDIUM	69.39	0.01	3173967	148	32992	32	109118	1	1	1	17
SPMP02.bin.18	MEDIUM	95.09	1.64	3036882	94	59558	15	189711	0	0	0	17
SPMP02.bin.19	MEDIUM	91.97	0.97	3002866	57	248692	3	742423	3	0	3	20
SPMP02.bin.2	HIGH	96.53	1.92	6025393	80	132241	13	520801	2	2	2	20
SPMP02.bin.20	MEDIUM	59.46	0.23	2998823	274	16881	45	73059	1	1	1	13
SPMP02.bin.21	MEDIUM	85.48	0.27	2894360	292	15897	54	84115	2	1	1	16
SPMP02.bin.23	HIGH	99.19	4.15	2801761	118	245906	4	572184	2	1	2	20
SPMP02.bin.24	HIGH	96.64	1.34	2783067	19	442695	2	960869	7	7	7	20
SPMP02.bin.25	MEDIUM	98.64	0.06	2721696	31	155452	7	273857	1	0	1	18
SPMP02.bin.26	HIGH	90.09	4.42	2663687	80	187422	6	333277	4	5	4	19
SPMP02.bin.27	MEDIUM	85.45	2.11	2643987	146	31640	22	113727	1	2	1	19
SPMP02.bin.3	HIGH	96.2	4.51	5703791	159	264787	8	416538	9	3	9	20
SPMP02.bin.30	HIGH	99.4	0	2460204	35	217638	4	469881	5	6	5	20
SPMP02.bin.31	HIGH	100	1.9	2454952	18	1900809	1	1900809	6	6	6	20
SPMP02.bin.32	HIGH	100	0.69	2364425	59	70888	11	188245	1	1	1	20
SPMP02.bin.33	HIGH	99.6	3.02	2261470	23	172988	4	604796	3	2	3	20
SPMP02.bin.34	MEDIUM	54.82	0	2239207	158	23994	33	58336	0	0	0	18
SPMP02.bin.35	HIGH	98.1	0.02	2232099	4	1354583	1	1354583	3	3	3	20
SPMP02.bin.36	MEDIUM	100	5.7	2195761	7	2070657	1	2070657	3	3	3	20
SPMP02.bin.37	HIGH	98.78	0.64	2183560	7	587688	2	1034056	5	6	6	20
SPMP02.bin.38	HIGH	100	1.61	2083770	26	222592	4	455668	2	2	2	20
SPMP02.bin.39	HIGH	97.32	0	2063965	10	1383631	1	1383631	2	3	2	20
SPMP02.bin.4	HIGH	96.62	2.05	5127048	143	134918	12	545716	6	3	5	20
SPMP02.bin.40	MEDIUM	79.37	0.81	2011473	187	18751	29	90035	1	1	1	18
SPMP02.bin.41	MEDIUM	78.18	7.41	1944229	108	35098	19	91033	3	3	2	17
SPMP02.bin.42	MEDIUM	75.64	1.26	1784367	121	24965	26	61298	0	0	0	14
SPMP02.bin.43	MEDIUM	56.29	0.19	1751479	154	17267	33	45235	0	0	0	10
SPMP02.bin.44	MEDIUM	62.52	5.11	1620273	9	415342	2	492988	1	0	1	17
SPMP02.bin.45	MEDIUM	65.55	1.06	1589973	160	14948	31	61156	0	1	0	7
SPMP02.bin.5	HIGH	98.65	0.89	5005789	65	214732	8	463962	6	6	6	20
SPMP02.bin.6	HIGH	97.64	1.87	4866287	59	169008	10	394055	4	6	4	19
SPMP02.bin.7	HIGH	99.25	0	4786651	39	475076	4	1032503	7	8	7	20
SPMP02.bin.8	HIGH	97.58	1.41	4311688	45	316813	4	1368764	3	1	3	18
SPMP02.bin.9	MEDIUM	79.59	1.03	4206629	305	30079	40	104224	1	0	1	18
SPMP03.bin.10	HIGH	91.32	1.44	3427038	90	104657	9	356592	6	4	6	20
SPMP03.bin.11	MEDIUM	80.33	1.39	3399445	101	56372	19	140820	4	3	4	19
SPMP03.bin.12	HIGH	99.33	0.67	3370475	72	119461	10	296771	1	2	1	20
SPMP03.bin.13	HIGH	95.3	0.67	3365363	24	526760	2	1352356	3	3	3	20
SPMP03.bin.14	MEDIUM	74.05	5.44	3282063	81	360781	4	510081	5	2	5	20
SPMP03.bin.15	HIGH	97.68	0.63	3274124	51	253216	4	642486	5	4	5	20
SPMP03.bin.16	HIGH	93.2	0.68	3258567	52	308859	4	709046	3	3	4	20
SPMP03.bin.17	HIGH	97.66	0.19	3248029	82	170507	5	644063	5	2	5	20
SPMP03.bin.18	HIGH	97.85	0.24	3216150	44	163905	5	733120	3	2	3	20
SPMP03.bin.19	HIGH	98.83	0.58	3158187	19	644459	2	1091022	5	5	5	20
SPMP03.bin.2	HIGH	98.65	3.21	3939407	63	377221	4	599063	6	6	6	20
SPMP03.bin.20	HIGH	93.72	0.63	3144396	74	115248	9	282139	3	3	3	18
SPMP03.bin.21	HIGH	99.37	0	3141005	36	215662	5	593737	3	2	3	20
SPMP03.bin.22	HIGH	99.52	0	3132869	31	178379	6	470418	1	2	1	20
SPMP03.bin.23	HIGH	93.62	1.34	3099629	49	194473	6	426601	4	2	5	19
SPMP03.bin.24	HIGH	91.75	2.85	3047646	18	674407	2	970333	8	8	8	20
SPMP03.bin.25	HIGH	95.97	1.23	2959241	20	349473	4	423392	2	2	2	19
SPMP03.bin.26	MEDIUM	96.75	1.12	2947461	103	48540	17	192958	1	1	1	17
SPMP03.bin.27	HIGH	96.95	2.4	2929069	76	142286	7	298782	4	4	4	20
SPMP03.bin.28	HIGH	96.64	2.15	2923570	76	176115	7	316376	1	1	1	19
SPMP03.bin.29	HIGH	97.96	0.68	2910349	14	620913	3	749144	3	3	3	20
SPMP03.bin.3	HIGH	99.37	4.32	3848383	83	182940	6	912763	5	5	5	20
SPMP03.bin.30	MEDIUM	89.73	2.56	2899074	89	98252	10	269360	4	3	3	17
SPMP03.bin.31	MEDIUM	81.77	1.27	2856542	82	69112	15	260787	3	2	3	20
SPMP03.bin.32	MEDIUM	92.4	0.93	2854857	42	210789	6	343065	3	0	3	18
SPMP03.bin.33	HIGH	99.53	0.68	2843992	35	492190	2	1298942	5	5	5	20
SPMP03.bin.34	HIGH	98.88	0.68	2839678	68	214112	5	351395	5	3	5	20
SPMP03.bin.35	MEDIUM	82	3.12	2785762	53	96309	8	347947	4	4	4	19
SPMP03.bin.36	HIGH	99.39	0	2756494	22	321582	4	574390	6	6	6	20
SPMP03.bin.37	MEDIUM	58.39	3.98	2733734	137	32928	28	110734	3	1	3	17
SPMP03.bin.38	MEDIUM	82.19	6.89	2701641	158	64983	12	289856	4	0	4	17
SPMP03.bin.39	MEDIUM	97.29	0.67	2701292	34	190753	5	377370	0	1	1	20
SPMP03.bin.4	MEDIUM	99.52	5.31	3714294	38	551833	3	878260	4	0	4	20
SPMP03.bin.40	MEDIUM	81.17	0.63	2672405	23	130298	7	286424	1	0	1	18
SPMP03.bin.41	MEDIUM	63.03	3.48	2657841	147	42840	21	101345	3	3	3	11
SPMP03.bin.42	MEDIUM	98.11	1.36	2643584	64	198857	4	550999	9	0	9	20
SPMP03.bin.43	HIGH	97.99	2.35	2615191	47	114870	8	334956	2	2	3	20
SPMP03.bin.44	MEDIUM	86.85	0.27	2598167	100	55484	16	135234	1	1	1	18
SPMP03.bin.45	MEDIUM	89.37	1.34	2591780	54	70572	14	171300	1	1	1	17
SPMP03.bin.46	MEDIUM	96.98	6.38	2586310	13	385959	2	1062738	3	5	3	20
SPMP03.bin.47	MEDIUM	96.23	1.34	2572724	45	96279	9	216953	1	0	1	20
SPMP03.bin.48	HIGH	95.3	1.85	2549810	93	103685	8	257324	3	3	3	18
SPMP03.bin.49	MEDIUM	88.01	0.12	2546026	33	283538	3	611954	3	3	3	16
SPMP03.bin.5	MEDIUM	97.96	6.12	3711418	67	377465	4	698397	2	2	3	20
SPMP03.bin.50	HIGH	99.33	3.36	2542140	12	767204	2	859333	7	7	7	20
SPMP03.bin.51	MEDIUM	99.52	0.96	2538805	23	291254	3	740988	1	0	0	20
SPMP03.bin.52	HIGH	93.29	1.45	2523445	127	31897	25	106485	1	1	1	20
SPMP03.bin.53	MEDIUM	100	0.66	2453387	50	114544	7	468552	0	0	0	19
SPMP03.bin.54	HIGH	100	0.9	2440349	65	69467	11	214431	2	3	2	20
SPMP03.bin.55	HIGH	100	0	2432031	29	290123	4	470017	5	7	5	20
SPMP03.bin.56	MEDIUM	84.38	1.02	2367734	135	31171	23	130346	2	2	2	19
SPMP03.bin.57	MEDIUM	87.68	1.25	2313130	119	45169	17	108377	0	0	0	18
SPMP03.bin.58	MEDIUM	86.06	2.5	2312637	195	31105	25	105835	2	0	2	18
SPMP03.bin.59	HIGH	92.18	1.77	2271210	76	107230	8	226431	2	3	2	19
SPMP03.bin.6	MEDIUM	99.52	0.24	3617820	38	298929	5	547884	4	0	4	20
SPMP03.bin.60	MEDIUM	54.95	2.91	2260688	122	30230	25	81415	2	2	2	15
SPMP03.bin.61	MEDIUM	88.73	0.81	2198552	68	60434	11	212202	2	1	2	18
SPMP03.bin.62	HIGH	100	0.81	2180353	38	109028	7	303592	1	1	1	19
SPMP03.bin.63	MEDIUM	90.6	0	2023239	67	69081	8	242080	1	1	1	16
SPMP03.bin.64	MEDIUM	69.67	2.47	1930755	227	16805	31	73754	1	2	1	12
SPMP03.bin.65	MEDIUM	92.62	0	1891179	19	271431	2	851882	0	1	0	19
SPMP03.bin.66	MEDIUM	60.38	2.8	1878460	320	15269	32	128868	1	0	1	10
SPMP03.bin.67	MEDIUM	74.79	0.92	1859471	70	41220	14	119653	1	1	2	18
SPMP03.bin.68	MEDIUM	88.14	0.12	1793099	62	45476	12	115413	1	0	1	20
SPMP03.bin.7	MEDIUM	91.49	4.15	3580105	110	220531	6	426875	4	0	4	20
SPMP03.bin.71	MEDIUM	72.86	0	1749151	142	22160	26	81334	0	0	0	13
SPMP03.bin.75	MEDIUM	60.15	0.31	1410478	79	31174	11	125120	1	0	1	14
SPMP03.bin.8	MEDIUM	94.62	5.04	3578696	212	43849	17	336534	1	1	1	19
SPMP03.bin.9	MEDIUM	99.52	2.09	3471106	60	232161	6	454255	3	0	3	20
SPMP07.bin.10	MEDIUM	90.82	1.03	3257039	251	27279	33	163348	2	0	1	17
SPMP07.bin.11	MEDIUM	99.22	0.08	3116178	107	93673	11	251933	2	0	2	20
SPMP07.bin.12	MEDIUM	97.2	1.27	3050973	98	87407	14	152174	1	1	1	16
SPMP07.bin.13	HIGH	97.56	0	2992150	43	275075	4	524898	5	5	5	20
SPMP07.bin.14	HIGH	96.6	0	2979826	63	179492	6	466483	3	3	3	19
SPMP07.bin.15	HIGH	94.94	2.53	2928890	70	97786	9	422098	3	3	3	20
SPMP07.bin.16	MEDIUM	92.38	0.91	2925124	241	21104	37	124755	1	1	0	18
SPMP07.bin.17	HIGH	96.49	1.75	2875295	76	123237	8	318713	4	1	4	20
SPMP07.bin.18	MEDIUM	96.16	0.23	2848920	256	20665	41	119928	0	0	1	19
SPMP07.bin.19	MEDIUM	88.27	3.48	2769793	242	16162	50	81625	1	0	1	19
SPMP07.bin.2	HIGH	97.52	0.19	5040946	114	80644	20	213297	2	2	2	20
SPMP07.bin.20	HIGH	92.56	1.34	2641760	191	26232	29	105421	1	2	3	18
SPMP07.bin.21	MEDIUM	86.07	6.24	2590782	375	20132	34	105639	0	1	0	16
SPMP07.bin.22	MEDIUM	85.19	0.51	2524562	242	19953	38	101576	0	0	0	14
SPMP07.bin.23	MEDIUM	66.56	2.45	2469076	370	14571	50	60819	0	0	0	9
SPMP07.bin.24	HIGH	98.73	1.27	2465031	27	608130	2	986380	7	7	7	18
SPMP07.bin.25	HIGH	98.25	1.08	2256577	41	192436	4	440786	2	1	2	20
SPMP07.bin.26	MEDIUM	95.33	1.1	2232242	164	24190	24	181342	0	1	0	19
SPMP07.bin.27	MEDIUM	61.67	0.19	2216258	320	13166	49	62214	1	0	1	12
SPMP07.bin.28	MEDIUM	75.39	7.98	2159079	410	13937	39	78293	1	1	1	14
SPMP07.bin.29	MEDIUM	89	0.82	1929535	282	11586	56	32834	0	0	0	19
SPMP07.bin.3	HIGH	96.56	0.89	4672596	115	94502	18	230895	2	2	2	20
SPMP07.bin.30	MEDIUM	99.19	0.81	1862636	87	37764	18	96644	0	1	0	19
SPMP07.bin.33	MEDIUM	68.28	0	1360828	1	1360828	1	1360828	1	2	1	18
SPMP07.bin.4	HIGH	98.95	1.68	3796877	50	156323	9	435913	2	1	2	18
SPMP07.bin.5	HIGH	97.03	1.85	3745305	80	203541	7	357380	3	3	3	18
SPMP07.bin.6	MEDIUM	96.84	2.58	3504144	166	40045	30	91124	1	0	1	16
SPMP07.bin.7	MEDIUM	98.32	1.45	3384391	148	54118	21	189088	0	0	0	17
SPMP07.bin.8	HIGH	90.74	1.51	3275004	191	36981	27	243362	3	2	4	20
SPMP07.bin.9	MEDIUM	97.87	0	3268331	237	23906	34	194562	1	1	0	19
SPMP11.bin.1	HIGH	97.74	0.38	4426631	25	438447	4	843411	6	5	6	20
SPMP11.bin.10	HIGH	95.03	0	2873855	14	256336	5	458803	4	4	4	20
SPMP11.bin.11	HIGH	98.63	0	2832276	11	485913	3	728380	4	3	4	20
SPMP11.bin.12	HIGH	91.16	3.81	2794355	11	537345	2	1045645	3	3	3	20
SPMP11.bin.13	HIGH	97.96	0	2735022	1	2735022	1	2735022	2	3	2	20
SPMP11.bin.14	HIGH	98.47	2.04	2682211	17	310420	3	600398	5	6	5	20
SPMP11.bin.15	HIGH	96.64	0.67	2668430	27	146956	5	531451	4	4	4	20
SPMP11.bin.16	HIGH	95.97	2.77	2663599	11	623965	2	900216	6	6	6	19
SPMP11.bin.17	MEDIUM	81.39	2.71	2621631	6	456334	3	687181	5	5	5	19
SPMP11.bin.18	MEDIUM	97.99	0	2584348	13	548285	2	931199	4	0	4	20
SPMP11.bin.19	HIGH	98.25	0	2572594	5	421239	2	1174470	5	5	5	20
SPMP11.bin.2	HIGH	99.33	2.17	3690033	9	981803	2	1421552	8	7	8	20
SPMP11.bin.20	MEDIUM	57.89	1.75	2523558	20	575724	2	734421	4	4	4	17
SPMP11.bin.21	MEDIUM	80.32	0.68	2482671	48	91664	10	193133	1	1	1	20
SPMP11.bin.22	HIGH	100	0.63	2440858	1	2440858	1	2440858	6	6	6	20
SPMP11.bin.23	MEDIUM	68.11	8.81	2381081	41	310011	3	647429	1	0	1	19
SPMP11.bin.24	MEDIUM	77.55	1.42	2351952	8	529558	2	855998	5	5	5	20
SPMP11.bin.25	HIGH	99.33	1.34	2318100	6	1258727	1	1258727	4	4	4	20
SPMP11.bin.26	HIGH	97.32	0	2300950	4	1379784	1	1379784	4	4	4	20
SPMP11.bin.27	HIGH	98.73	0.02	2263593	1	2263593	1	2263593	5	5	5	20
SPMP11.bin.28	HIGH	93.03	0	2184914	22	199991	4	453611	4	4	4	19
SPMP11.bin.29	MEDIUM	56.79	6.33	2183287	10	293137	3	547227	5	3	5	19
SPMP11.bin.3	HIGH	99.37	3.48	3547782	23	370642	4	753768	6	2	6	20
SPMP11.bin.30	MEDIUM	86.58	0	2176289	16	172819	4	590965	4	0	4	20
SPMP11.bin.31	MEDIUM	84.2	5.39	2147585	28	108534	7	277945	3	3	3	20
SPMP11.bin.33	HIGH	95.81	0	2036527	4	615629	2	819626	6	7	6	20
SPMP11.bin.35	MEDIUM	56.92	1.48	2002123	28	184409	4	345931	3	3	3	17
SPMP11.bin.36	MEDIUM	57.65	0.39	1995464	33	110426	6	222402	3	2	3	16
SPMP11.bin.37	MEDIUM	74.16	0.34	1972976	10	437258	3	525065	2	2	2	20
SPMP11.bin.38	HIGH	94.35	0	1874959	45	99382	7	175183	3	2	3	19
SPMP11.bin.39	MEDIUM	75.21	1.95	1776180	37	101122	6	239660	2	2	2	16
SPMP11.bin.4	MEDIUM	98.55	8.21	3416680	17	477311	3	953597	4	0	4	19
SPMP11.bin.40	MEDIUM	77.88	0.92	1524154	1	1524153	1	1524153	2	0	2	18
SPMP11.bin.41	MEDIUM	63.03	3.05	1472058	2	1166054	1	1166054	2	2	2	12
SPMP11.bin.5	MEDIUM	81.58	0	3143977	57	124431	10	246989	3	0	3	20
SPMP11.bin.6	HIGH	98.31	2.53	3134134	14	428915	3	659923	5	2	5	20
SPMP11.bin.7	HIGH	96.94	1.9	3093247	16	316429	4	849965	6	5	6	20
SPMP11.bin.8	MEDIUM	98.8	1.21	3054032	24	265569	4	566249	4	0	4	20
SPMP11.bin.9	MEDIUM	76.47	0	2876648	48	105396	7	566631	2	2	2	18
SPMP13.bin.1	MEDIUM	90.81	4.31	7889471	126	122822	19	367387	2	0	2	19
SPMP13.bin.10	MEDIUM	71.55	1.72	3985945	151	39673	34	104055	2	1	2	19
SPMP13.bin.11	MEDIUM	94.63	2.01	3902266	120	86271	13	370424	0	2	0	18
SPMP13.bin.12	HIGH	99.68	2.43	3741923	77	161110	6	514504	8	3	7	20
SPMP13.bin.13	HIGH	95.97	1.01	3728015	86	104260	12	234974	2	2	2	20
SPMP13.bin.14	MEDIUM	92.72	2.74	3532382	78	124727	10	279111	4	0	4	20
SPMP13.bin.15	HIGH	98.39	0.27	3345794	81	68814	15	251727	2	2	2	20
SPMP13.bin.16	MEDIUM	92.95	2.59	3294081	124	51841	19	199158	1	1	1	15
SPMP13.bin.17	HIGH	95.3	2.01	3268718	131	56110	16	263888	1	1	1	18
SPMP13.bin.18	HIGH	95.91	0.58	3239876	102	168719	6	525518	4	4	4	20
SPMP13.bin.19	MEDIUM	55.17	1.72	3151022	190	24802	41	76894	0	0	0	11
SPMP13.bin.2	HIGH	98.51	0.93	5207679	46	333124	4	981593	4	4	5	20
SPMP13.bin.20	MEDIUM	89.18	0.24	3135265	76	103447	9	295624	4	0	4	19
SPMP13.bin.21	HIGH	98.52	4.42	3114217	86	95885	12	300840	3	3	3	19
SPMP13.bin.22	MEDIUM	96.54	0.58	3078770	79	137053	8	297453	4	0	3	18
SPMP13.bin.23	HIGH	99.16	0.67	3076974	48	236159	5	381395	2	3	2	20
SPMP13.bin.24	MEDIUM	98.64	3.51	3047707	76	138816	7	419848	2	2	2	17
SPMP13.bin.25	HIGH	97.26	0	3026892	27	428189	4	504580	4	4	4	20
SPMP13.bin.26	HIGH	99.33	2.01	3014749	42	419457	3	673969	7	6	7	20
SPMP13.bin.27	HIGH	95.92	1.36	2993566	73	195298	5	562759	4	5	4	20
SPMP13.bin.29	MEDIUM	77.06	1.79	2859393	108	54000	20	122144	1	0	1	17
SPMP13.bin.3	MEDIUM	97.26	8.92	4982718	312	48903	21	388846	6	1	6	17
SPMP13.bin.30	MEDIUM	96	0	2814165	39	232955	3	914078	1	1	1	15
SPMP13.bin.31	HIGH	96.94	1.44	2785768	52	120611	5	863077	2	2	2	19
SPMP13.bin.32	HIGH	98.45	0.68	2743443	80	101701	10	321010	2	2	2	19
SPMP13.bin.33	MEDIUM	87.83	8.09	2698617	110	56567	14	171169	3	3	3	20
SPMP13.bin.34	HIGH	99.04	1.2	2674814	44	181483	5	397654	1	1	1	19
SPMP13.bin.35	HIGH	97.99	0	2605087	43	203157	4	661956	1	1	1	19
SPMP13.bin.36	HIGH	97.27	0	2542255	35	182503	4	628914	1	3	1	20
SPMP13.bin.37	MEDIUM	87.14	0.06	2536154	135	35596	20	116365	1	1	1	16
SPMP13.bin.38	HIGH	95.64	0.67	2488793	38	181851	4	579750	3	3	3	20
SPMP13.bin.39	MEDIUM	94.46	0	2484304	34	154416	5	491514	2	0	2	20
SPMP13.bin.4	HIGH	91.92	1.24	4878809	157	71026	21	256361	5	3	4	20
SPMP13.bin.40	MEDIUM	64.89	0	2483828	193	21189	35	71903	0	0	0	17
SPMP13.bin.41	MEDIUM	99.19	8.87	2470357	20	201446	5	436047	3	4	4	20
SPMP13.bin.42	MEDIUM	87.14	2.83	2435723	156	32405	27	77395	2	1	1	19
SPMP13.bin.43	MEDIUM	99.33	0.92	2421131	11	796679	2	841348	4	0	4	20
SPMP13.bin.44	HIGH	98.66	4.03	2398301	33	255433	4	421881	2	2	2	20
SPMP13.bin.45	HIGH	99.19	0	2397330	36	177673	5	376715	2	2	1	20
SPMP13.bin.46	MEDIUM	60.66	1.96	2380787	155	31407	24	140313	1	1	1	15
SPMP13.bin.47	MEDIUM	77.32	0	2334253	66	63631	10	213712	2	0	2	20
SPMP13.bin.48	HIGH	93.94	1.34	2303496	51	168967	5	435994	1	2	1	20
SPMP13.bin.49	MEDIUM	82.11	1.34	2277155	138	38004	19	184231	0	0	0	19
SPMP13.bin.50	MEDIUM	96.05	0.84	2270295	55	83870	8	325351	2	0	2	20
SPMP13.bin.51	MEDIUM	76.22	2.07	2261258	112	43204	17	114687	2	0	2	15
SPMP13.bin.52	MEDIUM	97.39	0	2242775	110	49435	14	145100	0	0	0	18
SPMP13.bin.53	HIGH	98.32	0.67	2240131	31	547289	2	694460	2	3	2	20
SPMP13.bin.54	HIGH	99.55	0.61	2226678	10	2141355	1	2141355	4	5	4	20
SPMP13.bin.55	MEDIUM	99.19	0	2170794	41	140244	5	405387	1	0	1	20
SPMP13.bin.56	MEDIUM	89.13	0.27	2156879	121	31284	20	171840	0	0	1	15
SPMP13.bin.57	MEDIUM	59.14	1.75	2141509	132	28218	23	86598	1	0	1	9
SPMP13.bin.59	MEDIUM	90.1	2.01	2071731	109	48073	15	166789	1	0	0	17
SPMP13.bin.6	MEDIUM	89.99	1.58	4722093	44	368455	6	558441	7	7	7	20
SPMP13.bin.60	MEDIUM	90.91	0.93	2055531	88	40070	13	232989	1	1	0	19
SPMP13.bin.61	MEDIUM	50.28	1.57	2048630	173	19065	32	79514	1	1	1	15
SPMP13.bin.63	MEDIUM	76.92	1.27	1986387	106	40761	16	118378	0	1	0	18
SPMP13.bin.64	MEDIUM	64.13	1.1	1983584	109	41677	16	129211	1	0	1	15
SPMP13.bin.66	MEDIUM	67.82	1.45	1916382	157	22077	27	76729	0	0	0	16
SPMP13.bin.68	MEDIUM	99.2	0	1819804	5	1782935	1	1782935	2	0	2	20
SPMP13.bin.69	MEDIUM	63.74	1.95	1764057	113	27384	19	78278	1	1	0	7
SPMP13.bin.7	HIGH	98.28	4.7	4294067	90	133029	10	600506	2	1	2	20
SPMP13.bin.70	MEDIUM	76.86	0.12	1597106	78	29831	16	96602	0	0	0	18
SPMP13.bin.8	MEDIUM	98.73	6.22	4229899	228	117953	10	356740	6	5	6	20
SPMP18.bin.1	MEDIUM	94.6	6.09	4625461	133	154825	7	525357	6	2	6	19
SPMP18.bin.10	HIGH	94.2	2.22	3791243	46	174521	5	520659	7	1	7	19
SPMP18.bin.100	MEDIUM	82.49	1.34	1486118	32	99973	5	301980	1	1	1	13
SPMP18.bin.102	MEDIUM	73.18	3.57	1249791	82	46202	8	110342	0	1	0	17
SPMP18.bin.106	MEDIUM	53.45	0	1074215	1	1074215	1	1074215	0	0	0	6
SPMP18.bin.11	MEDIUM	99.21	4.24	3742003	56	354052	3	931131	3	0	4	20
SPMP18.bin.12	HIGH	98.42	3.69	3669525	68	343335	4	640699	7	1	7	20
SPMP18.bin.13	HIGH	97.64	0.99	3564504	110	183176	6	653075	5	3	5	19
SPMP18.bin.14	MEDIUM	96.7	1.55	3546889	28	262837	6	514391	2	0	2	19
SPMP18.bin.15	MEDIUM	96.14	2.85	3520383	54	207273	6	543844	6	0	6	20
SPMP18.bin.16	HIGH	99.44	3.14	3458195	36	405608	2	1347127	4	3	4	20
SPMP18.bin.17	HIGH	97.26	2.53	3433335	48	308493	4	711841	6	5	6	20
SPMP18.bin.18	HIGH	94.25	4.49	3301042	134	51873	18	162755	4	4	4	19
SPMP18.bin.19	MEDIUM	97.93	7.57	3264724	96	110821	10	327210	3	3	3	20
SPMP18.bin.2	MEDIUM	97.78	5.38	4302637	168	151363	9	484234	6	6	5	20
SPMP18.bin.20	MEDIUM	82.37	1.33	3224347	43	126334	10	258198	2	2	2	19
SPMP18.bin.21	HIGH	97.99	0.67	3219743	40	430927	4	555862	4	4	4	20
SPMP18.bin.22	HIGH	93.92	2.82	3207902	51	129956	9	386926	1	3	1	19
SPMP18.bin.24	HIGH	91.84	1.36	3160966	59	538099	3	655363	4	4	5	20
SPMP18.bin.25	HIGH	97.37	1.17	3126062	41	254791	5	449997	3	3	3	20
SPMP18.bin.26	MEDIUM	95.95	9.39	3119321	86	78312	14	158348	3	3	3	18
SPMP18.bin.27	HIGH	98.1	2.53	3100183	22	466511	2	1305947	3	3	3	20
SPMP18.bin.28	HIGH	98.66	0	3026855	54	128556	7	479521	3	3	3	20
SPMP18.bin.29	HIGH	94.68	0.27	2960213	58	73240	12	310501	3	1	4	20
SPMP18.bin.3	MEDIUM	86.04	2.22	4272403	149	82479	17	233599	3	3	2	18
SPMP18.bin.30	MEDIUM	81.89	5.26	2954909	97	100155	11	240714	3	2	3	16
SPMP18.bin.31	HIGH	99.33	3.02	2945043	19	626622	2	1186025	4	1	5	20
SPMP18.bin.32	MEDIUM	67.09	3.22	2944286	63	61446	18	199003	2	2	2	19
SPMP18.bin.33	HIGH	95.58	0	2932212	21	474901	3	536546	2	2	2	20
SPMP18.bin.34	HIGH	98.66	0.67	2898496	25	263727	2	1376447	3	3	3	20
SPMP18.bin.35	HIGH	97.17	4.08	2898138	64	213109	4	505302	4	4	4	20
SPMP18.bin.36	MEDIUM	73.02	9.19	2863180	139	43537	14	237390	2	1	1	14
SPMP18.bin.37	HIGH	97.76	4.7	2852359	45	114131	7	326409	2	1	2	20
SPMP18.bin.38	MEDIUM	65.39	0.53	2846006	107	42856	23	147004	1	0	1	15
SPMP18.bin.39	HIGH	92.62	3.06	2793386	91	105538	7	499111	1	2	1	19
SPMP18.bin.4	MEDIUM	77.13	9.93	4214516	94	83210	17	228075	2	2	3	18
SPMP18.bin.40	MEDIUM	93.4	2.17	2783080	39	200206	5	356858	4	0	4	20
SPMP18.bin.41	MEDIUM	100	0	2699725	23	317974	2	1250529	9	0	9	20
SPMP18.bin.42	MEDIUM	94.34	1.34	2639531	34	139498	7	343181	2	2	2	17
SPMP18.bin.43	MEDIUM	94.83	8.02	2639296	23	300813	2	1236740	4	0	4	19
SPMP18.bin.44	MEDIUM	81.86	4.27	2626949	93	236955	5	442537	2	1	2	18
SPMP18.bin.45	MEDIUM	66.79	3.5	2618874	160	39562	21	135950	1	0	1	11
SPMP18.bin.46	MEDIUM	95.97	0.04	2615845	42	181276	5	428299	4	0	4	20
SPMP18.bin.47	MEDIUM	87.67	1.46	2598893	57	88489	10	242131	4	4	4	20
SPMP18.bin.48	MEDIUM	75.03	1.21	2572098	87	63033	16	146439	3	2	3	19
SPMP18.bin.49	MEDIUM	66.09	2.43	2570349	136	38268	22	181360	2	1	2	9
SPMP18.bin.5	HIGH	98.54	1.18	4077213	34	390606	5	626079	2	2	3	20
SPMP18.bin.50	HIGH	91.15	2.46	2550104	117	91286	7	346425	2	2	2	18
SPMP18.bin.51	MEDIUM	61.05	4.09	2518482	151	30577	22	168372	0	0	0	15
SPMP18.bin.52	MEDIUM	70.79	0	2513935	145	35293	22	118573	1	2	2	16
SPMP18.bin.53	MEDIUM	65.15	4.24	2499794	96	80501	11	190871	0	0	0	11
SPMP18.bin.54	MEDIUM	81.98	0.24	2491731	5	613837	2	665297	4	0	4	19
SPMP18.bin.55	HIGH	98.66	0.67	2486732	28	269478	4	406991	3	3	3	20
SPMP18.bin.56	MEDIUM	99.22	1.01	2472044	51	99510	6	420395	1	2	2	17
SPMP18.bin.57	HIGH	99.52	1.06	2427166	17	602278	2	1046710	2	2	2	20
SPMP18.bin.58	MEDIUM	96.07	0.23	2411250	59	102998	8	233498	0	0	1	20
SPMP18.bin.59	HIGH	95.41	0	2403599	16	427530	2	958066	3	4	3	19
SPMP18.bin.6	MEDIUM	79.39	1.33	4073664	72	173847	8	349153	5	5	5	20
SPMP18.bin.60	HIGH	94.9	0.67	2397789	66	94157	9	255497	2	3	2	20
SPMP18.bin.61	MEDIUM	56.16	1.27	2392918	123	27408	25	101403	1	0	1	16
SPMP18.bin.62	MEDIUM	53	1.91	2385916	80	44144	18	125083	2	0	2	13
SPMP18.bin.63	MEDIUM	83.78	0.37	2377200	9	589265	2	1033768	3	3	3	20
SPMP18.bin.64	MEDIUM	53.96	2.63	2345162	134	31294	25	76919	3	2	3	17
SPMP18.bin.65	MEDIUM	62.81	0	2340658	106	38296	18	113601	0	0	0	13
SPMP18.bin.66	HIGH	99.16	0.34	2328149	7	879435	2	971020	3	3	3	20
SPMP18.bin.67	HIGH	93.29	0.67	2300035	36	189008	4	476634	3	3	2	20
SPMP18.bin.68	MEDIUM	87.81	0.22	2293091	103	36109	21	127131	1	0	1	14
SPMP18.bin.69	HIGH	99.33	1.01	2292362	17	580669	2	603930	3	3	2	20
SPMP18.bin.7	MEDIUM	71.21	1.29	3921091	66	431987	4	796955	2	4	2	17
SPMP18.bin.70	HIGH	100	0.9	2283707	8	1361620	1	1361620	3	3	3	20
SPMP18.bin.71	MEDIUM	90.21	1.86	2283617	105	50850	14	115763	3	3	4	16
SPMP18.bin.73	HIGH	100	3.64	2262910	33	1619579	1	1619579	3	4	2	20
SPMP18.bin.76	HIGH	98.66	0	2218592	16	591371	2	628972	2	3	2	20
SPMP18.bin.78	MEDIUM	75.81	2.69	2163361	47	91595	7	299955	6	6	6	18
SPMP18.bin.79	MEDIUM	62.04	2.68	2114573	90	47025	15	173995	1	1	1	15
SPMP18.bin.8	HIGH	98.65	4.39	3906946	22	557632	2	1901698	5	5	5	20
SPMP18.bin.80	HIGH	97.87	0	2110870	23	312506	3	499981	2	2	2	20
SPMP18.bin.81	MEDIUM	89.31	1.34	2101577	43	97087	8	200247	2	2	2	20
SPMP18.bin.82	MEDIUM	50.16	1.01	2098954	111	29487	23	146642	1	1	1	14
SPMP18.bin.83	MEDIUM	53.36	4.7	2076087	17	251912	3	462645	3	3	3	20
SPMP18.bin.84	MEDIUM	86.78	0	2069544	37	99772	7	235208	1	1	1	19
SPMP18.bin.85	MEDIUM	93.36	0	2051200	65	90252	8	230607	1	0	1	19
SPMP18.bin.9	MEDIUM	85.58	5.7	3858716	125	117375	12	305577	6	4	6	20
SPMP18.bin.90	MEDIUM	58.79	0.7	1923963	134	22522	23	96999	1	1	1	11
SPMP18.bin.91	MEDIUM	100	0	1899280	7	1278885	1	1278885	1	0	1	20
SPMP18.bin.92	MEDIUM	53.57	6.25	1861378	102	34842	16	121194	1	2	1	15
SPMP18.bin.93	MEDIUM	74.75	0.81	1694515	99	42840	12	114658	0	0	0	18
SPMP18.bin.94	MEDIUM	74.23	0.68	1593576	73	77032	7	165268	1	2	1	16
SPMP18.bin.95	MEDIUM	58.1	0	1592996	104	22795	21	72767	2	2	1	18
SPMP18.bin.96	MEDIUM	66.67	1.3	1567341	61	79614	7	192428	1	1	1	15
SPMP18.bin.97	MEDIUM	54.75	0.79	1556616	90	25255	15	128128	2	2	2	14
SPMP18.bin.99	MEDIUM	54.52	0.67	1510732	36	63169	8	133923	1	2	1	17
SPMP19.bin.10	MEDIUM	82.96	0.13	2918269	135	36473	26	135690	2	1	2	20
SPMP19.bin.11	HIGH	97.99	0.86	2880407	57	99718	10	302186	2	2	2	19
SPMP19.bin.12	MEDIUM	94.63	0.67	2877018	71	71990	14	206402	1	0	1	20
SPMP19.bin.13	MEDIUM	98.63	0	2797233	26	285495	4	458114	0	0	0	20
SPMP19.bin.14	MEDIUM	98.66	1.34	2745087	30	237066	4	534374	2	1	3	17
SPMP19.bin.15	MEDIUM	94.81	0	2742657	19	341629	3	696810	6	0	6	20
SPMP19.bin.16	MEDIUM	98.57	1.43	2722497	47	99237	11	162827	2	0	2	18
SPMP19.bin.17	MEDIUM	97.99	0	2716755	60	113632	9	243993	0	0	0	19
SPMP19.bin.18	MEDIUM	95.33	0.58	2495894	129	33100	25	91940	0	0	0	12
SPMP19.bin.19	HIGH	98.39	0.81	2401026	16	499225	2	1057041	1	1	1	20
SPMP19.bin.2	HIGH	98.73	0.84	4489915	54	667987	3	1051312	8	5	7	20
SPMP19.bin.20	HIGH	97.99	1.01	2242759	14	559946	2	577514	2	2	2	20
SPMP19.bin.21	HIGH	99.33	1.12	2233287	12	596987	2	972396	3	3	3	20
SPMP19.bin.23	MEDIUM	76.45	1.42	1846320	216	15396	36	51387	1	1	1	16
SPMP19.bin.24	MEDIUM	100	0.52	1674961	21	111084	5	270838	1	0	1	20
SPMP19.bin.25	MEDIUM	53.43	0.27	1555689	102	23750	25	41385	0	0	0	11
SPMP19.bin.28	MEDIUM	51.04	0.27	1232699	242	5460	71	18827	0	0	0	14
SPMP19.bin.3	HIGH	98.73	1.64	4246958	79	144692	11	308003	5	3	5	20
SPMP19.bin.4	MEDIUM	94.56	0.68	3738934	134	65506	19	169349	1	1	0	19
SPMP19.bin.5	HIGH	98.73	0.63	3648733	61	233717	5	564593	6	1	6	20
SPMP19.bin.6	HIGH	97.31	0	3491639	73	140127	9	307443	5	2	5	18
SPMP19.bin.7	HIGH	100	1.61	3381822	54	259982	4	614533	2	2	2	20
SPMP19.bin.8	HIGH	99.78	0.67	3287312	37	200961	6	398711	4	4	4	20
SPMP19.bin.9	HIGH	97.28	0.23	3087395	49	167637	6	456934	2	3	2	20
SPMP20.bin.1	MEDIUM	98.73	6.69	4845851	96	266910	6	639128	7	3	7	20
SPMP20.bin.10	MEDIUM	79.27	6.96	3429333	110	61916	18	152844	3	0	3	18
SPMP20.bin.11	MEDIUM	90.25	8.44	3392115	86	130457	8	338957	5	4	5	20
SPMP20.bin.12	HIGH	93.58	2.68	3367608	63	134244	8	449403	6	5	6	19
SPMP20.bin.13	HIGH	98.21	4.94	3341809	68	171685	8	337887	3	3	3	20
SPMP20.bin.14	MEDIUM	72.76	0	3225608	41	211692	6	368560	4	4	4	19
SPMP20.bin.15	MEDIUM	52.01	5.16	3198013	275	18599	47	109203	2	0	2	9
SPMP20.bin.16	HIGH	98.66	0.67	3119690	25	462737	2	1213045	4	4	4	20
SPMP20.bin.17	MEDIUM	80.33	0.63	3095684	67	81339	13	201256	6	3	6	19
SPMP20.bin.18	HIGH	100	2.53	3057128	41	147431	7	348285	4	3	4	20
SPMP20.bin.19	MEDIUM	83.56	0.63	2923765	128	39968	24	111742	1	0	1	19
SPMP20.bin.2	MEDIUM	81.11	4.66	4774902	338	25567	57	102747	1	0	1	20
SPMP20.bin.20	MEDIUM	83.82	5.59	2920300	53	195210	4	592437	5	5	5	20
SPMP20.bin.21	HIGH	98.38	1.37	2882134	58	151577	5	434757	1	1	2	19
SPMP20.bin.22	MEDIUM	90.96	2.42	2854979	86	57825	14	358977	1	0	1	17
SPMP20.bin.23	MEDIUM	84.23	9.84	2845949	150	47981	18	154764	2	2	2	17
SPMP20.bin.24	HIGH	97.32	0.11	2841980	47	322686	3	758736	4	4	4	20
SPMP20.bin.25	MEDIUM	73.54	0	2835906	393	8948	89	48982	0	0	0	14
SPMP20.bin.26	MEDIUM	92.79	0	2765739	73	78958	12	249052	4	0	4	20
SPMP20.bin.27	MEDIUM	81.82	0.12	2760950	215	18835	48	53919	0	2	0	18
SPMP20.bin.28	MEDIUM	80.26	1.2	2675715	121	50980	16	154389	1	2	1	17
SPMP20.bin.29	MEDIUM	92.18	0.11	2655227	81	53353	15	138572	1	0	1	18
SPMP20.bin.3	HIGH	93.68	3.1	4402453	79	177238	10	299560	4	4	4	20
SPMP20.bin.30	MEDIUM	81.87	0	2653397	55	209020	4	551460	3	0	3	19
SPMP20.bin.31	MEDIUM	78.74	8.16	2590605	56	263798	3	595572	4	4	4	19
SPMP20.bin.32	HIGH	97.99	3.02	2522375	47	266961	4	463135	2	2	2	18
SPMP20.bin.33	HIGH	95.18	1.96	2506454	71	74622	9	269202	3	1	2	20
SPMP20.bin.34	HIGH	100	3.23	2490069	55	88520	8	217730	2	1	2	19
SPMP20.bin.35	MEDIUM	81.51	1.21	2450688	206	27336	28	97523	1	0	1	12
SPMP20.bin.36	HIGH	95.56	0	2445202	61	132942	6	320628	5	4	5	20
SPMP20.bin.37	MEDIUM	95.17	0.64	2420513	50	93170	8	238426	0	1	0	19
SPMP20.bin.38	HIGH	95.57	1.72	2348106	40	173237	5	454702	2	2	2	20
SPMP20.bin.4	HIGH	98.31	1.9	3866111	36	269229	5	747003	4	4	5	20
SPMP20.bin.40	MEDIUM	60.49	0	2131048	145	30417	20	99475	3	1	3	19
SPMP20.bin.41	HIGH	97.32	0	2080578	59	99701	7	248081	1	2	1	20
SPMP20.bin.42	HIGH	94.57	1.06	2045474	66	61643	12	117347	2	3	2	20
SPMP20.bin.43	MEDIUM	81.1	2.38	1981171	68	65676	11	136986	2	1	2	19
SPMP20.bin.44	MEDIUM	75.93	1.07	1876248	174	18248	31	56678	1	0	1	17
SPMP20.bin.45	MEDIUM	63.75	0	1863861	125	27984	21	129926	1	1	1	18
SPMP20.bin.46	MEDIUM	87.76	0	1746292	161	15477	31	62031	0	0	0	13
SPMP20.bin.47	MEDIUM	95.16	0	1721188	114	26469	18	96715	2	1	2	17
SPMP20.bin.48	MEDIUM	67.03	0.02	1640394	94	30037	19	75625	1	1	1	18
SPMP20.bin.5	MEDIUM	99.52	2.5	3791587	29	439509	2	1865360	4	0	3	19
SPMP20.bin.6	HIGH	96.18	2.53	3765101	77	115669	12	232074	4	1	4	18
SPMP20.bin.7	MEDIUM	96.36	0.72	3597897	79	117371	8	446093	3	0	3	19
SPMP20.bin.8	MEDIUM	99.12	1.6	3543312	50	186723	7	467218	0	1	1	18
SPMP20.bin.9	MEDIUM	99.15	2.66	3433765	46	325473	4	638891	4	0	4	20
SPMP21.bin.1	HIGH	98.28	1.72	6453157	52	362593	7	557947	4	1	4	20
SPMP21.bin.10	MEDIUM	99.42	7.17	4071290	42	718815	2	1353526	4	1	4	20
SPMP21.bin.11	MEDIUM	96.44	2.49	3853746	140	88480	14	229843	3	0	3	20
SPMP21.bin.12	MEDIUM	99.21	3.62	3726429	37	316819	4	765769	3	0	3	20
SPMP21.bin.13	HIGH	99.37	1.27	3615128	20	512596	2	1713763	6	6	6	20
SPMP21.bin.14	MEDIUM	58.05	5.33	3614193	282	23219	48	99265	0	0	0	14
SPMP21.bin.15	MEDIUM	71.62	2.1	3557416	229	31903	32	129755	3	3	3	19
SPMP21.bin.16	HIGH	99.37	0	3530361	29	525161	3	751097	3	3	3	20
SPMP21.bin.17	HIGH	100	2.15	3471780	74	125146	8	518904	2	2	2	20
SPMP21.bin.18	MEDIUM	61.07	1.42	3451839	286	22443	46	94538	3	0	3	15
SPMP21.bin.19	MEDIUM	96.87	0.67	3398734	114	57030	18	184972	0	0	1	20
SPMP21.bin.20	MEDIUM	59.06	0.63	3355755	323	16440	63	60463	0	0	0	12
SPMP21.bin.21	MEDIUM	91.67	2.25	3306309	158	41112	27	102972	0	0	0	16
SPMP21.bin.22	HIGH	93.88	1.4	3222982	19	2295316	1	2295316	2	2	2	20
SPMP21.bin.23	MEDIUM	90.62	5.37	3165049	260	30313	28	161876	2	0	2	19
SPMP21.bin.24	MEDIUM	99.37	0	3145508	16	444441	3	777582	6	0	5	20
SPMP21.bin.25	MEDIUM	99.33	0	2962943	71	135368	8	258875	1	0	1	19
SPMP21.bin.26	HIGH	98.51	2.48	2962242	190	49504	16	252594	2	1	2	20
SPMP21.bin.27	HIGH	97.89	3.84	2890806	49	224313	5	453289	6	5	6	20
SPMP21.bin.28	MEDIUM	98.66	0	2874209	25	380510	4	510472	4	0	4	19
SPMP21.bin.29	HIGH	97.99	1.01	2839667	13	611315	2	949096	3	3	3	20
SPMP21.bin.3	MEDIUM	96.48	0.85	5956528	241	80508	23	260135	0	0	0	18
SPMP21.bin.30	MEDIUM	98.66	6.45	2768097	82	451162	2	957790	2	0	2	20
SPMP21.bin.32	HIGH	95.64	0.12	2469191	153	29337	25	88737	3	3	3	19
SPMP21.bin.33	MEDIUM	90.2	6.73	2461144	185	42342	15	171339	2	2	1	13
SPMP21.bin.34	MEDIUM	99.08	3.73	2387404	24	499755	2	1062795	3	0	3	20
SPMP21.bin.35	HIGH	99.1	2.1	2367515	25	186635	4	609524	3	3	3	20
SPMP21.bin.36	HIGH	94.78	1.29	2235437	39	232981	4	412988	1	1	2	20
SPMP21.bin.38	MEDIUM	91.66	0	1984087	95	51412	13	204585	1	0	1	18
SPMP21.bin.4	MEDIUM	84.54	5.44	5941220	189	100952	20	340104	3	0	3	20
SPMP21.bin.41	MEDIUM	52.65	1.38	1437223	112	25502	19	56285	0	0	0	6
SPMP21.bin.5	HIGH	93.1	4.43	5848626	68	287819	7	671338	3	3	3	19
SPMP21.bin.6	HIGH	98.76	0.26	5279476	50	445927	5	764941	4	4	4	20
SPMP21.bin.7	HIGH	99.59	0.96	4896911	64	287623	6	557878	4	3	4	20
SPMP21.bin.8	HIGH	97.63	1.28	4839731	44	295414	6	515042	1	1	2	20
SPMP21.bin.9	MEDIUM	97.94	0.99	4832777	237	54074	30	196572	4	0	4	15
SPMP38.bin.1	MEDIUM	89.86	2.35	3173367	67	76998	11	468455	1	3	2	18
SPMP38.bin.10	HIGH	97.6	0	2261903	12	337711	3	421269	4	5	4	20
SPMP38.bin.11	HIGH	99.62	0.63	2249492	5	586506	2	1054104	4	4	4	20
SPMP38.bin.12	HIGH	98.95	3.84	2231903	4	1342576	1	1342576	6	7	6	20
SPMP38.bin.13	MEDIUM	98.79	1.38	2209808	7	628185	2	931823	4	0	4	20
SPMP38.bin.14	MEDIUM	79.93	0	2191343	8	618943	2	637852	3	3	3	19
SPMP38.bin.15	HIGH	98.66	0.34	2089503	2	1902160	1	1902160	3	5	2	20
SPMP38.bin.16	HIGH	95.93	0	2089001	14	235715	3	594301	1	2	1	20
SPMP38.bin.17	HIGH	94.56	2.04	2014032	19	150556	5	388239	3	3	3	18
SPMP38.bin.19	MEDIUM	56.78	1.34	1906861	6	712871	2	756768	3	0	3	19
SPMP38.bin.2	HIGH	94.51	2.53	2804019	25	385221	3	598143	1	1	3	18
SPMP38.bin.20	MEDIUM	91.87	1.08	1880209	10	371122	2	628826	3	0	3	19
SPMP38.bin.21	MEDIUM	88.08	0	1862255	19	158100	4	369181	3	3	3	15
SPMP38.bin.23	MEDIUM	51.79	3.57	1288212	3	779671	1	779671	2	2	2	14
SPMP38.bin.24	MEDIUM	94.94	1.12	1151248	1	1151248	1	1151248	1	0	1	20
SPMP38.bin.25	MEDIUM	70.91	0.75	976806	25	60173	6	149216	0	0	0	18
SPMP38.bin.3	MEDIUM	98.11	8.25	2708320	12	380918	3	508323	7	7	7	20
SPMP38.bin.4	MEDIUM	85.01	0	2451393	5	428729	2	1182370	2	2	2	19
SPMP38.bin.5	MEDIUM	100	0.47	2416810	17	383914	3	436348	6	0	6	20
SPMP38.bin.6	MEDIUM	98.66	0	2396679	17	379375	3	567119	2	3	1	16
SPMP38.bin.7	HIGH	98.48	2.23	2383684	18	427064	2	1076837	5	3	5	20
SPMP38.bin.8	MEDIUM	98.08	9.43	2382140	40	318522	2	940861	3	5	3	20
SPMP38.bin.9	MEDIUM	75.55	0	2295511	57	64551	13	143040	4	4	4	19
SPMP40.bin.10	MEDIUM	98.1	1.58	3844388	36	204489	6	604593	7	0	7	20
SPMP40.bin.11	MEDIUM	78.51	6.86	3829249	123	55542	20	137714	3	0	3	15
SPMP40.bin.12	MEDIUM	51.04	2.57	3803266	66	140558	6	896757	3	3	3	16
SPMP40.bin.13	HIGH	98.49	0.74	3756642	23	337740	5	592828	4	4	4	20
SPMP40.bin.14	MEDIUM	56.78	8.25	3736963	154	65799	12	395856	3	3	3	18
SPMP40.bin.15	MEDIUM	80.7	4.64	3639294	91	167783	7	453646	5	5	5	18
SPMP40.bin.16	HIGH	99.32	0.68	3622307	70	882215	2	998638	5	5	4	20
SPMP40.bin.17	HIGH	96.92	1.23	3618675	48	163765	9	338590	2	2	2	20
SPMP40.bin.18	HIGH	97.44	0.53	3607526	14	533630	2	1377683	2	1	2	20
SPMP40.bin.19	MEDIUM	89.45	6.16	3559728	76	257375	4	719456	5	2	5	19
SPMP40.bin.2	HIGH	99.04	1.09	5075390	41	488801	4	1106196	6	6	6	20
SPMP40.bin.20	HIGH	99.24	1.49	3532451	67	156599	8	305577	5	5	5	20
SPMP40.bin.21	MEDIUM	75.99	3.69	3504930	108	103631	12	239101	4	3	4	19
SPMP40.bin.22	HIGH	97.31	0.27	3450491	5	2236485	1	2236485	3	3	3	19
SPMP40.bin.23	HIGH	93.33	3.14	3441059	44	299483	4	650160	4	4	4	19
SPMP40.bin.24	MEDIUM	59.93	3.63	3401370	95	73828	17	180748	3	3	3	16
SPMP40.bin.25	HIGH	100	0	3370492	23	1129123	2	1383908	5	6	5	20
SPMP40.bin.26	MEDIUM	84.7	7.12	3365397	67	152586	8	432570	6	4	6	18
SPMP40.bin.27	MEDIUM	76.91	2.11	3342724	72	81820	12	247912	2	2	2	17
SPMP40.bin.28	HIGH	99.33	2.03	3296334	38	490790	3	832313	7	6	7	20
SPMP40.bin.29	HIGH	97.78	0.63	3276198	33	267404	4	762341	3	3	3	19
SPMP40.bin.3	MEDIUM	81.48	3.76	5052400	72	165193	11	408601	4	4	4	19
SPMP40.bin.30	HIGH	96.92	3.02	3262104	73	325335	4	484320	3	3	3	20
SPMP40.bin.31	MEDIUM	98	6.01	3227824	64	91073	12	266618	0	0	0	18
SPMP40.bin.32	HIGH	95.47	0	3224186	59	140659	8	451817	1	2	2	20
SPMP40.bin.33	HIGH	99.42	0.97	3210299	29	599171	2	1035095	6	3	6	20
SPMP40.bin.34	MEDIUM	86.09	1.52	3161094	23	917693	2	991721	4	0	4	20
SPMP40.bin.35	HIGH	100	1.53	3146630	55	358645	4	576115	5	5	5	20
SPMP40.bin.36	MEDIUM	82.05	0.7	3090383	111	82477	11	251634	3	0	5	18
SPMP40.bin.37	MEDIUM	83.22	6.04	3088538	31	791385	2	901727	6	6	5	19
SPMP40.bin.38	HIGH	98.32	2.01	3058819	26	273994	4	570936	5	4	7	20
SPMP40.bin.39	HIGH	96.58	1.37	3045477	40	222082	6	304665	2	2	2	19
SPMP40.bin.4	HIGH	98.13	4.65	4803477	31	491798	4	789846	3	4	3	20
SPMP40.bin.40	MEDIUM	78.01	4.43	3027951	83	74979	13	187671	5	3	5	17
SPMP40.bin.41	MEDIUM	82.42	6.63	2965521	33	204392	4	881943	6	0	5	19
SPMP40.bin.42	HIGH	94.49	0	2911853	62	86285	10	338797	4	2	4	20
SPMP40.bin.43	HIGH	98.66	0	2896057	15	575568	3	796997	3	3	3	18
SPMP40.bin.44	HIGH	99.52	2.88	2886723	29	491775	3	886807	2	2	2	20
SPMP40.bin.45	MEDIUM	95.22	1.75	2859352	76	131022	7	315268	3	3	3	16
SPMP40.bin.46	MEDIUM	51.72	3.45	2840249	8	327252	3	694020	2	2	2	18
SPMP40.bin.47	HIGH	92.97	0	2798053	89	88231	10	306093	3	3	3	20
SPMP40.bin.48	HIGH	93.06	1.34	2742674	45	120283	8	221119	3	4	3	20
SPMP40.bin.49	HIGH	97.32	0	2734864	21	679113	2	1013707	4	2	5	20
SPMP40.bin.5	MEDIUM	87.41	5.98	4553887	29	270868	6	726173	6	6	6	20
SPMP40.bin.50	HIGH	98.1	0	2709761	23	323208	4	446699	3	3	3	20
SPMP40.bin.51	MEDIUM	87.86	0.67	2622003	48	124363	8	244134	1	0	1	17
SPMP40.bin.52	MEDIUM	90.58	3.22	2617982	93	66306	13	167546	0	0	1	18
SPMP40.bin.53	MEDIUM	99.54	2.2	2589977	20	1006273	2	1229169	4	0	4	20
SPMP40.bin.54	MEDIUM	95.75	0.34	2587832	41	114157	6	591942	1	0	1	18
SPMP40.bin.55	HIGH	98.12	0	2581393	50	288419	2	1223441	6	6	6	20
SPMP40.bin.56	MEDIUM	59.18	9.94	2560086	49	414966	3	551932	3	3	5	15
SPMP40.bin.57	MEDIUM	90.83	0.22	2538502	44	82709	10	251357	2	2	2	17
SPMP40.bin.58	MEDIUM	74.53	0.67	2505478	91	48645	17	114681	1	2	1	16
SPMP40.bin.59	MEDIUM	98.66	7.16	2483852	10	826193	2	1223218	3	3	3	20
SPMP40.bin.6	HIGH	99.13	0.58	4438450	37	233868	7	557876	5	6	5	20
SPMP40.bin.60	MEDIUM	76.4	0.67	2476702	92	47571	13	236006	0	2	0	17
SPMP40.bin.61	HIGH	98.32	1.34	2451257	8	1642396	1	1642396	4	3	4	20
SPMP40.bin.62	HIGH	97.99	0.67	2430977	20	735178	2	824415	2	3	2	20
SPMP40.bin.63	MEDIUM	76.68	2.4	2390495	105	51649	17	140353	0	0	0	14
SPMP40.bin.64	MEDIUM	80.54	1.68	2316573	53	76226	9	218946	3	2	3	20
SPMP40.bin.65	MEDIUM	81.1	0	2311903	95	42013	18	139392	0	0	0	17
SPMP40.bin.66	HIGH	99.55	0.09	2308632	5	2197838	1	2197838	4	5	4	20
SPMP40.bin.67	HIGH	100	0	2242137	5	2227238	1	2227238	3	3	3	20
SPMP40.bin.68	MEDIUM	99.54	0	2147304	1	2147304	1	2147304	3	0	3	20
SPMP40.bin.69	HIGH	90.05	1.61	2135236	28	155983	4	374561	3	1	3	19
SPMP40.bin.7	HIGH	99.19	0.85	4310573	68	149208	9	583014	2	2	2	20
SPMP40.bin.70	MEDIUM	99.19	0	2099373	15	329566	2	726599	3	0	2	20
SPMP40.bin.71	MEDIUM	89.84	0.32	2093030	39	125862	7	176530	2	3	2	16
SPMP40.bin.72	HIGH	99.4	1.2	2014683	12	1290776	1	1290776	5	5	5	20
SPMP40.bin.73	MEDIUM	65.55	0	1993644	31	86722	8	208610	0	0	0	15
SPMP40.bin.75	MEDIUM	64.89	0.67	1581948	85	38471	15	123262	3	2	2	18
SPMP40.bin.8	HIGH	99.11	1.78	4262595	11	1087084	2	1249712	4	4	4	20
SPMP40.bin.9	HIGH	97.28	0	3870650	29	523709	3	965076	5	5	5	20
SPMP42.bin.1	HIGH	98.09	0.75	5110502	43	172475	10	559732	3	3	4	20
SPMP42.bin.10	MEDIUM	98.73	3.21	3542567	41	566024	3	825647	4	0	4	20
SPMP42.bin.11	HIGH	99.37	1.27	3477980	40	341968	4	701851	4	3	4	19
SPMP42.bin.12	HIGH	99.33	1.34	3467732	15	754430	2	1481521	8	8	8	20
SPMP42.bin.13	MEDIUM	90.98	1.73	3336344	311	24237	41	147861	0	1	1	19
SPMP42.bin.14	MEDIUM	99.2	0	3284593	46	192418	6	751093	2	0	2	20
SPMP42.bin.15	MEDIUM	99.42	0	3153991	34	237142	4	682972	4	0	4	20
SPMP42.bin.16	HIGH	97.96	0	3145479	60	107820	10	340663	2	2	2	20
SPMP42.bin.17	MEDIUM	98.75	0.23	2972509	91	408522	3	732441	6	6	6	15
SPMP42.bin.18	MEDIUM	95.3	0.67	2970925	30	276425	4	481727	3	0	3	17
SPMP42.bin.19	HIGH	98.66	1.34	2951512	34	472724	3	685631	6	6	6	20
SPMP42.bin.2	MEDIUM	82.79	3.51	5095779	413	30019	45	150305	3	2	3	17
SPMP42.bin.20	HIGH	99.12	0	2920513	30	644227	2	872662	4	4	4	20
SPMP42.bin.21	HIGH	98.66	1.34	2752746	125	52187	18	127688	5	4	5	18
SPMP42.bin.22	HIGH	94.94	0.63	2563403	56	91242	7	277583	6	4	6	19
SPMP42.bin.23	HIGH	97.91	1.27	2350609	18	2219429	1	2219429	3	3	3	20
SPMP42.bin.24	HIGH	98.54	2.42	2193531	49	88975	9	182341	5	7	5	20
SPMP42.bin.25	MEDIUM	85.34	1.15	2099976	282	18716	28	148238	0	0	0	16
SPMP42.bin.26	HIGH	96.22	0.45	2003081	10	1900072	1	1900072	2	1	2	20
SPMP42.bin.27	MEDIUM	64.58	0.58	1838706	158	17499	33	61246	0	0	0	9
SPMP42.bin.3	HIGH	98.71	4.55	4728523	68	194713	6	1079406	6	3	6	20
SPMP42.bin.4	MEDIUM	97.47	0.32	4566580	178	81034	12	561950	4	3	4	17
SPMP42.bin.5	HIGH	98.95	1.9	4141673	52	431905	4	760875	6	6	6	20
SPMP42.bin.6	MEDIUM	98.1	1.58	3979049	54	278461	6	486426	6	0	5	20
SPMP42.bin.7	MEDIUM	99.03	0.97	3840967	19	437180	4	620976	6	0	6	20
SPMP42.bin.8	MEDIUM	99.88	0.88	3669837	81	242969	6	455310	3	0	3	20
SPMP50.bin.10	HIGH	95.91	0	3387282	13	700759	2	1247521	3	3	3	18
SPMP50.bin.11	MEDIUM	84.63	2.92	3256854	148	56242	18	153907	1	0	2	19
SPMP50.bin.12	MEDIUM	98.73	1.07	3122200	12	906592	2	1206796	3	0	3	20
SPMP50.bin.14	HIGH	97.68	0.95	3045629	42	155911	7	393530	2	1	2	19
SPMP50.bin.15	MEDIUM	94.06	1.06	2970594	62	132221	8	262726	1	0	1	19
SPMP50.bin.16	MEDIUM	53.5	0.1	2946359	309	19452	48	69948	0	1	1	16
SPMP50.bin.17	MEDIUM	99.37	0	2925188	23	429508	3	565203	3	0	3	20
SPMP50.bin.18	MEDIUM	87.97	0.63	2814496	35	303119	4	389464	4	0	4	20
SPMP50.bin.19	MEDIUM	90.36	1.36	2802308	148	40271	21	136366	0	0	0	17
SPMP50.bin.2	MEDIUM	82.63	9.7	4372838	171	93685	11	406612	4	1	4	15
SPMP50.bin.21	MEDIUM	65.42	0	2646047	25	112396	8	276564	3	4	3	20
SPMP50.bin.24	MEDIUM	100	3.28	2426931	45	648286	2	909254	1	0	1	20
SPMP50.bin.25	HIGH	97.37	0.71	2378877	37	578140	2	1050602	3	3	3	19
SPMP50.bin.26	MEDIUM	87.59	0.9	2340682	108	44222	16	185225	0	0	0	19
SPMP50.bin.27	MEDIUM	50.89	1.34	2274312	192	17159	38	65909	0	0	0	7
SPMP50.bin.28	MEDIUM	94.73	6.63	2253118	45	1521692	1	1521692	3	1	3	19
SPMP50.bin.29	HIGH	99.33	1.06	2235923	42	180365	5	290697	2	3	1	18
SPMP50.bin.30	HIGH	94.33	0	2182832	88	46627	14	138519	1	2	1	20
SPMP50.bin.31	MEDIUM	51.57	0	2128639	13	186761	5	300851	0	0	0	15
SPMP50.bin.32	HIGH	96.68	0	2052056	30	225611	4	337879	5	5	5	20
SPMP50.bin.33	MEDIUM	64.77	0.17	1973768	121	30114	20	118723	0	0	0	13
SPMP50.bin.34	MEDIUM	59.48	0	1971774	5	426505	2	691757	0	0	0	12
SPMP50.bin.35	MEDIUM	75.93	0.96	1958689	22	127948	6	305089	1	1	1	15
SPMP50.bin.36	MEDIUM	55.56	0	1544963	5	279489	3	387275	4	1	4	15
SPMP50.bin.38	MEDIUM	58.05	0.45	1406772	37	98725	5	195762	0	0	0	15
SPMP50.bin.4	HIGH	98.04	1.85	4113544	74	119916	9	497052	2	2	2	19
SPMP50.bin.5	MEDIUM	85.45	1.9	3898105	216	33150	29	139068	1	0	1	14
SPMP50.bin.6	HIGH	98.73	0.95	3563364	37	539941	3	691619	4	1	4	18
SPMP50.bin.7	MEDIUM	97.28	5.44	3550001	86	140400	7	369110	4	5	6	20
SPMP50.bin.8	HIGH	97.94	0	3539379	29	380440	3	1090819	2	1	2	20
SPMP50.bin.9	HIGH	98.69	0	3479945	13	940732	2	1127511	5	5	5	20
SPMP53.bin.10	HIGH	98.73	1.27	3335230	92	108570	11	245862	4	3	5	19
SPMP53.bin.11	MEDIUM	73.71	5.62	3313754	140	105750	10	281609	4	0	6	20
SPMP53.bin.12	HIGH	96.85	1.7	3253683	60	199307	6	468356	3	2	4	20
SPMP53.bin.13	HIGH	96.65	0.19	3162122	28	341409	3	1108357	3	3	2	20
SPMP53.bin.14	MEDIUM	69.09	2.53	3140452	176	31449	33	106921	2	2	3	17
SPMP53.bin.15	MEDIUM	93.49	6.21	3120493	165	53919	14	267800	4	0	3	19
SPMP53.bin.16	HIGH	96.09	2.81	3091185	77	160445	7	307798	4	2	4	20
SPMP53.bin.17	MEDIUM	95.98	1.95	3015809	178	78061	13	214118	2	0	2	19
SPMP53.bin.18	MEDIUM	85.94	2.02	3012173	147	38126	28	103691	1	0	1	19
SPMP53.bin.19	HIGH	94.62	0	2975229	39	238378	5	468305	3	2	3	20
SPMP53.bin.2	MEDIUM	82.42	0.67	3820554	224	28575	43	103526	0	0	0	18
SPMP53.bin.20	MEDIUM	95.81	5.09	2934643	84	145434	5	486159	4	4	4	20
SPMP53.bin.21	HIGH	97.9	0.21	2934433	65	130294	7	526022	2	1	2	20
SPMP53.bin.22	MEDIUM	78.11	5.64	2932322	337	12055	63	69320	0	2	1	16
SPMP53.bin.23	MEDIUM	86.49	4	2909334	255	34074	25	127164	2	2	2	19
SPMP53.bin.24	MEDIUM	69.71	1.9	2902790	180	56033	15	234479	4	1	4	20
SPMP53.bin.25	HIGH	92.22	1.41	2894719	116	109405	10	222728	6	5	7	20
SPMP53.bin.26	HIGH	94.41	2.35	2884475	58	158157	6	397242	5	4	5	20
SPMP53.bin.27	MEDIUM	100	0.61	2856063	37	246326	4	514402	7	0	7	20
SPMP53.bin.28	MEDIUM	94.65	1.22	2699812	77	71895	11	204194	1	0	2	19
SPMP53.bin.29	MEDIUM	83.09	4.35	2644732	35	516246	2	852917	4	1	4	19
SPMP53.bin.3	MEDIUM	80.53	1.06	3753956	131	58686	20	182659	2	0	2	16
SPMP53.bin.30	MEDIUM	95.28	0	2631629	68	171532	6	345372	7	0	7	20
SPMP53.bin.31	HIGH	93.79	0.78	2602205	111	50620	16	208949	3	1	2	19
SPMP53.bin.33	HIGH	99.68	1.27	2500367	32	722911	2	956039	4	5	5	20
SPMP53.bin.34	HIGH	100	0.95	2377092	17	465647	3	613691	4	4	4	20
SPMP53.bin.35	MEDIUM	83.68	1.36	2374520	67	116229	6	403155	4	2	4	17
SPMP53.bin.37	MEDIUM	93.15	0.6	2266319	134	32960	22	90795	1	2	0	18
SPMP53.bin.39	MEDIUM	50.6	0.16	2240761	198	22789	26	116452	1	1	1	17
SPMP53.bin.4	MEDIUM	68.53	7.41	3691236	186	46548	14	312220	4	4	4	18
SPMP53.bin.40	MEDIUM	95.45	0.07	2216308	96	41615	13	257856	1	0	1	18
SPMP53.bin.41	HIGH	97.05	0.45	2115426	16	332154	2	747073	4	2	3	20
SPMP53.bin.42	MEDIUM	57.82	0	2111077	199	20501	28	93530	2	0	2	17
SPMP53.bin.44	MEDIUM	55.29	0.67	1903748	207	13452	43	51552	0	0	0	9
SPMP53.bin.6	MEDIUM	96.6	6.46	3570555	159	102352	6	446740	4	4	4	19
SPMP53.bin.7	HIGH	93.5	1.01	3467803	142	66973	14	216457	3	2	3	19
SPMP53.bin.8	MEDIUM	89.74	4.54	3368827	156	52900	16	267096	1	1	1	19
SPMP53.bin.9	HIGH	98.54	2.32	3359292	155	89271	10	338235	4	4	4	20
SPMP58.bin.1	MEDIUM	89.19	0.21	5880785	119	126401	13	463656	0	0	0	17
SPMP58.bin.10	MEDIUM	98.1	0.63	3431802	18	940369	2	1057240	6	6	6	15
SPMP58.bin.12	MEDIUM	91.56	0	3182727	56	123705	8	367968	1	0	2	20
SPMP58.bin.13	HIGH	97.51	0.58	3179462	27	229719	4	857746	4	2	4	20
SPMP58.bin.15	MEDIUM	99.37	0.47	2960137	19	869859	2	904257	5	0	5	20
SPMP58.bin.16	HIGH	97.79	0	2830334	57	89486	9	545635	3	3	3	20
SPMP58.bin.17	MEDIUM	100	0	2273877	4	1358481	1	1358481	2	0	2	20
SPMP58.bin.18	HIGH	99.59	0.63	2259382	16	481349	2	717630	3	4	4	20
SPMP58.bin.19	MEDIUM	89.37	1.38	2235022	55	115522	8	174323	1	0	1	19
SPMP58.bin.2	HIGH	96.6	2.07	5318987	89	129409	12	527847	2	2	2	20
SPMP58.bin.20	HIGH	95.08	0.63	2138851	58	55022	14	113689	1	2	1	18
SPMP58.bin.21	MEDIUM	59.36	2.05	2112146	3	1286208	1	1286208	3	0	3	18
SPMP58.bin.3	MEDIUM	87.35	5.59	5309373	255	234719	7	629850	5	4	5	20
SPMP58.bin.4	MEDIUM	75.84	0	5167943	444	19690	78	85296	0	0	0	15
SPMP58.bin.5	MEDIUM	50.35	8.77	4253792	189	44872	29	194027	4	1	2	16
SPMP58.bin.6	MEDIUM	61.26	1.43	4234816	62	94305	16	251141	1	1	1	18
SPMP58.bin.7	MEDIUM	70.95	2.42	3766955	341	22479	50	161984	2	1	2	19
SPMP58.bin.8	MEDIUM	90.25	0.57	3718979	107	137783	9	447538	2	0	2	19
SPMP58.bin.9	MEDIUM	86.94	4.54	3565531	43	335290	3	971568	4	4	4	20
SPMP59.bin.1	HIGH	95.02	2.03	4897580	281	43650	32	271098	6	6	6	20
SPMP59.bin.10	MEDIUM	75.84	1.34	3048746	37	320358	3	851943	6	6	6	19
SPMP59.bin.11	HIGH	94.9	2.04	3029003	131	47425	21	159110	1	1	1	19
SPMP59.bin.12	MEDIUM	92.92	0.09	2969342	347	18714	45	105508	1	0	1	14
SPMP59.bin.13	MEDIUM	92	0.97	2961674	263	17273	48	69982	0	0	1	16
SPMP59.bin.14	MEDIUM	90	2.51	2960591	316	14089	61	93270	1	1	1	18
SPMP59.bin.15	HIGH	99.77	0	2852554	20	704786	2	930765	6	6	6	20
SPMP59.bin.16	HIGH	94.11	1.51	2774008	251	27638	30	174026	1	2	1	20
SPMP59.bin.18	HIGH	97.43	1.01	2695034	101	56018	17	165277	4	3	4	20
SPMP59.bin.19	MEDIUM	93.54	1.13	2642486	153	26215	30	97265	1	1	1	17
SPMP59.bin.2	MEDIUM	81.79	0.59	3921621	218	33311	37	110384	1	2	2	19
SPMP59.bin.20	MEDIUM	98.66	0.67	2473836	13	411497	2	842567	3	0	3	20
SPMP59.bin.21	HIGH	98.58	1.9	2447830	17	642317	2	664739	5	5	5	20
SPMP59.bin.22	MEDIUM	96.76	0.67	2442199	40	105629	9	188899	0	0	0	18
SPMP59.bin.23	HIGH	98.64	0.38	2439662	7	2006425	1	2006425	3	4	3	20
SPMP59.bin.24	MEDIUM	85.72	1.32	2421555	310	16253	39	101879	2	1	2	17
SPMP59.bin.25	HIGH	100	0.81	2374028	24	299880	3	658041	3	3	2	20
SPMP59.bin.26	HIGH	99.33	1.01	2359604	11	1355463	1	1355463	2	3	2	20
SPMP59.bin.27	MEDIUM	92.48	0.59	2344081	199	21809	34	69151	1	0	1	19
SPMP59.bin.28	MEDIUM	98.66	1.57	2276943	46	206502	4	576556	2	0	2	20
SPMP59.bin.29	MEDIUM	99.54	0.31	2192197	15	313324	3	461006	1	0	0	20
SPMP59.bin.3	HIGH	98.31	1.9	3913155	33	394568	3	1185909	4	5	5	20
SPMP59.bin.30	HIGH	99.19	0.15	2052036	18	520637	2	524815	2	1	2	20
SPMP59.bin.33	MEDIUM	60.23	1.9	1816761	262	11447	45	73951	1	0	2	12
SPMP59.bin.37	MEDIUM	51.89	0.41	1265817	144	13956	26	76392	0	1	1	11
SPMP59.bin.39	MEDIUM	50.16	0.65	1027031	123	10992	29	39999	0	0	0	15
SPMP59.bin.4	MEDIUM	77.25	4.43	3903545	166	111319	11	298373	1	1	1	11
SPMP59.bin.5	MEDIUM	98.73	1.28	3661467	11	1213415	2	1709477	4	0	4	20
SPMP59.bin.6	MEDIUM	98.73	2.53	3521857	59	295004	4	669907	5	0	5	20
SPMP59.bin.7	HIGH	97.51	1.96	3419011	170	52610	23	151825	3	1	4	20
SPMP59.bin.8	HIGH	95.66	1.36	3343476	183	41823	25	163296	3	1	3	20
SPMP59.bin.9	MEDIUM	67.07	3.77	3214340	72	141363	8	371963	4	1	4	16
SPMP60.bin.1	HIGH	98.1	4.66	5428920	119	241502	6	742902	5	2	5	20
SPMP60.bin.10	MEDIUM	98.36	2.43	3913410	73	134841	8	581048	1	0	1	19
SPMP60.bin.11	MEDIUM	97.15	1.58	3747590	47	272714	5	521148	5	0	5	20
SPMP60.bin.12	MEDIUM	69.8	0.13	3693888	167	42774	30	130215	2	1	2	16
SPMP60.bin.13	HIGH	96.48	0.21	3674811	116	151185	8	318734	5	3	5	19
SPMP60.bin.14	HIGH	95.15	1.9	3655856	48	251001	4	979299	5	5	5	20
SPMP60.bin.15	HIGH	97.08	2.34	3587593	53	397901	4	656755	3	2	3	20
SPMP60.bin.16	HIGH	99.33	2.17	3548113	37	244757	4	527658	7	6	7	20
SPMP60.bin.17	MEDIUM	98.73	2.48	3544582	58	167716	7	392224	3	0	3	19
SPMP60.bin.18	HIGH	95.74	0.86	3537854	101	57558	20	182094	2	1	2	20
SPMP60.bin.19	HIGH	91.39	4.03	3455216	139	149220	7	569541	4	3	4	20
SPMP60.bin.2	HIGH	95.43	0.75	4907460	80	128645	10	488081	4	3	4	20
SPMP60.bin.21	HIGH	96.98	0.21	3368379	40	196809	7	359677	5	5	6	20
SPMP60.bin.22	HIGH	92.18	0	3319982	46	319646	5	372921	3	3	3	20
SPMP60.bin.23	HIGH	92.48	3.8	3260438	145	60309	15	205529	4	4	4	20
SPMP60.bin.24	HIGH	98.51	0.68	3147287	34	238390	5	494491	6	6	6	20
SPMP60.bin.25	MEDIUM	98.66	0	3059558	24	679848	2	1305491	5	0	5	20
SPMP60.bin.26	HIGH	98.63	1.03	3031366	47	308999	4	563905	2	2	2	20
SPMP60.bin.27	MEDIUM	52.06	0.65	3000319	259	30031	29	122818	2	1	2	16
SPMP60.bin.28	MEDIUM	89.44	4.03	2994397	48	327824	3	736686	8	7	8	20
SPMP60.bin.29	MEDIUM	82.88	1.01	2929381	77	115457	8	293592	2	2	1	19
SPMP60.bin.3	HIGH	98.1	2.43	4778477	198	122660	13	281814	6	4	6	20
SPMP60.bin.30	MEDIUM	88.05	0	2850977	47	198186	5	622526	7	0	7	19
SPMP60.bin.31	HIGH	97.09	1.92	2729281	73	96550	8	411482	1	1	1	18
SPMP60.bin.32	MEDIUM	62.91	0.24	2669639	161	27679	32	84876	1	0	1	15
SPMP60.bin.33	HIGH	95.64	0	2596377	42	276317	4	546379	2	3	2	20
SPMP60.bin.34	HIGH	98.12	0	2565640	27	383793	3	515724	2	2	2	19
SPMP60.bin.36	MEDIUM	86.2	1.59	2535960	204	22710	32	79484	0	0	0	19
SPMP60.bin.37	MEDIUM	99.55	6.59	2363713	9	2115111	1	2115111	4	5	4	20
SPMP60.bin.38	HIGH	100	1.61	2342947	21	217333	2	1031899	5	4	5	20
SPMP60.bin.39	MEDIUM	51.94	0.34	2335682	145	50713	12	158613	1	1	2	17
SPMP60.bin.4	MEDIUM	88.25	3.16	4595681	101	151948	10	374212	2	1	2	20
SPMP60.bin.40	HIGH	98.66	1.01	2300480	12	433768	2	946618	4	5	4	20
SPMP60.bin.41	HIGH	95.92	0.68	2249290	2	1380613	1	1380613	4	3	2	20
SPMP60.bin.44	MEDIUM	81.27	0.34	2091480	102	38842	16	128049	3	1	3	17
SPMP60.bin.45	MEDIUM	82.33	2.71	2047346	149	26632	25	75736	0	0	1	16
SPMP60.bin.47	MEDIUM	56.84	0.67	1915333	141	29948	23	75423	0	1	0	14
SPMP60.bin.48	HIGH	98.43	1	1877940	14	463426	2	515007	6	6	6	19
SPMP60.bin.49	MEDIUM	92.62	0	1829451	11	292257	3	555700	0	1	0	19
SPMP60.bin.5	HIGH	98.94	1.33	4518506	69	347129	6	483729	4	2	4	20
SPMP60.bin.50	MEDIUM	50.38	2.12	1791385	103	29077	20	89753	2	1	2	13
SPMP60.bin.51	MEDIUM	60	2.1	1679020	105	28509	16	97674	1	1	1	16
SPMP60.bin.6	MEDIUM	69.79	2.22	4384082	443	23886	50	172701	5	1	5	17
SPMP60.bin.7	MEDIUM	97.45	6.01	4100712	61	325132	4	1018785	4	3	3	19
SPMP60.bin.8	HIGH	97.96	0.78	4073343	59	190711	5	765430	5	4	4	19
SPMP60.bin.9	MEDIUM	77.09	0.69	4006481	164	67918	19	204368	1	2	1	17
SPMP64.bin.10	MEDIUM	84.17	2.11	4494148	56	332568	6	494476	3	2	3	20
SPMP64.bin.11	HIGH	98.14	0	4214676	54	169007	8	486717	3	3	3	20
SPMP64.bin.12	MEDIUM	99.03	1.5	4069691	64	187513	7	426205	4	0	4	20
SPMP64.bin.13	MEDIUM	89.03	0.51	3824450	140	49029	24	169010	2	2	2	19
SPMP64.bin.14	HIGH	96.64	1.5	3794820	59	272401	6	393485	8	8	9	20
SPMP64.bin.15	MEDIUM	99.08	2.75	3729233	207	86027	14	241095	5	0	5	20
SPMP64.bin.16	HIGH	97.05	2.22	3590401	31	492635	3	954480	4	4	4	20
SPMP64.bin.17	MEDIUM	98.31	3.54	3581490	56	429848	4	706663	1	0	1	18
SPMP64.bin.18	HIGH	99.42	0.58	3469610	82	257393	5	431610	5	5	5	20
SPMP64.bin.19	MEDIUM	91.7	1.27	3349152	113	85086	14	224409	4	3	4	17
SPMP64.bin.20	HIGH	94.01	0.35	3003728	34	220130	5	410707	8	8	8	18
SPMP64.bin.21	MEDIUM	52.63	8.77	2974044	89	115647	10	202332	2	1	2	12
SPMP64.bin.22	MEDIUM	90.42	6.89	2953100	56	612826	2	1153985	4	4	4	20
SPMP64.bin.23	MEDIUM	93.07	0.6	2907658	120	53465	18	155881	2	0	2	20
SPMP64.bin.24	MEDIUM	56.27	0	2893612	157	28222	30	147812	4	4	4	17
SPMP64.bin.25	MEDIUM	95.75	0	2832908	66	104427	8	293962	5	0	5	20
SPMP64.bin.26	HIGH	99.09	0.68	2773550	20	391330	3	893021	6	6	6	20
SPMP64.bin.27	HIGH	97.99	0.67	2748696	20	797159	2	1106061	2	2	2	20
SPMP64.bin.28	MEDIUM	97.74	0.67	2745456	55	86854	11	228956	2	0	2	20
SPMP64.bin.29	MEDIUM	88.6	1.8	2696848	86	79045	11	273738	5	3	5	18
SPMP64.bin.3	HIGH	93.82	0.9	5869341	80	176311	10	467101	2	2	2	20
SPMP64.bin.30	MEDIUM	84.22	2.01	2671994	102	63953	13	187003	2	2	2	14
SPMP64.bin.31	MEDIUM	68.36	0.63	2663564	137	25098	32	115889	1	1	1	13
SPMP64.bin.32	HIGH	96.64	0	2652362	47	207235	4	793615	3	2	3	19
SPMP64.bin.33	HIGH	98.07	1.61	2637813	31	237819	4	519777	3	2	3	20
SPMP64.bin.34	MEDIUM	96.84	0.63	2631859	40	190854	6	279427	1	0	1	18
SPMP64.bin.36	HIGH	99.37	0.63	2387239	37	496903	2	916722	3	4	4	20
SPMP64.bin.37	MEDIUM	94.97	1.01	2336947	29	417796	3	505823	5	0	5	20
SPMP64.bin.38	HIGH	99.95	0	2287170	7	2167309	1	2167309	3	4	3	20
SPMP64.bin.39	MEDIUM	97.81	0.74	2271053	52	135612	5	332009	0	0	0	20
SPMP64.bin.40	HIGH	100	0.81	2247823	17	312736	4	399490	5	5	5	20
SPMP64.bin.41	MEDIUM	98.95	1.91	2100510	24	172635	4	341034	1	2	1	16
SPMP64.bin.46	MEDIUM	69.89	0.64	1485336	73	30920	14	102281	1	1	0	20
SPMP64.bin.5	HIGH	93.26	1.94	5066072	106	276308	8	462912	5	5	5	20
SPMP64.bin.8	MEDIUM	71.93	1.75	4788254	190	56208	22	226699	5	6	6	19
SPMP64.bin.9	HIGH	93.56	3.37	4691355	52	161514	10	372283	2	2	2	20
SPMP67.bin.1	HIGH	95.11	0.56	6681255	59	477067	4	1399593	2	2	2	20
SPMP67.bin.10	MEDIUM	66.22	0.63	4711805	806	11331	127	59356	1	0	1	14
SPMP67.bin.11	HIGH	97.47	0.95	4702666	109	136855	9	380764	7	2	7	20
SPMP67.bin.12	HIGH	99.26	0.93	4577228	94	230612	6	542592	2	2	2	20
SPMP67.bin.13	HIGH	97.54	0.19	4365450	131	55372	22	228451	5	4	5	20
SPMP67.bin.14	HIGH	100	1.58	3876193	92	79891	14	288466	1	1	1	19
SPMP67.bin.15	HIGH	93.52	2.29	3638106	79	111404	10	365553	2	1	3	18
SPMP67.bin.16	HIGH	98.3	3.4	3635650	71	258405	5	828303	7	8	7	20
SPMP67.bin.17	MEDIUM	98.54	0.49	3467454	77	213021	5	606603	6	0	6	20
SPMP67.bin.18	MEDIUM	97.77	1.69	3433174	34	404571	4	482711	3	0	3	20
SPMP67.bin.19	HIGH	98.31	1.27	3416681	60	158227	6	515776	3	3	3	20
SPMP67.bin.2	MEDIUM	72.76	1.72	6624883	232	66196	30	217298	2	2	2	19
SPMP67.bin.20	HIGH	98.66	0.67	3299645	55	265913	4	560246	5	6	6	20
SPMP67.bin.21	MEDIUM	90.96	2.24	3218722	186	33250	32	123797	1	0	1	19
SPMP67.bin.22	MEDIUM	78.89	2.48	3173203	333	15102	65	53193	0	0	0	17
SPMP67.bin.23	MEDIUM	93.89	1.1	3124256	182	38253	26	112603	0	1	1	18
SPMP67.bin.24	MEDIUM	71.63	0	3074493	290	19489	49	68709	1	0	1	18
SPMP67.bin.25	MEDIUM	94.46	1.03	3035163	90	82779	15	157415	3	0	3	19
SPMP67.bin.26	MEDIUM	62.35	0.4	2977717	185	22020	40	110737	1	1	1	13
SPMP67.bin.27	MEDIUM	77.08	2.01	2951001	271	17592	48	87999	1	1	1	15
SPMP67.bin.28	HIGH	99.33	3.69	2932367	25	384149	3	693342	7	6	6	20
SPMP67.bin.29	HIGH	98.66	0.67	2903369	30	219390	5	436280	2	2	2	20
SPMP67.bin.3	HIGH	93.36	2.37	6286429	402	31805	57	191563	1	1	1	18
SPMP67.bin.30	MEDIUM	92.25	1.58	2780714	256	22985	41	62186	1	0	1	19
SPMP67.bin.33	MEDIUM	70.78	2.06	2560517	375	14611	44	87364	2	1	1	19
SPMP67.bin.34	HIGH	95.64	2.01	2493968	123	37587	18	274643	3	2	3	20
SPMP67.bin.35	MEDIUM	83.49	0.32	2492583	233	15644	53	62212	2	1	2	15
SPMP67.bin.36	MEDIUM	95.75	0.06	2474566	23	348130	3	634738	4	0	4	20
SPMP67.bin.37	HIGH	99.83	1.5	2472160	14	691829	2	877298	4	4	4	20
SPMP67.bin.38	MEDIUM	68.58	6.92	2387754	279	13877	53	58222	0	0	0	5
SPMP67.bin.39	HIGH	99.19	0.92	2345025	107	51214	16	129816	1	1	1	19
SPMP67.bin.4	HIGH	96.48	1	5782262	105	119095	13	477470	3	3	3	20
SPMP67.bin.40	MEDIUM	90.96	1.17	2340165	157	22563	31	76095	0	0	0	17
SPMP67.bin.41	MEDIUM	73.78	0.22	2333137	329	13308	56	72576	1	1	1	16
SPMP67.bin.42	MEDIUM	99.08	0.35	2241710	4	1887659	1	1887659	3	0	3	20
SPMP67.bin.43	HIGH	100	0.45	2205969	10	1190611	1	1190611	4	4	4	20
SPMP67.bin.44	MEDIUM	79.05	1.5	2134977	327	14606	45	81456	2	0	2	17
SPMP67.bin.45	MEDIUM	86.41	0.35	2054555	187	22381	28	79222	0	0	0	15
SPMP67.bin.46	MEDIUM	84.42	3.86	2005698	176	22046	27	90283	0	0	0	11
SPMP67.bin.48	MEDIUM	69.4	0.29	1887751	199	15882	36	65760	1	0	1	13
SPMP67.bin.5	MEDIUM	98.52	8.44	5518248	81	488070	5	809153	8	6	8	20
SPMP67.bin.50	MEDIUM	97.85	0.18	1875791	30	189159	3	666721	0	1	1	20
SPMP67.bin.51	MEDIUM	59.11	0.34	1867416	214	13693	38	48711	0	0	1	9
SPMP67.bin.52	MEDIUM	77.18	0.31	1648906	98	28674	18	103339	2	1	1	13
SPMP67.bin.6	HIGH	99.04	0.98	5480057	117	113203	16	361469	5	4	5	20
SPMP67.bin.7	HIGH	96.82	1.07	5226307	86	415020	5	659885	8	7	8	20
SPMP67.bin.8	HIGH	97.36	2.53	5016232	71	183881	9	539730	2	2	2	20
SPMP67.bin.9	MEDIUM	75.67	6.85	4957154	390	31409	49	112721	2	2	2	16
SPMP71.bin.10	HIGH	96.82	3.61	3380219	97	81003	12	368912	7	6	7	19
SPMP71.bin.11	MEDIUM	98.83	6.73	3332569	35	1771457	1	1771457	6	6	6	20
SPMP71.bin.12	HIGH	97.94	0.68	3285317	43	330910	4	631717	4	4	4	20
SPMP71.bin.13	HIGH	97.28	0.02	3260820	65	171442	7	412136	3	2	3	20
SPMP71.bin.14	MEDIUM	74.74	4.32	3170720	157	41017	18	302358	1	1	1	19
SPMP71.bin.15	MEDIUM	63.21	3.69	3153155	264	19155	52	80877	4	3	4	18
SPMP71.bin.16	HIGH	97.32	1.34	3148604	43	218817	4	659564	3	3	3	20
SPMP71.bin.17	HIGH	99.42	2.92	3144235	57	174135	7	279447	5	2	5	20
SPMP71.bin.18	HIGH	97.73	2.01	3095202	31	475920	2	1084818	7	6	7	20
SPMP71.bin.19	MEDIUM	98.07	3.57	3088907	54	196717	5	587946	5	0	5	20
SPMP71.bin.2	MEDIUM	98.15	5.03	4231376	44	401391	4	959017	2	0	2	18
SPMP71.bin.20	HIGH	97.26	0	2939859	50	234721	5	404153	3	3	2	20
SPMP71.bin.21	HIGH	97.47	0	2931839	18	1600335	1	1600335	6	6	6	20
SPMP71.bin.22	HIGH	96.43	0.67	2926757	60	109147	8	428355	4	4	4	20
SPMP71.bin.23	MEDIUM	71.65	6.01	2857432	156	31191	30	76003	1	0	1	17
SPMP71.bin.24	HIGH	99.37	0	2831249	25	332924	4	413038	5	6	5	20
SPMP71.bin.25	HIGH	95.3	1.57	2745425	54	147083	5	556849	6	6	6	20
SPMP71.bin.26	MEDIUM	97.17	0	2681519	30	171431	6	336793	8	0	8	20
SPMP71.bin.28	HIGH	98.09	2.08	2635439	41	174933	5	398752	4	4	4	20
SPMP71.bin.29	MEDIUM	96.26	0.59	2578694	97	37194	21	158080	1	0	1	19
SPMP71.bin.3	HIGH	93.25	4.72	3842754	77	347865	4	685024	5	5	5	19
SPMP71.bin.30	MEDIUM	89.26	0.67	2535829	21	200425	5	430887	0	1	1	16
SPMP71.bin.31	MEDIUM	67.31	0.84	2526009	177	23341	36	63033	3	2	3	16
SPMP71.bin.32	MEDIUM	93.96	0	2485793	28	134428	8	264870	1	0	1	18
SPMP71.bin.33	MEDIUM	92.47	3.23	2468020	97	42286	21	86318	0	0	0	19
SPMP71.bin.34	MEDIUM	96.66	0.81	2450906	129	62252	14	148070	2	0	2	20
SPMP71.bin.35	MEDIUM	97.32	0	2442459	67	53796	12	209223	0	0	0	19
SPMP71.bin.36	HIGH	96.87	0.67	2395041	41	130311	6	445780	4	4	4	20
SPMP71.bin.37	HIGH	95.93	2.02	2369535	260	25684	26	80796	2	3	2	18
SPMP71.bin.38	HIGH	97.99	0.34	2353434	37	266177	4	383164	1	2	1	20
SPMP71.bin.39	HIGH	90.12	2.53	2291387	63	255000	3	585949	2	2	2	19
SPMP71.bin.4	HIGH	100	1.16	3793148	59	201561	5	954677	7	2	7	19
SPMP71.bin.40	MEDIUM	100	3.02	2246819	45	115153	7	244021	4	0	4	19
SPMP71.bin.41	MEDIUM	89.6	0	2226777	21	233125	3	493101	0	0	0	18
SPMP71.bin.42	MEDIUM	93.46	5.33	2191772	58	95013	7	229547	4	1	4	20
SPMP71.bin.43	HIGH	98.95	0	2129686	3	2119551	1	2119551	6	7	6	20
SPMP71.bin.44	MEDIUM	86.1	1.61	2075429	58	67517	9	192918	1	0	1	17
SPMP71.bin.45	MEDIUM	76.42	0	1940550	18	131628	6	272765	0	1	0	18
SPMP71.bin.46	MEDIUM	83.37	1.34	1886471	181	20747	29	111834	0	0	0	17
SPMP71.bin.48	MEDIUM	58.47	1.61	1655751	5	431084	2	500889	4	4	4	19
SPMP71.bin.49	MEDIUM	65.27	0	1607543	16	100972	5	278982	0	0	0	17
SPMP71.bin.5	HIGH	97.99	2.17	3621245	26	424594	4	511939	9	9	9	20
SPMP71.bin.50	MEDIUM	75.2	0.67	1547561	118	18809	22	81531	0	1	0	19
SPMP71.bin.6	MEDIUM	99.21	2.66	3589312	52	821292	2	1290120	3	0	2	20
SPMP71.bin.7	MEDIUM	91.96	9.59	3458226	130	69349	15	175077	3	3	3	20
SPMP71.bin.8	HIGH	93.49	0.95	3413402	70	160469	7	506861	6	3	6	19
SPMP71.bin.9	MEDIUM	87.14	8.33	3392554	140	69528	14	225040	5	5	5	19
SPMP73.bin.10	MEDIUM	99.03	2.42	3333774	59	128894	7	536585	3	0	3	19
SPMP73.bin.11	HIGH	98.66	0.67	3285065	22	459261	3	861729	8	8	8	20
SPMP73.bin.12	MEDIUM	61	0	3112405	296	20373	51	69314	1	0	2	16
SPMP73.bin.14	MEDIUM	92.98	1.46	3064962	55	133711	7	384059	0	0	0	20
SPMP73.bin.15	HIGH	99.42	1.66	3031453	47	629202	3	686976	3	3	3	19
SPMP73.bin.16	MEDIUM	80.06	4.09	3027180	246	24762	37	81520	0	0	0	16
SPMP73.bin.17	MEDIUM	59.87	9.62	2990777	206	76897	11	195895	2	1	2	20
SPMP73.bin.18	HIGH	95.19	4.03	2947702	148	58840	18	106068	2	2	2	19
SPMP73.bin.19	MEDIUM	96.04	0.63	2881511	72	129910	8	307398	2	0	2	20
SPMP73.bin.2	MEDIUM	96.84	7.49	4481210	79	212174	6	561009	5	6	6	20
SPMP73.bin.20	HIGH	92.73	1.57	2870415	95	54083	16	212306	3	4	3	20
SPMP73.bin.21	MEDIUM	84.35	1.52	2865257	278	18863	46	67976	0	0	0	14
SPMP73.bin.22	HIGH	98.15	0.58	2838717	38	177313	7	284780	5	5	5	20
SPMP73.bin.23	HIGH	98.66	0.69	2824378	83	76599	12	201455	2	3	2	20
SPMP73.bin.25	MEDIUM	87.72	5.1	2746272	50	157231	6	464466	6	6	6	20
SPMP73.bin.26	HIGH	97.92	0	2508396	49	156414	5	374922	2	2	2	20
SPMP73.bin.27	MEDIUM	55.36	5.36	2502165	153	29099	27	104619	0	0	0	18
SPMP73.bin.28	HIGH	99.19	0	2423732	14	620578	2	1063223	2	2	2	20
SPMP73.bin.29	MEDIUM	75.05	1.99	2313075	309	16812	40	73727	1	0	1	20
SPMP73.bin.3	MEDIUM	98.07	1.86	4120728	63	273523	5	854500	3	0	3	20
SPMP73.bin.30	MEDIUM	81.44	3.78	2273154	95	48013	14	214817	0	0	0	19
SPMP73.bin.31	MEDIUM	99.54	0	2272425	11	542595	2	641421	1	0	1	20
SPMP73.bin.32	HIGH	94.88	4.2	2266382	82	90034	8	284207	3	3	3	20
SPMP73.bin.33	MEDIUM	99.4	0	2258267	12	489085	2	825709	0	0	0	19
SPMP73.bin.34	HIGH	98.1	0.02	2197150	20	238885	4	392311	2	2	2	20
SPMP73.bin.35	HIGH	98.95	0.52	2180094	24	152807	4	400070	5	6	5	20
SPMP73.bin.37	HIGH	95.3	0.67	2069967	15	375889	3	389637	2	2	2	20
SPMP73.bin.38	MEDIUM	90.14	1.7	2055087	81	47658	14	132805	0	0	0	19
SPMP73.bin.39	MEDIUM	74.6	0.43	2004171	127	32600	23	74473	1	0	1	16
SPMP73.bin.4	MEDIUM	98.41	2.26	3812714	97	73305	11	457206	3	1	3	17
SPMP73.bin.40	MEDIUM	50.05	1.73	1988993	181	19227	27	85525	0	0	0	13
SPMP73.bin.41	MEDIUM	87.4	1.61	1952215	50	98400	8	192384	1	1	2	17
SPMP73.bin.43	MEDIUM	82.05	0	1583884	4	376254	2	718201	2	1	2	17
SPMP73.bin.44	MEDIUM	59.29	0	1557270	137	15284	31	46937	0	0	0	17
SPMP73.bin.45	MEDIUM	77.15	0	1241530	118	14960	29	40681	1	2	1	16
SPMP73.bin.5	MEDIUM	96.84	2.85	3743567	97	65059	18	235427	2	0	2	19
SPMP73.bin.6	HIGH	98.42	2.53	3685030	162	101502	13	336290	3	3	3	20
SPMP73.bin.7	MEDIUM	97.75	4.69	3661659	62	135641	8	346769	2	0	2	20
SPMP73.bin.9	HIGH	97.96	1.36	3351749	42	326587	4	646453	2	3	3	20
SPMP74.bin.10	HIGH	99.37	3.16	3420765	37	799100	2	1105200	10	5	12	20
SPMP74.bin.11	HIGH	99.33	0.67	3406526	44	270414	4	1025389	8	8	8	20
SPMP74.bin.12	HIGH	98.1	1.27	3389065	26	274221	5	548712	5	5	5	20
SPMP74.bin.13	MEDIUM	76.58	3.97	3379394	188	26905	37	117915	1	1	1	20
SPMP74.bin.14	MEDIUM	99.21	1.21	3299595	30	278741	5	496714	3	0	3	20
SPMP74.bin.15	MEDIUM	97.01	0.19	3276478	84	104817	11	241904	3	0	3	20
SPMP74.bin.16	HIGH	98.66	0	3093725	60	171319	7	349034	2	3	3	20
SPMP74.bin.17	HIGH	92.9	2.27	3065183	104	64683	15	165967	2	1	2	20
SPMP74.bin.18	MEDIUM	57.72	2.53	3046615	213	22831	42	95973	2	1	2	16
SPMP74.bin.19	MEDIUM	96.42	0	3039942	44	131541	9	328589	0	0	0	17
SPMP74.bin.2	MEDIUM	96.62	6.26	5319779	202	119519	14	474046	4	4	4	20
SPMP74.bin.20	MEDIUM	94.49	8.68	3015709	117	85575	8	308791	4	4	5	20
SPMP74.bin.21	HIGH	97.96	1.5	2961100	51	147072	7	335857	2	2	2	20
SPMP74.bin.22	MEDIUM	98.25	5.58	2918482	57	175524	5	520391	5	4	5	20
SPMP74.bin.23	HIGH	97.99	2.01	2878513	31	589500	2	1003928	6	5	6	20
SPMP74.bin.24	HIGH	97.76	0.67	2865164	10	739262	2	1045483	4	4	4	20
SPMP74.bin.25	HIGH	94.81	1.39	2865035	89	65965	16	168850	2	2	2	19
SPMP74.bin.26	MEDIUM	98.25	0	2849881	45	158009	6	337136	2	0	3	19
SPMP74.bin.27	MEDIUM	100	0.27	2837267	8	1553271	1	1553271	1	0	1	20
SPMP74.bin.29	MEDIUM	87.79	0.67	2766567	166	35053	25	140900	1	1	1	20
SPMP74.bin.3	MEDIUM	98.73	6.2	4129138	143	148128	8	539466	3	3	3	18
SPMP74.bin.30	HIGH	98.64	0.63	2758572	16	791776	2	1115525	5	5	5	20
SPMP74.bin.31	HIGH	90.93	0	2734206	194	36205	25	129134	3	3	2	18
SPMP74.bin.32	HIGH	98.94	2.67	2727789	91	76789	10	246180	4	1	4	20
SPMP74.bin.33	HIGH	96.64	0	2605019	108	260980	3	802266	3	3	3	20
SPMP74.bin.34	HIGH	99.04	0.96	2574481	32	197429	5	567976	2	2	2	19
SPMP74.bin.35	HIGH	97.17	3.4	2563751	28	563184	2	929973	5	5	5	20
SPMP74.bin.36	MEDIUM	91.16	1.34	2556162	78	61439	15	192816	0	1	0	19
SPMP74.bin.38	MEDIUM	85.38	0.06	2524525	41	216461	5	325860	3	3	4	16
SPMP74.bin.39	MEDIUM	92.28	0	2518165	34	479503	2	1084482	4	0	4	20
SPMP74.bin.4	HIGH	98.73	3.1	3828638	79	178678	7	489702	6	6	6	20
SPMP74.bin.40	HIGH	99.4	0.15	2514348	28	190150	4	529906	1	1	1	19
SPMP74.bin.41	HIGH	98.75	0.81	2489595	29	171630	4	593632	4	1	4	20
SPMP74.bin.42	MEDIUM	54.78	1.6	2485937	183	21954	35	94863	4	3	4	15
SPMP74.bin.43	MEDIUM	73.81	0	2445333	119	37092	21	151962	4	0	4	18
SPMP74.bin.44	HIGH	90.54	0.17	2425849	77	58947	14	202538	2	2	2	19
SPMP74.bin.45	HIGH	90.82	0.68	2414362	52	155843	5	404859	2	2	4	19
SPMP74.bin.46	MEDIUM	88.45	0.67	2407570	188	23369	31	90793	2	1	1	20
SPMP74.bin.47	HIGH	100	0.81	2393649	30	132577	7	321560	4	4	4	20
SPMP74.bin.48	MEDIUM	94.29	1.9	2274806	21	238876	4	344861	2	0	2	18
SPMP74.bin.49	MEDIUM	96	2.38	2247034	146	36213	19	120126	2	0	2	19
SPMP74.bin.50	MEDIUM	88.24	4.84	2140720	66	55248	12	161906	3	3	3	18
SPMP74.bin.51	HIGH	93.54	0.44	2135808	43	100411	7	247263	2	3	2	19
SPMP74.bin.52	MEDIUM	99.54	0	2133640	6	933908	2	1031111	2	0	2	20
SPMP74.bin.53	MEDIUM	73.23	0.91	2068273	117	29671	24	76748	0	0	0	13
SPMP74.bin.55	MEDIUM	93.29	0	2004181	16	350636	2	868251	0	1	1	18
SPMP74.bin.56	MEDIUM	86.8	0.82	1982810	72	40737	15	206525	3	3	3	16
SPMP74.bin.58	MEDIUM	91.86	0.08	1970654	89	31088	21	85042	0	0	0	16
SPMP74.bin.59	HIGH	91.95	0	1896256	4	1238525	1	1238525	2	3	2	20
SPMP74.bin.6	HIGH	96.96	2.82	3691161	99	98277	13	248146	4	2	5	20
SPMP74.bin.60	MEDIUM	55.81	0	1848060	137	23146	27	103071	1	0	1	12
SPMP74.bin.61	MEDIUM	66.22	0.67	1804895	27	85776	9	126657	0	0	0	16
SPMP74.bin.62	MEDIUM	81.65	0.3	1777706	122	20943	29	58215	0	0	0	17
SPMP74.bin.63	MEDIUM	74.21	3.13	1745986	12	605084	2	753051	2	2	1	20
SPMP74.bin.64	MEDIUM	72.65	0	1602403	146	21390	23	77080	0	0	0	17
SPMP74.bin.66	MEDIUM	71.09	0.86	1493189	163	15678	32	55139	1	0	1	18
SPMP74.bin.67	MEDIUM	53.62	0.81	1403574	159	15207	31	39754	0	0	0	16
SPMP74.bin.68	MEDIUM	56.6	5.88	1352805	9	745859	1	745859	2	2	3	20
SPMP74.bin.7	MEDIUM	98.79	1.93	3540264	48	202556	5	637815	3	0	3	20
SPMP74.bin.71	MEDIUM	84.78	3.37	1224312	43	95968	5	166565	1	0	1	19
SPMP74.bin.8	HIGH	97.51	2.38	3522486	146	83116	14	223856	3	3	3	20
SPMP74.bin.9	HIGH	97.83	1.17	3514737	95	115294	8	631041	4	4	4	20
SPMP84.bin.1	MEDIUM	95.57	1.58	3705330	14	1011949	2	1078614	5	0	5	20
SPMP84.bin.10	HIGH	95.24	0	3101183	18	461033	2	1209228	4	4	4	20
SPMP84.bin.11	HIGH	97.47	2.53	3077063	19	275393	5	364948	3	3	3	20
SPMP84.bin.12	HIGH	98.2	0.84	3062264	16	322790	4	625425	2	1	2	19
SPMP84.bin.13	MEDIUM	82.89	9.92	3016425	6	618942	3	749194	7	7	7	19
SPMP84.bin.15	HIGH	98.63	0	2964464	7	608980	3	805128	2	2	2	19
SPMP84.bin.16	MEDIUM	98.66	1.36	2952756	16	328189	3	900118	3	0	3	19
SPMP84.bin.17	MEDIUM	88.61	0.21	2922822	17	284059	4	648728	4	4	4	20
SPMP84.bin.18	HIGH	90.6	2.01	2767397	10	1393059	1	1393059	6	6	7	19
SPMP84.bin.19	HIGH	97.99	0	2753217	5	1643691	1	1643691	2	3	2	20
SPMP84.bin.20	MEDIUM	93.96	2.35	2734207	10	716610	2	1085156	4	0	4	20
SPMP84.bin.21	MEDIUM	98.58	0	2730898	10	744511	2	881140	9	0	9	20
SPMP84.bin.22	HIGH	97.55	0	2695566	8	580026	2	1304759	4	4	4	20
SPMP84.bin.23	MEDIUM	83.54	0.63	2618930	11	376651	3	756612	3	4	4	20
SPMP84.bin.24	MEDIUM	67.62	0.21	2608538	75	59499	12	245020	1	2	2	15
SPMP84.bin.25	MEDIUM	93.86	0.66	2566256	16	256680	4	441529	4	4	4	17
SPMP84.bin.26	MEDIUM	66.27	3.34	2519576	87	47417	19	121588	1	0	1	14
SPMP84.bin.27	HIGH	92.98	0	2467045	6	1259722	1	1259722	4	2	3	20
SPMP84.bin.28	MEDIUM	64.91	0	2449430	18	300565	4	425009	4	0	4	20
SPMP84.bin.29	HIGH	99.52	0.96	2449120	8	663448	2	752418	2	2	2	20
SPMP84.bin.3	HIGH	96.2	0.32	3443716	19	412903	4	639474	7	1	7	20
SPMP84.bin.30	MEDIUM	84.86	1.85	2440727	14	290066	4	449997	2	0	2	16
SPMP84.bin.31	MEDIUM	87.93	0.58	2438847	26	172967	4	535676	2	2	2	18
SPMP84.bin.32	HIGH	98.42	0.63	2383770	13	429087	3	708567	5	5	5	20
SPMP84.bin.33	MEDIUM	64.38	0.68	2372389	53	112342	8	213810	1	1	1	16
SPMP84.bin.34	MEDIUM	81.21	0	2291278	46	1191974	1	1191974	3	3	3	20
SPMP84.bin.35	MEDIUM	88.79	0	2256319	19	161361	4	488216	2	3	2	20
SPMP84.bin.36	MEDIUM	84.56	2.46	2215675	21	146640	5	361700	2	1	2	17
SPMP84.bin.37	HIGH	99.33	0.67	2210262	10	515312	2	712280	2	2	2	20
SPMP84.bin.38	HIGH	97.99	0.34	2189109	8	408921	2	1032255	2	2	2	20
SPMP84.bin.39	MEDIUM	60.53	0	2176531	4	1108810	1	1108810	3	3	3	10
SPMP84.bin.4	HIGH	97.63	1.58	3409394	20	295456	5	467208	6	5	5	20
SPMP84.bin.40	MEDIUM	89.66	4.65	2153351	59	145431	5	472816	1	0	1	19
SPMP84.bin.42	HIGH	97.6	0.9	2140916	15	337786	3	434771	3	3	3	20
SPMP84.bin.43	MEDIUM	75.97	1.7	2081514	51	73632	10	194677	0	1	1	18
SPMP84.bin.44	MEDIUM	83.24	2.01	2081121	68	60441	11	202494	1	1	1	16
SPMP84.bin.45	MEDIUM	72.37	0.19	2052331	6	537075	2	762123	3	2	3	19
SPMP84.bin.46	MEDIUM	69.52	0.67	2041432	43	132411	5	425071	2	0	2	19
SPMP84.bin.47	MEDIUM	87.16	0	1995200	14	167250	4	482477	4	4	4	17
SPMP84.bin.48	MEDIUM	77.78	0	1922181	38	83425	10	140787	3	3	3	19
SPMP84.bin.49	MEDIUM	90.94	0	1913339	23	224053	4	337509	0	1	0	19
SPMP84.bin.5	HIGH	99.33	3.36	3340720	16	1676299	1	1676299	7	7	7	20
SPMP84.bin.51	MEDIUM	71.53	1.34	1840233	3	1266967	1	1266967	3	3	3	17
SPMP84.bin.52	MEDIUM	53.51	1.07	1807823	12	1124458	1	1124458	3	3	3	13
SPMP84.bin.54	MEDIUM	83.48	0.67	1744697	24	161889	4	301908	2	2	3	18
SPMP84.bin.57	MEDIUM	50.69	0.1	1687236	80	34890	12	154104	1	1	1	17
SPMP84.bin.6	MEDIUM	91.91	2.11	3239350	27	231535	5	704630	3	0	3	18
SPMP84.bin.61	MEDIUM	57.95	0	1372463	40	122121	5	202783	2	1	2	18
SPMP84.bin.63	MEDIUM	92.7	4.49	1290834	3	1154362	1	1154362	1	0	1	20
SPMP84.bin.67	MEDIUM	54.76	2.04	1054937	8	319593	2	359024	1	1	1	12
SPMP84.bin.7	MEDIUM	89.52	2.42	3192913	17	350190	4	469532	1	2	2	20
SPMP84.bin.72	MEDIUM	58.13	0.11	927106	8	197795	2	342124	1	0	0	18
SPMP84.bin.78	MEDIUM	62.76	0	708857	2	597032	1	597032	0	0	0	15
SPMP84.bin.8	MEDIUM	98.55	0.24	3152293	29	199914	5	698101	5	0	5	20
SPMP84.bin.9	MEDIUM	92.36	0	3115224	9	739837	3	781728	5	0	5	20
