# Supplementary material for: Genome-centric analysis of short and long read metagenomes reveals uncharacterized microbiome diversity in Southeast Asians
Source: Nat Commun. 2022 Oct 13;13:6044. doi: 10.1038/s41467-022-33782-z (PMC9561172; doi:10.1038/s41467-022-33782-z)
Supplement: Supplementary file 7 — Supplementary Data 4 [file 41467_2022_33782_MOESM7_ESM.xlsx]

## Sheet: medium_to_high_table
GTDB_ID	GTDB_Classification	GTDB_MIMAG	SPMP_ID	MASH_DISTANCE	SPMP_MIMAG	NCBI Biosample info
GCA_000210075.1	Isolates	MEDIUM	SPMP72_bin.39	0.0349091	HIGH	type strain of Bacteroides xylanisolvens
GCA_000210555.1	Isolates	MEDIUM	SPMP46_bin.66	0.0196145	HIGH	BioSample entry for genome collection GCA_000210555
GCA_900112995.1	Isolates	MEDIUM	SPMP15_bin.53	0.0113383	HIGH	type strain of Lactobacillus rogosae
GCA_901212495.1	Isolates	MEDIUM	SPMP12_bin.19	0.0329181	HIGH	Human fecal bacterial isolate annotated genome sequence
GCF_000156055.1	Isolates	MEDIUM	SPMP32_bin.39	0.0358347	HIGH	type strain of Peptacetobacter hiranonis
GCF_000156655.1	Isolates	MEDIUM	SPMP44_bin.9	0.0276579	HIGH	MIGS Cultured Bacterial/Archaeal sample from Eubacterium biforme DSM 3989
GCF_000173975.1	Isolates	MEDIUM	SPMP23_bin.93	0.0235132	HIGH	type strain of Eubacterium hallii
GCF_000174195.1	Isolates	MEDIUM	SPMP42_bin.35	0.0344664	HIGH	MIGS Cultured Bacterial/Archaeal sample from Roseburia inulinivorans DSM 16841
GCF_000194945.1	Isolates	MEDIUM	SPMP39_bin.100	0.045992	HIGH	MIGS Cultured Bacterial/Archaeal sample from Streptococcus sanguinis SK1
GCF_000225345.1	Isolates	MEDIUM	SPMP43_bin.44	0.0263234	HIGH	type strain of Roseburia hominis
GCF_000233955.1	Isolates	MEDIUM	SPMP45_bin.136	0.032625	HIGH	MIGS Cultured Bacterial/Archaeal sample from Paraprevotella clara YIT 11840
GCF_000296465.1	Isolates	MEDIUM	SPMP28_bin.40	0.0183339	HIGH	type strain of Barnesiella intestinihominis
GCF_000332875.2	Isolates	MEDIUM	SPMP10_bin.90	0.0198914	HIGH	type strain of Anaerostipes hadrus
GCF_000382445.1	Isolates	MEDIUM	SPMP27_bin.51	0.0233409	HIGH	type strain of Bacteroides massiliensis
GCF_000466485.1	Isolates	MEDIUM	SPMP87_bin.2	0.0131085	HIGH	Clostridium symbiosum ATCC 14940
GCF_000484655.1	Isolates	MEDIUM	SPMP26_bin.21	0.037045	HIGH	type strain of Blautia wexlerae
GCF_000509125.1	Isolates	MEDIUM	SPMP56_bin.81	0.0130323	HIGH	Whole genome analysis of Clostridium sp. VE202-26
GCF_000577815.1	Isolates	MEDIUM	SPMP68_bin.53	0.00858088	HIGH	type strain of Clostridium saudiense
GCF_000701705.1	Isolates	MEDIUM	SPMP89_bin.82	0.0151936	HIGH	type strain of Bilophila wadsworthia
GCF_000751755.1	Isolates	MEDIUM	SPMP04_bin.117	0.0356294	HIGH	blood - type strain of Klebsiella quasipneumoniae
GCF_000752675.2	Isolates	MEDIUM	SPMP12_bin.77	0.0435946	HIGH	Jeddahella massiliensis str. OL-1
GCF_000765235.1	Isolates	MEDIUM	SPMP36_bin.110	0.0394695	HIGH	Microbe sample from Oscillibacter sp. ER4
GCF_001025135.1	Isolates	MEDIUM	SPMP14_bin.2	0.0103591	HIGH	type strain of Bifidobacterium bifidum
GCF_001312505.1	Isolates	MEDIUM	SPMP61_bin.11	0.0459618	HIGH	type strain of Ruminococcus faecis
GCF_001414325.1	Isolates	MEDIUM	SPMP47_bin.11	0.0220713	HIGH	type strain of Butyribacter intestini
GCF_001435955.1	Isolates	MEDIUM	SPMP45_bin.178	0.024503	HIGH	type strain of Lactobacillus salivarius
GCF_001436025.1	Isolates	MEDIUM	SPMP09_bin.17	0.0354253	HIGH	type strain of Lactobacillus mucosae
GCF_001436895.1	Isolates	MEDIUM	SPMP97_bin.10	0.0180323	HIGH	type strain of Weissella confusa
GCF_001546855.1	Isolates	MEDIUM	SPMP98_bin.63	0.00156955	HIGH	Sample from Megasphaera sp. MJR8396C
GCF_002224675.1	Isolates	MEDIUM	SPMP51_bin.108	0.0404973	HIGH	Microbe sample from Prevotella copri
GCF_002232035.1	Isolates	MEDIUM	SPMP59_bin.7	0.0481007	HIGH	Microbe sample from Collinsella sp. TF06-26
GCF_002550035.1	Isolates	MEDIUM	SPMP49_bin.32	0.0335547	HIGH	Microbe sample from Faecalibacterium prausnitzii
GCF_003011855.2	Isolates	MEDIUM	SPMP76_bin.52	0.0317811	HIGH	Microbe sample of Roseburia brookingsii, a human fecal isolate
GCF_003122485.1	Isolates	MEDIUM	SPMP80_bin.32	0.0197111	HIGH	MIGS Cultured Bacterial/Archaeal sample from Eubacterium ramulus
GCF_003477605.1	Isolates	MEDIUM	SPMP18_bin.41	0.021434	HIGH	Microbe sample from Clostridium sp. AF37-5
GCF_003478935.1	Isolates	MEDIUM	SPMP20_bin.25	0.0299229	HIGH	Microbe sample from Firmicutes bacterium AF25-13AC
GCF_003479605.1	Isolates	MEDIUM	SPMP52_bin.3	0.0163117	HIGH	Microbe sample from Roseburia sp. AF12-17LB
GCF_003480145.1	Isolates	MEDIUM	SPMP27_bin.26	0.0318625	HIGH	Microbe sample from Ruminococcus sp. AM42-11
GCF_003480185.1	Isolates	MEDIUM	SPMP63_bin.41	0.0351102	HIGH	Microbe sample from Ruminococcus sp. AM40-10AC
GCF_003481335.1	Isolates	MEDIUM	SPMP11_bin.70	0.0234191	HIGH	Microbe sample from Clostridium sp. OM08-29
GCF_003725955.1	Isolates	MEDIUM	SPMP97_bin.46	0.0389164	HIGH	Slackia isoflavoniconvertens DSM22006T
GCF_004346095.1	Isolates	MEDIUM	SPMP75_bin.39	0.0284016	HIGH	type strain of Faecalimonas umbilicata
GCF_005844445.1	Isolates	MEDIUM	SPMP75_bin.38	0.0355612	HIGH	Microbe sample from Blautia hansenii
GCF_900106845.1	Isolates	MEDIUM	SPMP106_bin.76	0.021907	HIGH	type strain of Romboutsia timonensis
GCF_900113455.1	Isolates	MEDIUM	SPMP22_bin.13	0.0335547	HIGH	type strain of Lactobacillus ruminis
GCF_900167555.1	Isolates	MEDIUM	SPMP83_bin.103	0.0320054	HIGH	type strain of Gemmiger formicilis
GCA_000431575.1	Uncultivated	MEDIUM	SPMP18_bin.106	0.0286226	HIGH	derived from human gut metagenome
GCA_000432155.1	Uncultivated	MEDIUM	SPMP44_bin.38	0.0133384	HIGH	derived from human gut metagenome
GCA_000432335.1	Uncultivated	MEDIUM	SPMP15_bin.1	0.0128158	HIGH	derived from human gut metagenome
GCA_000432375.1	Uncultivated	MEDIUM	SPMP93_bin.89	0.0193128	HIGH	derived from human gut metagenome
GCA_000432435.1	Uncultivated	MEDIUM	SPMP86_bin.1	0.0185058	HIGH	derived from human gut metagenome
GCA_000433355.1	Uncultivated	MEDIUM	SPMP31_bin.3	0.0295977	HIGH	derived from human gut metagenome
GCA_000433535.1	Uncultivated	MEDIUM	SPMP51_bin.126	0.0176436	HIGH	derived from human gut metagenome
GCA_000434055.1	Uncultivated	MEDIUM	SPMP18_bin.152	0.0212878	HIGH	derived from human gut metagenome
GCA_000434475.1	Uncultivated	MEDIUM	SPMP04_bin.97	0.0377142	HIGH	derived from human gut metagenome
GCA_000434995.1	Uncultivated	MEDIUM	SPMP102_bin.108	0.0182417	HIGH	derived from human gut metagenome
GCA_000435055.1	Uncultivated	MEDIUM	SPMP13_bin.16	0.0184793	HIGH	derived from human gut metagenome
GCA_000435195.1	Uncultivated	MEDIUM	SPMP05_bin.7	0.0137373	HIGH	derived from human gut metagenome
GCA_000435475.1	Uncultivated	MEDIUM	SPMP75_bin.11	0.0347757	HIGH	derived from human gut metagenome
GCA_000435795.1	Uncultivated	MEDIUM	SPMP50_bin.40	0.0223421	HIGH	derived from human gut metagenome
GCA_000436035.1	Uncultivated	MEDIUM	SPMP22_bin.64	0.0279823	HIGH	derived from human gut metagenome
GCA_000436095.1	Uncultivated	MEDIUM	SPMP81_bin.109	0.0378835	HIGH	BioSample entry for genome collection GCA_000436095
GCA_000436335.1	Uncultivated	MEDIUM	SPMP54_bin.1	0.0305243	HIGH	derived from human gut metagenome
GCA_000436835.1	Uncultivated	MEDIUM	SPMP40_bin.10	0.0257441	HIGH	derived from human gut metagenome
GCA_000437175.1	Uncultivated	MEDIUM	SPMP38_bin.115	0.0155613	HIGH	derived from human gut metagenome
GCA_000437255.1	Uncultivated	MEDIUM	SPMP45_bin.7	0.0119568	HIGH	derived from human gut metagenome
GCA_000437595.1	Uncultivated	MEDIUM	SPMP44_bin.120	0.0250265	HIGH	derived from human gut metagenome
GCA_000437635.1	Uncultivated	MEDIUM	SPMP95_bin.35	0.0357661	HIGH	derived from human gut metagenome
GCA_000437755.1	Uncultivated	MEDIUM	SPMP25_bin.91	0.0205528	HIGH	derived from human gut metagenome
GCA_000437795.1	Uncultivated	MEDIUM	SPMP44_bin.11	0.0225849	HIGH	derived from human gut metagenome
GCA_001916855.1	Uncultivated	MEDIUM	SPMP26_bin.20	0.0439933	HIGH	LEY3_Oscillibacter_CAG:241_62_21
GCA_002299625.1	Uncultivated	MEDIUM	SPMP25_bin.5	0.0279461	HIGH	Uncultivated Clostridiales bacterium UBA643 genome recovered from ERX222797
GCA_003447235.1	Uncultivated	MEDIUM	SPMP43_bin.72	0.0251257	HIGH	Uncultivated Prevotella bacterium UBA10664 genome recovered from ERX592954
GCA_003514385.1	Uncultivated	MEDIUM	SPMP51_bin.74	0.0363881	HIGH	Uncultivated Ruminococcaceae bacterium UBA11447 genome recovered from ERX592909
GCA_003525905.1	Uncultivated	MEDIUM	SPMP38_bin.109	0.0208533	HIGH	Uncultivated Clostridiales bacterium UBA10758 genome recovered from ERX493925
GCA_003526845.1	Uncultivated	MEDIUM	SPMP24_bin.9	0.0153117	HIGH	Uncultivated Ruminococcaceae bacterium UBA9115 genome recovered from ERX592911
GCA_003526955.1	Uncultivated	MEDIUM	SPMP81_bin.8	0.0221914	HIGH	Uncultivated Ruminococcaceae bacterium UBA9481 genome recovered from ERX222796
GCA_003531055.1	Uncultivated	MEDIUM	SPMP94_bin.104	0.0311368	HIGH	Uncultivated Ruminococcaceae bacterium UBA9126 genome recovered from ERX592911
GCA_003538135.1	Uncultivated	MEDIUM	SPMP05_bin.140	0.0167819	HIGH	Uncultivated Ruminococcaceae bacterium UBA11809 genome recovered from ERX592912
GCA_900313295.1	Uncultivated	MEDIUM	SPMP102_bin.7	0.0411017	HIGH	uncultured Clostridiales bacterium RUG798
GCA_900314535.1	Uncultivated	MEDIUM	SPMP93_bin.4	0.0408114	HIGH	uncultured Olsenella sp. RUG014
GCA_900316325.1	Uncultivated	MEDIUM	SPMP103_bin.34	0.0234348	HIGH	uncultured Eubacterium sp. RUG185
GCA_900538805.1	Uncultivated	MEDIUM	SPMP74_bin.63	0.0336835	HIGH	human gut
GCA_900539695.1	Uncultivated	MEDIUM	SPMP42_bin.21	0.0225849	HIGH	human gut
GCA_900539945.1	Uncultivated	MEDIUM	SPMP08_bin.14	0.0200589	HIGH	human gut
GCA_900540045.1	Uncultivated	MEDIUM	SPMP102_bin.53	0.0302902	HIGH	human gut
GCA_900540255.1	Uncultivated	MEDIUM	SPMP25_bin.40	0.010824	HIGH	human gut
GCA_900540595.1	Uncultivated	MEDIUM	SPMP97_bin.109	0.0279099	HIGH	human gut
GCA_900540775.1	Uncultivated	MEDIUM	SPMP62_bin.40	0.0330656	HIGH	human gut
GCA_900541315.1	Uncultivated	MEDIUM	SPMP22_bin.59	0.0231385	HIGH	human gut
GCA_900541605.1	Uncultivated	MEDIUM	SPMP71_bin.58	0.0306223	HIGH	human gut
GCA_900541955.1	Uncultivated	MEDIUM	SPMP77_bin.23	0.011749	HIGH	human gut
GCA_900542145.1	Uncultivated	MEDIUM	SPMP18_bin.17	0.0100764	HIGH	human gut
GCA_900542195.1	Uncultivated	MEDIUM	SPMP90_bin.47	0.0398516	HIGH	human gut
GCA_900542825.1	Uncultivated	MEDIUM	SPMP03_bin.60	0.0358347	HIGH	human gut
GCA_900543575.1	Uncultivated	MEDIUM	SPMP11_bin.54	0.0226612	HIGH	human gut
GCA_900543625.1	Uncultivated	MEDIUM	SPMP94_bin.101	0.0332986	HIGH	human gut
GCA_900543875.1	Uncultivated	MEDIUM	SPMP06_bin.87	0.0233253	HIGH	human gut
GCA_900544375.1	Uncultivated	MEDIUM	SPMP100_bin.62	0.0107343	HIGH	human gut
GCA_900544945.1	Uncultivated	MEDIUM	SPMP18_bin.80	0.0340727	HIGH	human gut
GCA_900545515.1	Uncultivated	MEDIUM	SPMP05_bin.8	0.00746583	HIGH	human gut
GCA_900545585.1	Uncultivated	MEDIUM	SPMP03_bin.80	0.0209541	HIGH	human gut
GCA_900545925.1	Uncultivated	MEDIUM	SPMP31_bin.114	0.0205386	HIGH	human gut
GCA_900547295.1	Uncultivated	MEDIUM	SPMP102_bin.43	0.0234191	HIGH	human gut
GCA_900547615.1	Uncultivated	MEDIUM	SPMP63_bin.36	0.0214781	HIGH	human gut
GCA_900548145.1	Uncultivated	MEDIUM	SPMP28_bin.83	0.0258795	HIGH	human gut
GCA_900549125.1	Uncultivated	MEDIUM	SPMP26_bin.90	0.0227071	HIGH	human gut
GCA_900549385.1	Uncultivated	MEDIUM	SPMP29_bin.37	0.020882	HIGH	human gut
GCA_900555015.1	Uncultivated	MEDIUM	SPMP11_bin.113	0.0403673	HIGH	human gut
GCA_900557035.1	Uncultivated	MEDIUM	SPMP07_bin.53	0.048485	HIGH	human gut
