# Supplementary material for: Genome-centric analysis of short and long read metagenomes reveals uncharacterized microbiome diversity in Southeast Asians
Source: Nat Commun. 2022 Oct 13;13:6044. doi: 10.1038/s41467-022-33782-z (PMC9561172; doi:10.1038/s41467-022-33782-z)
Supplement: Supplementary file 8 — Supplementary Data 5 [file 41467_2022_33782_MOESM8_ESM.xlsx]

## Sheet: Genus Associations
Genus	Feature	Value	Reference	Coefficient	Standard Error	pValue	qValue
UBA11524	Ethnicity	Malay	Chinese	-3.20214	0.723126	2.35384e-05	0.0193015
UBA7748	Ethnicity	Indian	Chinese	2.34364	0.560179	6.00522e-05	0.0246214
Negativibacillus	Ethnicity	Malay	Indian	1.45932	0.364388	0.000116688	0.0320393
Schaedlerella	Ethnicity	Indian	Chinese	-0.739339	0.184668	0.000117217	0.0320393
Bacteroides	Ethnicity	Malay	Chinese	-0.864544	0.22366	0.000193314	0.0396294
Olsenella_E	Ethnicity	Indian	Chinese	1.56697	0.415413	0.000269316	0.0441678
Bacteroides	Age	Age	None	0.326776	0.089829	0.000429927	0.0496358
Ruthenibacterium	Ethnicity	Indian	Chinese	-1.49517	0.413176	0.000458972	0.0496358
Ligilactobacillus	Ethnicity	Indian	Chinese	2.2459	0.623333	0.000484252	0.0496358
Bifidobacterium	Ethnicity	Indian	Chinese	0.761271	0.213526	0.000550832	0.0501869
UMGS1071	Age	Age	None	0.297884	0.0852827	0.00070297	0.0576435
Leuconostoc	Ethnicity	Malay	Chinese	2.91477	0.843419	0.000795329	0.0592882
UMGS1071	Ethnicity	Indian	Chinese	-0.820706	0.240259	0.000907907	0.0619327
Eubacterium_F	Ethnicity	Malay	Chinese	-1.86767	0.553692	0.00104494	0.0619327
UBA11524	Ethnicity	Indian	Chinese	-1.97413	0.585883	0.00105739	0.0619327
Flavonifractor	Ethnicity	Malay	Chinese	-0.918287	0.275224	0.00117733	0.0643606
UBA7748	Ethnicity	Malay	Indian	-2.26715	0.688422	0.001354	0.082231
Mediterraneibacter	Ethnicity	Malay	Indian	0.818149	0.249006	0.00138745	0.082231
Eggerthella	Ethnicity	Malay	Chinese	-1.27691	0.389467	0.00141924	0.0687413
Gordonibacter	Ethnicity	Indian	Chinese	-1.28563	0.392282	0.00142513	0.0687413
Akkermansia	Ethnicity	Malay	Indian	-2.46799	0.75695	0.00150422	0.082231
GCA.900066995	Ethnicity	Indian	Chinese	-1.41945	0.441581	0.0017411	0.078319
Bariatricus	Age	Age	None	-0.374367	0.11694	0.00181471	0.078319
Negativibacillus	Ethnicity	Indian	Chinese	-1.03968	0.326476	0.00191341	0.07845
UBA1394	Ethnicity	Malay	Indian	-2.29675	0.735623	0.00232493	0.100339
Akkermansia	Ethnicity	Malay	Chinese	-2.22898	0.719369	0.00250153	0.0976786
CAG.269	Gender	M	None	1.91548	0.630739	0.00302164	0.103754
Flavonifractor	Ethnicity	Indian	Chinese	-0.748146	0.249783	0.00342859	0.103754
Eggerthella	Ethnicity	Indian	Chinese	-1.04983	0.350603	0.0034371	0.103754
Fusobacterium_A	Ethnicity	Indian	Chinese	-2.93972	0.982642	0.00346527	0.103754
GCA.900066995	Ethnicity	Malay	Chinese	-1.42778	0.478245	0.00353037	0.103754
Eisenbergiella	Ethnicity	Indian	Chinese	-0.617275	0.207778	0.0036889	0.103754
Limosilactobacillus	Gender	M	None	2.3141	0.77914	0.00369744	0.103754
Ligilactobacillus	Ethnicity	Malay	Chinese	2.02059	0.680334	0.00369825	0.103754
Collinsella	Ethnicity	Malay	Chinese	0.607129	0.205101	0.0038089	0.103754
Butyricimonas	Age	Age	None	0.540633	0.183246	0.00392242	0.103754
AM51.8	Ethnicity	Malay	Indian	1.24334	0.423332	0.00408061	0.12393
Fusobacterium_A	Ethnicity	Malay	Chinese	-2.95021	1.01094	0.00431408	0.110548
Enorma	Ethnicity	Indian	Chinese	-2.60579	0.90181	0.00469648	0.113728
Parabacteroides	Ethnicity	Indian	Chinese	-0.725008	0.251141	0.00473317	0.113728
Klebsiella	Gender	M	None	1.17365	0.407765	0.00485425	0.113728
Parabacteroides	Age	Age	None	0.314257	0.109654	0.00503315	0.114644
Clostridium_Q	Ethnicity	Indian	Chinese	-0.691794	0.244214	0.00554346	0.122855
UMGS1071	Ethnicity	Malay	Indian	0.779802	0.275316	0.00554911	0.137887
Enterocloster	Ethnicity	Malay	Chinese	-0.862648	0.306063	0.00577616	0.124643
UMGS902	Gender	M	None	-2.02281	0.720044	0.00593243	0.124733
Eubacterium_F	Ethnicity	Malay	Indian	-1.65954	0.59352	0.00616209	0.144369
Paraeggerthella	Gender	M	None	-2.0251	0.729295	0.00651284	0.132181
Faecalimonas	Ethnicity	Indian	Chinese	-1.03856	0.377271	0.00697342	0.132181
Bacteroides	Ethnicity	Indian	Chinese	-0.565452	0.20563	0.0070325	0.132181
Megasphaera_B	Ethnicity	Indian	Chinese	1.58349	0.576198	0.00706629	0.132181
Clostridium_Q	Ethnicity	Malay	Chinese	-0.729875	0.265978	0.00714803	0.132181
Leuconostoc	Ethnicity	Indian	Chinese	2.29321	0.837517	0.00727082	0.132181
Olsenella_E	Ethnicity	Malay	Chinese	1.26325	0.463379	0.00752059	0.132181
CAG.536	Age	Age	None	-1.22908	0.451934	0.00766136	0.132181
Phascolarctobacterium_A	Ethnicity	Malay	Chinese	-2.59686	0.956234	0.00774566	0.132181
Enterocloster	Ethnicity	Indian	Chinese	-0.761414	0.281684	0.00802587	0.132181
UMGS1975	Gender	M	None	1.51648	0.562762	0.00821651	0.132181
CAG.274	Ethnicity	Indian	Chinese	-1.99596	0.74075	0.00822102	0.132181
Dorea	Ethnicity	Malay	Indian	0.326594	0.121369	0.00830393	0.151316
Megasphaera_B	Ethnicity	Malay	Chinese	1.6643	0.621252	0.00858665	0.135038
Veillonella_A	Ethnicity	Indian	Chinese	-2.79059	1.04396	0.00872805	0.135038
Erysipelatoclostridium	Ethnicity	Malay	Chinese	-1.01779	0.382284	0.00899174	0.136541
Fusicatenibacter	Ethnicity	Malay	Indian	0.715447	0.271963	0.00981594	0.17121
CAG.127	Gender	M	None	1.60199	0.610716	0.0100221	0.14942
Eubacterium_R	Age	Age	None	-0.46537	0.178206	0.0103495	0.150559
Ruminiclostridium_E	Ethnicity	Malay	Chinese	-1.38354	0.530632	0.0104657	0.150559
Longicatena	Age	Age	None	0.424441	0.163661	0.0108717	0.153703
Eubacterium_G	Ethnicity	Malay	Chinese	-0.522782	0.203202	0.0115012	0.157541
Clostridium	Ethnicity	Malay	Indian	1.67636	0.651808	0.011528	0.176888
UMGS1766	Ethnicity	Malay	Indian	1.0777	0.419643	0.011645	0.176888
UMGS1071	Gender	M	None	-0.474384	0.184957	0.0117498	0.157541
Akkermansia	Age	Age	None	0.589107	0.23055	0.0120588	0.157541
Dialister	Ethnicity	Indian	Chinese	0.857756	0.335715	0.0120656	0.157541
UBA7748	Gender	M	None	1.2815	0.502866	0.0122832	0.157541
Slackia_A	Age	Age	None	-0.492454	0.19327	0.0122959	0.157541
Raoultibacter	Age	Age	None	-0.434912	0.171385	0.0126439	0.159507
Parabacteroides	Ethnicity	Malay	Chinese	-0.690277	0.272885	0.0129211	0.160534
Barnesiella	Age	Age	None	0.513243	0.204628	0.0136808	0.167437
Collinsella	Gender	M	None	0.414628	0.165911	0.0140155	0.168841
Olsenella_E	Gender	M	None	0.885665	0.355121	0.0142074	0.168841
Prevotellamassilia	Gender	M	None	-1.51396	0.610837	0.0148016	0.170007
Faecalitalea	Ethnicity	Indian	Chinese	-1.46872	0.592968	0.0148648	0.170007
Paraeggerthella	Age	Age	None	0.676331	0.273232	0.0149275	0.170007
Enterobacter	Ethnicity	Malay	Indian	1.57051	0.634971	0.0150043	0.189285
UMGS1766	Ethnicity	Malay	Chinese	0.854669	0.346624	0.0153106	0.171982
UMGS1766	Gender	M	None	0.737424	0.300233	0.0156988	0.173959
Ruthenibacterium	Ethnicity	Malay	Chinese	-1.03456	0.423409	0.0162331	0.177482
Phocaeicola	Ethnicity	Indian	Chinese	-0.623241	0.256384	0.0167726	0.180967
Eubacterium_G	Ethnicity	Indian	Chinese	-0.452836	0.187028	0.0172004	0.181071
Enterococcus_A	Ethnicity	Indian	Chinese	2.30914	0.953916	0.0172238	0.181071
Fusicatenibacter	Ethnicity	Indian	Chinese	-0.561131	0.233745	0.0181445	0.188336
Frisingicoccus	Gender	M	None	0.919184	0.389428	0.0201227	0.206258
UMGS1773	Ethnicity	Indian	Chinese	1.0607	0.45056	0.0204415	0.206938
Romboutsia	Ethnicity	Indian	Chinese	-1.00172	0.427455	0.0210079	0.207912
Anaeromassilibacillus	Ethnicity	Indian	Chinese	-1.21987	0.520698	0.0210447	0.207912
Anaerotruncus	Ethnicity	Indian	Chinese	-1.55736	0.668482	0.0217544	0.21155
Ruminococcus_A	Ethnicity	Indian	Chinese	-0.700885	0.302149	0.022313	0.21155
Limosilactobacillus	Ethnicity	Indian	Chinese	2.02382	0.874094	0.022558	0.21155
Pauljensenia	Age	Age	None	-0.290637	0.125633	0.0226691	0.21155
Holdemanella	Gender	M	None	0.856325	0.370255	0.0227029	0.21155
Desulfovibrio	Gender	M	None	-1.05204	0.458175	0.0236726	0.218107
RUG013	Ethnicity	Malay	Indian	-3.73656	1.63004	0.0239014	0.240774
UMGS1370	Ethnicity	Indian	Chinese	-1.14798	0.501435	0.0240774	0.219372
Collinsella	Ethnicity	Malay	Indian	0.513765	0.224953	0.0244112	0.241171
UMGS1370	Ethnicity	Malay	Chinese	-1.34578	0.591006	0.0248268	0.223714
Enterococcus_B	Age	Age	None	-0.960683	0.424268	0.0256286	0.227499
UMGS1975	Ethnicity	Indian	Chinese	-1.99153	0.880579	0.0258017	0.227499
CAG.882	Gender	M	None	-3.14456	1.4026	0.0270876	0.236296
Enorma	Ethnicity	Malay	Chinese	-2.05362	0.919065	0.0275917	0.237098
Veillonella_A	Gender	M	None	1.631	0.73382	0.0284063	0.237098
Barnesiella	Ethnicity	Malay	Chinese	1.11914	0.505177	0.0289171	0.237098
Gordonibacter	Ethnicity	Malay	Chinese	-0.854053	0.385876	0.0290629	0.237098
SFEL01	Ethnicity	Indian	Chinese	-1.82236	0.824049	0.0291919	0.237098
CAG.115	Ethnicity	Indian	Chinese	-2.67486	1.21318	0.0296684	0.237098
Paraeggerthella	Ethnicity	Indian	Chinese	-1.71695	0.778898	0.0297048	0.237098
Faecalitalea	Gender	M	None	0.938343	0.426971	0.0301902	0.237098
Megasphaera	Age	Age	None	-0.447656	0.203738	0.0302245	0.237098
Anaerotruncus	Gender	M	None	-1.16182	0.529354	0.0304031	0.237098
Ruminiclostridium_E	Gender	M	None	-0.892087	0.407438	0.0307955	0.237098
Streptococcus	Age	Age	None	-0.51902	0.237179	0.0308851	0.237098
Bariatricus	Gender	M	None	-0.500572	0.22898	0.0310513	0.237098
Butyricicoccus	Ethnicity	Indian	Chinese	-1.26918	0.581191	0.0312276	0.237098
Allisonella	Age	Age	None	-0.399829	0.183412	0.0315167	0.237098
Lactococcus	Ethnicity	Indian	Chinese	-1.79853	0.830146	0.0325545	0.241844
Enterobacter	Gender	M	None	0.966811	0.447299	0.0329552	0.241844
Stoquefichus	Age	Age	None	0.265949	0.123366	0.0334074	0.241844
Dorea	Ethnicity	Indian	Chinese	-0.229672	0.106619	0.0335389	0.241844
UMGS902	Ethnicity	Malay	Chinese	-2.02949	0.942589	0.0336223	0.241844
Coprobacter	Ethnicity	Malay	Chinese	-1.33496	0.623376	0.0345682	0.245512
TF01.11	Ethnicity	Malay	Chinese	-0.797121	0.372566	0.034731	0.245512
CAG.177	Ethnicity	Indian	Chinese	1.10918	0.519433	0.0350796	0.245857
Haemophilus_D	Ethnicity	Malay	Chinese	-1.50204	0.705312	0.0355629	0.247132
