# Supplementary material for: Genome-centric analysis of short and long read metagenomes reveals uncharacterized microbiome diversity in Southeast Asians
Source: Nat Commun. 2022 Oct 13;13:6044. doi: 10.1038/s41467-022-33782-z (PMC9561172; doi:10.1038/s41467-022-33782-z)
Supplement: Supplementary file 9 — Supplementary Data 6 [file 41467_2022_33782_MOESM9_ESM.xlsx]

## Sheet: Genome Classification
MAG ID	GTDB Genus	GTDB Species	Cluster ID	Cluster Category	HRGM genome	Mash distance
SPMP01_bin.12	Mitsuokella	Mitsuokella multacida	47	Isolate	HRGM_Genome_1274	0.0433749
SPMP01_bin.13	Enterococcus_A	Enterococcus_A avium	420	Isolate	HRGM_Genome_2053	0.0126299
SPMP01_bin.16	Olsenella_E	Olsenella_E sp003609875	111	MAG	HRGM_Genome_1658	0.0305196
SPMP01_bin.17	Megasphaera	Megasphaera sp000417505	220	Isolate	HRGM_Genome_1916	0.0245572
SPMP01_bin.20	Akkermansia	Akkermansia muciniphila	260	Isolate	HRGM_Genome_1615	0.0137986
SPMP01_bin.23	Mediterraneibacter		423	MAG	HRGM_Genome_3589	0.0184659
SPMP01_bin.25	RUG013		440	Novel
SPMP01_bin.27	Megamonas	Megamonas funiformis	131	Isolate	HRGM_Genome_3932	0.0186442
SPMP01_bin.29	Catenibacterium	Catenibacterium sp000437715	127	MAG	HRGM_Genome_2169	0.0219205
SPMP01_bin.3	Dorea	Dorea faecis	63	Isolate	HRGM_Genome_1632	0.0223197
SPMP01_bin.30	Eggerthella	Eggerthella lenta	27	Isolate	HRGM_Genome_1680	0.0195825
SPMP01_bin.31	Ruminococcus_B	Ruminococcus_B gnavus	92	Isolate	HRGM_Genome_0284	0.0284785
SPMP01_bin.32	Enterococcus_B	Enterococcus_B faecium	621	Isolate	HRGM_Genome_1948	0.0198862
SPMP01_bin.33	Megasphaera_B	Megasphaera_B sp900549385	183	MAG	HRGM_Genome_4609	0.0067195
SPMP01_bin.36	Parabacteroides	Parabacteroides merdae	258	Isolate	HRGM_Genome_1744	0.00688878
SPMP01_bin.4	Allisonella	Allisonella histaminiformans	43	Isolate	HRGM_Genome_3286	0.0293481
SPMP01_bin.40	Acidaminococcus	Acidaminococcus intestini	321	Isolate	HRGM_Genome_0297	0.00338142
SPMP01_bin.41	Blautia	Blautia sp002161285	515	Isolate	HRGM_Genome_3614	0.0350645
SPMP01_bin.43	Phocaeicola	Phocaeicola vulgatus	33	Isolate	HRGM_Genome_1807	0.0158444
SPMP01_bin.48	Ligilactobacillus	Ligilactobacillus ruminis	646	Isolate	HRGM_Genome_1329	0.0145385
SPMP01_bin.49	CAG-1427	CAG-1427 sp000436075	150	MAG	HRGM_Genome_2956	0.0266229
SPMP01_bin.5	Bifidobacterium	Bifidobacterium longum	284	Isolate	HRGM_Genome_1096	0.0204522
SPMP01_bin.7	Enterococcus_C	Enterococcus_C asini	502	Isolate	HRGM_Genome_4090	0.0348468
SPMP01_bin.9	Limosilactobacillus	Limosilactobacillus mucosae	6	Isolate
SPMP02_bin.1	Blautia_A	Blautia_A sp000436615	98	MAG	HRGM_Genome_1342	0.0372119
SPMP02_bin.10	Ligilactobacillus	Ligilactobacillus ruminis	646	Isolate	HRGM_Genome_1329	0.0221621
SPMP02_bin.12	Collinsella	Collinsella sp002232035	0	Isolate
SPMP02_bin.13	Phocaeicola	Phocaeicola vulgatus	33	Isolate	HRGM_Genome_1815	0.0111365
SPMP02_bin.22	Roseburia	Roseburia inulinivorans	69	Isolate	HRGM_Genome_1595	0.0296601
SPMP02_bin.23	Klebsiella	Klebsiella pneumoniae	335	Isolate	HRGM_Genome_0055	0.0128768
SPMP02_bin.28	Streptococcus	Streptococcus salivarius	53	Isolate	HRGM_Genome_2081	0.0439391
SPMP02_bin.3	Lachnospira	Lachnospira rogosae	251	Isolate	HRGM_Genome_1572	0.0229527
SPMP02_bin.30	TF01-11	TF01-11 sp000436755	418	MAG	HRGM_Genome_2737	0.026725
SPMP02_bin.41	Collinsella	Collinsella sp003479805	472	MAG	HRGM_Genome_1525	0.0138635
SPMP02_bin.48	Parabacteroides	Parabacteroides distasonis	102	Isolate	HRGM_Genome_1722	0.0254353
SPMP02_bin.5	Anaerostipes	Anaerostipes hadrus	154	Isolate	HRGM_Genome_1892	0.0217234
SPMP02_bin.54	Olsenella_B		167	Isolate	HRGM_Genome_1668	0.015943
SPMP02_bin.56	Blautia_A	Blautia_A sp900066165	35	MAG	HRGM_Genome_2813	0.0281167
SPMP02_bin.58	Faecalimonas	Faecalimonas nexilis	522	Isolate	HRGM_Genome_2534	0.0153738
SPMP02_bin.59	Enorma	Enorma massiliensis	58	Isolate	HRGM_Genome_0180	0.0468522
SPMP02_bin.61	Eggerthella	Eggerthella lenta	27	Isolate	HRGM_Genome_1680	0.0248889
SPMP02_bin.63	Blautia_A	Blautia_A sp900066335	606	MAG	HRGM_Genome_3072	0.0116751
SPMP02_bin.66	Faecalibacterium	Faecalibacterium prausnitzii_G	62	Isolate	HRGM_Genome_0108	0.026462
SPMP02_bin.68	Olsenella		184	Novel
SPMP02_bin.71	Megamonas	Megamonas funiformis	131	Isolate	HRGM_Genome_3931	0.0214097
SPMP02_bin.72	Megasphaera	Megasphaera sp000417505	220	Isolate	HRGM_Genome_1916	0.0283967
SPMP02_bin.76	CAG-217	CAG-217 sp000436335	155	MAG	HRGM_Genome_3831	0.0260265
SPMP02_bin.78	Ruminococcus_B	Ruminococcus_B gnavus	92	Isolate	HRGM_Genome_0284	0.0154059
SPMP02_bin.79	Bifidobacterium	Bifidobacterium longum	284	Isolate	HRGM_Genome_1096	0.0219347
SPMP02_bin.8	Dialister	Dialister sp900343095	609	Isolate	HRGM_Genome_3425	0.0358221
SPMP02_bin.80	Streptococcus	Streptococcus lutetiensis	124	Isolate	HRGM_Genome_1057	0.0347442
SPMP02_bin.83	Bacteroides	Bacteroides stercoris	253	Isolate	HRGM_Genome_1208	0.0294329
SPMP03_bin.1	Faecalibacterium	Faecalibacterium prausnitzii_H	547	Isolate	HRGM_Genome_0110	0.0201807
SPMP03_bin.101	Roseburia	Roseburia hominis	106	Isolate	HRGM_Genome_1867	0.0202731
SPMP03_bin.102	Alistipes_A	Alistipes_A indistinctus	198	Isolate	HRGM_Genome_1534	0.015347
SPMP03_bin.104	Clostridium_A	Clostridium_A leptum	540	Isolate	HRGM_Genome_2257	0.0138835
SPMP03_bin.11	Slackia_A	Slackia_A isoflavoniconvertens	108	MAG	HRGM_Genome_1863	0.0357513
SPMP03_bin.110	Agathobacter	Agathobacter rectalis	101	Isolate	HRGM_Genome_1855	0.0218781
SPMP03_bin.112	Alistipes	Alistipes putredinis	452	Isolate	HRGM_Genome_0203	0.0172657
SPMP03_bin.117	Fusicatenibacter	Fusicatenibacter saccharivorans	506	Isolate	HRGM_Genome_2888	0.0182281
SPMP03_bin.118	Eubacterium_I		17	Isolate	HRGM_Genome_0380	0.0499955
SPMP03_bin.119	Oscillibacter	Oscillibacter welbionis	264	MAG	HRGM_Genome_1968	0.0197177
SPMP03_bin.120	Agathobaculum	Agathobaculum butyriciproducens	22	Isolate	HRGM_Genome_2859	0.0285788
SPMP03_bin.121	Alistipes	Alistipes shahii	123	Isolate	HRGM_Genome_0217	0.0201544
SPMP03_bin.123	CAG-41	CAG-41 sp900066215	90	MAG	HRGM_Genome_2988	0.0248254
SPMP03_bin.124	Eubacterium_G	Eubacterium_G sp000434315	5	MAG	HRGM_Genome_2925	0.0169996
SPMP03_bin.128	Ruminococcus_E	Ruminococcus_E sp003526955	116	MAG	HRGM_Genome_1833	0.0276271
SPMP03_bin.130	Phascolarctobacterium_A		28	Isolate	HRGM_Genome_1485	0.0357042
SPMP03_bin.14	UMGS1375	UMGS1375 sp900066615	104	MAG	HRGM_Genome_2703	0.0243228
SPMP03_bin.17	Alistipes_A	Alistipes_A sp900240235	392	Isolate	HRGM_Genome_2087	0.00873594
SPMP03_bin.19	Anaerobutyricum	Anaerobutyricum hallii_A	16	Isolate	HRGM_Genome_1545	0.0290582
SPMP03_bin.2	Akkermansia	Akkermansia muciniphila	260	Isolate	HRGM_Genome_1615	0.0127815
SPMP03_bin.20	CAG-217	CAG-217 sp000436335	155	MAG	HRGM_Genome_3831	0.0248413
SPMP03_bin.21	Anaerostipes	Anaerostipes hadrus_A	187	Isolate	HRGM_Genome_1895	0.0181313
SPMP03_bin.22	Adlercreutzia	Adlercreutzia equolifaciens	4	Isolate	HRGM_Genome_1825	0.0308849
SPMP03_bin.23	GCA-900066135	GCA-900066135 sp900543575	430	MAG	HRGM_Genome_2939	0.0250245
SPMP03_bin.28	Blautia_A	Blautia_A wexlerae	34	Isolate	HRGM_Genome_1338	0.0296982
SPMP03_bin.30	Senegalimassilia	Senegalimassilia anaerobia	140	Isolate	HRGM_Genome_1535	0.046701
SPMP03_bin.32	CAG-110	CAG-110 sp000435995	161	MAG	HRGM_Genome_2983	0.00594579
SPMP03_bin.39	CAG-110	CAG-110 sp000434635	76	MAG	HRGM_Genome_2683	0.0322076
SPMP03_bin.4	Agathobacter	Agathobacter faecis	309	Isolate
SPMP03_bin.43	NK3B98	NK3B98 sp900545815	600	MAG	HRGM_Genome_3079	0.0210659
SPMP03_bin.46	CAG-170	CAG-170 sp900545925	295	MAG	HRGM_Genome_2016	0.0229306
SPMP03_bin.48	KLE1615	KLE1615 sp900066985	10	MAG	HRGM_Genome_2342	0.0305785
SPMP03_bin.49	Faecalibacterium	Faecalibacterium prausnitzii_C	54	Isolate	HRGM_Genome_0112	0.0401734
SPMP03_bin.51	Eubacterium_F	Eubacterium_F sp003491505	400	MAG	HRGM_Genome_2768	0.0247304
SPMP03_bin.54	UBA7160		222	MAG	HRGM_Genome_3144	0.0453065
SPMP03_bin.55	UMGS1590	UMGS1590 sp900552455	68	MAG	HRGM_Genome_3155	0.0348696
SPMP03_bin.56	Prevotella	Prevotella copri_A	95	Isolate	HRGM_Genome_2573	0.0296791
SPMP03_bin.57	UBA1191	UBA1191 sp900549125	32	MAG	HRGM_Genome_3134	0.0242607
SPMP03_bin.58	Evtepia	Evtepia sp004556345	374	MAG	HRGM_Genome_1741	0.0247541
SPMP03_bin.60	Collinsella	Collinsella sp900542825	332	MAG	HRGM_Genome_0863	0.0303924
SPMP03_bin.61	Blautia_A	Blautia_A sp003478765	269	MAG	HRGM_Genome_1344	0.0394721
SPMP03_bin.63	Faecalibacterium	Faecalibacterium prausnitzii_G	62	Isolate	HRGM_Genome_0108	0.0232491
SPMP03_bin.64	Acutalibacter	Acutalibacter sp900543555	67	MAG	HRGM_Genome_2884	0.0258609
SPMP03_bin.66	Bacteroides	Bacteroides ovatus	60	Isolate	HRGM_Genome_1416	0.0359048
SPMP03_bin.67	Collinsella		0	Isolate	HRGM_Genome_0483	0.0417834
SPMP03_bin.69	Anaerobutyricum	Anaerobutyricum hallii	97	Isolate	HRGM_Genome_1549	0.017855
SPMP03_bin.7	CAG-103	CAG-103 sp000432375	578	MAG	HRGM_Genome_1962	0.0150707
SPMP03_bin.71	Bariatricus	Bariatricus comes	282	Isolate	HRGM_Genome_1248	0.0287346
SPMP03_bin.72	CAG-1427	CAG-1427 sp900538545	168	MAG	HRGM_Genome_3254	0.0439699
SPMP03_bin.74	ER4	ER4 sp000765235	237	Isolate	HRGM_Genome_2113	0.0224855
SPMP03_bin.75	Faecalibacterium	Faecalibacterium sp900539945	143	MAG	HRGM_Genome_0118	0.024518
SPMP03_bin.77	Acetatifactor	Acetatifactor sp900066365	77	MAG	HRGM_Genome_3556	0.025541
SPMP03_bin.8	Streptococcus	Streptococcus salivarius	53	Isolate	HRGM_Genome_2081	0.043104
SPMP03_bin.80	CAG-83	CAG-83 sp900545585	518	MAG	HRGM_Genome_2222	0.0213959
SPMP03_bin.81	Ruminococcus_A	Ruminococcus_A sp000437095	73	MAG	HRGM_Genome_2935	0.0220695
SPMP03_bin.83	Dorea	Dorea longicatena	79	Isolate	HRGM_Genome_2952	0.0208077
SPMP03_bin.84	Coprococcus_A	Coprococcus_A catus	117	Isolate	HRGM_Genome_1891	0.0199123
SPMP03_bin.85	Megasphaera	Megasphaera sp000417505	220	Isolate	HRGM_Genome_1916	0.0177657
SPMP03_bin.86	Dorea	Dorea sp000433215	331	MAG	HRGM_Genome_3393	0.0196468
SPMP03_bin.89	Catenibacterium	Catenibacterium mitsuokai	336	Isolate	HRGM_Genome_2168	0.0384495
SPMP03_bin.9	Faecalibacterium	Faecalibacterium prausnitzii	20	Isolate	HRGM_Genome_0105	0.0414831
SPMP03_bin.91	Ruminococcus_A	Ruminococcus_A sp003011855	314	Isolate	HRGM_Genome_2937	0.033161
SPMP03_bin.93	Mitsuokella	Mitsuokella multacida	47	Isolate	HRGM_Genome_1274	0.02568
SPMP03_bin.94	Dorea	Dorea sp900066555	39	MAG	HRGM_Genome_3127	0.0277775
SPMP03_bin.98	Gemmiger	Gemmiger qucibialis	207	MAG	HRGM_Genome_3359	0.0207538
SPMP03_bin.99	Ruminiclostridium_E	Ruminiclostridium_E siraeum	113	Isolate	HRGM_Genome_1898	0.0283241
SPMP04_bin.10	CAG-279	CAG-279 sp000437795	279	MAG	HRGM_Genome_2934	0.0189049
SPMP04_bin.100	Alistipes	Alistipes obesi	488	Isolate	HRGM_Genome_0195	0.0139737
SPMP04_bin.102	Ruminococcus_C	Ruminococcus_C sp000433635	141	MAG	HRGM_Genome_3874	0.0449552
SPMP04_bin.104	Eubacterium_R	Eubacterium_R sp000436835	216	MAG	HRGM_Genome_3043	0.0340582
SPMP04_bin.106	CAG-1427	CAG-1427 sp900544455	24	MAG	HRGM_Genome_2958	0.0487591
SPMP04_bin.107	Megasphaera	Megasphaera sp900554215	682	MAG
SPMP04_bin.108	ER4	ER4 sp000765235	237	Isolate	HRGM_Genome_2113	0.0195055
SPMP04_bin.113	Bifidobacterium	Bifidobacterium longum	284	Isolate	HRGM_Genome_1096	0.0122233
SPMP04_bin.114	CAG-180	CAG-180 sp000432435	364	MAG	HRGM_Genome_2982	0.0166004
SPMP04_bin.115	Faecalibacterium	Faecalibacterium prausnitzii_D	294	Isolate	HRGM_Genome_0111	0.0192445
SPMP04_bin.117	Klebsiella	Klebsiella quasipneumoniae	202	Isolate	HRGM_Genome_0047	0.0324798
SPMP04_bin.118	Agathobacter	Agathobacter faecis	309	Isolate	HRGM_Genome_2276	0.0241368
SPMP04_bin.120	CAG-103	CAG-103 sp900543625	37	MAG	HRGM_Genome_1958	0.0305098
SPMP04_bin.13	CAG-177	CAG-177 sp003514385	142	MAG	HRGM_Genome_2874	0.0397265
SPMP04_bin.14	Blautia_A	Blautia_A massiliensis	50	Isolate	HRGM_Genome_3071	0.0241214
SPMP04_bin.15	Gemmiger	Gemmiger qucibialis	207	MAG	HRGM_Genome_3359	0.0167194
SPMP04_bin.19	Agathobaculum	Agathobaculum butyriciproducens	22	Isolate	HRGM_Genome_2859	0.0406131
SPMP04_bin.23	Faecalibacterium	Faecalibacterium prausnitzii_G	62	Isolate	HRGM_Genome_0116	0.032166
SPMP04_bin.25	Ruminococcus_E	Ruminococcus_E bromii_B	94	Isolate	HRGM_Genome_1838	0.0308353
SPMP04_bin.26	Enterococcus_B	Enterococcus_B faecium_B	444	Isolate	HRGM_Genome_1947	0.0130397
SPMP04_bin.27	Faecalibacterium	Faecalibacterium prausnitzii_C	54	Isolate	HRGM_Genome_0112	0.0340138
SPMP04_bin.29	CAG-83	CAG-83 sp001916855	300	MAG	HRGM_Genome_2224	0.0237537
SPMP04_bin.3	Catenibacterium	Catenibacterium mitsuokai	336	Isolate	HRGM_Genome_2168	0.0425396
SPMP04_bin.31	Megasphaera	Megasphaera sp000417505	220	Isolate	HRGM_Genome_1916	0.0201216
SPMP04_bin.33	Agathobacter	Agathobacter rectalis	101	Isolate	HRGM_Genome_1855	0.0210932
SPMP04_bin.34	Ruminococcus_D	Ruminococcus_D bicirculans	291	Isolate	HRGM_Genome_1951	0.0304315
SPMP04_bin.39	CAG-83	CAG-83 sp000435555	509	MAG	HRGM_Genome_2221	0.0307165
SPMP04_bin.43	Bilophila		209	MAG	HRGM_Genome_1444	0.0135213
SPMP04_bin.44	Prevotella	Prevotella sp900290275	629	Isolate	HRGM_Genome_2394	0.0184904
SPMP04_bin.5	Bifidobacterium	Bifidobacterium adolescentis	280	Isolate	HRGM_Genome_1090	0.0148762
SPMP04_bin.50	KLE1615	KLE1615 sp900066985	10	MAG	HRGM_Genome_2342	0.0382439
SPMP04_bin.60	Angelakisella	Angelakisella sp900547385	288	MAG	HRGM_Genome_3008	0.022718
SPMP04_bin.62	Prevotellamassilia	Prevotellamassilia sp900539625	153	MAG	HRGM_Genome_3861	0.0303924
SPMP04_bin.66	Evtepia	Evtepia sp004556345	374	MAG	HRGM_Genome_1741	0.032638
SPMP04_bin.68	CAG-170	CAG-170 sp002404795	128	MAG	HRGM_Genome_2013	0.0169996
SPMP04_bin.70	Fusicatenibacter	Fusicatenibacter saccharivorans	506	Isolate	HRGM_Genome_2888	0.0181252
SPMP04_bin.75	Alistipes	Alistipes shahii	123	Isolate	HRGM_Genome_0217	0.0233238
SPMP04_bin.8	Slackia_A	Slackia_A isoflavoniconvertens	108	MAG	HRGM_Genome_1863	0.0445135
SPMP04_bin.85	Prevotella	Prevotella copri	566	Isolate	HRGM_Genome_2563	0.0307758
SPMP04_bin.87	Dorea	Dorea longicatena	79	Isolate	HRGM_Genome_2952	0.0209365
SPMP04_bin.89	Anaerobutyricum	Anaerobutyricum hallii_A	16	Isolate	HRGM_Genome_1566	0.0189049
SPMP04_bin.9	Negativibacillus	Negativibacillus sp000435195	299	MAG	HRGM_Genome_2351	0.0372862
SPMP04_bin.92	Ruminococcus_C	Ruminococcus_C callidus	172	Isolate	HRGM_Genome_2750	0.0251205
SPMP04_bin.97	Dialister	Dialister sp000434475	249	MAG	HRGM_Genome_3808	0.030608
SPMP05_bin.1	Collinsella	Collinsella tanakaei	21	Isolate	HRGM_Genome_1520	0.0260348
SPMP05_bin.10	Mediterraneibacter	Mediterraneibacter torques	210	Isolate	HRGM_Genome_1506	0.00765142
SPMP05_bin.100	Collinsella		0	Isolate	HRGM_Genome_0591	0.0410871
SPMP05_bin.101	Ruminococcus_C	Ruminococcus_C sp000433635	141	MAG	HRGM_Genome_3874	0.0291421
SPMP05_bin.102	CAG-1427	CAG-1427 sp900544455	24	MAG	HRGM_Genome_2958	0.022041
SPMP05_bin.105	Acetatifactor	Acetatifactor sp900066365	77	MAG	HRGM_Genome_3556	0.0405716
SPMP05_bin.109	Blautia_A	Blautia_A massiliensis	50	Isolate	HRGM_Genome_3071	0.0276182
SPMP05_bin.112	Streptococcus	Streptococcus salivarius	53	Isolate	HRGM_Genome_2081	0.0418409
SPMP05_bin.115	Roseburia	Roseburia hominis	106	Isolate	HRGM_Genome_1867	0.0290118
SPMP05_bin.116	UMGS1375	UMGS1375 sp900066615	104	MAG	HRGM_Genome_2703	0.0298509
SPMP05_bin.118	Ruminococcus_D	Ruminococcus_D bicirculans	291	Isolate	HRGM_Genome_1951	0.0426281
SPMP05_bin.119	Coprococcus	Coprococcus eutactus_A	105	Isolate	HRGM_Genome_2335	0.0198278
SPMP05_bin.121	CAG-41	CAG-41 sp900066215	90	MAG	HRGM_Genome_2988	0.0301203
SPMP05_bin.122	Oscillibacter	Oscillibacter welbionis	264	MAG	HRGM_Genome_1968	0.00956826
SPMP05_bin.124	ER4	ER4 sp900317525	174	MAG	HRGM_Genome_2111	0.0309546
SPMP05_bin.125	Bilophila		209	MAG	HRGM_Genome_1444	0.0222694
SPMP05_bin.127	CAG-274	CAG-274 sp900545305	2	MAG	HRGM_Genome_2374	0.020399
SPMP05_bin.131	ER4	ER4 sp000765235	237	Isolate	HRGM_Genome_2113	0.0254353
SPMP05_bin.133	Agathobacter	Agathobacter faecis	309	Isolate	HRGM_Genome_2276	0.0239906
SPMP05_bin.14	Ruminococcus_H	Ruminococcus_H sp003531055	71	MAG	HRGM_Genome_3165	0.0250005
SPMP05_bin.140	CAG-177	CAG-177 sp003538135	286	MAG	HRGM_Genome_2875	0.00646494
SPMP05_bin.143	CAG-245	CAG-245 sp000435175	649	MAG
SPMP05_bin.144	KLE1615	KLE1615 sp900066985	10	MAG	HRGM_Genome_2342	0.0399288
SPMP05_bin.146	Alistipes	Alistipes putredinis	452	Isolate	HRGM_Genome_0204	0.0312853
SPMP05_bin.147	CAG-83	CAG-83 sp003487665	252	MAG	HRGM_Genome_2225	0.0316404
SPMP05_bin.148	Bifidobacterium	Bifidobacterium bifidum	263	Isolate	HRGM_Genome_1091	0.0113929
SPMP05_bin.151	CAG-83	CAG-83 sp000431575	107	MAG	HRGM_Genome_2229	0.0225072
SPMP05_bin.152	UMGS1773	UMGS1773 sp003343725	11	MAG	HRGM_Genome_3396	0.0466006
SPMP05_bin.154	CAG-273	CAG-273 sp003507395	408	MAG	HRGM_Genome_3859	0.0122233
SPMP05_bin.157	Senegalimassilia	Senegalimassilia anaerobia	140	Isolate	HRGM_Genome_1535	0.0277066
SPMP05_bin.158	Firm-11	Firm-11 sp900548145	456	MAG	HRGM_Genome_3166	0.0256145
SPMP05_bin.159	Angelakisella	Angelakisella sp900547385	288	MAG	HRGM_Genome_3008	0.0240213
SPMP05_bin.160	CAG-83	CAG-83 sp003539495	180	MAG	HRGM_Genome_2227	0.0267762
SPMP05_bin.161	SFFH01	SFFH01 sp900542395	44	MAG	HRGM_Genome_2308	0.0482105
SPMP05_bin.165	CAG-536	CAG-536 sp000434355	245	MAG	HRGM_Genome_3729	0.0250165
SPMP05_bin.18	F23-B02	F23-B02 sp001916715	347	MAG	HRGM_Genome_3224	0.0324903
SPMP05_bin.2	Evtepia	Evtepia gabavorous	206	MAG	HRGM_Genome_1738	0.011097
SPMP05_bin.23	Ruminococcus_A	Ruminococcus_A sp003011855	314	Isolate	HRGM_Genome_2937	0.0330964
SPMP05_bin.24	Alistipes	Alistipes finegoldii	618	Isolate	HRGM_Genome_0212	0.0261264
SPMP05_bin.25	Gemmiger	Gemmiger formicilis	338	Isolate	HRGM_Genome_3357	0.0310044
SPMP05_bin.26	Megamonas	Megamonas funiformis	131	Isolate	HRGM_Genome_3932	0.0198148
SPMP05_bin.29	Bacteroides	Bacteroides caccae	433	Isolate	HRGM_Genome_1388	0.0357631
SPMP05_bin.32	Faecalibacterium	Faecalibacterium prausnitzii_C	54	Isolate	HRGM_Genome_0124	0.027813
SPMP05_bin.39	Mitsuokella	Mitsuokella multacida	47	Isolate
SPMP05_bin.4	PeH17	PeH17 sp000435055	99	MAG	HRGM_Genome_2461	0.0334642
SPMP05_bin.44	Megasphaera	Megasphaera sp000417505	220	Isolate	HRGM_Genome_1916	0.0175585
SPMP05_bin.48	Ruminococcus_C	Ruminococcus_C sp000437175	192	MAG	HRGM_Genome_2752	0.0163698
SPMP05_bin.49	Anaerostipes	Anaerostipes hadrus	154	Isolate	HRGM_Genome_1892	0.0333339
SPMP05_bin.52	Bifidobacterium	Bifidobacterium adolescentis	280	Isolate	HRGM_Genome_1090	0.0274249
SPMP05_bin.53	Desulfovibrio	Desulfovibrio piger	225	Isolate	HRGM_Genome_1296	0.0225651
SPMP05_bin.54	Prevotella	Prevotella copri	566	Isolate	HRGM_Genome_2550	0.0303729
SPMP05_bin.55	Catenibacterium	Catenibacterium sp000437715	127	MAG	HRGM_Genome_2169	0.0291328
SPMP05_bin.56	Bifidobacterium	Bifidobacterium longum	284	Isolate	HRGM_Genome_1096	0.0179988
SPMP05_bin.57	Fusicatenibacter	Fusicatenibacter saccharivorans	506	Isolate	HRGM_Genome_2888	0.0176648
SPMP05_bin.68	SFEL01	SFEL01 sp004557245	227	MAG	HRGM_Genome_3345	0.0233762
SPMP05_bin.7	Negativibacillus	Negativibacillus sp000435195	299	MAG	HRGM_Genome_2351	0.0266824
SPMP05_bin.70	CAG-83	CAG-83 sp900556015	471	MAG	HRGM_Genome_2233	0.0238986
SPMP05_bin.71	Ruminococcus_C	Ruminococcus_C callidus	172	Isolate	HRGM_Genome_2750	0.0268447
SPMP05_bin.72	CAG-488	CAG-488 sp000434055	324	MAG	HRGM_Genome_3173	0.0134427
SPMP05_bin.74	Parabacteroides	Parabacteroides distasonis	102	Isolate	HRGM_Genome_1722	0.0286337
SPMP05_bin.77	Escherichia	Escherichia flexneri	236	Isolate	HRGM_Genome_0045	0.0284876
SPMP05_bin.78	CAG-83	CAG-83 sp900548615	165	MAG	HRGM_Genome_2226	0.0427316
SPMP05_bin.79	Gemmiger	Gemmiger qucibialis	207	MAG	HRGM_Genome_3359	0.0279644
SPMP05_bin.8	CAG-110	CAG-110 sp000435995	161	MAG	HRGM_Genome_2983	0.00551307
SPMP05_bin.81	Faecalibacterium	Faecalibacterium prausnitzii_A	15	Isolate
SPMP05_bin.85	Adlercreutzia	Adlercreutzia celatus_A	4	Isolate	HRGM_Genome_1824	0.0252976
SPMP05_bin.87	Dialister	Dialister sp000434475	249	MAG	HRGM_Genome_3808	0.0306179
SPMP05_bin.88	Oscillibacter	Oscillibacter sp001916835	650	MAG
SPMP05_bin.90	Acidaminococcus	Acidaminococcus intestini	321	Isolate	HRGM_Genome_0297	0.00594915
SPMP05_bin.91	UBA738	UBA738 sp003522945	145	MAG	HRGM_Genome_2830	0.0238833
SPMP05_bin.93	Faecalibacterium	Faecalibacterium prausnitzii_E	31	Isolate	HRGM_Genome_0122	0.0364666
SPMP05_bin.95	Blautia_A	Blautia_A sp900066165	35	MAG	HRGM_Genome_2812	0.032218
SPMP05_bin.96	Eubacterium_R	Eubacterium_R sp000436835	216	MAG	HRGM_Genome_3043	0.0296601
SPMP05_bin.98	UBA11774	UBA11774 sp003507655	114	MAG	HRGM_Genome_3639	0.0168619
SPMP06_bin.1	Megamonas	Megamonas funiformis	131	Isolate	HRGM_Genome_3931	0.0392066
SPMP06_bin.10	Ruminococcus_H	Ruminococcus_H sp003531055	71	MAG	HRGM_Genome_3165	0.0230265
SPMP06_bin.100	Gemmiger	Gemmiger formicilis	338	Isolate	HRGM_Genome_3364	0.0264535
SPMP06_bin.101	Bifidobacterium	Bifidobacterium longum	284	Isolate	HRGM_Genome_1096	0.0121402
SPMP06_bin.104	Eubacterium_G	Eubacterium_G ventriosum	55	Isolate	HRGM_Genome_2648	0.0261514
SPMP06_bin.111	Flavonifractor	Flavonifractor plautii	215	Isolate	HRGM_Genome_2517	0.0352492
SPMP06_bin.112	Sellimonas	Sellimonas intestinalis	348	Isolate	HRGM_Genome_3376	0.0168734
SPMP06_bin.115	Mediterraneibacter	Mediterraneibacter torques	210	Isolate	HRGM_Genome_1506	0.00769202
SPMP06_bin.116	Fusicatenibacter	Fusicatenibacter saccharivorans	506	Isolate	HRGM_Genome_2888	0.0152297
SPMP06_bin.117	Parabacteroides	Parabacteroides merdae	258	Isolate	HRGM_Genome_1744	0.0159321
SPMP06_bin.118	CAG-110	CAG-110 sp003525905	57	MAG	HRGM_Genome_2251	0.030256
SPMP06_bin.120	Tidjanibacter	Tidjanibacter inops	240	Isolate	HRGM_Genome_2042	0.0158444
SPMP06_bin.14	Blautia_A	Blautia_A sp900120195	25	Isolate	HRGM_Genome_1341	0.034676
SPMP06_bin.16	Alistipes	Alistipes finegoldii	618	Isolate	HRGM_Genome_0212	0.0256636
SPMP06_bin.2	Clostridium_A	Clostridium_A leptum	540	Isolate	HRGM_Genome_2257	0.0217866
SPMP06_bin.21	Mogibacterium	Mogibacterium sp002299625	247	MAG	HRGM_Genome_3241	0.0287714
SPMP06_bin.26	CAG-1427	CAG-1427 sp900538545	168	MAG	HRGM_Genome_3254	0.0435264
SPMP06_bin.30	Alistipes	Alistipes obesi	488	Isolate	HRGM_Genome_0195	0.0122929
SPMP06_bin.35	UMGS1773	UMGS1773 sp003343725	11	MAG	HRGM_Genome_3396	0.0423635
SPMP06_bin.39	Bacteroides	Bacteroides thetaiotaomicron	214	Isolate	HRGM_Genome_1407	0.0255818
SPMP06_bin.40	CAG-180	CAG-180 sp000432435	364	MAG	HRGM_Genome_2982	0.0183558
SPMP06_bin.43	Gemmiger	Gemmiger qucibialis	207	MAG	HRGM_Genome_3359	0.0254596
SPMP06_bin.44	Bilophila	Bilophila wadsworthia	242	Isolate	HRGM_Genome_1443	0.0132524
SPMP06_bin.45	Faecalibacterium	Faecalibacterium prausnitzii	20	Isolate	HRGM_Genome_0105	0.0259105
SPMP06_bin.48	Bacteroides	Bacteroides caccae	433	Isolate	HRGM_Genome_1400	0.0155134
SPMP06_bin.50	CAG-81	CAG-81 sp000435795	197	MAG	HRGM_Genome_2717	0.0274424
SPMP06_bin.52	Mesosutterella	Mesosutterella multiformis	177	MAG	HRGM_Genome_1115	0.0130253
SPMP06_bin.56	Acidaminococcus	Acidaminococcus intestini	321	Isolate	HRGM_Genome_0297	0.00710255
SPMP06_bin.57	Dorea	Dorea sp000509125	229	Isolate	HRGM_Genome_0266	0.0252009
SPMP06_bin.58	CAG-83	CAG-83 sp000431575	107	MAG	HRGM_Genome_2229	0.0225651
SPMP06_bin.59	Negativibacillus	Negativibacillus sp900547455	64	MAG	HRGM_Genome_1967	0.026093
SPMP06_bin.6	Barnesiella	Barnesiella intestinihominis	179	Isolate	HRGM_Genome_2765	0.0156322
SPMP06_bin.60	Prevotella	Prevotella copri	566	Isolate	HRGM_Genome_2550	0.0208145
SPMP06_bin.61	Butyricimonas	Butyricimonas faecihominis	109	MAG	HRGM_Genome_2073	0.0262517
SPMP06_bin.64	Parabacteroides	Parabacteroides distasonis	102	Isolate	HRGM_Genome_1722	0.023519
SPMP06_bin.65	Bacteroides	Bacteroides uniformis	250	Isolate	HRGM_Genome_1425	0.0187494
SPMP06_bin.66	Escherichia	Escherichia coli_D	236	Isolate	HRGM_Genome_0045	0.0326486
SPMP06_bin.78	Alistipes_A	Alistipes_A ihumii	306	Isolate	HRGM_Genome_0263	0.0179567
SPMP06_bin.8	Anaerobutyricum	Anaerobutyricum hallii	97	Isolate	HRGM_Genome_1551	0.0255329
SPMP06_bin.80	Anaerostipes	Anaerostipes hadrus	154	Isolate	HRGM_Genome_1892	0.0189925
SPMP06_bin.86	Blautia_A	Blautia_A sp000433815	170	MAG	HRGM_Genome_3743	0.0359997
SPMP06_bin.87	Parolsenella	Parolsenella sp900543875	525	MAG	HRGM_Genome_3772	0.0178312
SPMP06_bin.88	Brachyspira	Brachyspira sp000431595	383	MAG	HRGM_Genome_3969	0.0296506
SPMP06_bin.9	Alistipes	Alistipes onderdonkii	272	Isolate	HRGM_Genome_0211	0.012154
SPMP06_bin.91	Ruminococcus_E	Ruminococcus_E bromii_B	94	Isolate	HRGM_Genome_1838	0.024029
SPMP06_bin.92	Evtepia	Evtepia sp900546255	85	MAG	HRGM_Genome_1740	0.0249526
SPMP06_bin.94	Faecalibacterium	Faecalibacterium prausnitzii_C	54	Isolate	HRGM_Genome_0124	0.026093
SPMP06_bin.95	Olsenella_B	Olsenella_B sp000752675	167	Isolate	HRGM_Genome_1661	0.0255818
SPMP07_bin.1	Enterocloster	Enterocloster sp000431375	304	MAG	HRGM_Genome_3568	0.0264788
SPMP07_bin.11	Blautia_A	Blautia_A wexlerae	34	Isolate	HRGM_Genome_1338	0.0258857
SPMP07_bin.12	Bifidobacterium	Bifidobacterium longum	284	Isolate	HRGM_Genome_1096	0.0216533
SPMP07_bin.17	Prevotella	Prevotella sp003447235	630	MAG	HRGM_Genome_3217	0.0226815
SPMP07_bin.18	Mediterraneibacter	Mediterraneibacter torques	210	Isolate	HRGM_Genome_1506	0.0169996
SPMP07_bin.23	Anaerobutyricum	Anaerobutyricum hallii	97	Isolate	HRGM_Genome_1549	0.0243384
SPMP07_bin.24	Agathobacter	Agathobacter rectalis	101	Isolate	HRGM_Genome_1853	0.0281887
SPMP07_bin.26	UMGS1375	UMGS1375 sp900066615	104	MAG	HRGM_Genome_2703	0.0292824
SPMP07_bin.27	Streptococcus	Streptococcus salivarius	53	Isolate	HRGM_Genome_2081	0.0464339
SPMP07_bin.28	Parolsenella	Parolsenella sp900543875	525	MAG	HRGM_Genome_3772	0.0175703
SPMP07_bin.30	Blautia_A	Blautia_A massiliensis	50	Isolate	HRGM_Genome_3071	0.0292355
SPMP07_bin.31	Collinsella		679	MAG	HRGM_Genome_0509	0.0459389
SPMP07_bin.35	Dorea		668	Novel
SPMP07_bin.37	Ruminococcus_A	Ruminococcus_A sp003011855	314	Isolate	HRGM_Genome_2937	0.0292075
SPMP07_bin.46	Dorea	Dorea longicatena_B	620	Isolate	HRGM_Genome_2953	0.0273899
SPMP07_bin.48	Fusicatenibacter	Fusicatenibacter saccharivorans	506	Isolate	HRGM_Genome_2888	0.0206999
SPMP07_bin.49	Mediterraneibacter	Mediterraneibacter faecis	48	Isolate	HRGM_Genome_3797	0.0279287
SPMP07_bin.50	Anaerostipes	Anaerostipes hadrus	154	Isolate	HRGM_Genome_1892	0.0258774
SPMP07_bin.53	Prevotella	Prevotella sp900557035	95	Isolate	HRGM_Genome_2573	0.0415971
SPMP07_bin.54	Acidaminococcus	Acidaminococcus intestini	321	Isolate	HRGM_Genome_0297	0.0134722
SPMP07_bin.56	Faecalibacterium	Faecalibacterium prausnitzii	20	Isolate	HRGM_Genome_0105	0.0291608
SPMP07_bin.58	Eggerthella	Eggerthella lenta	27	Isolate	HRGM_Genome_1680	0.0201281
SPMP07_bin.61	Bifidobacterium	Bifidobacterium adolescentis	280	Isolate	HRGM_Genome_1090	0.0248889
SPMP07_bin.9	Megamonas	Megamonas funiformis	131	Isolate	HRGM_Genome_3931	0.0372366
SPMP08_bin.1	Bifidobacterium	Bifidobacterium adolescentis	280	Isolate	HRGM_Genome_1090	0.0204256
SPMP08_bin.12	Dorea	Dorea longicatena	79	Isolate	HRGM_Genome_2952	0.0195247
SPMP08_bin.14	Faecalibacterium	Faecalibacterium sp900539945	143	MAG	HRGM_Genome_0118	0.018638
SPMP08_bin.17	Sellimonas	Sellimonas intestinalis	348	Isolate	HRGM_Genome_3376	0.00624115
SPMP08_bin.18	Olsenella_B	Olsenella_B sp000752675	167	Isolate	HRGM_Genome_1661	0.0141756
SPMP08_bin.19	Bifidobacterium	Bifidobacterium longum	284	Isolate	HRGM_Genome_1096	0.0135804
SPMP08_bin.22	Roseburia	Roseburia intestinalis	139	Isolate	HRGM_Genome_1598	0.0216463
SPMP08_bin.27	Streptococcus	Streptococcus parasanguinis_B	680	Isolate	HRGM_Genome_2146	0.0450347
SPMP08_bin.28	Faecalibacterium	Faecalibacterium prausnitzii_C	54	Isolate	HRGM_Genome_0124	0.0272417
SPMP08_bin.3	Megasphaera	Megasphaera sp000417505	220	Isolate	HRGM_Genome_1916	0.0284512
SPMP08_bin.30	UMGS1766	UMGS1766 sp900554855	387	MAG	HRGM_Genome_3052	0.0258774
SPMP08_bin.31	Agathobacter	Agathobacter rectalis	101	Isolate	HRGM_Genome_1855	0.0229748
SPMP08_bin.35	Fusicatenibacter	Fusicatenibacter saccharivorans	506	Isolate	HRGM_Genome_2888	0.0284785
SPMP08_bin.36	Acidaminococcus	Acidaminococcus intestini	321	Isolate	HRGM_Genome_0297	0.00603018
SPMP08_bin.38	Clostridium	Clostridium sp900540255	118	MAG	HRGM_Genome_0248	0.0132962
SPMP08_bin.4	Agathobaculum	Agathobaculum butyriciproducens	22	Isolate
SPMP08_bin.45	Phocaeicola	Phocaeicola vulgatus	33	Isolate	HRGM_Genome_1807	0.0150496
SPMP08_bin.46	Anaerobutyricum	Anaerobutyricum hallii_A	16	Isolate	HRGM_Genome_1566	0.014871
SPMP08_bin.47	Anaerostipes	Anaerostipes hadrus	154	Isolate	HRGM_Genome_1892	0.0198472
SPMP08_bin.55	Faecalibacterium	Faecalibacterium prausnitzii_D	294	Isolate	HRGM_Genome_0127	0.0290118
SPMP08_bin.61	Collinsella	Collinsella sp002232035	0	Isolate	HRGM_Genome_0460	0.0418409
SPMP08_bin.63	Ruminococcus_A	Ruminococcus_A sp003011855	314	Isolate	HRGM_Genome_2937	0.0234287
SPMP08_bin.7	Bifidobacterium	Bifidobacterium bifidum	263	Isolate	HRGM_Genome_1091	0.0120987
SPMP08_bin.72	CAG-41	CAG-41 sp900066215	90	MAG	HRGM_Genome_2988	0.0221193
SPMP08_bin.73	Adlercreutzia	Adlercreutzia equolifaciens	4	Isolate	HRGM_Genome_1827	0.0384882
SPMP08_bin.75	Faecalibacterium		146	MAG	HRGM_Genome_0129	0.0205122
SPMP08_bin.76	Lactococcus	Lactococcus garvieae_B	301	Isolate	HRGM_Genome_3889	0.0136496
SPMP08_bin.77	Agathobacter	Agathobacter faecis	309	Isolate	HRGM_Genome_2278	0.0211206
SPMP08_bin.79	Clostridium	Clostridium saudiense	462	Isolate	HRGM_Genome_0249	0.00845716
SPMP08_bin.80	Romboutsia	Romboutsia timonensis	59	Isolate	HRGM_Genome_0408	0.0209569
SPMP08_bin.82	Ruminococcus_B	Ruminococcus_B gnavus	92	Isolate	HRGM_Genome_0287	0.0206193
SPMP09_bin.1	CAG-41	CAG-41 sp900066215	90	MAG	HRGM_Genome_2988	0.0254434
SPMP09_bin.14	Enterococcus_A	Enterococcus_A avium	420	Isolate	HRGM_Genome_2053	0.00546379
SPMP09_bin.15	Bifidobacterium	Bifidobacterium longum	284	Isolate	HRGM_Genome_1096	0.0196146
SPMP09_bin.16	Bacteroides	Bacteroides uniformis	250	Isolate	HRGM_Genome_1425	0.0097316
SPMP09_bin.17	Limosilactobacillus	Limosilactobacillus mucosae	6	Isolate	HRGM_Genome_1945	0.0320621
SPMP09_bin.19	Flavonifractor	Flavonifractor plautii	215	Isolate	HRGM_Genome_2517	0.0218993
SPMP09_bin.20	Lactobacillus	Lactobacillus delbrueckii	607	Isolate	HRGM_Genome_1494	0.0327333
SPMP09_bin.21	Bacteroides	Bacteroides stercoris	253	Isolate	HRGM_Genome_1213	0.0208686
SPMP09_bin.24	Phocaeicola	Phocaeicola vulgatus	33	Isolate	HRGM_Genome_1815	0.015113
SPMP09_bin.26	Bacteroides	Bacteroides ovatus	60	Isolate	HRGM_Genome_1416	0.0140895
SPMP09_bin.30	Faecalimonas	Faecalimonas nexilis	522	Isolate	HRGM_Genome_2532	0.0250165
SPMP09_bin.31	Eggerthella	Eggerthella lenta	27	Isolate	HRGM_Genome_1680	0.0189487
SPMP09_bin.32	Lachnospira	Lachnospira sp000437735	302	MAG	HRGM_Genome_3435	0.0183924
SPMP09_bin.33	Dialister	Dialister sp900343095	609	Isolate	HRGM_Genome_3425	0.0368552
SPMP09_bin.35	Blautia	Blautia sp900541955	175	MAG	HRGM_Genome_3455	0.0151978
SPMP09_bin.37	Longicatena	Longicatena innocuum	65	Isolate	HRGM_Genome_0094	0.00772161
SPMP09_bin.39	Bifidobacterium	Bifidobacterium adolescentis	280	Isolate	HRGM_Genome_1090	0.0200429
SPMP09_bin.4	Ruminococcus_B	Ruminococcus_B gnavus	92	Isolate	HRGM_Genome_0284	0.0151077
SPMP09_bin.41	Anaerostipes	Anaerostipes sp000508985	623	Isolate	HRGM_Genome_3847	0.0157735
SPMP09_bin.5	Intestinibacter	Intestinibacter bartlettii	555	Isolate	HRGM_Genome_3275	0.0178789
SPMP09_bin.6	Streptococcus	Streptococcus gallolyticus	244	Isolate	HRGM_Genome_1055	0.0140946
SPMP09_bin.7	Erysipelatoclostridium	Erysipelatoclostridium ramosum	176	Isolate	HRGM_Genome_0142	0.0184965
SPMP09_bin.8	Acidaminococcus	Acidaminococcus provencensis	292	Isolate	HRGM_Genome_3658	0.00936996
SPMP09_bin.9	Blautia	Blautia sp001304935	464	Isolate	HRGM_Genome_1719	0.0154488
SPMP100_bin.1	Bifidobacterium	Bifidobacterium bifidum	263	Isolate	HRGM_Genome_1091	0.0102046
SPMP100_bin.10	Negativibacillus	Negativibacillus sp900547455	64	MAG	HRGM_Genome_1967	0.0293387
SPMP100_bin.100	Alistipes_A	Alistipes_A ihumii	306	Isolate	HRGM_Genome_0263	0.0166004
SPMP100_bin.102	Clostridium_A	Clostridium_A leptum	540	Isolate	HRGM_Genome_2257	0.015998
SPMP100_bin.103	Anaeromassilibacillus	Anaeromassilibacillus sp002159845	624	Isolate	HRGM_Genome_3471	0.0191749
SPMP100_bin.104	Streptococcus	Streptococcus infantarius	124	Isolate	HRGM_Genome_1053	0.0227838
SPMP100_bin.105	Gemmiger	Gemmiger formicilis	338	Isolate	HRGM_Genome_3357	0.0250564
SPMP100_bin.11	Senegalimassilia	Senegalimassilia anaerobia	140	Isolate	HRGM_Genome_1535	0.0320933
SPMP100_bin.111	Megasphaera	Megasphaera sp001546855	406	Isolate	HRGM_Genome_1919	0.00270321
SPMP100_bin.112	Parabacteroides	Parabacteroides distasonis	102	Isolate	HRGM_Genome_1720	0.0148762
SPMP100_bin.13	Ruthenibacterium	Ruthenibacterium lactatiformans	151	Isolate	HRGM_Genome_2088	0.0223053
SPMP100_bin.14	Erysipelatoclostridium	Erysipelatoclostridium sp000752095	30	Isolate	HRGM_Genome_1727	0.0211206
SPMP100_bin.15	CAG-110	CAG-110 sp000434635	76	MAG	HRGM_Genome_2683	0.0301203
SPMP100_bin.17	CAG-103	CAG-103 sp000432375	578	MAG	HRGM_Genome_1962	0.0161139
SPMP100_bin.2	Collinsella	Collinsella sp003469185	144	Isolate	HRGM_Genome_0448	0.0355635
SPMP100_bin.26	Faecalibacterium	Faecalibacterium prausnitzii	20	Isolate	HRGM_Genome_0105	0.044987
SPMP100_bin.27	Adlercreutzia	Adlercreutzia equolifaciens	4	Isolate	HRGM_Genome_1827	0.0310344
SPMP100_bin.28	Dorea	Dorea faecis	63	Isolate	HRGM_Genome_1632	0.0242607
SPMP100_bin.29	Anaerobutyricum	Anaerobutyricum hallii_A	16	Isolate	HRGM_Genome_1545	0.0189988
SPMP100_bin.3	Bifidobacterium	Bifidobacterium adolescentis	280	Isolate	HRGM_Genome_1090	0.0163307
SPMP100_bin.33	Bacteroides	Bacteroides caccae	433	Isolate	HRGM_Genome_1388	0.0200625
SPMP100_bin.38	Alistipes	Alistipes onderdonkii	272	Isolate	HRGM_Genome_0211	0.0161084
SPMP100_bin.42	Alistipes	Alistipes shahii	123	Isolate	HRGM_Genome_0217	0.014206
SPMP100_bin.43	Faecalibacterium	Faecalibacterium prausnitzii_C	54	Isolate	HRGM_Genome_0124	0.0286612
SPMP100_bin.49			367	Novel
SPMP100_bin.5	Bacteroides	Bacteroides eggerthii	262	Isolate	HRGM_Genome_1201	0.0187804
SPMP100_bin.50	GCA-900066995	GCA-900066995 sp900291955	601	Isolate	HRGM_Genome_2426	0.0197177
SPMP100_bin.54	UBA1191		45	Novel	HRGM_Genome_3133	0.0242064
SPMP100_bin.6	CAG-81	CAG-81 sp000435795	197	MAG	HRGM_Genome_2717	0.0211754
SPMP100_bin.62	UBA1691	UBA1691 sp900544375	532	MAG	HRGM_Genome_3817	0.00778463
SPMP100_bin.64	UMGS124		543	Novel	HRGM_Genome_3029	0.0190176
SPMP100_bin.65	Bifidobacterium	Bifidobacterium pseudocatenulatum	18	Isolate	HRGM_Genome_1097	0.0247937
SPMP100_bin.66	Fusicatenibacter	Fusicatenibacter saccharivorans	506	Isolate	HRGM_Genome_2888	0.026879
SPMP100_bin.67	Sellimonas	Sellimonas intestinalis	348	Isolate	HRGM_Genome_3376	0.00879843
SPMP100_bin.69	Streptococcus	Streptococcus salivarius	53	Isolate
SPMP100_bin.70	Acidaminococcus	Acidaminococcus intestini	321	Isolate	HRGM_Genome_0297	0.0067652
SPMP100_bin.72	Lawsonibacter	Lawsonibacter sp900066825	239	MAG	HRGM_Genome_1134	0.0124093
SPMP100_bin.79	Agathobacter	Agathobacter rectalis	101	Isolate	HRGM_Genome_1855	0.0313055
SPMP100_bin.8	Bifidobacterium	Bifidobacterium longum	284	Isolate	HRGM_Genome_1096	0.0117021
SPMP100_bin.80	Alistipes	Alistipes putredinis	452	Isolate	HRGM_Genome_0204	0.0137886
SPMP100_bin.84	Megasphaera	Megasphaera sp000417505	220	Isolate	HRGM_Genome_1916	0.0330749
SPMP100_bin.85	CAG-83	CAG-83 sp000431575	107	MAG	HRGM_Genome_2229	0.0222264
SPMP100_bin.86	Romboutsia	Romboutsia timonensis	59	Isolate	HRGM_Genome_0408	0.0207066
SPMP100_bin.91	Bacteroides	Bacteroides uniformis	250	Isolate	HRGM_Genome_1425	0.0185887
SPMP100_bin.93	Phocaeicola	Phocaeicola vulgatus	33	Isolate	HRGM_Genome_1807	0.0203128
SPMP100_bin.97	CAG-110	CAG-110 sp003525905	57	MAG	HRGM_Genome_2251	0.0281527
SPMP100_bin.98	Evtepia	Evtepia gabavorous	206	MAG	HRGM_Genome_1738	0.0295557
SPMP101_bin.1	Dorea	Dorea sp000433215	331	MAG	HRGM_Genome_3393	0.0161139
SPMP101_bin.10	Collinsella	Collinsella bouchesdurhonensis	14	Isolate	HRGM_Genome_2955	0.043134
SPMP101_bin.11	CAG-170	CAG-170 sp000436735	112	MAG	HRGM_Genome_2017	0.0334316
SPMP101_bin.15	UBA1691	UBA1691 sp900544375	532	MAG	HRGM_Genome_3817	0.00861543
SPMP101_bin.17	CAG-110	CAG-110 sp000434635	76	MAG	HRGM_Genome_2683	0.0362502
SPMP101_bin.19	Escherichia	Escherichia coli_D	236	Isolate	HRGM_Genome_0045	0.0162582
SPMP101_bin.2	An200		405	MAG	HRGM_Genome_3244	0.0269047
SPMP101_bin.20	CAG-83	CAG-83 sp000431575	107	MAG	HRGM_Genome_2229	0.0212785
SPMP101_bin.21	Blautia_A	Blautia_A sp000433815	170	MAG	HRGM_Genome_3743	0.0227984
SPMP101_bin.24	Firm-11	Firm-11 sp900540045	186	MAG	HRGM_Genome_3632	0.0394188
SPMP101_bin.25	Gemmiger	Gemmiger formicilis	338	Isolate	HRGM_Genome_3357	0.028297
SPMP101_bin.29	Erysipelatoclostridium	Erysipelatoclostridium sp000752095	30	Isolate	HRGM_Genome_1727	0.0249845
SPMP101_bin.31	Dorea	Dorea sp900543315	194	MAG	HRGM_Genome_1940	0.017086
SPMP101_bin.34	Megasphaera_B	Megasphaera_B sp900549385	183	MAG	HRGM_Genome_4609	0.0137986
SPMP101_bin.35	UBA1191	UBA1191 sp900066305	133	MAG	HRGM_Genome_3240	0.0301978
SPMP101_bin.36	Collinsella	Collinsella sp003469185	144	Isolate	HRGM_Genome_0448	0.039286
SPMP101_bin.38	UBA7160		222	MAG	HRGM_Genome_3144	0.0334969
SPMP101_bin.4	Bifidobacterium	Bifidobacterium adolescentis	280	Isolate	HRGM_Genome_1090	0.0150602
SPMP101_bin.41	Slackia_A	Slackia_A piriformis	307	Isolate	HRGM_Genome_0165	0.0487413
SPMP101_bin.43	Agathobacter	Agathobacter faecis	309	Isolate	HRGM_Genome_2276	0.0234362
SPMP101_bin.44	Coprococcus_A	Coprococcus_A catus	117	Isolate	HRGM_Genome_1891	0.0193396
SPMP101_bin.45	Blautia_A	Blautia_A massiliensis	50	Isolate	HRGM_Genome_3071	0.0388257
SPMP101_bin.48	Senegalimassilia	Senegalimassilia anaerobia	140	Isolate	HRGM_Genome_1535	0.0313762
SPMP101_bin.49	Blautia_A	Blautia_A sp900066165	35	MAG	HRGM_Genome_2812	0.0289006
SPMP101_bin.5	Akkermansia	Akkermansia muciniphila_B	246	Isolate	HRGM_Genome_1614	0.0120573
SPMP101_bin.52	UBA1191	UBA1191 sp900549125	32	MAG	HRGM_Genome_3134	0.023279
SPMP101_bin.54	Collinsella	Collinsella tanakaei	21	Isolate	HRGM_Genome_1520	0.02568
SPMP101_bin.55	Blautia	Blautia sp900547685	541	MAG	HRGM_Genome_1756	0.035435
SPMP101_bin.58	Clostridium_A	Clostridium_A leptum	540	Isolate	HRGM_Genome_2257	0.0237994
SPMP101_bin.60	Ruminococcus_H	Ruminococcus_H sp003531055	71	MAG	HRGM_Genome_3165	0.025985
SPMP101_bin.61	Fusicatenibacter	Fusicatenibacter saccharivorans	506	Isolate	HRGM_Genome_2888	0.0176234
SPMP101_bin.63	Anaerobutyricum	Anaerobutyricum hallii_A	16	Isolate	HRGM_Genome_1545	0.0214791
SPMP101_bin.69	Schaedlerella	Schaedlerella glycyrrhizinilyticum	132	Isolate	HRGM_Genome_1513	0.0179867
SPMP101_bin.8	Slackia_A	Slackia_A isoflavoniconvertens	108	MAG	HRGM_Genome_1863	0.0418841
SPMP101_bin.9			503	Novel
SPMP102_bin.1	CAG-488	CAG-488 sp000434055	324	MAG	HRGM_Genome_3173	0.012442
SPMP102_bin.10	CAG-110	CAG-110 sp900546075	308	MAG	HRGM_Genome_2681	0.03471
SPMP102_bin.100	Lachnospira	Lachnospira eligens_B	29	Isolate	HRGM_Genome_1567	0.0204057
SPMP102_bin.101	CAG-170	CAG-170 sp000432135	134	MAG	HRGM_Genome_2014	0.0279733
SPMP102_bin.103	Evtepia	Evtepia sp900546255	85	MAG	HRGM_Genome_1740	0.0245337
SPMP102_bin.104	Bifidobacterium	Bifidobacterium bifidum	263	Isolate	HRGM_Genome_1091	0.0139085
SPMP102_bin.105	CAG-475	CAG-475 sp000434435	639	MAG	HRGM_Genome_2500	0.0203592
SPMP102_bin.106			548	Novel
SPMP102_bin.108	Eubacterium_R	Eubacterium_R sp000434995	115	MAG	HRGM_Genome_3044	0.0187494
SPMP102_bin.11	UBA11524	UBA11524 sp000437595	311	MAG	HRGM_Genome_3659	0.0278752
SPMP102_bin.111	CAG-41	CAG-41 sp900066215	90	MAG	HRGM_Genome_2988	0.0252009
SPMP102_bin.112	Akkermansia	Akkermansia muciniphila	260	Isolate	HRGM_Genome_1615	0.0237233
SPMP102_bin.114	Ruminococcus_F	Ruminococcus_F champanellensis	499	Isolate	HRGM_Genome_1508	0.0217936
SPMP102_bin.115	CAG-279	CAG-279 sp000437795	279	MAG	HRGM_Genome_2934	0.0294423
SPMP102_bin.116	CAG-238	CAG-238 sp900551415	534	MAG	HRGM_Genome_2675	0.0301107
SPMP102_bin.117	Alistipes_A	Alistipes_A sp900240235	392	Isolate	HRGM_Genome_2087	0.0154113
SPMP102_bin.119	NK3B98		188	MAG	HRGM_Genome_3080	0.0202863
SPMP102_bin.12	Ruminococcus_H	Ruminococcus_H sp003531055	71	MAG	HRGM_Genome_3165	0.0235642
SPMP102_bin.121	Faecalibacterium	Faecalibacterium prausnitzii_J	9	Isolate	HRGM_Genome_0113	0.0451783
SPMP102_bin.122	CAG-510	CAG-510 sp000434615	447	MAG	HRGM_Genome_4051	0.0239063
SPMP102_bin.123	UBA1777	UBA1777 sp900547315	595	MAG	HRGM_Genome_2123	0.0159925
SPMP102_bin.125	Ruminiclostridium_E	Ruminiclostridium_E siraeum	113	Isolate	HRGM_Genome_1898	0.0262182
SPMP102_bin.13	F23-B02	F23-B02 sp000431075	579	MAG	HRGM_Genome_3227	0.0204057
SPMP102_bin.132	Firm-11		449	Novel
SPMP102_bin.134	Bifidobacterium	Bifidobacterium pseudocatenulatum	18	Isolate	HRGM_Genome_1097	0.0272504
SPMP102_bin.138	Anaerostipes	Anaerostipes hadrus	154	Isolate	HRGM_Genome_1892	0.0357042
SPMP102_bin.141	CAG-1000	CAG-1000 sp000434555	631	MAG	HRGM_Genome_2791	0.0134771
SPMP102_bin.142	Ruthenibacterium	Ruthenibacterium lactatiformans	151	Isolate	HRGM_Genome_2088	0.0213406
SPMP102_bin.143	UMGS1603	UMGS1603 sp900553265	641	MAG	HRGM_Genome_3000	0.0211274
SPMP102_bin.144	Prevotella	Prevotella salivae	575	Isolate	HRGM_Genome_1449	0.0330106
SPMP102_bin.148	UBA738	UBA738 sp004557735	587	MAG	HRGM_Genome_2834	0.0266909
SPMP102_bin.18	Phil1	Phil1 sp001940855	185	MAG	HRGM_Genome_2375	0.0276182
SPMP102_bin.2	Bifidobacterium	Bifidobacterium adolescentis	280	Isolate	HRGM_Genome_1090	0.0294989
SPMP102_bin.20	GCA-900066995	GCA-900066995 sp900291955	601	Isolate	HRGM_Genome_2426	0.0174761
SPMP102_bin.21	CAG-110	CAG-110 sp900546415	561	MAG	HRGM_Genome_3183	0.019763
SPMP102_bin.37	SFMI01	SFMI01 sp004556155	469	MAG	HRGM_Genome_2674	0.0183802
SPMP102_bin.40	Erysipelatoclostridium	Erysipelatoclostridium sp000752095	30	Isolate	HRGM_Genome_1727	0.0295841
SPMP102_bin.43	UMGS973	UMGS973 sp900547295	385	MAG	HRGM_Genome_3328	0.0179328
SPMP102_bin.44	Desulfovibrio	Desulfovibrio fairfieldensis	320	Isolate	HRGM_Genome_1437	0.0322389
SPMP102_bin.47	UBA7160		222	MAG	HRGM_Genome_3144	0.0437092
SPMP102_bin.48	UMGS1781	UMGS1781 sp900553365	633	MAG	HRGM_Genome_2977	0.0112113
SPMP102_bin.49	RUG472	RUG472 sp900545265	451	MAG	HRGM_Genome_4461	0.0139235
SPMP102_bin.5	UBA11774	UBA11774 sp003507655	114	MAG	HRGM_Genome_3639	0.0174644
SPMP102_bin.53	Firm-11	Firm-11 sp900540045	186	MAG	HRGM_Genome_3632	0.0213751
SPMP102_bin.54	Escherichia	Escherichia flexneri	236	Isolate	HRGM_Genome_0045	0.038027
SPMP102_bin.55	CAG-83	CAG-83 sp900548615	165	MAG	HRGM_Genome_2226	0.0245886
SPMP102_bin.56	Anaerobutyricum	Anaerobutyricum hallii_A	16	Isolate	HRGM_Genome_1557	0.0252895
SPMP102_bin.59	SFEL01	SFEL01 sp004557245	227	MAG	HRGM_Genome_3345	0.021486
SPMP102_bin.6	Gemmiger	Gemmiger qucibialis	207	MAG	HRGM_Genome_3359	0.0145334
SPMP102_bin.61	UMGS1603		467	Novel	HRGM_Genome_2295	0.0168391
SPMP102_bin.65	Firm-11	Firm-11 sp900548145	456	MAG	HRGM_Genome_3166	0.0207605
SPMP102_bin.66	KLE1615	KLE1615 sp900066985	10	MAG	HRGM_Genome_2343	0.0224204
SPMP102_bin.67	UMGS1491		519	MAG	HRGM_Genome_4889	0.0159266
SPMP102_bin.68	Slackia_A	Slackia_A isoflavoniconvertens	108	MAG	HRGM_Genome_1863	0.0391802
SPMP102_bin.7	CAG-83	CAG-83 sp900313295	422	MAG	HRGM_Genome_2239	0.0133498
SPMP102_bin.73			181	MAG	HRGM_Genome_3635	0.0259601
SPMP102_bin.74	Ruminococcus_A	Ruminococcus_A sp003011855	314	Isolate	HRGM_Genome_2937	0.0327546
SPMP102_bin.75			615	MAG	HRGM_Genome_3283	0.0376857
SPMP102_bin.76	CAG-177	CAG-177 sp003514385	142	MAG	HRGM_Genome_2874	0.0420866
SPMP102_bin.77	Flavonifractor	Flavonifractor sp900549795	360	MAG	HRGM_Genome_2522	0.016009
SPMP102_bin.8	Prevotella	Prevotella copri	566	Isolate	HRGM_Genome_2550	0.0208822
SPMP102_bin.80	CAG-83	CAG-83 sp900547745	585	MAG	HRGM_Genome_2232	0.0159705
SPMP102_bin.85	Blautia_A	Blautia_A massiliensis	50	Isolate	HRGM_Genome_3071	0.0278663
SPMP102_bin.88	UMGS1600	UMGS1600 sp900553295	443	MAG	HRGM_Genome_2873	0.0339251
SPMP102_bin.89	Oscillibacter		638	Novel
SPMP102_bin.90	Oscillibacter	Oscillibacter sp004553545	493	MAG	HRGM_Genome_2721	0.0242762
SPMP102_bin.91	Gemmiger	Gemmiger formicilis	338	Isolate	HRGM_Genome_3357	0.0239675
SPMP102_bin.93	Bifidobacterium	Bifidobacterium longum	284	Isolate	HRGM_Genome_1096	0.0155565
SPMP102_bin.94	Fusicatenibacter	Fusicatenibacter saccharivorans	506	Isolate	HRGM_Genome_2888	0.0197824
SPMP102_bin.99	UMGS1783	UMGS1783 sp900555065	511	MAG	HRGM_Genome_2659	0.0217093
SPMP103_bin.1	Bifidobacterium	Bifidobacterium bifidum	263	Isolate	HRGM_Genome_1091	0.0122326
SPMP103_bin.12	Enterocloster	Enterocloster bolteae	290	Isolate	HRGM_Genome_1107	0.014616
SPMP103_bin.15	Olsenella		184	Novel
SPMP103_bin.16	Fusicatenibacter	Fusicatenibacter sp900543115	267	MAG	HRGM_Genome_3426	0.0210318
SPMP103_bin.19	Roseburia	Roseburia intestinalis	139	Isolate	HRGM_Genome_1598	0.0184108
SPMP103_bin.2	Fusicatenibacter	Fusicatenibacter saccharivorans	506	Isolate	HRGM_Genome_2888	0.043179
SPMP103_bin.21	UBA1691	UBA1691 sp900544375	532	MAG	HRGM_Genome_3817	0.0172832
SPMP103_bin.22	Flavonifractor	Flavonifractor plautii	215	Isolate	HRGM_Genome_2517	0.0303436
SPMP103_bin.23	Bacteroides	Bacteroides ovatus	60	Isolate	HRGM_Genome_1396	0.0159705
SPMP103_bin.24	Dorea	Dorea scindens	229	Isolate	HRGM_Genome_0266	0.0313357
SPMP103_bin.25	Streptococcus	Streptococcus salivarius	53	Isolate
SPMP103_bin.28	Megasphaera	Megasphaera sp000417505	220	Isolate	HRGM_Genome_1916	0.0220908
SPMP103_bin.29	Blautia_A		386	MAG	HRGM_Genome_3746	0.0175114
SPMP103_bin.30	Butyricicoccus_A		667	Novel
SPMP103_bin.31	Sellimonas	Sellimonas intestinalis	348	Isolate	HRGM_Genome_3376	0.0140341
SPMP103_bin.32	Parabacteroides	Parabacteroides distasonis	102	Isolate	HRGM_Genome_1722	0.025338
SPMP103_bin.33	Bifidobacterium	Bifidobacterium pseudocatenulatum	18	Isolate	HRGM_Genome_1097	0.0152297
SPMP103_bin.34	Lachnospira	Lachnospira sp900316325	152	MAG	HRGM_Genome_2853	0.013199
SPMP103_bin.35	Ligilactobacillus	Ligilactobacillus ruminis	646	Isolate	HRGM_Genome_1329	0.0415971
SPMP103_bin.38	Longicatena	Longicatena caecimuris	466	Isolate	HRGM_Genome_0103	0.00465219
SPMP103_bin.39	Bifidobacterium	Bifidobacterium adolescentis	280	Isolate	HRGM_Genome_1090	0.0192635
SPMP103_bin.41	Blautia_A	Blautia_A sp900120195	25	Isolate	HRGM_Genome_1341	0.0185272
SPMP103_bin.43	Akkermansia	Akkermansia muciniphila_B	246	Isolate	HRGM_Genome_1614	0.0116796
SPMP103_bin.5	Dialister	Dialister sp900343095	609	Isolate	HRGM_Genome_3425	0.0132621
SPMP103_bin.6	Eggerthella	Eggerthella lenta	27	Isolate	HRGM_Genome_1680	0.0355401
SPMP103_bin.7	Bacteroides	Bacteroides sp900555635	358	MAG	HRGM_Genome_4413	0.0294612
SPMP104_bin.11	Olsenella_E	Olsenella_E sp003609875	111	MAG	HRGM_Genome_1658	0.0333122
SPMP104_bin.12	UMGS1820		463	MAG	HRGM_Genome_3386	0.0248175
SPMP104_bin.14	Bifidobacterium	Bifidobacterium adolescentis	280	Isolate	HRGM_Genome_1090	0.0184475
SPMP104_bin.18	Catenibacterium		127	MAG	HRGM_Genome_2169	0.0296316
SPMP104_bin.2	Ligilactobacillus	Ligilactobacillus ruminis	646	Isolate	HRGM_Genome_1329	0.0294423
SPMP104_bin.20	Bifidobacterium	Bifidobacterium bifidum	263	Isolate	HRGM_Genome_1091	0.0127577
SPMP104_bin.26	Mediterraneibacter	Mediterraneibacter faecis	48	Isolate	HRGM_Genome_3797	0.0451144
SPMP104_bin.3	Acidaminococcus	Acidaminococcus intestini	321	Isolate	HRGM_Genome_0297	0.00651002
SPMP104_bin.30	Sellimonas	Sellimonas intestinalis	348	Isolate	HRGM_Genome_3376	0.014024
SPMP104_bin.34	Bifidobacterium	Bifidobacterium sp002742445	195	Isolate	HRGM_Genome_1100	0.0254028
SPMP104_bin.35	Phocaeicola	Phocaeicola vulgatus	33	Isolate	HRGM_Genome_1807	0.0240059
SPMP104_bin.4	CAG-83	CAG-83 sp000431575	107	MAG	HRGM_Genome_2229	0.038878
SPMP104_bin.42	Faecalibacterium	Faecalibacterium prausnitzii	20	Isolate	HRGM_Genome_0105	0.0251848
SPMP104_bin.49	Anaerostipes	Anaerostipes hadrus	154	Isolate	HRGM_Genome_1892	0.022406
SPMP104_bin.5	Fusicatenibacter	Fusicatenibacter saccharivorans	506	Isolate	HRGM_Genome_2888	0.0177895
SPMP104_bin.51	Prevotella	Prevotella copri	566	Isolate	HRGM_Genome_2576	0.0317427
SPMP104_bin.52	Faecalibacterium	Faecalibacterium prausnitzii_D	294	Isolate	HRGM_Genome_0111	0.0207807
SPMP104_bin.53	Bifidobacterium	Bifidobacterium longum	284	Isolate	HRGM_Genome_1096	0.0123301
SPMP104_bin.55	Dialister	Dialister sp000434475	249	MAG	HRGM_Genome_3808	0.030549
SPMP104_bin.56	Collinsella	Collinsella bouchesdurhonensis	14	Isolate
SPMP104_bin.58	Anaerobutyricum	Anaerobutyricum hallii	97	Isolate	HRGM_Genome_1549	0.011344
SPMP104_bin.59	CAG-217	CAG-217 sp000436335	155	MAG	HRGM_Genome_3831	0.0251526
SPMP104_bin.6	Roseburia	Roseburia hominis	106	Isolate	HRGM_Genome_1867	0.0241755
SPMP104_bin.61	Agathobaculum	Agathobaculum butyriciproducens	22	Isolate	HRGM_Genome_2859	0.0409749
SPMP104_bin.63	Megasphaera	Megasphaera sp000417505	220	Isolate	HRGM_Genome_1916	0.0179448
SPMP105_bin.17	Bifidobacterium	Bifidobacterium longum	284	Isolate	HRGM_Genome_1096	0.0125922
SPMP105_bin.20	Anaerobutyricum	Anaerobutyricum hallii	97	Isolate	HRGM_Genome_1549	0.0260182
SPMP105_bin.24	Megamonas	Megamonas funiformis	131	Isolate	HRGM_Genome_3932	0.0459881
SPMP105_bin.25	Ruminococcus_A	Ruminococcus_A sp003011855	314	Isolate	HRGM_Genome_2937	0.0315996
SPMP105_bin.26	Faecalibacterium	Faecalibacterium prausnitzii_D	294	Isolate	HRGM_Genome_0111	0.0181192
SPMP105_bin.27	Romboutsia	Romboutsia timonensis	59	Isolate	HRGM_Genome_0408	0.0190113
SPMP105_bin.28	Anaerostipes	Anaerostipes hadrus	154	Isolate	HRGM_Genome_1892	0.0210113
SPMP105_bin.3	Bifidobacterium	Bifidobacterium bifidum	263	Isolate	HRGM_Genome_1091	0.0109484
SPMP105_bin.30	ER4	ER4 sp000765235	237	Isolate	HRGM_Genome_2113	0.0259022
SPMP105_bin.31	Agathobacter	Agathobacter rectalis	101	Isolate	HRGM_Genome_1855	0.0238757
SPMP105_bin.32	Agathobacter	Agathobacter faecis	309	Isolate	HRGM_Genome_2276	0.0236323
SPMP105_bin.33	Faecalibacterium	Faecalibacterium prausnitzii_C	54	Isolate	HRGM_Genome_0117	0.0348696
SPMP105_bin.4	Bifidobacterium	Bifidobacterium adolescentis	280	Isolate	HRGM_Genome_1090	0.0148344
SPMP105_bin.40	Olsenella_B	Olsenella_B sp000752675	167	Isolate	HRGM_Genome_1661	0.0143691
SPMP105_bin.43	Megasphaera	Megasphaera sp000417505	220	Isolate	HRGM_Genome_1916	0.0230191
SPMP105_bin.45	Holdemanella	Holdemanella biformis	75	Isolate	HRGM_Genome_1885	0.0284603
SPMP105_bin.47	Dorea	Dorea longicatena	79	Isolate	HRGM_Genome_2952	0.0203725
SPMP105_bin.49	Mediterraneibacter	Mediterraneibacter faecis	48	Isolate	HRGM_Genome_3796	0.0256964
SPMP105_bin.53	Parolsenella	Parolsenella sp900543875	525	MAG	HRGM_Genome_3772	0.0179148
SPMP105_bin.55	Ruminococcus_E	Ruminococcus_E bromii_B	94	Isolate	HRGM_Genome_1838	0.0177122
SPMP105_bin.58	Fusicatenibacter	Fusicatenibacter saccharivorans	506	Isolate	HRGM_Genome_2888	0.0228497
SPMP105_bin.59	Agathobaculum	Agathobaculum butyriciproducens	22	Isolate	HRGM_Genome_2859	0.0304804
SPMP105_bin.60	Gemmiger	Gemmiger formicilis	338	Isolate	HRGM_Genome_3357	0.0229379
SPMP105_bin.63	Ruminococcus_C	Ruminococcus_C sp000980705	276	MAG	HRGM_Genome_2751	0.01888
SPMP105_bin.65	Dialister	Dialister sp900343095	609	Isolate	HRGM_Genome_3425	0.0231673
SPMP105_bin.66	Eubacterium_R	Eubacterium_R sp000436835	216	MAG	HRGM_Genome_3043	0.025721
SPMP105_bin.68	Coprococcus	Coprococcus eutactus_A	105	Isolate	HRGM_Genome_2335	0.0202335
SPMP105_bin.7	CAG-536	CAG-536 sp000434355	245	MAG	HRGM_Genome_3729	0.0111057
SPMP105_bin.8	Erysipelatoclostridium	Erysipelatoclostridium sp000752095	30	Isolate	HRGM_Genome_1727	0.0176293
SPMP106_bin.1	Acidaminococcus	Acidaminococcus intestini	321	Isolate	HRGM_Genome_0297	0.00705245
SPMP106_bin.10	CAG-41	CAG-41 sp900066215	90	MAG	HRGM_Genome_2988	0.0275566
SPMP106_bin.100	CAG-83	CAG-83 sp000431575	107	MAG	HRGM_Genome_2229	0.023891
SPMP106_bin.101	Bilophila	Bilophila wadsworthia	242	Isolate	HRGM_Genome_1443	0.0254922
SPMP106_bin.102	Bacteroides	Bacteroides eggerthii	262	Isolate	HRGM_Genome_1201	0.0161471
SPMP106_bin.103	Megasphaera	Megasphaera sp000417505	220	Isolate	HRGM_Genome_1916	0.0270166
SPMP106_bin.104	Paraprevotella	Paraprevotella clara	46	Isolate	HRGM_Genome_1503	0.0398208
SPMP106_bin.105	Alistipes	Alistipes obesi	488	Isolate	HRGM_Genome_0195	0.0215208
SPMP106_bin.107	Anaerostipes	Anaerostipes hadrus	154	Isolate	HRGM_Genome_1892	0.0196532
SPMP106_bin.108	Anaerobutyricum	Anaerobutyricum hallii_A	16	Isolate	HRGM_Genome_1545	0.0110269
SPMP106_bin.109	Bifidobacterium	Bifidobacterium longum	284	Isolate	HRGM_Genome_1096	0.0118517
SPMP106_bin.11	Megasphaera_B	Megasphaera_B sp003467125	103	MAG	HRGM_Genome_1280	0.0206931
SPMP106_bin.110	Collinsella	Collinsella tanakaei	21	Isolate	HRGM_Genome_1520	0.0314369
SPMP106_bin.111	Blautia_A	Blautia_A massiliensis	50	Isolate	HRGM_Genome_3071	0.0235718
SPMP106_bin.113	Streptococcus	Streptococcus salivarius	53	Isolate	HRGM_Genome_2081	0.0337707
SPMP106_bin.116	Faecalibacterium	Faecalibacterium prausnitzii_D	294	Isolate	HRGM_Genome_0111	0.0194991
SPMP106_bin.117	Eubacterium_G	Eubacterium_G ventriosum	55	Isolate	HRGM_Genome_2648	0.0305
SPMP106_bin.18	Ruminococcus_C	Ruminococcus_C sp000980705	276	MAG	HRGM_Genome_2751	0.0197953
SPMP106_bin.19	Ruminococcus_A	Ruminococcus_A sp000437095	73	MAG	HRGM_Genome_2935	0.0195247
SPMP106_bin.22	Bifidobacterium	Bifidobacterium bifidum	263	Isolate	HRGM_Genome_1091	0.0105517
SPMP106_bin.23	Erysipelatoclostridium	Erysipelatoclostridium sp000752095	30	Isolate	HRGM_Genome_1727	0.0171033
SPMP106_bin.24	Oscillibacter	Oscillibacter welbionis	264	MAG	HRGM_Genome_1968	0.0137737
SPMP106_bin.34	Roseburia		69	Isolate	HRGM_Genome_1595	0.043572
SPMP106_bin.35	Agathobaculum	Agathobaculum sp003481705	56	MAG	HRGM_Genome_2860	0.0467178
SPMP106_bin.37	Agathobacter	Agathobacter faecis	309	Isolate	HRGM_Genome_2276	0.0200494
SPMP106_bin.4	Dorea	Dorea longicatena_B	620	Isolate	HRGM_Genome_2953	0.0283785
SPMP106_bin.42	Evtepia	Evtepia gabavorous	206	MAG	HRGM_Genome_1738	0.0189299
SPMP106_bin.43	Lachnospira	Lachnospira rogosae	251	Isolate	HRGM_Genome_1572	0.0166967
SPMP106_bin.48	UMGS1519		281	Novel
SPMP106_bin.49	Mitsuokella	Mitsuokella multacida	47	Isolate	HRGM_Genome_1274	0.0413694
SPMP106_bin.5	CAG-417	CAG-417 sp000432835	171	MAG	HRGM_Genome_3459	0.0121632
SPMP106_bin.51	Phocaeicola	Phocaeicola dorei	33	Isolate	HRGM_Genome_1799	0.0107491
SPMP106_bin.54	CAG-274		2	MAG	HRGM_Genome_2373	0.0223628
SPMP106_bin.55	UBA1191	UBA1191 sp900543485	361	MAG	HRGM_Genome_3278	0.0169881
SPMP106_bin.56	Olsenella_B	Olsenella_B sp000752675	167	Isolate	HRGM_Genome_1661	0.0166117
SPMP106_bin.57	Bifidobacterium	Bifidobacterium sp002742445	195	Isolate	HRGM_Genome_1100	0.0197242
SPMP106_bin.58	Bacteroides	Bacteroides uniformis	250	Isolate	HRGM_Genome_1425	0.016381
SPMP106_bin.6	Bariatricus	Bariatricus comes	282	Isolate	HRGM_Genome_1248	0.0306868
SPMP106_bin.65	Gemmiger	Gemmiger qucibialis	207	MAG	HRGM_Genome_3359	0.0177538
SPMP106_bin.67	Acetatifactor	Acetatifactor sp900066565	13	MAG	HRGM_Genome_3555	0.0374728
SPMP106_bin.69	Collinsella		0	Isolate	HRGM_Genome_0656	0.0404337
SPMP106_bin.7	Gemmiger	Gemmiger formicilis	338	Isolate	HRGM_Genome_3357	0.0229085
SPMP106_bin.72	Alistipes	Alistipes shahii	123	Isolate	HRGM_Genome_0219	0.0185702
SPMP106_bin.74	Coprococcus_A	Coprococcus_A catus	117	Isolate	HRGM_Genome_1891	0.03162
SPMP106_bin.76	Romboutsia	Romboutsia timonensis	59	Isolate	HRGM_Genome_0408	0.0198602
SPMP106_bin.78	Fusicatenibacter	Fusicatenibacter saccharivorans	506	Isolate	HRGM_Genome_2888	0.0229011
SPMP106_bin.80	Blautia_A	Blautia_A sp900066165	35	MAG	HRGM_Genome_2813	0.0296031
SPMP106_bin.84	Blautia_A		26	Isolate	HRGM_Genome_1361	0.0455483
SPMP106_bin.85	Dialister	Dialister sp900343095	609	Isolate	HRGM_Genome_3425	0.0073514
SPMP106_bin.86	Faecalibacterium	Faecalibacterium prausnitzii_G	62	Isolate	HRGM_Genome_0116	0.0246988
SPMP106_bin.88	Barnesiella	Barnesiella intestinihominis	179	Isolate	HRGM_Genome_2765	0.0213268
SPMP106_bin.9	Eubacterium_R	Eubacterium_R sp000434995	115	MAG	HRGM_Genome_3044	0.0279555
SPMP106_bin.90	RUG013		586	Novel
SPMP106_bin.91	Faecalibacterium	Faecalibacterium sp900539945	143	MAG	HRGM_Genome_0118	0.0226087
SPMP106_bin.92	Bifidobacterium	Bifidobacterium adolescentis	280	Isolate	HRGM_Genome_1090	0.0169421
SPMP106_bin.94	Parabacteroides	Parabacteroides distasonis	102	Isolate	HRGM_Genome_1722	0.0221478
SPMP106_bin.95	Parabacteroides	Parabacteroides merdae	258	Isolate	HRGM_Genome_1744	0.0138885
SPMP106_bin.96	Ruminococcus_D	Ruminococcus_D bicirculans	291	Isolate	HRGM_Genome_1951	0.0424808
SPMP106_bin.97	Adlercreutzia	Adlercreutzia equolifaciens	4	Isolate	HRGM_Genome_1825	0.035622
SPMP106_bin.99	KLE1615	KLE1615 sp900066985	10	MAG	HRGM_Genome_2342	0.0285058
SPMP107_bin.11	CAG-217	CAG-217 sp000436335	155	MAG	HRGM_Genome_3831	0.0242297
SPMP107_bin.12	Gemmiger	Gemmiger formicilis	338	Isolate	HRGM_Genome_3357	0.0257292
SPMP107_bin.13	Blautia_A	Blautia_A massiliensis	50	Isolate	HRGM_Genome_3071	0.03013
SPMP107_bin.18	Roseburia	Roseburia intestinalis	139	Isolate	HRGM_Genome_1598	0.00960489
SPMP107_bin.22	Clostridium_Q	Clostridium_Q sp003024715	125	Isolate	HRGM_Genome_1735	0.039009
SPMP107_bin.23	Faecalibacterium	Faecalibacterium prausnitzii_G	62	Isolate	HRGM_Genome_0108	0.0235115
SPMP107_bin.24	Bacteroides	Bacteroides uniformis	250	Isolate	HRGM_Genome_1431	0.0311847
SPMP107_bin.29	Agathobacter	Agathobacter rectalis	101	Isolate	HRGM_Genome_1855	0.0343261
SPMP107_bin.31	Faecalibacterium	Faecalibacterium sp900539945	143	MAG	HRGM_Genome_0118	0.0188239
SPMP107_bin.33	Collinsella		0	Isolate
SPMP107_bin.37	KLE1615	KLE1615 sp900066985	10	MAG	HRGM_Genome_2342	0.0270683
SPMP107_bin.4	CAG-41	CAG-41 sp900066215	90	MAG	HRGM_Genome_2988	0.0275918
SPMP107_bin.45	Phocaeicola	Phocaeicola vulgatus	33	Isolate	HRGM_Genome_1807	0.0152457
SPMP107_bin.49	Faecalibacterium	Faecalibacterium prausnitzii_D	294	Isolate	HRGM_Genome_0111	0.0224277
SPMP107_bin.5	Agathobaculum	Agathobaculum butyriciproducens	22	Isolate	HRGM_Genome_2859	0.0426576
SPMP107_bin.50	Anaerostipes	Anaerostipes hadrus	154	Isolate	HRGM_Genome_1892	0.0214028
SPMP107_bin.53	Alistipes	Alistipes putredinis	452	Isolate	HRGM_Genome_0203	0.0227618
SPMP107_bin.54	Bifidobacterium	Bifidobacterium longum	284	Isolate	HRGM_Genome_1096	0.017324
SPMP107_bin.55	TF01-11	TF01-11 sp003149875	189	MAG	HRGM_Genome_2341	0.027539
SPMP107_bin.58	Escherichia	Escherichia coli	236	Isolate	HRGM_Genome_0045	0.0312752
SPMP107_bin.59	Ruminococcus_H	Ruminococcus_H sp003531055	71	MAG	HRGM_Genome_3165	0.0321556
SPMP107_bin.60	Gemmiger	Gemmiger qucibialis	207	MAG	HRGM_Genome_3359	0.0175939
SPMP107_bin.63	Bifidobacterium	Bifidobacterium pseudocatenulatum	18	Isolate	HRGM_Genome_1097	0.013428
SPMP107_bin.66	Klebsiella	Klebsiella pneumoniae	335	Isolate	HRGM_Genome_0055	0.0214721
SPMP107_bin.67	Fusicatenibacter	Fusicatenibacter saccharivorans	506	Isolate	HRGM_Genome_2888	0.0175526
SPMP107_bin.68	Negativibacillus	Negativibacillus massiliensis	453	Isolate	HRGM_Genome_2931	0.0254759
SPMP107_bin.8	Agathobacter	Agathobacter faecis	309	Isolate	HRGM_Genome_2276	0.0255084
SPMP108_bin.1	Ruminococcus_E	Ruminococcus_E bromii_B	94	Isolate	HRGM_Genome_1838	0.0244554
SPMP108_bin.12	Dialister	Dialister succinatiphilus	88	Isolate	HRGM_Genome_0097	0.026302
SPMP108_bin.13	Agathobacter	Agathobacter rectalis	101	Isolate	HRGM_Genome_1855	0.0230782
SPMP108_bin.14	Mitsuokella	Mitsuokella multacida	47	Isolate	HRGM_Genome_1274	0.0436177
SPMP108_bin.15	Bifidobacterium	Bifidobacterium sp002742445	195	Isolate	HRGM_Genome_1100	0.0170629
SPMP108_bin.17	Fusicatenibacter	Fusicatenibacter saccharivorans	506	Isolate	HRGM_Genome_2888	0.0377487
SPMP108_bin.2	Bifidobacterium	Bifidobacterium longum	284	Isolate	HRGM_Genome_1096	0.0139586
SPMP108_bin.20	Blautia_A	Blautia_A wexlerae	34	Isolate	HRGM_Genome_1338	0.0320311
SPMP108_bin.3	CAG-103	CAG-103 sp000432375	578	MAG	HRGM_Genome_1962	0.0184169
SPMP108_bin.30	Ligilactobacillus	Ligilactobacillus ruminis	646	Isolate	HRGM_Genome_1329	0.041017
SPMP108_bin.31	Slackia_A	Slackia_A isoflavoniconvertens	108	MAG	HRGM_Genome_1863	0.0372738
SPMP108_bin.32	CAG-41	CAG-41 sp900066215	90	MAG	HRGM_Genome_2988	0.0241987
SPMP108_bin.40	Gemmiger	Gemmiger formicilis	338	Isolate	HRGM_Genome_3357	0.0371995
SPMP108_bin.45	Megasphaera	Megasphaera sp000417505	220	Isolate	HRGM_Genome_1916	0.0209297
SPMP108_bin.51	Agathobacter	Agathobacter faecis	309	Isolate	HRGM_Genome_2276	0.0214652
SPMP108_bin.52	Lachnospira	Lachnospira rogosae	251	Isolate	HRGM_Genome_1572	0.0277154
SPMP108_bin.55	Faecalibacterium	Faecalibacterium prausnitzii_G	62	Isolate	HRGM_Genome_0116	0.0326909
SPMP108_bin.56	Eubacterium_G	Eubacterium_G ventriosum	55	Isolate	HRGM_Genome_2648	0.0219205
SPMP108_bin.57	Bifidobacterium	Bifidobacterium bifidum	263	Isolate	HRGM_Genome_1091	0.0110313
SPMP108_bin.58	Blautia_A	Blautia_A massiliensis	50	Isolate
SPMP108_bin.6	Anaerobutyricum	Anaerobutyricum hallii_A	16	Isolate	HRGM_Genome_1554	0.0287071
SPMP108_bin.61	Eubacterium_R	Eubacterium_R sp000436835	216	MAG	HRGM_Genome_3043	0.0418697
SPMP108_bin.63	Acidaminococcus	Acidaminococcus provencensis	292	Isolate	HRGM_Genome_3658	0.0132621
SPMP108_bin.67	Agathobaculum	Agathobaculum butyriciproducens	22	Isolate	HRGM_Genome_2859	0.015267
SPMP108_bin.8	Roseburia	Roseburia hominis	106	Isolate	HRGM_Genome_1867	0.0286704
SPMP109_bin.1	Akkermansia	Akkermansia muciniphila	260	Isolate	HRGM_Genome_1615	0.0229379
SPMP109_bin.10	Phocaeicola	Phocaeicola vulgatus	33	Isolate	HRGM_Genome_1807	0.0405439
SPMP109_bin.11	Blautia_A	Blautia_A wexlerae	34	Isolate	HRGM_Genome_1338	0.0319484
SPMP109_bin.14	Agathobaculum	Agathobaculum butyriciproducens	22	Isolate	HRGM_Genome_2859	0.042232
SPMP109_bin.15	Blautia	Blautia sp900541955	175	MAG	HRGM_Genome_3455	0.0117972
SPMP109_bin.18	Ruminococcus_E	Ruminococcus_E bromii_B	94	Isolate	HRGM_Genome_1838	0.0251366
SPMP109_bin.20	Fusicatenibacter	Fusicatenibacter saccharivorans	506	Isolate	HRGM_Genome_2888	0.0261014
SPMP109_bin.22	Blautia_A	Blautia_A sp900066335	606	MAG	HRGM_Genome_3072	0.0160476
SPMP109_bin.27	Anaerobutyricum	Anaerobutyricum hallii	97	Isolate	HRGM_Genome_1549	0.0198472
SPMP109_bin.28	Ruminococcus_B	Ruminococcus_B gnavus	92	Isolate	HRGM_Genome_0289	0.0325746
SPMP109_bin.29	Blautia_A	Blautia_A sp000433815	170	MAG	HRGM_Genome_3743	0.0148344
SPMP109_bin.3	Bifidobacterium	Bifidobacterium adolescentis	280	Isolate	HRGM_Genome_1090	0.0159211
SPMP109_bin.30	Dorea	Dorea sp900550865	588	MAG	HRGM_Genome_2954	0.0244007
SPMP109_bin.7	Blautia_A	Blautia_A sp900066145	70	MAG	HRGM_Genome_2811	0.026344
SPMP109_bin.9	Faecalibacterium	Faecalibacterium prausnitzii_G	62	Isolate	HRGM_Genome_0116	0.0287806
SPMP10_bin.11	Anaerobutyricum	Anaerobutyricum hallii	97	Isolate	HRGM_Genome_1547	0.0280808
SPMP10_bin.21	Collinsella	Collinsella sp002232035	0	Isolate	HRGM_Genome_0447	0.0395255
SPMP10_bin.22	Roseburia	Roseburia inulinivorans	69	Isolate	HRGM_Genome_1595	0.0352608
SPMP10_bin.23	Phocaeicola	Phocaeicola coprophilus	270	Isolate	HRGM_Genome_1461	0.0239752
SPMP10_bin.26	Enterococcus_B	Enterococcus_B hirae	596	Isolate	HRGM_Genome_1949	0.0115268
SPMP10_bin.3	Megasphaera	Megasphaera sp000417505	220	Isolate	HRGM_Genome_1916	0.0215277
SPMP10_bin.30	Romboutsia	Romboutsia timonensis	59	Isolate	HRGM_Genome_0408	0.0189675
SPMP10_bin.32	UMGS1375	UMGS1375 sp900066615	104	MAG	HRGM_Genome_2703	0.0331287
SPMP10_bin.34	CAG-81	CAG-81 sp900066535	74	MAG	HRGM_Genome_2265	0.0338368
SPMP10_bin.36	Bifidobacterium	Bifidobacterium longum	284	Isolate	HRGM_Genome_1096	0.0118608
SPMP10_bin.39	Lachnospira	Lachnospira rogosae	251	Isolate	HRGM_Genome_1572	0.0167422
SPMP10_bin.40	Agathobacter	Agathobacter rectalis	101	Isolate	HRGM_Genome_1855	0.0480179
SPMP10_bin.42			612	Novel
SPMP10_bin.43	Mesosutterella	Mesosutterella multiformis	177	MAG	HRGM_Genome_1115	0.00822405
SPMP10_bin.44	Prevotella	Prevotella copri	566	Isolate	HRGM_Genome_2576	0.0356572
SPMP10_bin.47	Gemmiger	Gemmiger qucibialis	207	MAG	HRGM_Genome_3359	0.0157408
SPMP10_bin.48	Escherichia	Escherichia flexneri	236	Isolate	HRGM_Genome_0045	0.0292355
SPMP10_bin.52	Mediterraneibacter	Mediterraneibacter faecis	48	Isolate	HRGM_Genome_3796	0.0250245
SPMP10_bin.53	Dialister	Dialister sp900343095	609	Isolate	HRGM_Genome_3425	0.00848794
SPMP10_bin.55	Eubacterium_R	Eubacterium_R sp000436835	216	MAG	HRGM_Genome_3043	0.0267591
SPMP10_bin.58	Phocaeicola	Phocaeicola dorei	33	Isolate	HRGM_Genome_1799	0.0144716
SPMP10_bin.61	Collinsella	Collinsella tanakaei	21	Isolate	HRGM_Genome_1520	0.0467178
SPMP10_bin.65	Blautia_A	Blautia_A obeum_B	80	Isolate	HRGM_Genome_1359	0.0384109
SPMP10_bin.7	Bifidobacterium	Bifidobacterium adolescentis	280	Isolate	HRGM_Genome_1090	0.0180468
SPMP10_bin.70	Enterocloster	Enterocloster sp000431375	304	MAG	HRGM_Genome_3568	0.022155
SPMP10_bin.72	Barnesiella	Barnesiella intestinihominis	179	Isolate	HRGM_Genome_2765	0.0223484
SPMP10_bin.73	Phocaeicola	Phocaeicola coprocola	602	Isolate	HRGM_Genome_0404	0.0177716
SPMP10_bin.77	Faecalibacterium	Faecalibacterium prausnitzii_D	294	Isolate	HRGM_Genome_0111	0.0202731
SPMP10_bin.78	Dorea	Dorea longicatena_B	620	Isolate	HRGM_Genome_2953	0.0158226
SPMP10_bin.79	Fusicatenibacter	Fusicatenibacter saccharivorans	506	Isolate	HRGM_Genome_2888	0.0415829
SPMP10_bin.82	Faecalibacterium	Faecalibacterium sp900539945	143	MAG	HRGM_Genome_0118	0.0266059
SPMP10_bin.86	Clostridium_Q	Clostridium_Q sp003024715	125	Isolate	HRGM_Genome_1735	0.0278041
SPMP10_bin.9	Gemmiger	Gemmiger formicilis	338	Isolate	HRGM_Genome_3357	0.0389565
SPMP10_bin.90	Anaerostipes	Anaerostipes hadrus	154	Isolate	HRGM_Genome_1892	0.0182584
SPMP10_bin.91	Parabacteroides	Parabacteroides merdae	258	Isolate	HRGM_Genome_1744	0.0288636
SPMP10_bin.92	Ruminococcus_A	Ruminococcus_A sp003011855	314	Isolate	HRGM_Genome_2937	0.0280898
SPMP11_bin.1	Megamonas	Megamonas funiformis	131	Isolate	HRGM_Genome_3932	0.0155889
SPMP11_bin.100	RUG013		440	Novel
SPMP11_bin.102	Ruminococcus_C	Ruminococcus_C sp000433635	141	MAG	HRGM_Genome_3874	0.0271376
SPMP11_bin.104	Dialister	Dialister sp900343095	609	Isolate	HRGM_Genome_3425	0.00762194
SPMP11_bin.107	CAG-41	CAG-41 sp900066215	90	MAG	HRGM_Genome_2988	0.025338
SPMP11_bin.113	Eubacterium_R	Eubacterium_R sp900555015	663	MAG	HRGM_Genome_4982	0.0335187
SPMP11_bin.12	Bifidobacterium	Bifidobacterium longum	284	Isolate	HRGM_Genome_1096	0.0119018
SPMP11_bin.13	Dorea	Dorea formicigenerans	49	Isolate	HRGM_Genome_2424	0.027233
SPMP11_bin.15	Gemmiger	Gemmiger qucibialis	207	MAG	HRGM_Genome_3359	0.0232566
SPMP11_bin.16	KLE1615	KLE1615 sp900066985	10	MAG	HRGM_Genome_2342	0.0254922
SPMP11_bin.18	Streptococcus	Streptococcus salivarius	53	Isolate	HRGM_Genome_2081	0.0430591
SPMP11_bin.29	Oscillibacter	Oscillibacter welbionis	264	MAG	HRGM_Genome_1968	0.0216323
SPMP11_bin.3	Ruminococcus_D	Ruminococcus_D bicirculans	291	Isolate	HRGM_Genome_1951	0.032893
SPMP11_bin.30	Dorea	Dorea longicatena	79	Isolate	HRGM_Genome_2952	0.024518
SPMP11_bin.37	Olsenella_E	Olsenella_E sp003609875	111	MAG	HRGM_Genome_1658	0.0301493
SPMP11_bin.38	Bacteroides	Bacteroides uniformis	250	Isolate	HRGM_Genome_1425	0.0179088
SPMP11_bin.42	Gemmiger	Gemmiger formicilis	338	Isolate	HRGM_Genome_3357	0.0274863
SPMP11_bin.43	Mediterraneibacter	Mediterraneibacter lactaris	226	Isolate	HRGM_Genome_1124	0.0211343
SPMP11_bin.44	Faecalibacterium	Faecalibacterium sp900539945	143	MAG	HRGM_Genome_0118	0.0229895
SPMP11_bin.46	Coprococcus_A		481	Novel
SPMP11_bin.5	Akkermansia	Akkermansia muciniphila	260	Isolate	HRGM_Genome_1615	0.0223412
SPMP11_bin.50	ER4	ER4 sp000765235	237	Isolate	HRGM_Genome_2113	0.0199383
SPMP11_bin.51	Faecalibacterium	Faecalibacterium prausnitzii_C	54	Isolate	HRGM_Genome_0124	0.0306671
SPMP11_bin.53	Roseburia	Roseburia hominis	106	Isolate	HRGM_Genome_1867	0.0195953
SPMP11_bin.54	GCA-900066135	GCA-900066135 sp900543575	430	MAG	HRGM_Genome_2939	0.0182767
SPMP11_bin.55	Agathobacter	Agathobacter rectalis	101	Isolate	HRGM_Genome_1855	0.0248572
SPMP11_bin.57	Fusicatenibacter	Fusicatenibacter saccharivorans	506	Isolate	HRGM_Genome_2888	0.018368
SPMP11_bin.59	Faecalibacterium		146	MAG	HRGM_Genome_0129	0.0236929
SPMP11_bin.6	Ligilactobacillus	Ligilactobacillus ruminis	646	Isolate	HRGM_Genome_1329	0.0140794
SPMP11_bin.61	CAG-1427	CAG-1427 sp900538545	168	MAG
SPMP11_bin.62	Clostridium_Q	Clostridium_Q sp003024715	125	Isolate	HRGM_Genome_1735	0.0295557
SPMP11_bin.63	Agathobaculum	Agathobaculum butyriciproducens	22	Isolate	HRGM_Genome_2859	0.0329036
SPMP11_bin.67	Prevotella	Prevotella copri	566	Isolate	HRGM_Genome_2550	0.0203194
SPMP11_bin.7	Ruminococcus_A	Ruminococcus_A sp003011855	314	Isolate	HRGM_Genome_2937	0.0286337
SPMP11_bin.70	CAG-127	CAG-127 sp900319515	91	MAG	HRGM_Genome_2622	0.0166061
SPMP11_bin.73	Alistipes	Alistipes onderdonkii	272	Isolate	HRGM_Genome_0211	0.0314369
SPMP11_bin.78	Blautia_A	Blautia_A sp900066165	35	MAG	HRGM_Genome_2812	0.0320621
SPMP11_bin.79	Phocaeicola	Phocaeicola vulgatus	33	Isolate	HRGM_Genome_1815	0.0114955
SPMP11_bin.80	Ruminococcus_E	Ruminococcus_E bromii_B	94	Isolate	HRGM_Genome_1838	0.0249049
SPMP11_bin.88	Raoultibacter	Raoultibacter timonensis	353	Isolate	HRGM_Genome_3246	0.0277243
SPMP11_bin.89	Lachnospira	Lachnospira eligens_B	29	Isolate	HRGM_Genome_1567	0.0256227
SPMP11_bin.9	CAG-81	CAG-81 sp900541255	468	MAG	HRGM_Genome_3563	0.00569157
SPMP11_bin.91	TF01-11	TF01-11 sp003149875	189	MAG	HRGM_Genome_2341	0.0292918
SPMP11_bin.95	Faecalibacterium	Faecalibacterium prausnitzii_J	9	Isolate	HRGM_Genome_0113	0.0382952
SPMP12_bin.16	Blautia_A	Blautia_A massiliensis	50	Isolate	HRGM_Genome_3071	0.021864
SPMP12_bin.17	Barnesiella	Barnesiella intestinihominis	179	Isolate	HRGM_Genome_2765	0.0321036
SPMP12_bin.19	Collinsella	Collinsella aerofaciens_H	614	MAG	HRGM_Genome_1026	0.0331718
SPMP12_bin.2	Gemmiger	Gemmiger formicilis	338	Isolate	HRGM_Genome_3357	0.0251205
SPMP12_bin.22	Dorea	Dorea longicatena	79	Isolate	HRGM_Genome_2952	0.0177241
SPMP12_bin.26	Agathobacter	Agathobacter faecis	309	Isolate	HRGM_Genome_2276	0.0195375
SPMP12_bin.3	CAG-180	CAG-180 sp000432435	364	MAG	HRGM_Genome_2982	0.0198407
SPMP12_bin.33	Olsenella_E	Olsenella_E sp900119915	677	Isolate	HRGM_Genome_1657	0.0220837
SPMP12_bin.35	Megasphaera_B	Megasphaera_B sp900549385	183	MAG	HRGM_Genome_4609	0.00819369
SPMP12_bin.36	Anaerostipes		457	Novel
SPMP12_bin.38	Flavonifractor	Flavonifractor plautii	215	Isolate	HRGM_Genome_2517	0.026462
SPMP12_bin.39	Gemmiger	Gemmiger sp900539695	148	MAG	HRGM_Genome_3355	0.0206126
SPMP12_bin.43	Bifidobacterium	Bifidobacterium longum	284	Isolate	HRGM_Genome_1096	0.0133987
SPMP12_bin.45	Gemmiger	Gemmiger qucibialis	207	MAG	HRGM_Genome_3359	0.0146885
SPMP12_bin.46	Bacteroides	Bacteroides stercoris	253	Isolate	HRGM_Genome_1213	0.0228571
SPMP12_bin.48	Blautia_A	Blautia_A sp900066165	35	MAG	HRGM_Genome_2812	0.0453065
SPMP12_bin.5	Bifidobacterium	Bifidobacterium bifidum	263	Isolate	HRGM_Genome_1091	0.0113263
SPMP12_bin.54	Ruminococcus_E	Ruminococcus_E sp003526955	116	MAG	HRGM_Genome_1833	0.0266569
SPMP12_bin.57	Evtepia	Evtepia sp900546255	85	MAG	HRGM_Genome_1740	0.0253785
SPMP12_bin.59	Bacteroides	Bacteroides uniformis	250	Isolate	HRGM_Genome_1425	0.0188925
SPMP12_bin.6	Anaerobutyricum	Anaerobutyricum hallii	97	Isolate	HRGM_Genome_1549	0.0170399
SPMP12_bin.66	Acutalibacter	Acutalibacter sp900543555	67	MAG	HRGM_Genome_2884	0.025721
SPMP12_bin.75	Ruminococcus_D	Ruminococcus_D bicirculans	291	Isolate	HRGM_Genome_1951	0.0299372
SPMP12_bin.76	Bifidobacterium	Bifidobacterium adolescentis	280	Isolate	HRGM_Genome_1090	0.0165158
SPMP12_bin.77	Olsenella_B		167	Isolate	HRGM_Genome_1668	0.0191307
SPMP12_bin.79	Dorea	Dorea formicigenerans	49	Isolate	HRGM_Genome_2422	0.0373607
SPMP12_bin.8	Dialister	Dialister sp900343095	609	Isolate	HRGM_Genome_3425	0.0311245
SPMP12_bin.80	Sellimonas	Sellimonas intestinalis	348	Isolate	HRGM_Genome_3376	0.00767725
SPMP12_bin.81	Fusicatenibacter	Fusicatenibacter saccharivorans	506	Isolate	HRGM_Genome_2888	0.0291234
SPMP12_bin.82	Holdemanella	Holdemanella biformis	75	Isolate	HRGM_Genome_1882	0.0255084
SPMP12_bin.84	CAG-41	CAG-41 sp900066215	90	MAG	HRGM_Genome_2988	0.0424955
SPMP12_bin.86	Acidaminococcus	Acidaminococcus intestini	321	Isolate	HRGM_Genome_0297	0.00618307
SPMP12_bin.87	Faecalibacterium	Faecalibacterium prausnitzii_C	54	Isolate	HRGM_Genome_0124	0.0368186
SPMP12_bin.9	CAG-83	CAG-83 sp000431575	107	MAG	HRGM_Genome_2229	0.0256227
SPMP12_bin.94	KLE1615	KLE1615 sp900066985	10	MAG	HRGM_Genome_2342	0.0279555
SPMP12_bin.95	Alistipes	Alistipes putredinis	452	Isolate	HRGM_Genome_0204	0.0188551
SPMP12_bin.96	Agathobaculum	Agathobaculum butyriciproducens	22	Isolate	HRGM_Genome_2859	0.0280718
SPMP12_bin.97	Lachnospira	Lachnospira eligens_B	29	Isolate	HRGM_Genome_1567	0.0203128
SPMP12_bin.99	Parabacteroides	Parabacteroides merdae	258	Isolate	HRGM_Genome_1744	0.0171728
SPMP13_bin.102	Alistipes_A	Alistipes_A ihumii	306	Isolate	HRGM_Genome_0263	0.0113573
SPMP13_bin.103	CAG-1427	CAG-1427 sp900538545	168	MAG	HRGM_Genome_3254	0.0493897
SPMP13_bin.104	Parabacteroides	Parabacteroides merdae	258	Isolate	HRGM_Genome_1744	0.0283785
SPMP13_bin.106	Agathobacter	Agathobacter rectalis	101	Isolate	HRGM_Genome_1856	0.0288451
SPMP13_bin.108	Faecalibacterium	Faecalibacterium prausnitzii	20	Isolate	HRGM_Genome_0105	0.0366603
SPMP13_bin.11	Mediterraneibacter	Mediterraneibacter torques	210	Isolate	HRGM_Genome_1506	0.00921753
SPMP13_bin.112	CAG-103	CAG-103 sp000432375	578	MAG	HRGM_Genome_1962	0.0160752
SPMP13_bin.113	Eisenbergiella	Eisenbergiella tayi	384	Isolate	HRGM_Genome_1995	0.0315487
SPMP13_bin.115	Dorea	Dorea longicatena	79	Isolate	HRGM_Genome_2952	0.0186813
SPMP13_bin.122	Alistipes	Alistipes putredinis	452	Isolate	HRGM_Genome_0204	0.0129581
SPMP13_bin.123	Bifidobacterium	Bifidobacterium adolescentis	280	Isolate	HRGM_Genome_1090	0.015976
SPMP13_bin.16	PeH17	PeH17 sp000435055	99	MAG	HRGM_Genome_2461	0.0145437
SPMP13_bin.17	Eubacterium_R	Eubacterium_R sp000436835	216	MAG	HRGM_Genome_3043	0.0259105
SPMP13_bin.18	UBA738	UBA738 sp003522945	145	MAG	HRGM_Genome_2830	0.0365149
SPMP13_bin.2	CAG-177	CAG-177 sp003514385	142	MAG	HRGM_Genome_2874	0.0258362
SPMP13_bin.24	Bifidobacterium	Bifidobacterium breve	100	Isolate	HRGM_Genome_1093	0.0180348
SPMP13_bin.25	UMGS1293		137	MAG	HRGM_Genome_2489	0.0280629
SPMP13_bin.27	UBA1191	UBA1191 sp900549125	32	MAG	HRGM_Genome_3134	0.0351914
SPMP13_bin.30	Olsenella_B	Olsenella_B sp000752675	167	Isolate	HRGM_Genome_1661	0.0131942
SPMP13_bin.31	CAG-170	CAG-170 sp000432135	134	MAG	HRGM_Genome_2014	0.0209229
SPMP13_bin.34	Anaerobutyricum	Anaerobutyricum hallii_A	16	Isolate	HRGM_Genome_1545	0.0339583
SPMP13_bin.35	Megasphaera	Megasphaera sp000417505	220	Isolate	HRGM_Genome_1916	0.0233837
SPMP13_bin.36	Enorma	Enorma massiliensis	58	Isolate
SPMP13_bin.37	Ruminococcus_E	Ruminococcus_E bromii_B	94	Isolate	HRGM_Genome_1838	0.0411434
SPMP13_bin.4	Lachnospira	Lachnospira eligens_B	29	Isolate	HRGM_Genome_1567	0.0169823
SPMP13_bin.41	Collinsella	Collinsella aerofaciens_G	0	Isolate	HRGM_Genome_0477	0.0386565
SPMP13_bin.46	Anaerostipes	Anaerostipes hadrus	154	Isolate	HRGM_Genome_1892	0.019346
SPMP13_bin.5	Bifidobacterium	Bifidobacterium longum	284	Isolate	HRGM_Genome_1096	0.0126158
SPMP13_bin.50	UMGS1375	UMGS1375 sp900066615	104	MAG	HRGM_Genome_2703	0.039009
SPMP13_bin.53	ER4	ER4 sp900317525	174	MAG	HRGM_Genome_2111	0.0292075
SPMP13_bin.54	Firm-11	Firm-11 sp900540045	186	MAG	HRGM_Genome_3632	0.0364063
SPMP13_bin.56	Sellimonas	Sellimonas intestinalis	348	Isolate	HRGM_Genome_3376	0.0223772
SPMP13_bin.58	SFEL01	SFEL01 sp004557245	227	MAG	HRGM_Genome_3345	0.0230412
SPMP13_bin.59	Ruminococcus_D	Ruminococcus_D bicirculans	291	Isolate	HRGM_Genome_1951	0.0270338
SPMP13_bin.62	Escherichia	Escherichia coli	236	Isolate	HRGM_Genome_0045	0.0344498
SPMP13_bin.63	Bacteroides	Bacteroides uniformis	250	Isolate	HRGM_Genome_1425	0.026143
SPMP13_bin.65	Erysipelatoclostridium	Erysipelatoclostridium sp000752095	30	Isolate	HRGM_Genome_1727	0.0315181
SPMP13_bin.66	SFFH01	SFFH01 sp900542395	44	MAG	HRGM_Genome_2308	0.0420721
SPMP13_bin.67	Faecalibacterium	Faecalibacterium prausnitzii_C	54	Isolate	HRGM_Genome_0124	0.0256964
SPMP13_bin.68	KLE1615	KLE1615 sp900066985	10	MAG	HRGM_Genome_2342	0.0239599
SPMP13_bin.71	CAG-83	CAG-83 sp001916855	300	MAG	HRGM_Genome_2224	0.0301493
SPMP13_bin.78	Ruminococcus_H	Ruminococcus_H sp003531055	71	MAG	HRGM_Genome_3165	0.0344498
SPMP13_bin.8	Gemmiger	Gemmiger qucibialis	207	MAG	HRGM_Genome_3359	0.021313
SPMP13_bin.81	Cloacibacillus	Cloacibacillus porcorum	223	Isolate	HRGM_Genome_1543	0.0206193
SPMP13_bin.89	Clostridium_A	Clostridium_A leptum	540	Isolate	HRGM_Genome_2257	0.0250805
SPMP13_bin.91	Bacteroides	Bacteroides fragilis	271	Isolate	HRGM_Genome_1334	0.0115089
SPMP13_bin.94	Turicibacter	Turicibacter sp001543345	527	Isolate	HRGM_Genome_2920	0.0288821
SPMP13_bin.95	Senegalimassilia	Senegalimassilia anaerobia	140	Isolate	HRGM_Genome_1535	0.0336499
SPMP13_bin.96	Ruminococcus_C	Ruminococcus_C sp000437175	192	MAG	HRGM_Genome_2752	0.0206059
SPMP13_bin.97	Merdibacter	Merdibacter sp900543035	122	MAG	HRGM_Genome_3040	0.0278752
SPMP14_bin.101	Blautia_A	Blautia_A sp900066335	606	MAG	HRGM_Genome_3072	0.0204922
SPMP14_bin.103	Bacteroides	Bacteroides uniformis	250	Isolate	HRGM_Genome_1425	0.0261264
SPMP14_bin.12	Senegalimassilia	Senegalimassilia anaerobia	140	Isolate	HRGM_Genome_1535	0.0277775
SPMP14_bin.13	Holdemanella	Holdemanella biformis	75	Isolate	HRGM_Genome_1882	0.0266654
SPMP14_bin.14	Ruminococcus_A	Ruminococcus_A sp003011855	314	Isolate	HRGM_Genome_2937	0.03454
SPMP14_bin.16	Bifidobacterium	Bifidobacterium longum	284	Isolate	HRGM_Genome_1096	0.012372
SPMP14_bin.17	Dorea	Dorea longicatena	79	Isolate	HRGM_Genome_2952	0.0187991
SPMP14_bin.18	Megamonas	Megamonas funiformis	131	Isolate	HRGM_Genome_3931	0.0217023
SPMP14_bin.2	Bifidobacterium	Bifidobacterium bifidum	263	Isolate	HRGM_Genome_1091	0.0112908
SPMP14_bin.20	Blautia_A	Blautia_A sp900066165	35	MAG	HRGM_Genome_2813	0.0278841
SPMP14_bin.22	Bilophila	Bilophila wadsworthia	242	Isolate	HRGM_Genome_1443	0.033323
SPMP14_bin.28	Blautia_A	Blautia_A massiliensis	50	Isolate	HRGM_Genome_3071	0.0293481
SPMP14_bin.3	Bifidobacterium	Bifidobacterium adolescentis	280	Isolate	HRGM_Genome_1090	0.0155889
SPMP14_bin.32	Prevotella	Prevotella copri	566	Isolate	HRGM_Genome_2545	0.0266484
SPMP14_bin.33	Lachnospira	Lachnospira sp000436475	203	MAG	HRGM_Genome_1570	0.0176944
SPMP14_bin.35	CAG-83	CAG-83 sp000431575	107	MAG	HRGM_Genome_2229	0.0268275
SPMP14_bin.36	Bariatricus	Bariatricus comes	282	Isolate	HRGM_Genome_1248	0.0261264
SPMP14_bin.37	CAG-81	CAG-81 sp900066785	1	MAG	HRGM_Genome_2267	0.0429098
SPMP14_bin.39	Roseburia	Roseburia hominis	106	Isolate	HRGM_Genome_1867	0.0222766
SPMP14_bin.43	Dorea		643	Novel
SPMP14_bin.44	Agathobaculum	Agathobaculum butyriciproducens	22	Isolate	HRGM_Genome_2859	0.0378496
SPMP14_bin.48	Alistipes	Alistipes putredinis	452	Isolate	HRGM_Genome_0203	0.0258362
SPMP14_bin.50	Megasphaera_B	Megasphaera_B sp003467125	103	MAG	HRGM_Genome_1280	0.0184291
SPMP14_bin.59	Enterocloster	Enterocloster sp900541315	460	MAG	HRGM_Genome_3569	0.0292918
SPMP14_bin.61	Agathobacter	Agathobacter rectalis	101	Isolate	HRGM_Genome_1856	0.0310344
SPMP14_bin.62	Anaerobutyricum	Anaerobutyricum hallii_A	16	Isolate	HRGM_Genome_1557	0.0235115
SPMP14_bin.66	Parabacteroides	Parabacteroides merdae	258	Isolate	HRGM_Genome_1744	0.0286887
SPMP14_bin.67	CAG-1427	CAG-1427 sp000435675	168	MAG	HRGM_Genome_3254	0.0244945
SPMP14_bin.70	Ruminococcus_C	Ruminococcus_C sp000980705	276	MAG	HRGM_Genome_2751	0.0126394
SPMP14_bin.72	Alistipes	Alistipes shahii	123	Isolate	HRGM_Genome_0217	0.0155673
SPMP14_bin.75	Eggerthella		160	Novel
SPMP14_bin.76	Ligilactobacillus	Ligilactobacillus ruminis	646	Isolate	HRGM_Genome_1329	0.0166344
SPMP14_bin.78	Olsenella_E	Olsenella_E sp003609875	111	MAG	HRGM_Genome_1658	0.0299468
SPMP14_bin.81	Megasphaera	Megasphaera sp000417505	220	Isolate	HRGM_Genome_1916	0.0356925
SPMP14_bin.82	Phascolarctobacterium	Phascolarctobacterium faecium	265	Isolate	HRGM_Genome_3840	0.0137588
SPMP14_bin.83	Parabacteroides	Parabacteroides distasonis	102	Isolate	HRGM_Genome_1722	0.0273987
SPMP14_bin.84	Mediterraneibacter	Mediterraneibacter faecis	48	Isolate	HRGM_Genome_3797	0.0325008
SPMP14_bin.85	Sutterella	Sutterella wadsworthensis_A	200	Isolate	HRGM_Genome_0170	0.0228717
SPMP14_bin.89	Anaerotignum	Anaerotignum sp000436415	590	MAG	HRGM_Genome_2773	0.0215974
SPMP14_bin.9	Anaerostipes	Anaerostipes hadrus	154	Isolate	HRGM_Genome_1892	0.0292168
SPMP14_bin.90	Fusicatenibacter	Fusicatenibacter saccharivorans	506	Isolate	HRGM_Genome_2888	0.018095
SPMP14_bin.93	Dialister	Dialister sp900343095	609	Isolate	HRGM_Genome_3425	0.0236171
SPMP14_bin.95	KLE1615	KLE1615 sp900066985	10	MAG	HRGM_Genome_2342	0.0286612
SPMP14_bin.97	Acidaminococcus	Acidaminococcus intestini	321	Isolate	HRGM_Genome_0297	0.0127293
SPMP15_bin.1	Ruminococcus_A	Ruminococcus_A sp000432335	526	MAG	HRGM_Genome_3990	0.0115896
SPMP15_bin.11	Megasphaera_B	Megasphaera_B sp003467125	103	MAG	HRGM_Genome_1280	0.0324062
SPMP15_bin.12	Acidaminococcus	Acidaminococcus massiliensis	610	Isolate	HRGM_Genome_1264	0.0326591
SPMP15_bin.13	Allisonella	Allisonella histaminiformans	43	Isolate	HRGM_Genome_3286	0.0404337
SPMP15_bin.16	Blautia_A	Blautia_A massiliensis	50	Isolate	HRGM_Genome_3071	0.0180408
SPMP15_bin.2	Dialister	Dialister sp900343095	609	Isolate	HRGM_Genome_3425	0.00702389
SPMP15_bin.20	Erysipelatoclostridium	Erysipelatoclostridium ramosum	176	Isolate	HRGM_Genome_0142	0.0114285
SPMP15_bin.21	Bilophila	Bilophila wadsworthia	242	Isolate	HRGM_Genome_1443	0.0301881
SPMP15_bin.24	Bacteroides	Bacteroides thetaiotaomicron	214	Isolate	HRGM_Genome_1407	0.0242995
SPMP15_bin.25	Acidaminococcus	Acidaminococcus intestini	321	Isolate	HRGM_Genome_0297	0.00609458
SPMP15_bin.26	Enterobacter	Enterobacter roggenkampii	86	Isolate	HRGM_Genome_0039	0.0176175
SPMP15_bin.27	Anaerostipes	Anaerostipes caccae	372	Isolate	HRGM_Genome_3845	0.0141756
SPMP15_bin.31	CAG-274	CAG-274 sp900545305	2	MAG	HRGM_Genome_2374	0.0140089
SPMP15_bin.32	Longicatena		671	Novel
SPMP15_bin.39	Bifidobacterium	Bifidobacterium globosum	377	Isolate	HRGM_Genome_1770	0.0248413
SPMP15_bin.4	Mediterraneibacter	Mediterraneibacter torques	210	Isolate	HRGM_Genome_1506	0.00859606
SPMP15_bin.40	Ligilactobacillus	Ligilactobacillus ruminis	646	Isolate	HRGM_Genome_1329	0.0235642
SPMP15_bin.41	Faecalimonas	Faecalimonas sp900546325	483	MAG	HRGM_Genome_0285	0.0275038
SPMP15_bin.44	Eggerthella	Eggerthella lenta	27	Isolate	HRGM_Genome_1680	0.0197759
SPMP15_bin.45	Blautia	Blautia sp900541955	175	MAG	HRGM_Genome_3455	0.0079787
SPMP15_bin.48	Escherichia		236	Isolate	HRGM_Genome_0045	0.0402554
SPMP15_bin.49	Longicatena	Longicatena innocuum	65	Isolate	HRGM_Genome_0094	0.00922153
SPMP15_bin.5	Bifidobacterium	Bifidobacterium longum	284	Isolate	HRGM_Genome_1096	0.0128911
SPMP15_bin.50	Flavonifractor	Flavonifractor plautii	215	Isolate	HRGM_Genome_2517	0.0201676
SPMP15_bin.53	Lachnospira	Lachnospira rogosae	251	Isolate	HRGM_Genome_1572	0.015535
SPMP15_bin.58	Enterocloster	Enterocloster sp001517625	241	Isolate	HRGM_Genome_1216	0.0174761
SPMP15_bin.59	Mediterraneibacter	Mediterraneibacter faecis	48	Isolate	HRGM_Genome_3797	0.0397803
SPMP15_bin.6	Limosilactobacillus	Limosilactobacillus mucosae	6	Isolate	HRGM_Genome_1945	0.0313459
SPMP15_bin.8	Bacteroides	Bacteroides uniformis	250	Isolate	HRGM_Genome_1425	0.0192318
SPMP16_bin.1	Evtepia	Evtepia gabavorous	206	MAG	HRGM_Genome_1738	0.00555588
SPMP16_bin.10	CAG-177	CAG-177 sp003514385	142	MAG	HRGM_Genome_2874	0.0255166
SPMP16_bin.103	Agathobaculum	Agathobaculum butyriciproducens	22	Isolate	HRGM_Genome_2859	0.0289469
SPMP16_bin.104	Coprococcus	Coprococcus sp900066115	61	Isolate	HRGM_Genome_1850	0.0106159
SPMP16_bin.105	Ruminococcus_D	Ruminococcus_D bicirculans	291	Isolate	HRGM_Genome_1951	0.0276006
SPMP16_bin.106	Faecalibacterium	Faecalibacterium prausnitzii_G	62	Isolate	HRGM_Genome_0108	0.0348353
SPMP16_bin.107	Blautia_A	Blautia_A massiliensis	50	Isolate	HRGM_Genome_3071	0.0251607
SPMP16_bin.13	CAG-279	CAG-279 sp000437795	279	MAG	HRGM_Genome_2934	0.0143742
SPMP16_bin.16	Anaerostipes	Anaerostipes hadrus	154	Isolate	HRGM_Genome_1892	0.0311144
SPMP16_bin.18	CAG-273	CAG-273 sp003507395	408	MAG	HRGM_Genome_3859	0.0122465
SPMP16_bin.20	CAG-217	CAG-217 sp000436335	155	MAG	HRGM_Genome_3831	0.0242529
SPMP16_bin.21	Gemmiger	Gemmiger formicilis	338	Isolate	HRGM_Genome_3357	0.0235869
SPMP16_bin.25	Lachnospira	Lachnospira rogosae	251	Isolate	HRGM_Genome_1572	0.0156593
SPMP16_bin.3	Ruminococcus_C	Ruminococcus_C sp000980705	276	MAG	HRGM_Genome_2751	0.0144408
SPMP16_bin.31	Paraprevotella	Paraprevotella clara	46	Isolate	HRGM_Genome_1503	0.0256472
SPMP16_bin.35	Alistipes	Alistipes onderdonkii	272	Isolate	HRGM_Genome_0211	0.0314978
SPMP16_bin.38	KLE1615	KLE1615 sp900066985	10	MAG	HRGM_Genome_2342	0.0280987
SPMP16_bin.39	Catenibacterium	Catenibacterium sp000437715	127	MAG	HRGM_Genome_2169	0.0196661
SPMP16_bin.4	CAG-452		581	MAG	HRGM_Genome_3060	0.014554
SPMP16_bin.40	CAG-170	CAG-170 sp900549635	437	MAG	HRGM_Genome_2414	0.0454675
SPMP16_bin.42	CAG-170	CAG-170 sp000432135	134	MAG	HRGM_Genome_2014	0.0229453
SPMP16_bin.43	Ruminococcus_E	Ruminococcus_E bromii_B	94	Isolate	HRGM_Genome_1838	0.0160697
SPMP16_bin.46	Parabacteroides	Parabacteroides distasonis	102	Isolate	HRGM_Genome_1720	0.0287898
SPMP16_bin.47	Faecalibacterium	Faecalibacterium prausnitzii	20	Isolate	HRGM_Genome_0105	0.0308948
SPMP16_bin.5	Agathobacter	Agathobacter faecis	309	Isolate	HRGM_Genome_2276	0.0199383
SPMP16_bin.51	Desulfovibrio	Desulfovibrio fairfieldensis	320	Isolate	HRGM_Genome_1437	0.0251607
SPMP16_bin.53	Prevotella	Prevotella sp900290275	629	Isolate	HRGM_Genome_2394	0.0211891
SPMP16_bin.56	Faecalibacterium	Faecalibacterium prausnitzii_I	500	Isolate	HRGM_Genome_0125	0.0308551
SPMP16_bin.58	Ruminococcus_A	Ruminococcus_A sp003011855	314	Isolate	HRGM_Genome_2937	0.0373234
SPMP16_bin.60	Escherichia	Escherichia coli_D	236	Isolate	HRGM_Genome_0045	0.0249925
SPMP16_bin.62	Blautia_A	Blautia_A sp900066165	35	MAG	HRGM_Genome_2815	0.0342813
SPMP16_bin.66	Bifidobacterium	Bifidobacterium adolescentis	280	Isolate	HRGM_Genome_1090	0.0164764
SPMP16_bin.7	Phocaeicola	Phocaeicola vulgatus	33	Isolate	HRGM_Genome_1807	0.0232417
SPMP16_bin.71	Megamonas	Megamonas funiformis	131	Isolate	HRGM_Genome_3931	0.0280181
SPMP16_bin.73	Sutterella	Sutterella wadsworthensis_A	200	Isolate	HRGM_Genome_0170	0.0268361
SPMP16_bin.74	Parabacteroides	Parabacteroides merdae	258	Isolate	HRGM_Genome_1744	0.0187618
SPMP16_bin.75	PeH17	PeH17 sp000435055	99	MAG	HRGM_Genome_2461	0.0171728
SPMP16_bin.80	Blautia_A	Blautia_A sp003480185	34	Isolate	HRGM_Genome_1350	0.0288544
SPMP16_bin.81	Dialister	Dialister sp000434475	249	MAG	HRGM_Genome_3808	0.0301687
SPMP16_bin.82	Faecalibacterium	Faecalibacterium prausnitzii_D	294	Isolate	HRGM_Genome_0111	0.0376857
SPMP16_bin.83	Fusicatenibacter	Fusicatenibacter saccharivorans	506	Isolate	HRGM_Genome_2888	0.0190993
SPMP16_bin.84	Roseburia	Roseburia intestinalis	139	Isolate	HRGM_Genome_1598	0.0302172
SPMP16_bin.85	Clostridium_Q	Clostridium_Q sp003024715	125	Isolate	HRGM_Genome_1735	0.0228571
SPMP16_bin.87	Agathobacter	Agathobacter rectalis	101	Isolate	HRGM_Genome_1855	0.0325008
SPMP16_bin.88	Prevotellamassilia	Prevotellamassilia sp900540885	403	MAG	HRGM_Genome_1691	0.0288359
SPMP16_bin.9	Holdemanella	Holdemanella sp002299315	82	MAG	HRGM_Genome_1884	0.0356103
SPMP16_bin.91			181	MAG	HRGM_Genome_3635	0.0338478
SPMP16_bin.93	ER4	ER4 sp900317525	174	MAG	HRGM_Genome_2117	0.0279376
SPMP16_bin.94	Bilophila	Bilophila wadsworthia	242	Isolate	HRGM_Genome_1443	0.0178431
SPMP16_bin.95	CAG-103	CAG-103 sp900317855	683	MAG	HRGM_Genome_1961	0.0452263
SPMP16_bin.97	Bifidobacterium	Bifidobacterium longum	284	Isolate	HRGM_Genome_1096	0.014616
SPMP16_bin.99	Acetatifactor	Acetatifactor sp900066565	13	MAG	HRGM_Genome_3555	0.0244554
SPMP17_bin.1	Acidaminococcus	Acidaminococcus intestini	321	Isolate	HRGM_Genome_0297	0.00626512
SPMP17_bin.12	Evtepia	Evtepia gabavorous	206	MAG	HRGM_Genome_1738	0.0129246
SPMP17_bin.13	Catenibacterium	Catenibacterium sp000437715	127	MAG	HRGM_Genome_2169	0.0253866
SPMP17_bin.18	Parolsenella	Parolsenella sp900543875	525	MAG	HRGM_Genome_3772	0.0194607
SPMP17_bin.19	Alistipes	Alistipes putredinis	452	Isolate	HRGM_Genome_0203	0.0174116
SPMP17_bin.2	Dialister	Dialister sp900343095	609	Isolate	HRGM_Genome_3425	0.0355518
SPMP17_bin.20	Blautia_A	Blautia_A wexlerae	34	Isolate	HRGM_Genome_1350	0.0299949
SPMP17_bin.22	Faecalibacterium	Faecalibacterium prausnitzii_C	54	Isolate	HRGM_Genome_0124	0.0269047
SPMP17_bin.23	Eubacterium_R	Eubacterium_R sp000436835	216	MAG	HRGM_Genome_3043	0.0242684
SPMP17_bin.27	Collinsella	Collinsella stercoris	651	Isolate	HRGM_Genome_1521	0.0284785
SPMP17_bin.29	Blautia_A	Blautia_A massiliensis	50	Isolate	HRGM_Genome_3071	0.0273113
SPMP17_bin.30	Gemmiger	Gemmiger sp900539695	148	MAG	HRGM_Genome_3355	0.0274074
SPMP17_bin.35	Prevotella	Prevotella copri	566	Isolate	HRGM_Genome_2550	0.0265804
SPMP17_bin.38	Megasphaera_B	Megasphaera_B sp900538925	603	MAG	HRGM_Genome_3147	0.0208145
SPMP17_bin.39	Holdemanella	Holdemanella sp002299315	82	MAG	HRGM_Genome_1884	0.0360116
SPMP17_bin.4	Bulleidia	Bulleidia sp900539965	158	MAG	HRGM_Genome_2778	0.0293481
SPMP17_bin.40	Anaerobutyricum	Anaerobutyricum hallii	97	Isolate	HRGM_Genome_1549	0.0329036
SPMP17_bin.41	Collinsella		0	Isolate	HRGM_Genome_0433	0.0416257
SPMP17_bin.44	CAG-1427		201	MAG	HRGM_Genome_2960	0.00396306
SPMP17_bin.45	Bifidobacterium	Bifidobacterium longum	284	Isolate	HRGM_Genome_1096	0.015508
SPMP17_bin.48	CAG-177	CAG-177 sp003514385	142	MAG	HRGM_Genome_2874	0.038027
SPMP17_bin.5	Ligilactobacillus	Ligilactobacillus salivarius	340	Isolate	HRGM_Genome_1957	0.0280629
SPMP17_bin.50	Streptococcus	Streptococcus pasteurianus	244	Isolate	HRGM_Genome_1056	0.0158663
SPMP17_bin.51	Gemmiger	Gemmiger qucibialis	207	MAG	HRGM_Genome_3359	0.0181252
SPMP17_bin.53	CAG-83	CAG-83 sp000431575	107	MAG	HRGM_Genome_2229	0.0256227
SPMP17_bin.55	Megasphaera	Megasphaera sp000417505	220	Isolate	HRGM_Genome_1916	0.0215486
SPMP17_bin.56	Phocaeicola	Phocaeicola vulgatus	33	Isolate	HRGM_Genome_1807	0.0152084
SPMP17_bin.57	Bacteroides	Bacteroides uniformis	250	Isolate	HRGM_Genome_1425	0.0258609
SPMP17_bin.59	Fusicatenibacter	Fusicatenibacter saccharivorans	506	Isolate	HRGM_Genome_2888	0.027539
SPMP17_bin.6	CAG-103	CAG-103 sp000432375	578	MAG	HRGM_Genome_1962	0.0170687
SPMP17_bin.61	Olsenella_B	Olsenella_B sp000752675	167	Isolate	HRGM_Genome_1661	0.0193523
SPMP17_bin.63	Ruminococcus_C	Ruminococcus_C callidus	172	Isolate	HRGM_Genome_2750	0.0218499
SPMP17_bin.64	Dorea	Dorea longicatena	79	Isolate	HRGM_Genome_2952	0.0192698
SPMP17_bin.66	Negativibacillus	Negativibacillus sp000435195	299	MAG	HRGM_Genome_2351	0.0286887
SPMP17_bin.68	Ligilactobacillus	Ligilactobacillus ruminis	646	Isolate	HRGM_Genome_1329	0.02768
SPMP17_bin.69	Faecalibacterium	Faecalibacterium prausnitzii	20	Isolate	HRGM_Genome_0105	0.0401461
SPMP17_bin.71	Mediterraneibacter	Mediterraneibacter torques	210	Isolate	HRGM_Genome_1506	0.0082735
SPMP17_bin.72	Bifidobacterium	Bifidobacterium bifidum	263	Isolate	HRGM_Genome_1091	0.0128529
SPMP17_bin.75	Collinsella	Collinsella sp900548365	476	MAG	HRGM_Genome_1524	0.0287346
SPMP17_bin.77	Desulfovibrio	Desulfovibrio piger	225	Isolate	HRGM_Genome_1296	0.0206864
SPMP17_bin.9	Ruminococcus_H	Ruminococcus_H sp003531055	71	MAG	HRGM_Genome_3165	0.0248492
SPMP18_bin.10	Evtepia	Evtepia gabavorous	206	MAG	HRGM_Genome_1738	0.0107966
SPMP18_bin.100	Holdemanella	Holdemanella sp002299315	82	MAG	HRGM_Genome_1884	0.0352608
SPMP18_bin.101	Oscillibacter	Oscillibacter sp001916835	23	MAG	HRGM_Genome_2710	0.0257703
SPMP18_bin.104	CAG-103		83	MAG	HRGM_Genome_1959	0.0221835
SPMP18_bin.106	CAG-83	CAG-83 sp000431575	107	MAG	HRGM_Genome_2229	0.0217234
SPMP18_bin.107	Alistipes	Alistipes shahii	123	Isolate	HRGM_Genome_0217	0.0252895
SPMP18_bin.108	CAG-170	CAG-170 sp000432135	134	MAG	HRGM_Genome_2014	0.0337597
SPMP18_bin.110	CAG-95	CAG-95 sp000438155	490	MAG	HRGM_Genome_3110	0.0213959
SPMP18_bin.113	Fusicatenibacter	Fusicatenibacter saccharivorans	506	Isolate	HRGM_Genome_2888	0.0179268
SPMP18_bin.12	UMGS1375	UMGS1375 sp900066615	104	MAG	HRGM_Genome_2703	0.0245415
SPMP18_bin.120	Dorea	Dorea longicatena	79	Isolate	HRGM_Genome_2952	0.0297267
SPMP18_bin.121	Prevotella	Prevotella copri	566	Isolate	HRGM_Genome_2549	0.0266569
SPMP18_bin.122	CAG-110	CAG-110 sp900540635	617	MAG	HRGM_Genome_2685	0.0332581
SPMP18_bin.127	Klebsiella	Klebsiella pneumoniae	335	Isolate	HRGM_Genome_0055	0.00905437
SPMP18_bin.129	CAG-45	CAG-45 sp000438375	429	MAG	HRGM_Genome_3387	0.0246515
SPMP18_bin.133	CAG-177	CAG-177 sp000431775	407	MAG	HRGM_Genome_2804	0.030256
SPMP18_bin.137	Coprococcus_A	Coprococcus_A sp900548825	156	MAG	HRGM_Genome_1890	0.0179508
SPMP18_bin.138	Ruminococcus_E	Ruminococcus_E bromii_B	94	Isolate	HRGM_Genome_1838	0.0272765
SPMP18_bin.139	Blautia_A	Blautia_A obeum	26	Isolate
SPMP18_bin.145	Akkermansia	Akkermansia muciniphila	260	Isolate	HRGM_Genome_1615	0.0247225
SPMP18_bin.146	Agathobacter	Agathobacter faecis	309	Isolate	HRGM_Genome_2278	0.020326
SPMP18_bin.152	CAG-488	CAG-488 sp000434055	324	MAG	HRGM_Genome_3173	0.0193587
SPMP18_bin.157	Blautia_A	Blautia_A sp900066145	70	MAG	HRGM_Genome_2811	0.0327864
SPMP18_bin.158	Blautia_A	Blautia_A massiliensis	50	Isolate	HRGM_Genome_3071	0.0222407
SPMP18_bin.159	Phascolarctobacterium_A	Phascolarctobacterium_A succinatutens	28	Isolate	HRGM_Genome_1485	0.0458245
SPMP18_bin.16	GCA-900066135	GCA-900066135 sp900543575	430	MAG	HRGM_Genome_2939	0.0218288
SPMP18_bin.161	Lachnospira	Lachnospira sp003537285	29	Isolate	HRGM_Genome_1569	0.0179508
SPMP18_bin.17	CAG-115	CAG-115 sp003507295	388	MAG	HRGM_Genome_2808	0.0102929
SPMP18_bin.18	CAG-110	CAG-110 sp000434635	76	MAG	HRGM_Genome_2683	0.0298893
SPMP18_bin.20	Enterococcus	Enterococcus faecalis	190	Isolate	HRGM_Genome_2027	0.0186627
SPMP18_bin.25	Roseburia	Roseburia hominis	106	Isolate	HRGM_Genome_1867	0.0317632
SPMP18_bin.26	Gemmiger	Gemmiger formicilis	338	Isolate	HRGM_Genome_3357	0.0226305
SPMP18_bin.28	Faecalibacterium	Faecalibacterium prausnitzii_D	294	Isolate	HRGM_Genome_0127	0.0249606
SPMP18_bin.29	Senegalimassilia	Senegalimassilia anaerobia	140	Isolate	HRGM_Genome_1535	0.0346079
SPMP18_bin.31	Eubacterium_G	Eubacterium_G ventriosum	55	Isolate	HRGM_Genome_2648	0.0408353
SPMP18_bin.35	Ruminococcus_A	Ruminococcus_A sp000437095	73	MAG	HRGM_Genome_2935	0.022205
SPMP18_bin.38	UMGS1773	UMGS1773 sp003343725	11	MAG	HRGM_Genome_3396	0.0383851
SPMP18_bin.39	SFEL01	SFEL01 sp004557245	227	MAG	HRGM_Genome_3345	0.0198213
SPMP18_bin.41	Eubacterium_F	Eubacterium_F sp003491505	400	MAG	HRGM_Genome_2768	0.0160586
SPMP18_bin.42	Coprococcus	Coprococcus sp900066115	61	Isolate	HRGM_Genome_1850	0.0181494
SPMP18_bin.43	ER4	ER4 sp900317525	174	MAG	HRGM_Genome_2111	0.0277863
SPMP18_bin.44	UMGS1633	UMGS1633 sp900553645	19	MAG	HRGM_Genome_3411	0.0327971
SPMP18_bin.45	Gemmiger	Gemmiger qucibialis	207	MAG	HRGM_Genome_3359	0.0200756
SPMP18_bin.47	KLE1615	KLE1615 sp900066985	10	MAG	HRGM_Genome_2342	0.038514
SPMP18_bin.49	Prevotella		110	MAG	HRGM_Genome_2574	0.0415116
SPMP18_bin.53	SFFH01	SFFH01 sp900542395	44	MAG	HRGM_Genome_2308	0.0200429
SPMP18_bin.54	Anaerostipes	Anaerostipes hadrus_A	187	Isolate	HRGM_Genome_1895	0.0183986
SPMP18_bin.55	UBA11524	UBA11524 sp000437595	311	MAG	HRGM_Genome_3659	0.0361903
SPMP18_bin.57	Eubacterium_R	Eubacterium_R sp000436835	216	MAG	HRGM_Genome_3043	0.040947
SPMP18_bin.6	Mogibacterium	Mogibacterium sp002299625	247	MAG	HRGM_Genome_3241	0.0289469
SPMP18_bin.62	Alistipes	Alistipes putredinis	452	Isolate	HRGM_Genome_0204	0.0145334
SPMP18_bin.64	UBA738	UBA738 sp003522945	145	MAG	HRGM_Genome_2830	0.0284421
SPMP18_bin.65	Alistipes_A	Alistipes_A sp900539755	439	MAG	HRGM_Genome_3281	0.0201544
SPMP18_bin.66	Agathobaculum	Agathobaculum sp900544475	138	MAG	HRGM_Genome_2858	0.0269133
SPMP18_bin.7	GCA-900066995	GCA-900066995 sp900291955	601	Isolate	HRGM_Genome_2426	0.0168219
SPMP18_bin.73	UMGS902	UMGS902 sp003343845	411	MAG	HRGM_Genome_3690	0.0119748
SPMP18_bin.76	CAG-390	CAG-390 sp000437015	455	MAG	HRGM_Genome_3921	0.0157735
SPMP18_bin.77	Ruminococcus	Ruminococcus sp900540005	421	MAG	HRGM_Genome_3751	0.0229895
SPMP18_bin.78	Bifidobacterium	Bifidobacterium bifidum	263	Isolate	HRGM_Genome_1091	0.0191623
SPMP18_bin.79	Gemmiger	Gemmiger sp900539695	148	MAG	HRGM_Genome_3355	0.023279
SPMP18_bin.8	UBA11774	UBA11774 sp003507655	114	MAG	HRGM_Genome_3639	0.0215974
SPMP18_bin.80	CAG-110	CAG-110 sp900544945	625	MAG	HRGM_Genome_2682	0.0361784
SPMP18_bin.82	Bifidobacterium	Bifidobacterium adolescentis	280	Isolate	HRGM_Genome_1090	0.0136348
SPMP18_bin.85	Faecalibacterium	Faecalibacterium prausnitzii_A	15	Isolate
SPMP18_bin.90	Mitsuokella	Mitsuokella multacida	47	Isolate	HRGM_Genome_1274	0.0321244
SPMP18_bin.92	Coprococcus	Coprococcus eutactus_A	105	Isolate	HRGM_Genome_2335	0.0239369
SPMP18_bin.94	Catenibacterium	Catenibacterium sp000437715	127	MAG	HRGM_Genome_2169	0.0213406
SPMP18_bin.95	UBA1191	UBA1191 sp900549125	32	MAG	HRGM_Genome_3134	0.0419563
SPMP18_bin.97	Collinsella		0	Isolate	HRGM_Genome_0436	0.0479134
SPMP18_bin.99	ER4	ER4 sp000765235	237	Isolate	HRGM_Genome_2113	0.0196919
SPMP19_bin.1	Eggerthella	Eggerthella lenta	27	Isolate	HRGM_Genome_1680	0.0166627
SPMP19_bin.13	Enorma	Enorma massiliensis	58	Isolate	HRGM_Genome_0180	0.0393258
SPMP19_bin.15	Anaerobutyricum	Anaerobutyricum hallii	97	Isolate	HRGM_Genome_1549	0.018095
SPMP19_bin.18	Blautia_A	Blautia_A sp003480185	34	Isolate	HRGM_Genome_1345	0.0248492
SPMP19_bin.21	Anaerostipes	Anaerostipes hadrus	154	Isolate	HRGM_Genome_1892	0.0231153
SPMP19_bin.23	CAG-1427		375	Novel
SPMP19_bin.28	Eubacterium_I	Eubacterium_I ramulus	121	Isolate	HRGM_Genome_0381	0.0421301
SPMP19_bin.3	Ruminococcus_C	Ruminococcus_C sp000980705	276	MAG	HRGM_Genome_2751	0.0174585
SPMP19_bin.33	Blautia	Blautia sp900539145	12	Isolate	HRGM_Genome_1754	0.0154381
SPMP19_bin.35	Erysipelatoclostridium	Erysipelatoclostridium sp000752095	30	Isolate	HRGM_Genome_1727	0.0211548
SPMP19_bin.38	UBA1191	UBA1191 sp900542385	535	MAG	HRGM_Genome_3305	0.0190552
SPMP19_bin.43	Mediterraneibacter	Mediterraneibacter torques	210	Isolate	HRGM_Genome_1506	0.0176057
SPMP19_bin.45	Dorea	Dorea longicatena	79	Isolate	HRGM_Genome_2952	0.0408213
SPMP19_bin.48	Blautia_A	Blautia_A sp000433815	170	MAG	HRGM_Genome_3743	0.0170283
SPMP19_bin.49	Ruminococcus_E	Ruminococcus_E bromii_B	94	Isolate	HRGM_Genome_1838	0.0248572
SPMP19_bin.5	Blautia_A	Blautia_A sp900066165	35	MAG	HRGM_Genome_2813	0.0224277
SPMP19_bin.51	Gemmiger	Gemmiger formicilis	338	Isolate	HRGM_Genome_3364	0.0261848
SPMP19_bin.54	Blautia_A	Blautia_A massiliensis	50	Isolate	HRGM_Genome_3071	0.0259684
SPMP19_bin.61	Ruminococcus_D	Ruminococcus_D bicirculans	291	Isolate	HRGM_Genome_1951	0.0334642
SPMP19_bin.9	CAG-180	CAG-180 sp000432435	364	MAG	HRGM_Genome_2982	0.0243228
SPMP20_bin.1	UMGS1375	UMGS1375 sp900066615	104	MAG	HRGM_Genome_2703	0.025484
SPMP20_bin.11	Mesosutterella	Mesosutterella multiformis	177	MAG	HRGM_Genome_1115	0.011952
SPMP20_bin.12	CAG-495	CAG-495 sp000432275	531	MAG	HRGM_Genome_3654	0.013541
SPMP20_bin.17	Eisenbergiella	Eisenbergiella sp900066775	278	MAG	HRGM_Genome_3702	0.0300431
SPMP20_bin.21	Eggerthella	Eggerthella lenta	27	Isolate	HRGM_Genome_1680	0.0191056
SPMP20_bin.23	Alistipes	Alistipes onderdonkii	272	Isolate	HRGM_Genome_0211	0.0163922
SPMP20_bin.25	KLE1615	KLE1615 sp900066985	10	MAG	HRGM_Genome_2343	0.025484
SPMP20_bin.28	Bifidobacterium	Bifidobacterium longum	284	Isolate	HRGM_Genome_1096	0.0137289
SPMP20_bin.31	Lachnospira	Lachnospira eligens_B	29	Isolate	HRGM_Genome_1567	0.0161028
SPMP20_bin.33	Blautia_A	Blautia_A sp900066165	35	MAG	HRGM_Genome_2812	0.0314369
SPMP20_bin.35	Agathobaculum	Agathobaculum butyriciproducens	22	Isolate	HRGM_Genome_2859	0.0370392
SPMP20_bin.36	Anaerostipes	Anaerostipes hadrus	154	Isolate	HRGM_Genome_1892	0.0248254
SPMP20_bin.39	Megamonas	Megamonas funiformis	131	Isolate	HRGM_Genome_3932	0.0206126
SPMP20_bin.40	Bifidobacterium	Bifidobacterium adolescentis	280	Isolate	HRGM_Genome_1090	0.0393258
SPMP20_bin.43	Ruminococcus_D	Ruminococcus_D bicirculans	291	Isolate	HRGM_Genome_1951	0.0237994
SPMP20_bin.48	Bilophila	Bilophila wadsworthia	242	Isolate	HRGM_Genome_1443	0.0211343
SPMP20_bin.50	Collinsella	Collinsella sp003459245	0	Isolate	HRGM_Genome_0472	0.0400509
SPMP20_bin.51	Faecalibacterium	Faecalibacterium prausnitzii_D	294	Isolate	HRGM_Genome_0111	0.0262099
SPMP20_bin.54	Ruminococcus_E	Ruminococcus_E bromii_B	94	Isolate	HRGM_Genome_1838	0.0256554
SPMP20_bin.55	Anaerobutyricum	Anaerobutyricum hallii	97	Isolate	HRGM_Genome_1549	0.0211754
SPMP20_bin.56	Lachnospira	Lachnospira sp000437735	302	MAG	HRGM_Genome_3435	0.0145282
SPMP20_bin.57	Dorea	Dorea longicatena	79	Isolate	HRGM_Genome_2952	0.0198667
SPMP20_bin.64	Fusicatenibacter	Fusicatenibacter saccharivorans	506	Isolate	HRGM_Genome_2888	0.0180168
SPMP20_bin.66	Agathobacter	Agathobacter faecis	309	Isolate	HRGM_Genome_2278	0.0247621
SPMP20_bin.67	CAG-41	CAG-41 sp900066215	90	MAG	HRGM_Genome_2988	0.0310644
SPMP20_bin.68	Faecalibacterium	Faecalibacterium prausnitzii_E	31	Isolate	HRGM_Genome_0122	0.0309845
SPMP20_bin.7	Tidjanibacter	Tidjanibacter inops	240	Isolate	HRGM_Genome_2042	0.0125452
SPMP20_bin.70	CAG-103	CAG-103 sp000432375	578	MAG	HRGM_Genome_1962	0.016657
SPMP20_bin.75	Ruminococcus_A	Ruminococcus_A sp003011855	314	Isolate	HRGM_Genome_2937	0.038891
SPMP20_bin.76	Roseburia	Roseburia hominis	106	Isolate	HRGM_Genome_1867	0.0233837
SPMP20_bin.8	Acetatifactor	Acetatifactor sp900066365	77	MAG	HRGM_Genome_3556	0.0348011
SPMP20_bin.82	Agathobacter	Agathobacter rectalis	101	Isolate	HRGM_Genome_1853	0.0276359
SPMP20_bin.85	Gemmiger	Gemmiger formicilis	338	Isolate	HRGM_Genome_3357	0.025927
SPMP20_bin.87	CAG-180	CAG-180 sp000432435	364	MAG	HRGM_Genome_2982	0.0202665
SPMP20_bin.88	TF01-11	TF01-11 sp003529475	645	MAG	HRGM_Genome_3212	0.011829
SPMP20_bin.9	Parabacteroides	Parabacteroides distasonis	102	Isolate	HRGM_Genome_1722	0.0325535
SPMP20_bin.92	Blautia	Blautia sp000436935	312	MAG	HRGM_Genome_3441	0.025985
SPMP21_bin.10	Eisenbergiella	Eisenbergiella massiliensis	224	Isolate	HRGM_Genome_2093	0.0156973
SPMP21_bin.13	Butyricimonas	Butyricimonas sp003479425	517	MAG	HRGM_Genome_2076	0.0114999
SPMP21_bin.15	Dorea	Dorea faecis	63	Isolate	HRGM_Genome_1632	0.0207672
SPMP21_bin.18	Longicatena	Longicatena sp003481775	571	MAG	HRGM_Genome_0096	0.0262433
SPMP21_bin.19	Parabacteroides	Parabacteroides distasonis	102	Isolate	HRGM_Genome_1722	0.0237917
SPMP21_bin.2	Akkermansia	Akkermansia glycaniphila	450	Isolate
SPMP21_bin.21	Lachnospira	Lachnospira rogosae	251	Isolate	HRGM_Genome_1572	0.0161194
SPMP21_bin.23	Bifidobacterium	Bifidobacterium dentium	424	Isolate	HRGM_Genome_1089	0.0142212
SPMP21_bin.26	Phascolarctobacterium	Phascolarctobacterium faecium	265	Isolate	HRGM_Genome_3840	0.0184904
SPMP21_bin.28	Blautia	Blautia coccoides	346	Isolate	HRGM_Genome_1718	0.0270511
SPMP21_bin.3	Clostridium_Q	Clostridium_Q saccharolyticum_A	135	Isolate	HRGM_Genome_1841	0.0157299
SPMP21_bin.30	Parabacteroides	Parabacteroides johnsonii	296	Isolate	HRGM_Genome_1746	0.0129485
SPMP21_bin.31	Longicatena	Longicatena dolichum	351	Isolate	HRGM_Genome_1544	0.0166061
SPMP21_bin.32	Streptococcus	Streptococcus salivarius	53	Isolate	HRGM_Genome_2081	0.0384624
SPMP21_bin.33	Stoquefichus		626	Novel
SPMP21_bin.35	Clostridium_Q	Clostridium_Q symbiosum	666	Isolate	HRGM_Genome_1492	0.0252895
SPMP21_bin.37	Acetatifactor	Acetatifactor sp900066565	13	MAG	HRGM_Genome_3555	0.0225506
SPMP21_bin.39	Ruminococcus_B	Ruminococcus_B gnavus	92	Isolate	HRGM_Genome_0287	0.0185456
SPMP21_bin.40	Butyricicoccus		487	Novel
SPMP21_bin.42	Faecalimonas	Faecalimonas nexilis	522	Isolate	HRGM_Genome_2532	0.0242917
SPMP21_bin.43	Sutterella		409	Novel
SPMP21_bin.46	Lachnospira	Lachnospira sp000437735	302	MAG	HRGM_Genome_3435	0.0144819
SPMP21_bin.48	Veillonella_A		305	MAG	HRGM_Genome_3622	0.0106545
SPMP21_bin.5	Bifidobacterium	Bifidobacterium longum	284	Isolate	HRGM_Genome_1096	0.0114731
SPMP21_bin.50	Agathobacter	Agathobacter faecis	309	Isolate	HRGM_Genome_2276	0.0324482
SPMP21_bin.52	Eggerthella	Eggerthella lenta	27	Isolate	HRGM_Genome_1680	0.0106416
SPMP21_bin.53	Blautia_A	Blautia_A sp000433815	170	MAG	HRGM_Genome_3743	0.0314572
SPMP21_bin.54	Flavonifractor	Flavonifractor plautii	215	Isolate	HRGM_Genome_2517	0.0216813
SPMP21_bin.56	Bifidobacterium	Bifidobacterium breve	100	Isolate	HRGM_Genome_1093	0.0189549
SPMP21_bin.57	Faecalimonas	Faecalimonas umbilicata	119	Isolate	HRGM_Genome_0283	0.0224349
SPMP21_bin.65	Escherichia	Escherichia coli	236	Isolate	HRGM_Genome_0045	0.0325219
SPMP21_bin.67	UMGS1251	UMGS1251 sp900549995	589	Novel
SPMP21_bin.7	Enterocloster	Enterocloster bolteae	290	Isolate	HRGM_Genome_1107	0.0295936
SPMP21_bin.72	Dialister	Dialister sp900343095	609	Isolate	HRGM_Genome_3425	0.0405163
SPMP22_bin.1	Megamonas	Megamonas funiformis	131	Isolate	HRGM_Genome_3932	0.0326168
SPMP22_bin.12	Blautia_A		35	MAG	HRGM_Genome_2813	0.0386046
SPMP22_bin.13	Ligilactobacillus	Ligilactobacillus ruminis	646	Isolate	HRGM_Genome_1329	0.0220339
SPMP22_bin.14	Megasphaera	Megasphaera sp000417505	220	Isolate	HRGM_Genome_1916	0.0225361
SPMP22_bin.17	Faecalibacterium	Faecalibacterium prausnitzii_C	54	Isolate	HRGM_Genome_0123	0.0280718
SPMP22_bin.18	Clostridium	Clostridium sp900540255	118	MAG	HRGM_Genome_0248	0.00787023
SPMP22_bin.2	Acidaminococcus	Acidaminococcus intestini	321	Isolate	HRGM_Genome_0297	0.0116345
SPMP22_bin.21	Phocaeicola	Phocaeicola coprophilus	270	Isolate	HRGM_Genome_1461	0.016691
SPMP22_bin.23	Gemmiger	Gemmiger formicilis	338	Isolate	HRGM_Genome_3357	0.0246358
SPMP22_bin.25	Bilophila	Bilophila wadsworthia	242	Isolate	HRGM_Genome_1443	0.0157462
SPMP22_bin.26	Dorea	Dorea longicatena	79	Isolate	HRGM_Genome_2952	0.0245101
SPMP22_bin.28	Enterobacter	Enterobacter roggenkampii	86	Isolate	HRGM_Genome_0039	0.0310944
SPMP22_bin.3	Bifidobacterium	Bifidobacterium bifidum	263	Isolate	HRGM_Genome_1091	0.0121356
SPMP22_bin.32	Parabacteroides	Parabacteroides distasonis	102	Isolate	HRGM_Genome_1720	0.0176589
SPMP22_bin.34	Parabacteroides	Parabacteroides merdae	258	Isolate	HRGM_Genome_1744	0.0149969
SPMP22_bin.36	Catenibacterium	Catenibacterium sp000437715	127	MAG	HRGM_Genome_2169	0.0320621
SPMP22_bin.39	Faecalibacterium	Faecalibacterium prausnitzii_G	62	Isolate	HRGM_Genome_0115	0.0246279
SPMP22_bin.48	Phocaeicola	Phocaeicola vulgatus	33	Isolate	HRGM_Genome_1807	0.0149811
SPMP22_bin.5	Ruminococcus_C	Ruminococcus_C sp000433635	141	MAG	HRGM_Genome_3874	0.0473443
SPMP22_bin.50	Klebsiella	Klebsiella pneumoniae	335	Isolate	HRGM_Genome_0055	0.0166174
SPMP22_bin.52	Gemmiger	Gemmiger qucibialis	207	MAG	HRGM_Genome_3359	0.0341249
SPMP22_bin.55	Romboutsia	Romboutsia timonensis	59	Isolate	HRGM_Genome_0408	0.0164315
SPMP22_bin.56	Lachnospira	Lachnospira rogosae	251	Isolate	HRGM_Genome_1572	0.0178371
SPMP22_bin.59	Enterocloster	Enterocloster sp900541315	460	MAG	HRGM_Genome_3569	0.0228791
SPMP22_bin.64	Prevotella	Prevotella sp000436035	110	MAG	HRGM_Genome_2574	0.0255003
SPMP22_bin.66	Anaerostipes	Anaerostipes hadrus	154	Isolate	HRGM_Genome_1892	0.0348582
SPMP22_bin.67	Anaerobutyricum	Anaerobutyricum hallii	97	Isolate	HRGM_Genome_1549	0.0192761
SPMP22_bin.7	Prevotella	Prevotella copri	566	Isolate	HRGM_Genome_2548	0.0278485
SPMP22_bin.70	Bifidobacterium	Bifidobacterium adolescentis	280	Isolate	HRGM_Genome_1090	0.0162415
SPMP22_bin.71	Bifidobacterium	Bifidobacterium longum	284	Isolate	HRGM_Genome_1096	0.0179328
SPMP22_bin.72	Faecalibacterium	Faecalibacterium prausnitzii_D	294	Isolate	HRGM_Genome_0111	0.0197113
SPMP22_bin.80	Phocaeicola	Phocaeicola plebeius_A	93	MAG	HRGM_Genome_1479	0.0379128
SPMP22_bin.84	Olsenella_B	Olsenella_B sp000752675	167	Isolate	HRGM_Genome_1661	0.0116255
SPMP22_bin.88	Dialister	Dialister sp900343095	609	Isolate	HRGM_Genome_3425	0.00800497
SPMP23_bin.1	Ligilactobacillus	Ligilactobacillus ruminis	646	Isolate	HRGM_Genome_1329	0.0423342
SPMP23_bin.10	Flavonifractor	Flavonifractor plautii	215	Isolate	HRGM_Genome_2517	0.0242762
SPMP23_bin.11	Agathobacter	Agathobacter rectalis	101	Isolate	HRGM_Genome_1855	0.0252573
SPMP23_bin.13	Tidjanibacter	Tidjanibacter inops	240	Isolate	HRGM_Genome_2042	0.011313
SPMP23_bin.17	CAG-41	CAG-41 sp900066215	90	MAG	HRGM_Genome_2988	0.0271462
SPMP23_bin.19	Coprococcus_A	Coprococcus_A catus	117	Isolate	HRGM_Genome_1891	0.0196339
SPMP23_bin.2	CAG-1427	CAG-1427 sp000435675	168	MAG	HRGM_Genome_3254	0.0236474
SPMP23_bin.23	Mediterraneibacter	Mediterraneibacter lactaris	226	Isolate	HRGM_Genome_1124	0.0116796
SPMP23_bin.24	Lawsonibacter	Lawsonibacter asaccharolyticus	212	Isolate	HRGM_Genome_1127	0.0187804
SPMP23_bin.26	RUG013		440	Novel
SPMP23_bin.27	Lachnospira	Lachnospira eligens_B	29	Isolate	HRGM_Genome_1567	0.0282518
SPMP23_bin.28	Agathobaculum	Agathobaculum butyriciproducens	22	Isolate	HRGM_Genome_2859	0.0197371
SPMP23_bin.3	Anaerostipes	Anaerostipes hadrus	154	Isolate	HRGM_Genome_1892	0.0198667
SPMP23_bin.30	Bifidobacterium	Bifidobacterium longum	284	Isolate	HRGM_Genome_1096	0.0142568
SPMP23_bin.32	TF01-11	TF01-11 sp001414325	208	Isolate	HRGM_Genome_2738	0.0268961
SPMP23_bin.34	Eubacterium_I	Eubacterium_I ramulus_A	17	Isolate	HRGM_Genome_0380	0.0190867
SPMP23_bin.36	Blautia_A	Blautia_A wexlerae	34	Isolate	HRGM_Genome_1343	0.0401325
SPMP23_bin.37	Bacteroides	Bacteroides stercoris	253	Isolate	HRGM_Genome_1209	0.0306868
SPMP23_bin.42	Ruminococcus_A	Ruminococcus_A sp003011855	314	Isolate	HRGM_Genome_2937	0.0291328
SPMP23_bin.43	Acetatifactor	Acetatifactor sp900066565	13	MAG	HRGM_Genome_3555	0.0180048
SPMP23_bin.45	Bifidobacterium	Bifidobacterium sp002742445	195	Isolate	HRGM_Genome_1100	0.0140593
SPMP23_bin.46	Collinsella		0	Isolate	HRGM_Genome_1007	0.0400645
SPMP23_bin.49	Faecalibacterium	Faecalibacterium prausnitzii_D	294	Isolate	HRGM_Genome_0127	0.027355
SPMP23_bin.5	Blautia_A	Blautia_A massiliensis	50	Isolate	HRGM_Genome_3071	0.0260099
SPMP23_bin.54	Blautia_A	Blautia_A sp900066165	35	MAG	HRGM_Genome_2813	0.0191181
SPMP23_bin.56	Ruminococcus_D	Ruminococcus_D bicirculans	291	Isolate	HRGM_Genome_1951	0.0268875
SPMP23_bin.57	Bifidobacterium	Bifidobacterium adolescentis	280	Isolate	HRGM_Genome_1090	0.0201084
SPMP23_bin.58	Parabacteroides	Parabacteroides distasonis	102	Isolate	HRGM_Genome_1722	0.0269735
SPMP23_bin.59	Dorea	Dorea longicatena	79	Isolate	HRGM_Genome_2952	0.0210522
SPMP23_bin.60	Fusicatenibacter	Fusicatenibacter saccharivorans	506	Isolate	HRGM_Genome_2888	0.018077
SPMP23_bin.61	Dorea	Dorea formicigenerans	49	Isolate	HRGM_Genome_2424	0.0275742
SPMP23_bin.65	Megamonas	Megamonas funiformis	131	Isolate	HRGM_Genome_3932	0.0173882
SPMP23_bin.66	KLE1615	KLE1615 sp900066985	10	MAG	HRGM_Genome_2343	0.0288728
SPMP23_bin.71	Gemmiger	Gemmiger formicilis	338	Isolate	HRGM_Genome_3357	0.0125499
SPMP23_bin.75	Clostridium_Q	Clostridium_Q sp003024715	125	Isolate	HRGM_Genome_1735	0.0189112
SPMP23_bin.78	Eubacterium_R	Eubacterium_R sp000436835	216	MAG	HRGM_Genome_3043	0.0235567
SPMP23_bin.8	Bacteroides	Bacteroides eggerthii	262	Isolate	HRGM_Genome_1201	0.0161582
SPMP23_bin.85	Parabacteroides	Parabacteroides merdae	258	Isolate	HRGM_Genome_1744	0.0224927
SPMP23_bin.86	Agathobacter	Agathobacter faecis	309	Isolate	HRGM_Genome_2278	0.0214167
SPMP23_bin.87	Faecalibacterium	Faecalibacterium prausnitzii_G	62	Isolate	HRGM_Genome_0116	0.0351567
SPMP23_bin.88	Faecalibacterium	Faecalibacterium prausnitzii	20	Isolate	HRGM_Genome_0105	0.0359878
SPMP23_bin.9	UBA9502	UBA9502 sp003480315	182	MAG	HRGM_Genome_2754	0.0308154
SPMP23_bin.90	Gemmiger	Gemmiger sp900539695	148	MAG	HRGM_Genome_3355	0.0266314
SPMP23_bin.91	Adlercreutzia	Adlercreutzia equolifaciens	4	Isolate	HRGM_Genome_1825	0.0281347
SPMP23_bin.92	Lachnospira	Lachnospira rogosae	251	Isolate	HRGM_Genome_1572	0.0166061
SPMP23_bin.93	Anaerobutyricum	Anaerobutyricum hallii	97	Isolate	HRGM_Genome_1549	0.0172192
SPMP23_bin.95	Eubacterium_G	Eubacterium_G ventriosum	55	Isolate	HRGM_Genome_2648	0.0192888
SPMP24_bin.1	Faecalibacterium		146	MAG	HRGM_Genome_0129	0.037623
SPMP24_bin.11	Dorea	Dorea longicatena	79	Isolate	HRGM_Genome_2952	0.0194416
SPMP24_bin.12	Faecalibacterium	Faecalibacterium prausnitzii_C	54	Isolate	HRGM_Genome_0112	0.0372119
SPMP24_bin.17	Ruminococcus_E	Ruminococcus_E bromii_B	94	Isolate	HRGM_Genome_1838	0.0345966
SPMP24_bin.22	Megamonas	Megamonas funiformis	131	Isolate	HRGM_Genome_3931	0.0180168
SPMP24_bin.25	Ruminococcus_C	Ruminococcus_C sp000433635	141	MAG	HRGM_Genome_3874	0.0451943
SPMP24_bin.26	Fusicatenibacter	Fusicatenibacter saccharivorans	506	Isolate	HRGM_Genome_2888	0.0194352
SPMP24_bin.28	Olsenella_B		167	Isolate	HRGM_Genome_1668	0.0185088
SPMP24_bin.30	Collinsella	Collinsella tanakaei	21	Isolate	HRGM_Genome_1520	0.0317734
SPMP24_bin.31	Blautia_A	Blautia_A sp900066165	35	MAG	HRGM_Genome_2813	0.0239982
SPMP24_bin.34	Anaerobutyricum	Anaerobutyricum hallii_A	16	Isolate	HRGM_Genome_1545	0.0300913
SPMP24_bin.35	Gemmiger	Gemmiger qucibialis	207	MAG	HRGM_Genome_3359	0.0368919
SPMP24_bin.36	Ruminococcus_B		92	Isolate	HRGM_Genome_0289	0.0438623
SPMP24_bin.4	Megasphaera	Megasphaera sp000417505	220	Isolate	HRGM_Genome_1916	0.0216044
SPMP24_bin.43	Anaerostipes	Anaerostipes hadrus	154	Isolate	HRGM_Genome_1892	0.0192065
SPMP24_bin.47	GCA-900066135	GCA-900066135 sp900543575	430	MAG	HRGM_Genome_2939	0.0228277
SPMP24_bin.49	Agathobaculum	Agathobaculum butyriciproducens	22	Isolate	HRGM_Genome_2859	0.043104
SPMP24_bin.50	Clostridium_Q	Clostridium_Q sp003024715	125	Isolate	HRGM_Genome_1735	0.0258362
SPMP24_bin.51	Acidaminococcus	Acidaminococcus provencensis	292	Isolate	HRGM_Genome_3658	0.0146834
SPMP24_bin.52	Gemmiger	Gemmiger formicilis	338	Isolate	HRGM_Genome_3357	0.0217936
SPMP24_bin.6	Ruminococcus_D	Ruminococcus_D bicirculans	291	Isolate	HRGM_Genome_1951	0.0342477
SPMP24_bin.60	Catenibacterium	Catenibacterium sp000437715	127	MAG	HRGM_Genome_2169	0.0157462
SPMP24_bin.62	CAG-81	CAG-81 sp900066535	74	MAG	HRGM_Genome_2265	0.0343261
SPMP24_bin.63	Agathobacter	Agathobacter faecis	309	Isolate	HRGM_Genome_2276	0.0215417
SPMP24_bin.66	Bifidobacterium	Bifidobacterium longum	284	Isolate	HRGM_Genome_1096	0.0214583
SPMP24_bin.67	Megasphaera_B	Megasphaera_B sp003467125	103	MAG	HRGM_Genome_1280	0.019156
SPMP24_bin.68	Dorea		49	Isolate	HRGM_Genome_2424	0.0287622
SPMP24_bin.69	Enterocloster	Enterocloster sp000431375	304	MAG	HRGM_Genome_3568	0.0197953
SPMP24_bin.7	Escherichia	Escherichia coli_D	236	Isolate	HRGM_Genome_0045	0.0441863
SPMP24_bin.70	Agathobacter	Agathobacter rectalis	101	Isolate	HRGM_Genome_1855	0.034574
SPMP24_bin.71	Faecalibacterium	Faecalibacterium sp900539945	143	MAG	HRGM_Genome_0118	0.0195247
SPMP24_bin.8	Blautia_A	Blautia_A sp900066335	606	MAG	HRGM_Genome_3072	0.0231598
SPMP24_bin.9	Eubacterium_R	Eubacterium_R sp003526845	285	MAG	HRGM_Genome_2780	0.016544
SPMP25_bin.1	Dorea	Dorea longicatena	79	Isolate	HRGM_Genome_2951	0.0253542
SPMP25_bin.11	Gemmiger	Gemmiger qucibialis	207	MAG	HRGM_Genome_3359	0.0183924
SPMP25_bin.15	Faecalibacterium	Faecalibacterium prausnitzii_E	31	Isolate	HRGM_Genome_0122	0.0306868
SPMP25_bin.19	Faecalibacterium	Faecalibacterium prausnitzii_G	62	Isolate	HRGM_Genome_0116	0.0330106
SPMP25_bin.21	Roseburia	Roseburia hominis	106	Isolate	HRGM_Genome_1867	0.036636
SPMP25_bin.27	Ruminococcus_E	Ruminococcus_E bromii_B	94	Isolate	HRGM_Genome_1838	0.0136892
SPMP25_bin.28	Blautia_A	Blautia_A massiliensis	50	Isolate	HRGM_Genome_3071	0.0249128
SPMP25_bin.29	Agathobacter	Agathobacter faecis	309	Isolate	HRGM_Genome_2276	0.0216813
SPMP25_bin.30	Bifidobacterium	Bifidobacterium adolescentis	280	Isolate	HRGM_Genome_1090	0.018737
SPMP25_bin.31	Bulleidia	Bulleidia sp900539965	158	MAG	HRGM_Genome_2778	0.0240059
SPMP25_bin.33	Klebsiella	Klebsiella pneumoniae	335	Isolate	HRGM_Genome_0055	0.0128959
SPMP25_bin.36	Romboutsia	Romboutsia timonensis	59	Isolate	HRGM_Genome_0408	0.0150391
SPMP25_bin.4	Ligilactobacillus	Ligilactobacillus ruminis	646	Isolate	HRGM_Genome_1329	0.0173181
SPMP25_bin.40	Clostridium	Clostridium sp900540255	118	MAG	HRGM_Genome_0248	0.010276
SPMP25_bin.41	CAG-1427		201	MAG	HRGM_Genome_2960	0.0106502
SPMP25_bin.42	Bifidobacterium	Bifidobacterium bifidum	263	Isolate	HRGM_Genome_1091	0.013482
SPMP25_bin.43	Adlercreutzia		3	MAG
SPMP25_bin.44	Faecalibacterium	Faecalibacterium prausnitzii_D	294	Isolate	HRGM_Genome_0111	0.0225072
SPMP25_bin.49	Blautia_A	Blautia_A sp900066165	35	MAG	HRGM_Genome_2812	0.0241987
SPMP25_bin.5	Mogibacterium	Mogibacterium sp002299625	247	MAG	HRGM_Genome_3241	0.0266739
SPMP25_bin.50	CAG-41	CAG-41 sp900066215	90	MAG	HRGM_Genome_2988	0.0271289
SPMP25_bin.51	Faecalibacterium	Faecalibacterium prausnitzii	20	Isolate	HRGM_Genome_0105	0.0298222
SPMP25_bin.53	Anaerobutyricum	Anaerobutyricum hallii	97	Isolate	HRGM_Genome_1549	0.0128434
SPMP25_bin.54	Anaerostipes	Anaerostipes hadrus	154	Isolate	HRGM_Genome_1892	0.0190301
SPMP25_bin.59	Agathobaculum	Agathobaculum butyriciproducens	22	Isolate	HRGM_Genome_2859	0.0286704
SPMP25_bin.61	Olsenella	Olsenella sp900538935	235	MAG	HRGM_Genome_4041	0.0402144
SPMP25_bin.62	GCA-900066135	GCA-900066135 sp900543575	430	MAG	HRGM_Genome_2939	0.0173065
SPMP25_bin.68	Megasphaera	Megasphaera elsdenii	583	Isolate	HRGM_Genome_1915	0.0260514
SPMP25_bin.7	CAG-180	CAG-180 sp000432435	364	MAG	HRGM_Genome_2982	0.0232193
SPMP25_bin.71	Roseburia	Roseburia intestinalis	139	Isolate	HRGM_Genome_1598	0.0200756
SPMP25_bin.72	Gemmiger	Gemmiger formicilis	338	Isolate	HRGM_Genome_3357	0.0227326
SPMP25_bin.73	Enterococcus	Enterococcus faecalis	190	Isolate	HRGM_Genome_2027	0.0132087
SPMP25_bin.76	CAG-279	CAG-279 sp000437795	279	MAG	HRGM_Genome_2934	0.0201413
SPMP25_bin.77	ER4	ER4 sp000765235	237	Isolate	HRGM_Genome_2113	0.0354234
SPMP25_bin.81	KLE1615	KLE1615 sp900066985	10	MAG	HRGM_Genome_2342	0.0267848
SPMP25_bin.82	Agathobacter	Agathobacter rectalis	101	Isolate	HRGM_Genome_1855	0.0233762
SPMP25_bin.83	Eubacterium_R	Eubacterium_R sp000436835	216	MAG	HRGM_Genome_3043	0.0252895
SPMP25_bin.84	Fusicatenibacter	Fusicatenibacter saccharivorans	506	Isolate	HRGM_Genome_2888	0.0251125
SPMP25_bin.85	Escherichia	Escherichia coli	236	Isolate	HRGM_Genome_0045	0.0294046
SPMP25_bin.86	Faecalibacterium	Faecalibacterium sp900539945	143	MAG	HRGM_Genome_0118	0.023602
SPMP25_bin.87	Lachnospira	Lachnospira sp003451515	29	Isolate	HRGM_Genome_1571	0.015987
SPMP25_bin.89	Catenibacterium	Catenibacterium sp000437715	127	MAG	HRGM_Genome_2169	0.0314674
SPMP25_bin.9	Bifidobacterium	Bifidobacterium longum	284	Isolate	HRGM_Genome_1096	0.0226815
SPMP25_bin.90	Olsenella_E	Olsenella_E sp003609875	111	MAG	HRGM_Genome_1658	0.040475
SPMP25_bin.91	CAG-303	CAG-303 sp000437755	479	MAG	HRGM_Genome_3712	0.0122882
SPMP25_bin.93	Ruminococcus_D	Ruminococcus_D bicirculans	291	Isolate	HRGM_Genome_1951	0.0270079
SPMP26_bin.1	Anaerobutyricum	Anaerobutyricum hallii	97	Isolate	HRGM_Genome_1549	0.0174879
SPMP26_bin.10	Olsenella_E	Olsenella_E sp003609875	111	MAG	HRGM_Genome_1658	0.0321868
SPMP26_bin.100	Blautia_A	Blautia_A sp003478765	269	MAG	HRGM_Genome_1344	0.0277243
SPMP26_bin.102	Coprococcus_A	Coprococcus_A catus	117	Isolate	HRGM_Genome_1891	0.0151289
SPMP26_bin.104	Fusicatenibacter	Fusicatenibacter saccharivorans	506	Isolate	HRGM_Genome_2888	0.0322493
SPMP26_bin.106	PeH17	PeH17 sp000435055	99	MAG	HRGM_Genome_2461	0.0215486
SPMP26_bin.107	Megasphaera	Megasphaera sp000417505	220	Isolate	HRGM_Genome_1916	0.021251
SPMP26_bin.110	Bifidobacterium	Bifidobacterium bifidum	263	Isolate	HRGM_Genome_1091	0.0185333
SPMP26_bin.111	CAG-41	CAG-41 sp900066215	90	MAG	HRGM_Genome_2988	0.0199253
SPMP26_bin.14	Gemmiger	Gemmiger qucibialis	207	MAG	HRGM_Genome_3359	0.0195953
SPMP26_bin.18	ER4	ER4 sp000765235	237	Isolate	HRGM_Genome_2113	0.0240751
SPMP26_bin.2	Dialister	Dialister sp900343095	609	Isolate	HRGM_Genome_3425	0.0219842
SPMP26_bin.20	CAG-83	CAG-83 sp001916855	300	MAG	HRGM_Genome_2224	0.0239216
SPMP26_bin.21	Blautia_A	Blautia_A wexlerae	34	Isolate	HRGM_Genome_1338	0.0265889
SPMP26_bin.24	CAG-568	CAG-568 sp000434395	303	MAG	HRGM_Genome_4069	0.0202203
SPMP26_bin.26	Merdibacter	Merdibacter sp900543035	122	MAG	HRGM_Genome_3040	0.0305196
SPMP26_bin.3	Coprococcus	Coprococcus sp900066115	61	Isolate	HRGM_Genome_1850	0.0206327
SPMP26_bin.36	CAG-110	CAG-110 sp000434635	76	MAG	HRGM_Genome_2683	0.0279823
SPMP26_bin.37	Ruminiclostridium_E	Ruminiclostridium_E siraeum	113	Isolate	HRGM_Genome_1898	0.0341807
SPMP26_bin.38	UBA7160		222	MAG	HRGM_Genome_3144	0.0304902
SPMP26_bin.41	Olsenella_B	Olsenella_B sp000752675	167	Isolate	HRGM_Genome_1661	0.0228057
SPMP26_bin.50	Megasphaera_B	Megasphaera_B sp003467125	103	MAG	HRGM_Genome_1280	0.0198797
SPMP26_bin.52	UBA7160		556	MAG	HRGM_Genome_3145	0.0239522
SPMP26_bin.53	Agathobacter	Agathobacter rectalis	101	Isolate	HRGM_Genome_1855	0.0412562
SPMP26_bin.59	Collinsella	Collinsella sp003469185	144	Isolate	HRGM_Genome_0448	0.0356338
SPMP26_bin.6	Ligilactobacillus	Ligilactobacillus ruminis	646	Isolate	HRGM_Genome_1329	0.0467849
SPMP26_bin.61	Ruminococcus_A	Ruminococcus_A sp003011855	314	Isolate	HRGM_Genome_2937	0.03162
SPMP26_bin.62	Mitsuokella	Mitsuokella multacida	47	Isolate	HRGM_Genome_1274	0.0434657
SPMP26_bin.67	CAG-177	CAG-177 sp003514385	142	MAG	HRGM_Genome_2874	0.0308154
SPMP26_bin.7	Bifidobacterium	Bifidobacterium longum	284	Isolate	HRGM_Genome_1096	0.0134673
SPMP26_bin.72	Olsenella_B		167	Isolate	HRGM_Genome_1668	0.0178193
SPMP26_bin.74	Faecalibacterium	Faecalibacterium prausnitzii_G	62	Isolate	HRGM_Genome_0108	0.0377613
SPMP26_bin.75	Anaerostipes	Anaerostipes hadrus	154	Isolate	HRGM_Genome_1892	0.0231376
SPMP26_bin.80	Evtepia	Evtepia sp004556345	374	MAG	HRGM_Genome_1741	0.0283604
SPMP26_bin.81	Senegalimassilia	Senegalimassilia anaerobia	140	Isolate	HRGM_Genome_1535	0.0425396
SPMP26_bin.82	CAG-170	CAG-170 sp900553545	355	MAG	HRGM_Genome_2011	0.0312752
SPMP26_bin.84	Agathobaculum	Agathobaculum butyriciproducens	22	Isolate	HRGM_Genome_2859	0.0301203
SPMP26_bin.85	Agathobacter	Agathobacter faecis	309	Isolate	HRGM_Genome_2276	0.0223197
SPMP26_bin.87	UMGS1293		137	MAG	HRGM_Genome_2489	0.0249606
SPMP26_bin.9	Prevotella	Prevotella sp900556795	564	MAG	HRGM_Genome_2578	0.0344273
SPMP26_bin.90	UBA1191	UBA1191 sp900549125	32	MAG	HRGM_Genome_3134	0.0224565
SPMP26_bin.92	Ruminococcus_C	Ruminococcus_C callidus	172	Isolate	HRGM_Genome_2750	0.0276447
SPMP26_bin.94	Dorea	Dorea longicatena	79	Isolate	HRGM_Genome_2952	0.0179148
SPMP26_bin.95	Blautia_A	Blautia_A sp900066335	606	MAG	HRGM_Genome_3072	0.0242142
SPMP26_bin.96	UBA7748	UBA7748 sp900314535	147	MAG	HRGM_Genome_3830	0.0470549
SPMP26_bin.99	CAG-269	CAG-269 sp000431335	567	MAG	HRGM_Genome_3826	0.0189675
SPMP27_bin.1	Acidaminococcus	Acidaminococcus intestini	321	Isolate	HRGM_Genome_0297	0.00685339
SPMP27_bin.11	Eggerthella	Eggerthella lenta	27	Isolate	HRGM_Genome_1680	0.0165835
SPMP27_bin.12	Fusobacterium_A	Fusobacterium_A sp900015295	326	Isolate	HRGM_Genome_4976	0.0194991
SPMP27_bin.14	Oscillibacter	Oscillibacter welbionis	264	MAG	HRGM_Genome_1968	0.0150338
SPMP27_bin.16	Oxalobacter	Oxalobacter formigenes	529	Isolate	HRGM_Genome_1323	0.0126158
SPMP27_bin.17	Phascolarctobacterium	Phascolarctobacterium faecium	265	Isolate	HRGM_Genome_3840	0.0111233
SPMP27_bin.20	Anaerotruncus	Anaerotruncus colihominis	465	Isolate	HRGM_Genome_2060	0.032312
SPMP27_bin.24	Fusicatenibacter	Fusicatenibacter saccharivorans	506	Isolate	HRGM_Genome_2888	0.0211617
SPMP27_bin.25	Alistipes_A	Alistipes_A indistinctus	198	Isolate	HRGM_Genome_1534	0.0131216
SPMP27_bin.26	Blautia_A	Blautia_A sp900066165	35	MAG	HRGM_Genome_2815	0.0250564
SPMP27_bin.28	Erysipelatoclostridium	Erysipelatoclostridium ramosum	176	Isolate	HRGM_Genome_0142	0.0105774
SPMP27_bin.30	Lachnospira	Lachnospira eligens_B	29	Isolate	HRGM_Genome_1567	0.0207942
SPMP27_bin.32	Butyricimonas	Butyricimonas faecihominis	109	MAG	HRGM_Genome_2073	0.0270424
SPMP27_bin.33	Ruminococcus_B	Ruminococcus_B gnavus	92	Isolate	HRGM_Genome_0284	0.0164483
SPMP27_bin.36	Odoribacter	Odoribacter splanchnicus	228	Isolate	HRGM_Genome_3191	0.0112245
SPMP27_bin.37	Roseburia	Roseburia inulinivorans	69	Isolate	HRGM_Genome_1591	0.0257128
SPMP27_bin.38	Alistipes	Alistipes onderdonkii	272	Isolate	HRGM_Genome_0211	0.0253057
SPMP27_bin.4	Evtepia	Evtepia gabavorous	206	MAG	HRGM_Genome_1738	0.0219559
SPMP27_bin.40	Anaerotignum	Anaerotignum lactatifermentans	78	Isolate	HRGM_Genome_3696	0.0291888
SPMP27_bin.46	Bifidobacterium	Bifidobacterium longum	284	Isolate	HRGM_Genome_1096	0.0292262
SPMP27_bin.48	Bilophila	Bilophila wadsworthia	242	Isolate	HRGM_Genome_1443	0.0154488
SPMP27_bin.5	Odoribacter	Odoribacter massiliensis	379	Isolate	HRGM_Genome_1253	0.0118108
SPMP27_bin.50	Flavonifractor	Flavonifractor plautii	215	Isolate	HRGM_Genome_2517	0.0278485
SPMP27_bin.51	Phocaeicola	Phocaeicola massiliensis	66	Isolate	HRGM_Genome_1809	0.0147093
SPMP27_bin.52	Parasutterella	Parasutterella sp000980495	38	MAG	HRGM_Genome_1367	0.0292355
SPMP27_bin.54	UBA1691	UBA1691 sp900544715	580	MAG	HRGM_Genome_3818	0.0112731
SPMP27_bin.57	Escherichia	Escherichia coli	236	Isolate	HRGM_Genome_0045	0.0297077
SPMP27_bin.58	Ruthenibacterium	Ruthenibacterium lactatiformans	151	Isolate	HRGM_Genome_2088	0.0296791
SPMP27_bin.59	Parabacteroides	Parabacteroides distasonis	102	Isolate	HRGM_Genome_1722	0.0227691
SPMP27_bin.67	Agathobaculum	Agathobaculum butyriciproducens	22	Isolate	HRGM_Genome_2859	0.0331395
SPMP27_bin.7	Desulfovibrio	Desulfovibrio fairfieldensis	320	Isolate	HRGM_Genome_1437	0.0236702
SPMP27_bin.71	Schaedlerella	Schaedlerella glycyrrhizinilyticum	132	Isolate	HRGM_Genome_1513	0.0198407
SPMP27_bin.72	Anaerostipes	Anaerostipes hadrus	154	Isolate	HRGM_Genome_1892	0.0188613
SPMP27_bin.76	Phocaeicola	Phocaeicola vulgatus	33	Isolate	HRGM_Genome_1807	0.0097932
SPMP27_bin.78	Enterocloster	Enterocloster bolteae	290	Isolate	HRGM_Genome_1107	0.0271983
SPMP27_bin.8	Bacteroides	Bacteroides uniformis	250	Isolate	HRGM_Genome_1425	0.0097357
SPMP27_bin.80	Clostridium_A	Clostridium_A leptum	540	Isolate	HRGM_Genome_2257	0.0215556
SPMP27_bin.83	Longicatena	Longicatena innocuum	65	Isolate	HRGM_Genome_0094	0.0100207
SPMP28_bin.10	Gemmiger	Gemmiger formicilis	338	Isolate	HRGM_Genome_3357	0.0357631
SPMP28_bin.103	Butyricicoccus_A	Butyricicoccus_A sp002395695	492	MAG	HRGM_Genome_3107	0.0254028
SPMP28_bin.104	Alistipes	Alistipes putredinis	452	Isolate	HRGM_Genome_0204	0.0184169
SPMP28_bin.107	Holdemanella	Holdemanella sp002299315	82	MAG	HRGM_Genome_1884	0.0391011
SPMP28_bin.108	CAG-279	CAG-279 sp000437795	279	MAG	HRGM_Genome_2934	0.0223197
SPMP28_bin.11	Phascolarctobacterium	Phascolarctobacterium faecium	265	Isolate	HRGM_Genome_3840	0.0191812
SPMP28_bin.12	Bacteroides	Bacteroides sp003545565	514	MAG	HRGM_Genome_1214	0.00217286
SPMP28_bin.123	Bifidobacterium	Bifidobacterium bifidum	263	Isolate	HRGM_Genome_1091	0.0130541
SPMP28_bin.125	Bacteroides	Bacteroides uniformis	250	Isolate	HRGM_Genome_1425	0.0159211
SPMP28_bin.127	Ruminococcus_E	Ruminococcus_E sp003526955	116	MAG	HRGM_Genome_1833	0.019416
SPMP28_bin.128	Parabacteroides	Parabacteroides merdae	258	Isolate	HRGM_Genome_1744	0.0218852
SPMP28_bin.13	Fusicatenibacter	Fusicatenibacter saccharivorans	506	Isolate	HRGM_Genome_2888	0.0206528
SPMP28_bin.130	Ruminococcus_D	Ruminococcus_D bicirculans	291	Isolate	HRGM_Genome_1951	0.0301978
SPMP28_bin.133	Bifidobacterium	Bifidobacterium longum	284	Isolate	HRGM_Genome_1096	0.0132524
SPMP28_bin.134	Phil1	Phil1 sp001940855	185	MAG	HRGM_Genome_2375	0.0354817
SPMP28_bin.137	Anaerostipes	Anaerostipes hadrus	154	Isolate	HRGM_Genome_1892	0.0221835
SPMP28_bin.140	Angelakisella	Angelakisella sp900547385	288	MAG	HRGM_Genome_3008	0.0202467
SPMP28_bin.141	KLE1615	KLE1615 sp900066985	10	MAG	HRGM_Genome_2342	0.0198862
SPMP28_bin.143	Lachnospira	Lachnospira eligens_B	29	Isolate	HRGM_Genome_1567	0.0226378
SPMP28_bin.15	Blautia_A	Blautia_A massiliensis	50	Isolate	HRGM_Genome_3071	0.0264958
SPMP28_bin.16	Bifidobacterium	Bifidobacterium adolescentis	280	Isolate	HRGM_Genome_1090	0.0181494
SPMP28_bin.17	Phocaeicola	Phocaeicola plebeius_A	93	MAG	HRGM_Genome_1479	0.0202996
SPMP28_bin.19	Faecalibacterium	Faecalibacterium sp900539945	143	MAG	HRGM_Genome_0118	0.023602
SPMP28_bin.2	Dialister	Dialister sp900343095	609	Isolate	HRGM_Genome_3425	0.0286429
SPMP28_bin.21	Lachnospira	Lachnospira sp900316325	152	MAG	HRGM_Genome_2853	0.0176707
SPMP28_bin.22	Gemmiger	Gemmiger qucibialis	207	MAG	HRGM_Genome_3359	0.0163531
SPMP28_bin.23	CAG-1427	CAG-1427 sp000436075	150	MAG	HRGM_Genome_2956	0.0260847
SPMP28_bin.24	UBA1820	UBA1820 sp002314265	584	MAG	HRGM_Genome_2445	0.0302463
SPMP28_bin.26	CAG-41	CAG-41 sp900066215	90	MAG	HRGM_Genome_2988	0.0279198
SPMP28_bin.29	Blautia_A	Blautia_A sp900066165	35	MAG	HRGM_Genome_2813	0.023655
SPMP28_bin.31	Alistipes_A	Alistipes_A sp900240235	392	Isolate	HRGM_Genome_2087	0.0213061
SPMP28_bin.32	Desulfovibrio		36	MAG	HRGM_Genome_1438	0.0305687
SPMP28_bin.33	Intestinibacter	Intestinibacter sp900540355	661	MAG	HRGM_Genome_3276	0.0196919
SPMP28_bin.34	CAG-170	CAG-170 sp002404795	128	MAG	HRGM_Genome_2013	0.0217725
SPMP28_bin.40	Barnesiella	Barnesiella intestinihominis	179	Isolate	HRGM_Genome_2765	0.0151395
SPMP28_bin.42	Agathobaculum	Agathobaculum butyriciproducens	22	Isolate	HRGM_Genome_2859	0.0367576
SPMP28_bin.43	Faecalibacterium	Faecalibacterium prausnitzii_G	62	Isolate	HRGM_Genome_0116	0.0335078
SPMP28_bin.44	Parabacteroides	Parabacteroides distasonis	102	Isolate	HRGM_Genome_1722	0.0238451
SPMP28_bin.48	ER4	ER4 sp000765235	237	Isolate	HRGM_Genome_2113	0.0280987
SPMP28_bin.50	UMGS1773	UMGS1773 sp003343725	11	MAG	HRGM_Genome_3396	0.0479831
SPMP28_bin.51	Klebsiella	Klebsiella pneumoniae	335	Isolate	HRGM_Genome_0055	0.0191244
SPMP28_bin.53	Alistipes	Alistipes obesi	488	Isolate	HRGM_Genome_0195	0.0141199
SPMP28_bin.59	CAG-177	CAG-177 sp003514385	142	MAG	HRGM_Genome_2874	0.0323329
SPMP28_bin.6	CAG-217	CAG-217 sp000436335	155	MAG	HRGM_Genome_3831	0.0326697
SPMP28_bin.60	Oscillibacter	Oscillibacter sp001916835	23	MAG	HRGM_Genome_2710	0.0279823
SPMP28_bin.63	CAG-170	CAG-170 sp000432135	134	MAG	HRGM_Genome_2014	0.0244085
SPMP28_bin.64	Ruminococcus_C	Ruminococcus_C sp000433635	141	MAG	HRGM_Genome_3874	0.0314471
SPMP28_bin.68	Faecalibacterium	Faecalibacterium prausnitzii_D	294	Isolate	HRGM_Genome_0111	0.0206126
SPMP28_bin.7	Faecalibacterium	Faecalibacterium prausnitzii_E	31	Isolate	HRGM_Genome_0122	0.0446863
SPMP28_bin.72	Megasphaera_B	Megasphaera_B sp003467125	103	MAG	HRGM_Genome_1280	0.0179567
SPMP28_bin.75	Faecalibacterium	Faecalibacterium prausnitzii	20	Isolate	HRGM_Genome_0105	0.0326909
SPMP28_bin.76	Senegalimassilia		140	Isolate
SPMP28_bin.77	Bilophila	Bilophila wadsworthia	242	Isolate	HRGM_Genome_1443	0.0198797
SPMP28_bin.79	Agathobacter	Agathobacter rectalis	101	Isolate	HRGM_Genome_1855	0.0335296
SPMP28_bin.8	CAG-103	CAG-103 sp000432375	578	MAG	HRGM_Genome_1962	0.0156539
SPMP28_bin.82	Alistipes	Alistipes shahii	123	Isolate	HRGM_Genome_0217	0.0154757
SPMP28_bin.83	Firm-11	Firm-11 sp900548145	456	MAG	HRGM_Genome_3166	0.021864
SPMP28_bin.85	CAG-238	CAG-238 sp900542245	478	MAG	HRGM_Genome_2677	0.0422174
SPMP28_bin.90	Akkermansia	Akkermansia muciniphila	260	Isolate	HRGM_Genome_1615	0.0230931
SPMP29_bin.11	Eubacterium	Eubacterium limosum	591	Isolate	HRGM_Genome_2514	0.0244085
SPMP29_bin.14	Gemmiger	Gemmiger formicilis	338	Isolate	HRGM_Genome_3357	0.0314978
SPMP29_bin.16	Collinsella	Collinsella sp003469185	144	Isolate	HRGM_Genome_0448	0.0394588
SPMP29_bin.2	Dialister	Dialister sp900343095	609	Isolate	HRGM_Genome_3425	0.0296031
SPMP29_bin.20	Alistipes	Alistipes putredinis	452	Isolate	HRGM_Genome_0204	0.0137637
SPMP29_bin.23	Acetatifactor	Acetatifactor sp900066365	77	MAG	HRGM_Genome_3556	0.0264788
SPMP29_bin.25	Mitsuokella	Mitsuokella sp003458855	233	MAG	HRGM_Genome_1277	0.0211822
SPMP29_bin.28	Enteroscipio		427	Novel
SPMP29_bin.29	Faecalibacterium	Faecalibacterium prausnitzii_G	62	Isolate	HRGM_Genome_0108	0.0294706
SPMP29_bin.3	Evtepia	Evtepia gabavorous	206	MAG	HRGM_Genome_1738	0.00668793
SPMP29_bin.31	Megasphaera_B	Megasphaera_B sp003467125	103	MAG	HRGM_Genome_1280	0.0230782
SPMP29_bin.32	Bacteroides	Bacteroides stercoris	253	Isolate	HRGM_Genome_1213	0.00734414
SPMP29_bin.33	Megamonas	Megamonas funiformis	131	Isolate	HRGM_Genome_3932	0.0177479
SPMP29_bin.36	Collinsella		0	Isolate
SPMP29_bin.37	Megasphaera_B	Megasphaera_B sp900549385	183	MAG	HRGM_Genome_4609	0.0134085
SPMP29_bin.39	CAG-177	CAG-177 sp003514385	142	MAG	HRGM_Genome_2874	0.0255573
SPMP29_bin.40	CAG-83	CAG-83 sp000431575	107	MAG	HRGM_Genome_2229	0.0256964
SPMP29_bin.42	Faecalibacterium	Faecalibacterium prausnitzii	20	Isolate	HRGM_Genome_0105	0.0267677
SPMP29_bin.43	Faecalibacterium	Faecalibacterium sp900539945	143	MAG	HRGM_Genome_0118	0.032218
SPMP29_bin.44	Holdemanella	Holdemanella sp002299315	82	MAG	HRGM_Genome_1884	0.0403924
SPMP29_bin.45	Bifidobacterium	Bifidobacterium sp002742445	195	Isolate	HRGM_Genome_1100	0.0160366
SPMP29_bin.46	Collinsella	Collinsella tanakaei	21	Isolate	HRGM_Genome_1520	0.0373358
SPMP29_bin.5	Agathobacter	Agathobacter faecis	309	Isolate	HRGM_Genome_2276	0.021493
SPMP29_bin.51	Megasphaera	Megasphaera sp000417505	220	Isolate	HRGM_Genome_1916	0.0243073
SPMP29_bin.54	Faecalibacterium	Faecalibacterium prausnitzii_C	54	Isolate	HRGM_Genome_0124	0.0264029
SPMP29_bin.56	Bifidobacterium	Bifidobacterium breve	100	Isolate	HRGM_Genome_1093	0.0260847
SPMP29_bin.58	Fusicatenibacter	Fusicatenibacter saccharivorans	506	Isolate	HRGM_Genome_2888	0.0209773
SPMP29_bin.6	Eubacterium_R	Eubacterium_R sp000436835	216	MAG	HRGM_Genome_3043	0.026879
SPMP29_bin.64	CAG-279	CAG-279 sp000437795	279	MAG	HRGM_Genome_2934	0.0209025
SPMP29_bin.65	Sellimonas	Sellimonas intestinalis	348	Isolate	HRGM_Genome_3376	0.0109789
SPMP29_bin.69	Blautia_A	Blautia_A sp900066335	606	MAG	HRGM_Genome_3072	0.0160255
SPMP29_bin.7	Phascolarctobacterium	Phascolarctobacterium faecium	265	Isolate	HRGM_Genome_3840	0.013112
SPMP29_bin.71	CAG-103	CAG-103 sp000432375	578	MAG	HRGM_Genome_1962	0.0158608
SPMP29_bin.72	Mogibacterium	Mogibacterium sp002299625	247	MAG	HRGM_Genome_3241	0.0280181
SPMP29_bin.77	Senegalimassilia	Senegalimassilia anaerobia	140	Isolate	HRGM_Genome_1535	0.0424808
SPMP29_bin.81	Bifidobacterium	Bifidobacterium longum	284	Isolate	HRGM_Genome_1096	0.0125499
SPMP29_bin.82	Mediterraneibacter	Mediterraneibacter torques	210	Isolate	HRGM_Genome_1506	0.0091338
SPMP29_bin.83	Agathobacter	Agathobacter rectalis	101	Isolate	HRGM_Genome_1855	0.0358457
SPMP29_bin.84	Bariatricus	Bariatricus comes	282	Isolate	HRGM_Genome_1248	0.0374603
SPMP29_bin.86	CAG-41	CAG-41 sp900066215	90	MAG	HRGM_Genome_2988	0.0412562
SPMP29_bin.88	Agathobaculum		582	Novel
SPMP29_bin.9	Acidaminococcus	Acidaminococcus intestini	321	Isolate	HRGM_Genome_0297	0.00748619
SPMP30_bin.10	Megasphaera	Megasphaera sp000417505	220	Isolate	HRGM_Genome_1916	0.0212578
SPMP30_bin.100	CAG-110	CAG-110 sp000435995	161	MAG	HRGM_Genome_2983	0.0263777
SPMP30_bin.101	Fusicatenibacter	Fusicatenibacter saccharivorans	506	Isolate	HRGM_Genome_2888	0.0179029
SPMP30_bin.102	Mediterraneibacter	Mediterraneibacter torques	210	Isolate	HRGM_Genome_1506	0.00956826
SPMP30_bin.103	Roseburia	Roseburia inulinivorans	69	Isolate	HRGM_Genome_1591	0.0263861
SPMP30_bin.107	CAG-110	CAG-110 sp000434635	76	MAG	HRGM_Genome_2683	0.0304804
SPMP30_bin.109	Desulfovibrio	Desulfovibrio fairfieldensis	320	Isolate	HRGM_Genome_1437	0.0288913
SPMP30_bin.11	Gemmiger	Gemmiger qucibialis	207	MAG	HRGM_Genome_3359	0.018077
SPMP30_bin.118	Bifidobacterium	Bifidobacterium pseudocatenulatum	18	Isolate	HRGM_Genome_1097	0.0164708
SPMP30_bin.12	Clostridium_Q	Clostridium_Q sp003024715	125	Isolate	HRGM_Genome_1735	0.03013
SPMP30_bin.127	Evtepia	Evtepia sp004556345	374	MAG	HRGM_Genome_1741	0.0257046
SPMP30_bin.13	Bifidobacterium	Bifidobacterium adolescentis	280	Isolate	HRGM_Genome_1090	0.0183802
SPMP30_bin.132	ER4	ER4 sp000765235	237	Isolate	HRGM_Genome_2113	0.0235341
SPMP30_bin.134	Agathobacter	Agathobacter rectalis	101	Isolate	HRGM_Genome_1853	0.0281077
SPMP30_bin.135	Alistipes	Alistipes obesi	488	Isolate	HRGM_Genome_0195	0.0192508
SPMP30_bin.137	Klebsiella	Klebsiella pneumoniae	335	Isolate	HRGM_Genome_0055	0.0259684
SPMP30_bin.140	Blautia_A	Blautia_A sp900066165	35	MAG	HRGM_Genome_2812	0.0384753
SPMP30_bin.142	CAG-274	CAG-274 sp000432155	2	MAG	HRGM_Genome_2373	0.0342813
SPMP30_bin.144	QAMX01	QAMX01 sp003149835	399	MAG	HRGM_Genome_5000	0.01361
SPMP30_bin.147	CAG-83	CAG-83 sp000435555	509	MAG	HRGM_Genome_2218	0.0318042
SPMP30_bin.149	UBA1394	UBA1394 sp900066845	130	MAG	HRGM_Genome_3208	0.0183619
SPMP30_bin.150	Collinsella		396	MAG
SPMP30_bin.151	Bacteroides	Bacteroides intestinalis	204	Isolate	HRGM_Genome_0236	0.00934582
SPMP30_bin.160	UBA11524	UBA11524 sp000437595	311	MAG	HRGM_Genome_3659	0.0273288
SPMP30_bin.161	Faecalitalea	Faecalitalea cylindroides	173	Isolate	HRGM_Genome_0378	0.02416
SPMP30_bin.162	Oscillibacter		491	Novel
SPMP30_bin.163	CAG-83	CAG-83 sp000431575	107	MAG	HRGM_Genome_2229	0.0316302
SPMP30_bin.164	ER4	ER4 sp900317525	174	MAG	HRGM_Genome_2111	0.0347555
SPMP30_bin.166	Faecalibacterium	Faecalibacterium prausnitzii_C	54	Isolate	HRGM_Genome_0124	0.0261514
SPMP30_bin.167	CAG-95	CAG-95 sp000438155	490	MAG	HRGM_Genome_3110	0.0343935
SPMP30_bin.168	Cloacibacillus	Cloacibacillus porcorum	223	Isolate	HRGM_Genome_1543	0.0198797
SPMP30_bin.169	Mediterraneibacter	Mediterraneibacter lactaris	226	Isolate	HRGM_Genome_1124	0.0145798
SPMP30_bin.17	Roseburia	Roseburia hominis	106	Isolate	HRGM_Genome_1867	0.026143
SPMP30_bin.170	CAG-1031	CAG-1031 sp000431215	89	MAG	HRGM_Genome_4037	0.0242995
SPMP30_bin.172	Anaerobutyricum	Anaerobutyricum hallii	97	Isolate	HRGM_Genome_1551	0.0251205
SPMP30_bin.174	Prevotella	Prevotella sp900547005	371	MAG	HRGM_Genome_4933	0.0396459
SPMP30_bin.175	Eubacterium_F	Eubacterium_F sp003491505	400	MAG	HRGM_Genome_2768	0.0186442
SPMP30_bin.176	Flavonifractor	Flavonifractor sp900549795	360	MAG	HRGM_Genome_2522	0.0104708
SPMP30_bin.177	Lachnospira	Lachnospira sp000437735	302	MAG	HRGM_Genome_3435	0.0293293
SPMP30_bin.178	Ruminococcus_D	Ruminococcus_D bicirculans	291	Isolate	HRGM_Genome_1951	0.025927
SPMP30_bin.18	Megasphaera_B	Megasphaera_B sp003467125	103	MAG	HRGM_Genome_1280	0.0195568
SPMP30_bin.184			553	Novel
SPMP30_bin.186	UBA5446	UBA5446 sp900546485	404	MAG	HRGM_Genome_2468	0.0257785
SPMP30_bin.189	Senegalimassilia	Senegalimassilia anaerobia	140	Isolate	HRGM_Genome_1535	0.0311545
SPMP30_bin.193	Bacteroides	Bacteroides clarus	234	Isolate	HRGM_Genome_1211	0.026572
SPMP30_bin.21	CAG-83	CAG-83 sp003539495	180	MAG	HRGM_Genome_2227	0.0184352
SPMP30_bin.25	CAG-1427	CAG-1427 sp900544455	24	MAG	HRGM_Genome_2958	0.0264535
SPMP30_bin.26	Phascolarctobacterium_A	Phascolarctobacterium_A succinatutens	28	Isolate	HRGM_Genome_1485	0.0474985
SPMP30_bin.29	UMGS1293		137	MAG	HRGM_Genome_2489	0.0248254
SPMP30_bin.31	Blautia_A	Blautia_A massiliensis	50	Isolate	HRGM_Genome_3070	0.0359048
SPMP30_bin.32	Coprococcus_A	Coprococcus_A catus	117	Isolate	HRGM_Genome_1891	0.024691
SPMP30_bin.34	CAG-177	CAG-177 sp003514385	142	MAG	HRGM_Genome_2874	0.0273987
SPMP30_bin.39	CAG-127	CAG-127 sp900319515	91	MAG	HRGM_Genome_2622	0.0192952
SPMP30_bin.4	GCA-900066995	GCA-900066995 sp900291955	601	Isolate	HRGM_Genome_2426	0.0180288
SPMP30_bin.41	TF01-11	TF01-11 sp003529475	645	MAG	HRGM_Genome_3212	0.0146419
SPMP30_bin.43	Desulfovibrio	Desulfovibrio legallii	337	MAG	HRGM_Genome_4110	0.0148239
SPMP30_bin.44			181	MAG	HRGM_Genome_3635	0.0251205
SPMP30_bin.5	Enterocloster	Enterocloster sp000431375	304	MAG	HRGM_Genome_3568	0.0159595
SPMP30_bin.56	Acetatifactor	Acetatifactor sp900066365	77	MAG	HRGM_Genome_3556	0.0265296
SPMP30_bin.6	CAG-217	CAG-217 sp000436335	155	MAG	HRGM_Genome_3831	0.0253138
SPMP30_bin.60	Megamonas	Megamonas funiformis	131	Isolate	HRGM_Genome_3931	0.0295084
SPMP30_bin.61	Parabacteroides	Parabacteroides distasonis	102	Isolate	HRGM_Genome_1722	0.0272156
SPMP30_bin.65	Slackia_A	Slackia_A isoflavoniconvertens	108	MAG	HRGM_Genome_1863	0.0382056
SPMP30_bin.67	Phocaeicola	Phocaeicola vulgatus	33	Isolate	HRGM_Genome_1815	0.017653
SPMP30_bin.69	Bilophila		313	Novel
SPMP30_bin.7	Bifidobacterium	Bifidobacterium longum	284	Isolate	HRGM_Genome_1096	0.0117881
SPMP30_bin.70	Faecalibacterium	Faecalibacterium prausnitzii	20	Isolate	HRGM_Genome_0105	0.0484925
SPMP30_bin.72	Adlercreutzia	Adlercreutzia equolifaciens	4	Isolate	HRGM_Genome_1825	0.0339362
SPMP30_bin.74	Bacteroides	Bacteroides uniformis	250	Isolate	HRGM_Genome_1425	0.0138585
SPMP30_bin.75	Erysipelatoclostridium	Erysipelatoclostridium sp000752095	30	Isolate	HRGM_Genome_1727	0.0200822
SPMP30_bin.78	SFEL01	SFEL01 sp004557245	227	MAG	HRGM_Genome_3345	0.0428949
SPMP30_bin.8	PeH17	PeH17 sp000435055	99	MAG	HRGM_Genome_2461	0.0161305
SPMP30_bin.80	Ruminococcus_A	Ruminococcus_A sp003011855	314	Isolate	HRGM_Genome_2937	0.0197824
SPMP30_bin.81	Firm-11	Firm-11 sp900540045	186	MAG	HRGM_Genome_3632	0.0238146
SPMP30_bin.83	Gemmiger	Gemmiger sp900540595	7	MAG	HRGM_Genome_3358	0.0341472
SPMP30_bin.84	CAG-83	CAG-83 sp900545585	518	MAG	HRGM_Genome_2222	0.0233089
SPMP30_bin.86	CAG-485	CAG-485 sp900541835	551	MAG	HRGM_Genome_3084	0.0136595
SPMP30_bin.87	Blautia_A	Blautia_A obeum	26	Isolate	HRGM_Genome_1361	0.0199383
SPMP30_bin.88	CAG-170		112	MAG	HRGM_Genome_2017	0.0382696
SPMP30_bin.9	Mogibacterium	Mogibacterium sp002299625	247	MAG	HRGM_Genome_3241	0.0299565
SPMP30_bin.90	Alistipes	Alistipes putredinis	452	Isolate	HRGM_Genome_0204	0.0153631
SPMP30_bin.91	UBA738	UBA738 sp003522945	145	MAG	HRGM_Genome_2830	0.0260016
SPMP30_bin.93	Anaerostipes	Anaerostipes hadrus	154	Isolate	HRGM_Genome_1892	0.0179088
SPMP30_bin.97	Acidaminococcus	Acidaminococcus intestini	321	Isolate	HRGM_Genome_0297	0.00651696
SPMP30_bin.98	Akkermansia	Akkermansia sp001580195	431	Isolate	HRGM_Genome_1612	0.0341138
SPMP31_bin.10	Bifidobacterium	Bifidobacterium longum	284	Isolate	HRGM_Genome_1096	0.0116525
SPMP31_bin.100			368	Novel
SPMP31_bin.104	UMGS1773	UMGS1773 sp003343725	11	MAG	HRGM_Genome_3396	0.0389696
SPMP31_bin.109	Clostridium_A	Clostridium_A leptum	540	Isolate	HRGM_Genome_2257	0.0400509
SPMP31_bin.11	Dorea	Dorea longicatena	79	Isolate	HRGM_Genome_2952	0.018095
SPMP31_bin.110	Klebsiella	Klebsiella pneumoniae	335	Isolate	HRGM_Genome_0055	0.0123208
SPMP31_bin.114	CAG-170	CAG-170 sp900545925	295	MAG	HRGM_Genome_2016	0.016623
SPMP31_bin.116			495	MAG	HRGM_Genome_2134	0.0243773
SPMP31_bin.119	SFEL01	SFEL01 sp004557245	227	MAG	HRGM_Genome_3345	0.0321244
SPMP31_bin.126	Catenibacterium	Catenibacterium sp000437715	127	MAG	HRGM_Genome_2169	0.0348353
SPMP31_bin.128	Bifidobacterium	Bifidobacterium pseudocatenulatum	18	Isolate	HRGM_Genome_1097	0.0306474
SPMP31_bin.130	ER4	ER4 sp900317525	174	MAG	HRGM_Genome_2111	0.0310544
SPMP31_bin.131	UMGS911	UMGS911 sp900545935	415	MAG	HRGM_Genome_3066	0.0139135
SPMP31_bin.133	Ruminiclostridium_E	Ruminiclostridium_E siraeum	113	Isolate	HRGM_Genome_1898	0.0343823
SPMP31_bin.135	SFFH01	SFFH01 sp900542395	44	MAG	HRGM_Genome_2308	0.028652
SPMP31_bin.14	CAG-274	CAG-274 sp900545305	2	MAG	HRGM_Genome_2374	0.0170283
SPMP31_bin.142	KLE1615	KLE1615 sp900066985	10	MAG	HRGM_Genome_2342	0.0273026
SPMP31_bin.145	Blautia_A	Blautia_A massiliensis	50	Isolate	HRGM_Genome_3071	0.0216114
SPMP31_bin.148	Gemmiger	Gemmiger formicilis	338	Isolate	HRGM_Genome_3357	0.0249925
SPMP31_bin.149	CAG-521		652	MAG	HRGM_Genome_2671	0.0244163
SPMP31_bin.150	Evtepia	Evtepia sp900546255	85	MAG	HRGM_Genome_1740	0.0224204
SPMP31_bin.151	Ruminococcus_H	Ruminococcus_H sp900552925	136	MAG	HRGM_Genome_2284	0.018472
SPMP31_bin.157	UMGS1375	UMGS1375 sp900066615	104	MAG	HRGM_Genome_2703	0.0315181
SPMP31_bin.158	Agathobacter	Agathobacter faecis	309	Isolate	HRGM_Genome_2276	0.0257046
SPMP31_bin.161	Megasphaera	Megasphaera sp000417505	220	Isolate	HRGM_Genome_1916	0.0245572
SPMP31_bin.163	Desulfovibrio	Desulfovibrio legallii	337	MAG	HRGM_Genome_4110	0.0162638
SPMP31_bin.164	Escherichia	Escherichia flexneri	236	Isolate	HRGM_Genome_0045	0.0450984
SPMP31_bin.166	CAG-177	CAG-177 sp003514385	142	MAG	HRGM_Genome_2874	0.0243461
SPMP31_bin.168	Anaerobutyricum	Anaerobutyricum hallii	97	Isolate	HRGM_Genome_1549	0.0175408
SPMP31_bin.170	UBA11774	UBA11774 sp003507655	114	MAG	HRGM_Genome_3639	0.0271462
SPMP31_bin.171	Fusicatenibacter	Fusicatenibacter saccharivorans	506	Isolate	HRGM_Genome_2888	0.0146989
SPMP31_bin.172	SFFH01	SFFH01 sp900548125	370	MAG
SPMP31_bin.174	Acetatifactor	Acetatifactor sp900066565	13	MAG	HRGM_Genome_3555	0.047293
SPMP31_bin.175	GCA-900066995	GCA-900066995 sp900291955	601	Isolate	HRGM_Genome_2426	0.0128481
SPMP31_bin.177	CAG-1427	CAG-1427 sp000436075	150	MAG	HRGM_Genome_2956	0.0208957
SPMP31_bin.179	UBA7102		539	MAG	HRGM_Genome_3150	0.0200756
SPMP31_bin.182	Ruminococcus_D	Ruminococcus_D bicirculans	291	Isolate	HRGM_Genome_1951	0.0294612
SPMP31_bin.185	Mediterraneibacter	Mediterraneibacter torques	210	Isolate	HRGM_Genome_1506	0.0095114
SPMP31_bin.187	NK3B98		188	MAG	HRGM_Genome_3080	0.0280808
SPMP31_bin.188	UMGS1633	UMGS1633 sp900553645	19	MAG	HRGM_Genome_3411	0.0295084
SPMP31_bin.192	CAG-83	CAG-83 sp001916855	300	MAG	HRGM_Genome_2224	0.025985
SPMP31_bin.194	Ruminococcus_A	Ruminococcus_A sp003011855	314	Isolate	HRGM_Genome_2937	0.0273201
SPMP31_bin.2	Dorea	Dorea sp900312975	126	Isolate
SPMP31_bin.20	Angelakisella	Angelakisella sp900547385	288	MAG	HRGM_Genome_3008	0.027893
SPMP31_bin.21	Faecalibacterium	Faecalibacterium prausnitzii_G	62	Isolate	HRGM_Genome_0108	0.0288451
SPMP31_bin.23	Holdemanella	Holdemanella sp002299315	82	MAG	HRGM_Genome_1884	0.0342365
SPMP31_bin.25	UMGS1975		619	MAG	HRGM_Genome_3302	0.0226596
SPMP31_bin.27	CAG-41	CAG-41 sp900066215	90	MAG	HRGM_Genome_2988	0.0339362
SPMP31_bin.28	CAG-110	CAG-110 sp000434635	76	MAG	HRGM_Genome_2683	0.0312048
SPMP31_bin.3	RC9	RC9 sp000433355	352	MAG	HRGM_Genome_3331	0.0186689
SPMP31_bin.30	Anaerostipes	Anaerostipes hadrus	154	Isolate	HRGM_Genome_1892	0.0218429
SPMP31_bin.31	RUG612		559	Novel	HRGM_Genome_3098	0.0380016
SPMP31_bin.32	Dorea	Dorea formicigenerans	49	Isolate	HRGM_Genome_2422	0.0426576
SPMP31_bin.34	UBA738	UBA738 sp003522945	145	MAG	HRGM_Genome_2830	0.0326591
SPMP31_bin.35	Olsenella_E	Olsenella_E sp003609875	111	MAG	HRGM_Genome_1658	0.0334316
SPMP31_bin.36	UMGS1071	UMGS1071 sp900542375	574	MAG	HRGM_Genome_2255	0.032861
SPMP31_bin.4	Bifidobacterium	Bifidobacterium adolescentis	280	Isolate	HRGM_Genome_1090	0.015719
SPMP31_bin.41	CAG-103	CAG-103 sp900543625	37	MAG	HRGM_Genome_1958	0.0294612
SPMP31_bin.44	CAG-170	CAG-170 sp003516765	230	MAG	HRGM_Genome_2413	0.0207875
SPMP31_bin.46			622	MAG	HRGM_Genome_3773	0.0303631
SPMP31_bin.47	Agathobaculum	Agathobaculum butyriciproducens	22	Isolate	HRGM_Genome_2859	0.0274951
SPMP31_bin.49	Eisenbergiella	Eisenbergiella sp900066775	278	MAG	HRGM_Genome_3702	0.0239982
SPMP31_bin.5	Eubacterium_G	Eubacterium_G sp000435815	157	MAG	HRGM_Genome_2650	0.0134036
SPMP31_bin.50	Phocaeicola	Phocaeicola plebeius_A	93	MAG	HRGM_Genome_1479	0.0342254
SPMP31_bin.52	CAG-417	CAG-417 sp000432835	171	MAG	HRGM_Genome_3459	0.0204989
SPMP31_bin.57	Dorea	Dorea sp900543315	194	MAG	HRGM_Genome_1940	0.0292262
SPMP31_bin.6	Faecalibacterium	Faecalibacterium prausnitzii_C	54	Isolate	HRGM_Genome_0124	0.0305589
SPMP31_bin.60	Blautia_A	Blautia_A sp900542045	389	MAG	HRGM_Genome_5022	0.0251045
SPMP31_bin.62	Bacteroides	Bacteroides uniformis	250	Isolate	HRGM_Genome_1431	0.0250085
SPMP31_bin.64	Parabacteroides	Parabacteroides distasonis	102	Isolate	HRGM_Genome_1720	0.0173531
SPMP31_bin.69	Firm-11	Firm-11 sp900540045	186	MAG	HRGM_Genome_3632	0.0349841
SPMP31_bin.73	Phascolarctobacterium_A		28	Isolate	HRGM_Genome_1485	0.043496
SPMP31_bin.75	UMGS1338	UMGS1338 sp900550805	391	MAG	HRGM_Genome_2456	0.0237917
SPMP31_bin.8	Alistipes	Alistipes putredinis	452	Isolate	HRGM_Genome_0204	0.0169306
SPMP31_bin.81	Coprococcus_A	Coprococcus_A catus	117	Isolate	HRGM_Genome_1891	0.0242762
SPMP31_bin.84	Faecalitalea	Faecalitalea cylindroides	173	Isolate	HRGM_Genome_0378	0.0249765
SPMP31_bin.85	UBA1394	UBA1394 sp900538575	504	MAG	HRGM_Genome_3836	0.00787023
SPMP31_bin.9	Ruminococcus_E	Ruminococcus_E bromii_B	94	Isolate	HRGM_Genome_1838	0.0169996
SPMP31_bin.90	CAG-83	CAG-83 sp900552725	273	MAG	HRGM_Genome_2220	0.0222838
SPMP31_bin.93	Faecalibacterium	Faecalibacterium sp900539945	143	MAG	HRGM_Genome_0118	0.0233238
SPMP31_bin.94	Gemmiger	Gemmiger qucibialis	207	MAG	HRGM_Genome_3359	0.0135903
SPMP31_bin.99	Agathobacter	Agathobacter rectalis	101	Isolate	HRGM_Genome_1855	0.0250404
SPMP32_bin.14	Gemmiger	Gemmiger formicilis	338	Isolate	HRGM_Genome_3357	0.0244319
SPMP32_bin.15	Anaerostipes	Anaerostipes hadrus	154	Isolate	HRGM_Genome_1892	0.0364063
SPMP32_bin.16	Sellimonas	Sellimonas intestinalis	348	Isolate	HRGM_Genome_3376	0.0134427
SPMP32_bin.19	Bifidobacterium	Bifidobacterium longum	284	Isolate	HRGM_Genome_1096	0.0329785
SPMP32_bin.23	Collinsella	Collinsella sp900548365	476	MAG	HRGM_Genome_1524	0.0337047
SPMP32_bin.24	Phascolarctobacterium	Phascolarctobacterium faecium	265	Isolate	HRGM_Genome_3840	0.013428
SPMP32_bin.25	Blautia_A	Blautia_A sp000433815	170	MAG	HRGM_Genome_3743	0.0293857
SPMP32_bin.28	Enterocloster	Enterocloster sp900541315	460	MAG	HRGM_Genome_3569	0.0228424
SPMP32_bin.31	Succinivibrio	Succinivibrio sp900552905	51	MAG	HRGM_Genome_3064	0.0120573
SPMP32_bin.35	Ruminococcus_B	Ruminococcus_B gnavus	92	Isolate	HRGM_Genome_0289	0.0175055
SPMP32_bin.37	Klebsiella	Klebsiella quasipneumoniae	202	Isolate	HRGM_Genome_0047	0.0430441
SPMP32_bin.38	Erysipelatoclostridium	Erysipelatoclostridium ramosum	176	Isolate	HRGM_Genome_0142	0.0166457
SPMP32_bin.39	Clostridium_U	Clostridium_U hiranonis	363	Isolate	HRGM_Genome_1293	0.0324587
SPMP32_bin.40	Phocaeicola	Phocaeicola dorei	33	Isolate	HRGM_Genome_1799	0.0108312
SPMP32_bin.45	Acidaminococcus	Acidaminococcus provencensis	292	Isolate	HRGM_Genome_3658	0.00675112
SPMP32_bin.51	Collinsella		211	Novel
SPMP32_bin.52	Megasphaera	Megasphaera sp000417505	220	Isolate	HRGM_Genome_1916	0.0376983
SPMP32_bin.53	Bifidobacterium	Bifidobacterium adolescentis	280	Isolate	HRGM_Genome_1090	0.0325429
SPMP32_bin.54	Mitsuokella	Mitsuokella multacida	47	Isolate	HRGM_Genome_1274	0.028433
SPMP32_bin.6	Desulfovibrio	Desulfovibrio sp900319575	513	MAG	HRGM_Genome_2249	0.0190427
SPMP32_bin.9	Mediterraneibacter	Mediterraneibacter torques	210	Isolate	HRGM_Genome_1506	0.0145747
SPMP33_bin.1	Acidaminococcus	Acidaminococcus intestini	321	Isolate	HRGM_Genome_0297	0.00668092
SPMP33_bin.10	Enterocloster	Enterocloster bolteae	290	Isolate	HRGM_Genome_1107	0.0110313
SPMP33_bin.12	Flavonifractor	Flavonifractor plautii	215	Isolate	HRGM_Genome_2517	0.0214721
SPMP33_bin.2	Eggerthella	Eggerthella lenta	27	Isolate	HRGM_Genome_1680	0.0166513
SPMP33_bin.20	Faecalimonas	Faecalimonas umbilicata	119	Isolate	HRGM_Genome_0283	0.0277686
SPMP33_bin.22	Parabacteroides	Parabacteroides distasonis	102	Isolate	HRGM_Genome_1722	0.0223988
SPMP33_bin.26	Faecalimonas	Faecalimonas nexilis	522	Isolate	HRGM_Genome_2528	0.0205657
SPMP33_bin.28	Faecalibacterium	Faecalibacterium prausnitzii_G	62	Isolate	HRGM_Genome_0106	0.0252331
SPMP33_bin.29	Acutalibacter	Acutalibacter sp000432995	496	MAG	HRGM_Genome_3708	0.0430591
SPMP33_bin.3	Anaerostipes	Anaerostipes caccae	372	Isolate	HRGM_Genome_3845	0.00238907
SPMP33_bin.30	Agathobaculum		516	MAG	HRGM_Genome_2910	0.0393524
SPMP33_bin.34	Streptococcus	Streptococcus gallolyticus	244	Isolate	HRGM_Genome_1055	0.0114018
SPMP33_bin.42	An7		484	Novel
SPMP33_bin.43	Longicatena	Longicatena innocuum	65	Isolate	HRGM_Genome_0094	0.01192
SPMP33_bin.47	Bacteroides	Bacteroides thetaiotaomicron	214	Isolate	HRGM_Genome_1407	0.0278841
SPMP33_bin.48	Slackia_A	Slackia_A equolifaciens	277	Novel
SPMP33_bin.49	Bilophila	Bilophila wadsworthia	242	Isolate	HRGM_Genome_1443	0.0161693
SPMP33_bin.5	Phascolarctobacterium	Phascolarctobacterium faecium	265	Isolate	HRGM_Genome_3840	0.0159705
SPMP33_bin.53	Escherichia	Escherichia coli_D	236	Isolate	HRGM_Genome_0045	0.0387996
SPMP33_bin.57	Dorea	Dorea longicatena	79	Isolate	HRGM_Genome_2952	0.0258692
SPMP33_bin.60	Blautia	Blautia sp900541955	175	MAG	HRGM_Genome_3455	0.0194607
SPMP33_bin.62	Fusobacterium_A	Fusobacterium_A mortiferum	381	Isolate	HRGM_Genome_1844	0.0186072
SPMP33_bin.63	Enterocloster	Enterocloster aldenensis	120	MAG	HRGM_Genome_1111	0.0225869
SPMP33_bin.64	Bacteroides	Bacteroides uniformis	250	Isolate	HRGM_Genome_1425	0.0162415
SPMP33_bin.65	Veillonella_A	Veillonella_A magna	537	Isolate	HRGM_Genome_4073	0.0212028
SPMP33_bin.66	Phocaeicola	Phocaeicola vulgatus	33	Isolate	HRGM_Genome_1807	0.0189174
SPMP33_bin.67	UMGS1293		137	MAG	HRGM_Genome_2489	0.02746
SPMP33_bin.68	Erysipelatoclostridium	Erysipelatoclostridium ramosum	176	Isolate	HRGM_Genome_0142	0.00822405
SPMP33_bin.7	CAG-1427	CAG-1427 sp000435475	341	MAG	HRGM_Genome_3033	0.0369777
SPMP33_bin.77	CAG-274	CAG-274 sp900545305	2	MAG	HRGM_Genome_2374	0.0315792
SPMP33_bin.79	Bifidobacterium	Bifidobacterium longum	284	Isolate	HRGM_Genome_1096	0.0117881
SPMP33_bin.8	Streptococcus		640	Isolate
SPMP33_bin.80	Limosilactobacillus	Limosilactobacillus mucosae	6	Isolate	HRGM_Genome_1945	0.0343486
SPMP33_bin.82	Ruminococcus_B	Ruminococcus_B gnavus	92	Isolate	HRGM_Genome_0289	0.0179988
SPMP33_bin.84	Bacteroides	Bacteroides stercoris	253	Isolate	HRGM_Genome_1209	0.0226232
SPMP33_bin.86	Bifidobacterium	Bifidobacterium bifidum	263	Isolate	HRGM_Genome_1091	0.011603
SPMP34_bin.10	Streptococcus	Streptococcus salivarius	53	Isolate	HRGM_Genome_2081	0.035669
SPMP34_bin.15	Enterocloster	Enterocloster bolteae	290	Isolate	HRGM_Genome_1107	0.0281977
SPMP34_bin.16	Blautia_A	Blautia_A sp003471165	523	MAG	HRGM_Genome_1355	0.0390353
SPMP34_bin.2	Bifidobacterium	Bifidobacterium bifidum	263	Isolate	HRGM_Genome_1091	0.0113796
SPMP34_bin.21	Bacteroides	Bacteroides stercoris	253	Isolate	HRGM_Genome_1213	0.0205056
SPMP34_bin.27	Agathobaculum		486	MAG	HRGM_Genome_2912	0.0279823
SPMP34_bin.3	Ruminococcus_C	Ruminococcus_C sp000433635	141	MAG	HRGM_Genome_3874	0.031712
SPMP34_bin.30	Bilophila	Bilophila wadsworthia	242	Isolate	HRGM_Genome_1443	0.0298414
SPMP34_bin.32	Ruminococcus_E	Ruminococcus_E bromii_B	94	Isolate	HRGM_Genome_1838	0.02296
SPMP34_bin.37	Lawsonibacter	Lawsonibacter sp900545895	426	MAG	HRGM_Genome_1144	0.0390616
SPMP34_bin.4	Bifidobacterium	Bifidobacterium longum	284	Isolate	HRGM_Genome_1096	0.0226524
SPMP34_bin.45	Bacteroides	Bacteroides thetaiotaomicron	214	Isolate	HRGM_Genome_1407	0.0265974
SPMP34_bin.47	Faecalibacterium	Faecalibacterium prausnitzii_D	294	Isolate	HRGM_Genome_0127	0.0206797
SPMP34_bin.5	Ruminococcus_B	Ruminococcus_B gnavus	92	Isolate	HRGM_Genome_0289	0.0325957
SPMP34_bin.50	Ruminococcus_D	Ruminococcus_D bicirculans	291	Isolate	HRGM_Genome_1951	0.0263692
SPMP34_bin.51	Senegalimassilia	Senegalimassilia anaerobia	140	Isolate	HRGM_Genome_1535	0.0432693
SPMP34_bin.53	Streptococcus	Streptococcus pasteurianus	244	Isolate	HRGM_Genome_1056	0.0115626
SPMP34_bin.56	Klebsiella	Klebsiella pneumoniae	335	Isolate	HRGM_Genome_0055	0.0144973
SPMP34_bin.57	Bifidobacterium	Bifidobacterium adolescentis	280	Isolate	HRGM_Genome_1090	0.0153417
SPMP34_bin.58	Anaerostipes	Anaerostipes caccae	372	Isolate	HRGM_Genome_3845	0.0270338
SPMP34_bin.59	Sellimonas		562	Novel
SPMP34_bin.6	CAG-217	CAG-217 sp000436335	155	MAG	HRGM_Genome_3831	0.0127862
SPMP34_bin.62	Dorea	Dorea faecis	63	Isolate	HRGM_Genome_1632	0.0390484
SPMP34_bin.64	Evtepia	Evtepia sp900546255	85	MAG	HRGM_Genome_1740	0.0359997
SPMP34_bin.65	Enterocloster	Enterocloster sp900538485	454	MAG	HRGM_Genome_1217	0.00969473
SPMP34_bin.66	Parabacteroides	Parabacteroides distasonis	102	Isolate	HRGM_Genome_1722	0.0267933
SPMP34_bin.68	Blautia	Blautia sp000436935	312	MAG	HRGM_Genome_3441	0.0198018
SPMP34_bin.7	Dialister	Dialister sp900343095	609	Isolate	HRGM_Genome_3425	0.038308
SPMP34_bin.72	Adlercreutzia	Adlercreutzia equolifaciens	4	Isolate	HRGM_Genome_1827	0.0328183
SPMP34_bin.74	Megasphaera	Megasphaera sp000417505	220	Isolate	HRGM_Genome_1916	0.021486
SPMP34_bin.75	Longicatena	Longicatena innocuum	65	Isolate	HRGM_Genome_0094	0.0310144
SPMP34_bin.77	Blautia_A	Blautia_A massiliensis	50	Isolate	HRGM_Genome_3070	0.0448442
SPMP34_bin.8	Dorea	Dorea sp900543315	194	MAG	HRGM_Genome_1940	0.0161084
SPMP34_bin.9	Agathobacter	Agathobacter faecis	309	Isolate	HRGM_Genome_2278	0.0210318
SPMP35_bin.1	Ruminococcus_E	Ruminococcus_E sp900314705	373	MAG	HRGM_Genome_3270	0.0221335
SPMP35_bin.11	UBA1394	UBA1394 sp900066845	130	MAG	HRGM_Genome_3208	0.0232939
SPMP35_bin.13	CAG-41	CAG-41 sp900066215	90	MAG	HRGM_Genome_2988	0.0215974
SPMP35_bin.14	Eubacterium_G		5	MAG	HRGM_Genome_2925	0.0444041
SPMP35_bin.15	Anaerobutyricum	Anaerobutyricum hallii_A	16	Isolate	HRGM_Genome_1550	0.0363462
SPMP35_bin.16	Sellimonas	Sellimonas intestinalis	348	Isolate	HRGM_Genome_3376	0.0151183
SPMP35_bin.2	CAG-217	CAG-217 sp000436335	155	MAG	HRGM_Genome_3831	0.0244085
SPMP35_bin.20	Mediterraneibacter	Mediterraneibacter lactaris	226	Isolate	HRGM_Genome_1124	0.024284
SPMP35_bin.22	Escherichia	Escherichia coli_D	236	Isolate	HRGM_Genome_0045	0.0245729
SPMP35_bin.23	Roseburia	Roseburia intestinalis	139	Isolate	HRGM_Genome_1598	0.0170802
SPMP35_bin.24	Fusicatenibacter	Fusicatenibacter saccharivorans	506	Isolate	HRGM_Genome_2888	0.0269047
SPMP35_bin.27	Parabacteroides	Parabacteroides merdae	258	Isolate	HRGM_Genome_1744	0.0157517
SPMP35_bin.29	GCA-900066135	GCA-900066135 sp900543575	430	MAG	HRGM_Genome_2939	0.0260016
SPMP35_bin.30	ER4	ER4 sp000765235	237	Isolate	HRGM_Genome_2113	0.0343149
SPMP35_bin.32	UBA11774	UBA11774 sp003507655	114	MAG	HRGM_Genome_3639	0.0303436
SPMP35_bin.34	Blautia_A	Blautia_A wexlerae	34	Isolate	HRGM_Genome_1338	0.0230486
SPMP35_bin.35	Evtepia	Evtepia gabavorous	206	MAG	HRGM_Genome_1738	0.0181433
SPMP35_bin.36	Akkermansia	Akkermansia muciniphila	260	Isolate	HRGM_Genome_1615	0.0254922
SPMP35_bin.37	Roseburia	Roseburia hominis	106	Isolate	HRGM_Genome_1867	0.0216953
SPMP35_bin.38	Coprococcus_A	Coprococcus_A catus	117	Isolate	HRGM_Genome_1891	0.0188053
SPMP35_bin.40	Faecalibacterium	Faecalibacterium prausnitzii_G	62	Isolate	HRGM_Genome_0116	0.024691
SPMP35_bin.41	UMGS1418	UMGS1418 sp900551595	569	MAG	HRGM_Genome_3039	0.0258692
SPMP35_bin.42	Blautia_A	Blautia_A sp900066165	35	MAG	HRGM_Genome_2815	0.0297077
SPMP35_bin.43	Adlercreutzia		3	MAG
SPMP35_bin.44	Bacteroides	Bacteroides uniformis	250	Isolate	HRGM_Genome_1425	0.016009
SPMP35_bin.47	Parabacteroides	Parabacteroides distasonis	102	Isolate	HRGM_Genome_1720	0.0225144
SPMP35_bin.48	Eubacterium_F	Eubacterium_F sp003491505	400	MAG	HRGM_Genome_2768	0.0299757
SPMP35_bin.5	Alistipes	Alistipes putredinis	452	Isolate	HRGM_Genome_0203	0.00989629
SPMP35_bin.51	QAMH01	QAMH01 sp900544245	395	MAG	HRGM_Genome_3075	0.0217093
SPMP35_bin.56	CAG-83	CAG-83 sp000431575	107	MAG	HRGM_Genome_2229	0.0391934
SPMP35_bin.57	Alistipes	Alistipes shahii	123	Isolate	HRGM_Genome_0217	0.0264282
SPMP35_bin.59	Blautia_A	Blautia_A sp900066335	606	MAG	HRGM_Genome_3072	0.0224493
SPMP35_bin.6	Anaerostipes	Anaerostipes hadrus	154	Isolate	HRGM_Genome_1892	0.0204057
SPMP35_bin.60	Bifidobacterium	Bifidobacterium adolescentis	280	Isolate	HRGM_Genome_1090	0.0151925
SPMP35_bin.63	Phascolarctobacterium	Phascolarctobacterium faecium	265	Isolate	HRGM_Genome_3840	0.0127198
SPMP35_bin.65	Acidaminococcus	Acidaminococcus intestini	321	Isolate	HRGM_Genome_0297	0.00583163
SPMP35_bin.66	Faecalibacterium	Faecalibacterium prausnitzii_J	664	Isolate	HRGM_Genome_0113	0.0311947
SPMP35_bin.67	Bifidobacterium	Bifidobacterium longum	284	Isolate	HRGM_Genome_1096	0.0132767
SPMP35_bin.73	CAG-1427	CAG-1427 sp000435675	168	MAG	HRGM_Genome_3254	0.021313
SPMP35_bin.76	Bilophila	Bilophila wadsworthia	242	Isolate	HRGM_Genome_1443	0.0407378
SPMP35_bin.77	Dorea		325	MAG	HRGM_Genome_2424	0.0456942
SPMP35_bin.78	Agathobacter	Agathobacter faecis	309	Isolate	HRGM_Genome_2276	0.0201347
SPMP35_bin.79	Ruminococcus_D	Ruminococcus_D bicirculans	291	Isolate	HRGM_Genome_1951	0.0266314
SPMP35_bin.81	CAG-103	CAG-103 sp000432375	578	MAG	HRGM_Genome_1962	0.0154006
SPMP35_bin.82	Roseburia	Roseburia inulinivorans	69	Isolate	HRGM_Genome_1595	0.0239752
SPMP35_bin.84	Anaerotignum	Anaerotignum sp000436415	590	MAG	HRGM_Genome_2773	0.034036
SPMP35_bin.86	Collinsella	Collinsella sp003469185	144	Isolate	HRGM_Genome_0448	0.0327439
SPMP35_bin.87	Acetatifactor	Acetatifactor sp900066365	77	MAG	HRGM_Genome_3556	0.0277154
SPMP35_bin.9	Agathobaculum	Agathobaculum butyriciproducens	22	Isolate	HRGM_Genome_2859	0.0305392
SPMP36_bin.10	Phocaeicola	Phocaeicola vulgatus	33	Isolate	HRGM_Genome_1807	0.0162081
SPMP36_bin.100	Collinsella	Collinsella tanakaei	21	Isolate	HRGM_Genome_1520	0.0324482
SPMP36_bin.102	CAG-81	CAG-81 sp900066535	74	MAG	HRGM_Genome_2265	0.0303533
SPMP36_bin.105	Megamonas	Megamonas funiformis	131	Isolate	HRGM_Genome_3932	0.0205992
SPMP36_bin.109	Bifidobacterium	Bifidobacterium longum	284	Isolate	HRGM_Genome_1096	0.0107966
SPMP36_bin.11	Agathobacter	Agathobacter faecis	309	Isolate
SPMP36_bin.110	ER4	ER4 sp000765235	237	Isolate	HRGM_Genome_2113	0.0190678
SPMP36_bin.14	Bacteroides	Bacteroides uniformis	250	Isolate	HRGM_Genome_1425	0.0207201
SPMP36_bin.15	Clostridium_Q	Clostridium_Q sp003024715	125	Isolate	HRGM_Genome_1735	0.0247383
SPMP36_bin.17	Collinsella		0	Isolate	HRGM_Genome_0504	0.0420286
SPMP36_bin.19	Parabacteroides	Parabacteroides merdae	258	Isolate	HRGM_Genome_1744	0.0142162
SPMP36_bin.2	Agathobacter	Agathobacter rectalis	101	Isolate	HRGM_Genome_1855	0.0240983
SPMP36_bin.21	Fusicatenibacter	Fusicatenibacter saccharivorans	506	Isolate	HRGM_Genome_2888	0.0168448
SPMP36_bin.27	Ruminococcus_D	Ruminococcus_D bicirculans	291	Isolate	HRGM_Genome_1951	0.0306179
SPMP36_bin.29	Erysipelatoclostridium	Erysipelatoclostridium sp000752095	30	Isolate	HRGM_Genome_1727	0.0307857
SPMP36_bin.34	Ruminococcus_H	Ruminococcus_H sp003531055	71	MAG	HRGM_Genome_3165	0.0219347
SPMP36_bin.38	Mediterraneibacter	Mediterraneibacter faecis	48	Isolate	HRGM_Genome_3795	0.0305785
SPMP36_bin.4	Bifidobacterium	Bifidobacterium pseudocatenulatum	18	Isolate	HRGM_Genome_1097	0.0315996
SPMP36_bin.40	Faecalibacterium	Faecalibacterium prausnitzii_G	62	Isolate	HRGM_Genome_0116	0.0214652
SPMP36_bin.42	Blautia_A	Blautia_A sp900066165	35	MAG	HRGM_Genome_2812	0.0349956
SPMP36_bin.43	Blautia_A	Blautia_A massiliensis	50	Isolate	HRGM_Genome_3071	0.0336389
SPMP36_bin.45	Bacteroides	Bacteroides stercoris	253	Isolate	HRGM_Genome_1213	0.0135607
SPMP36_bin.49	Faecalibacterium	Faecalibacterium prausnitzii	20	Isolate	HRGM_Genome_0105	0.0362502
SPMP36_bin.51	Anaerobutyricum	Anaerobutyricum hallii_A	16	Isolate	HRGM_Genome_1545	0.0279644
SPMP36_bin.52	Schaedlerella		605	Novel
SPMP36_bin.53	Enterocloster	Enterocloster sp000431375	304	MAG	HRGM_Genome_3568	0.0137289
SPMP36_bin.55	Eubacterium_G	Eubacterium_G sp000435815	157	MAG	HRGM_Genome_2650	0.0242219
SPMP36_bin.59	Lachnospira	Lachnospira eligens_B	29	Isolate	HRGM_Genome_1567	0.015965
SPMP36_bin.6	Parabacteroides	Parabacteroides distasonis	102	Isolate	HRGM_Genome_1722	0.023602
SPMP36_bin.60	Gemmiger	Gemmiger formicilis	338	Isolate	HRGM_Genome_3357	0.0254596
SPMP36_bin.61	Agathobaculum	Agathobaculum butyriciproducens	22	Isolate
SPMP36_bin.62	Ruminococcus_A	Ruminococcus_A sp003011855	314	Isolate	HRGM_Genome_2937	0.0202071
SPMP36_bin.63	Eggerthella	Eggerthella lenta	27	Isolate	HRGM_Genome_1680	0.0154488
SPMP36_bin.66	Streptococcus	Streptococcus salivarius	53	Isolate
SPMP36_bin.7	Phascolarctobacterium	Phascolarctobacterium faecium	265	Isolate	HRGM_Genome_3840	0.0279198
SPMP36_bin.70	Allisonella	Allisonella histaminiformans	43	Isolate	HRGM_Genome_3286	0.032925
SPMP36_bin.71	Adlercreutzia	Adlercreutzia equolifaciens	4	Isolate	HRGM_Genome_1825	0.0314167
SPMP36_bin.75	Bifidobacterium	Bifidobacterium adolescentis	280	Isolate	HRGM_Genome_1090	0.0150866
SPMP36_bin.76	Holdemanella	Holdemanella sp002299315	82	MAG	HRGM_Genome_1884	0.0347555
SPMP36_bin.86	Anaerostipes	Anaerostipes hadrus	154	Isolate	HRGM_Genome_1892	0.0187929
SPMP36_bin.9	Dorea	Dorea longicatena_B	620	Isolate	HRGM_Genome_2953	0.0334424
SPMP36_bin.90	UMGS1375	UMGS1375 sp900066615	104	MAG	HRGM_Genome_2703	0.0404199
SPMP36_bin.92	Coprococcus_A	Coprococcus_A catus	117	Isolate	HRGM_Genome_1891	0.0231301
SPMP36_bin.93	Roseburia	Roseburia intestinalis	139	Isolate	HRGM_Genome_1598	0.019093
SPMP36_bin.94	TF01-11	TF01-11 sp001414325	208	Isolate	HRGM_Genome_2738	0.0134231
SPMP36_bin.95	Mediterraneibacter	Mediterraneibacter lactaris	226	Isolate	HRGM_Genome_1124	0.0288544
SPMP36_bin.97	AM51-8	AM51-8 sp900546435	231	MAG	HRGM_Genome_3624	0.0280539
SPMP36_bin.99	CAG-41	CAG-41 sp900066215	90	MAG	HRGM_Genome_2988	0.0260847
SPMP37_bin.1	Faecalibacterium	Faecalibacterium prausnitzii_G	62	Isolate	HRGM_Genome_0108	0.0322598
SPMP37_bin.100	Parabacteroides	Parabacteroides distasonis	102	Isolate	HRGM_Genome_1722	0.0241677
SPMP37_bin.102	Ruthenibacterium	Ruthenibacterium lactatiformans	151	Isolate	HRGM_Genome_2088	0.0315792
SPMP37_bin.103	Roseburia	Roseburia inulinivorans	69	Isolate	HRGM_Genome_1595	0.0244085
SPMP37_bin.104	Agathobacter	Agathobacter faecis	309	Isolate	HRGM_Genome_2276	0.0224927
SPMP37_bin.106	Agathobaculum	Agathobaculum butyriciproducens	22	Isolate	HRGM_Genome_2859	0.0361068
SPMP37_bin.108	Eubacterium_G	Eubacterium_G sp000435815	157	MAG	HRGM_Genome_2650	0.0108702
SPMP37_bin.111	CAG-103	CAG-103 sp000432375	578	MAG	HRGM_Genome_1962	0.0155565
SPMP37_bin.13	GCA-900066135	GCA-900066135 sp900543575	430	MAG	HRGM_Genome_2939	0.0142976
SPMP37_bin.14	Collinsella	Collinsella sp003466125	162	MAG	HRGM_Genome_0444	0.0279019
SPMP37_bin.15	Collinsella	Collinsella sp002232035	0	Isolate	HRGM_Genome_1008	0.0399559
SPMP37_bin.18	UBA1191	UBA1191 sp900066305	133	MAG	HRGM_Genome_3240	0.0200887
SPMP37_bin.22	ER4	ER4 sp000765235	237	Isolate	HRGM_Genome_2113	0.0236096
SPMP37_bin.24	Anaerostipes	Anaerostipes hadrus	154	Isolate	HRGM_Genome_1892	0.0270424
SPMP37_bin.25	Bacteroides	Bacteroides uniformis	250	Isolate	HRGM_Genome_1431	0.0134574
SPMP37_bin.26	KLE1615	KLE1615 sp900066985	10	MAG	HRGM_Genome_2342	0.0245337
SPMP37_bin.28	Adlercreutzia	Adlercreutzia equolifaciens	4	Isolate	HRGM_Genome_1827	0.0466507
SPMP37_bin.30	Clostridium_Q	Clostridium_Q sp003024715	125	Isolate	HRGM_Genome_1735	0.0366238
SPMP37_bin.31	Bifidobacterium	Bifidobacterium longum	284	Isolate	HRGM_Genome_1096	0.012564
SPMP37_bin.32	UMGS1375	UMGS1375 sp900066615	104	MAG	HRGM_Genome_2703	0.02416
SPMP37_bin.33	Fusicatenibacter	Fusicatenibacter saccharivorans	506	Isolate	HRGM_Genome_2888	0.0167308
SPMP37_bin.34	Prevotella	Prevotella copri	566	Isolate	HRGM_Genome_2563	0.026143
SPMP37_bin.36	Eisenbergiella	Eisenbergiella sp900066775	278	MAG	HRGM_Genome_3702	0.0298797
SPMP37_bin.4	Dorea	Dorea sp000433535	266	MAG	HRGM_Genome_2608	0.0178789
SPMP37_bin.41	Blautia_A	Blautia_A sp000433815	170	MAG	HRGM_Genome_3743	0.0208213
SPMP37_bin.47	Agathobacter	Agathobacter rectalis	101	Isolate	HRGM_Genome_1855	0.0226596
SPMP37_bin.49	Erysipelatoclostridium	Erysipelatoclostridium sp000752095	30	Isolate	HRGM_Genome_1727	0.0210864
SPMP37_bin.5	CAG-217	CAG-217 sp000436335	155	MAG	HRGM_Genome_3831	0.0240597
SPMP37_bin.50	Alistipes	Alistipes shahii	123	Isolate	HRGM_Genome_0217	0.0187556
SPMP37_bin.59	Acetatifactor	Acetatifactor sp900066365	77	MAG	HRGM_Genome_3556	0.0277952
SPMP37_bin.6	Alistipes	Alistipes putredinis	452	Isolate	HRGM_Genome_0204	0.0243306
SPMP37_bin.60	CAG-83	CAG-83 sp000431575	107	MAG	HRGM_Genome_2229	0.0237233
SPMP37_bin.63	Phocaeicola	Phocaeicola vulgatus	33	Isolate	HRGM_Genome_1812	0.0155188
SPMP37_bin.65	Roseburia	Roseburia hominis	106	Isolate	HRGM_Genome_1867	0.036843
SPMP37_bin.66	Lawsonibacter	Lawsonibacter asaccharolyticus	212	Isolate	HRGM_Genome_1127	0.0242142
SPMP37_bin.68	Megasphaera_B	Megasphaera_B sp003467125	103	MAG	HRGM_Genome_1280	0.0215347
SPMP37_bin.71	CAG-41	CAG-41 sp900066215	90	MAG	HRGM_Genome_2988	0.0349841
SPMP37_bin.77	Alistipes_A	Alistipes_A indistinctus	198	Isolate	HRGM_Genome_1534	0.0225869
SPMP37_bin.8	Anaerobutyricum	Anaerobutyricum hallii_A	16	Isolate	HRGM_Genome_1545	0.0276094
SPMP37_bin.84	Faecalibacterium	Faecalibacterium prausnitzii	20	Isolate
SPMP37_bin.85	Dialister	Dialister sp900538805	129	MAG
SPMP37_bin.88	CAG-110	CAG-110 sp003525905	57	MAG	HRGM_Genome_2251	0.0226524
SPMP37_bin.89	Mediterraneibacter	Mediterraneibacter torques	210	Isolate	HRGM_Genome_1506	0.0268275
SPMP37_bin.92	Blautia_A	Blautia_A massiliensis	50	Isolate	HRGM_Genome_3071	0.0336828
SPMP37_bin.96	Clostridium_P	Clostridium_P perfringens	163	Isolate	HRGM_Genome_2043	0.0105389
SPMP37_bin.98	Roseburia	Roseburia intestinalis	139	Isolate	HRGM_Genome_1598	0.0225072
SPMP37_bin.99	Evtepia	Evtepia gabavorous	206	MAG	HRGM_Genome_1738	0.0210795
SPMP38_bin.1	CAG-1427	CAG-1427 sp000436075	150	MAG	HRGM_Genome_2956	0.0272939
SPMP38_bin.100	UBA1191	UBA1191 sp900549125	32	MAG	HRGM_Genome_3134	0.0300913
SPMP38_bin.101	Olsenella_E	Olsenella_E sp003609875	111	MAG	HRGM_Genome_1658	0.0369654
SPMP38_bin.104	Fusicatenibacter	Fusicatenibacter saccharivorans	506	Isolate	HRGM_Genome_2888	0.0218429
SPMP38_bin.105	CAG-103		684	MAG	HRGM_Genome_1961	0.0468017
SPMP38_bin.109	CAG-110	CAG-110 sp003525905	57	MAG	HRGM_Genome_2251	0.0191181
SPMP38_bin.11	CAG-41	CAG-41 sp900066215	90	MAG	HRGM_Genome_2988	0.0255982
SPMP38_bin.111	CAG-302	CAG-302 sp000431795	458	MAG	HRGM_Genome_2820	0.0223844
SPMP38_bin.112	CAG-170	CAG-170 sp002404795	128	MAG	HRGM_Genome_2013	0.0225434
SPMP38_bin.113	Bifidobacterium	Bifidobacterium adolescentis	280	Isolate	HRGM_Genome_1090	0.0164259
SPMP38_bin.114	Ruminococcus_E	Ruminococcus_E sp003526955	116	MAG	HRGM_Genome_1833	0.0184659
SPMP38_bin.115	Ruminococcus_C	Ruminococcus_C sp000437175	192	MAG	HRGM_Genome_2752	0.0141604
SPMP38_bin.116	Bifidobacterium	Bifidobacterium longum	284	Isolate	HRGM_Genome_1096	0.0131506
SPMP38_bin.12	Senegalimassilia	Senegalimassilia sp004135645	40	MAG	HRGM_Genome_1536	0.0347783
SPMP38_bin.17	Agathobacter	Agathobacter rectalis	101	Isolate	HRGM_Genome_1855	0.026708
SPMP38_bin.2	CAG-710	CAG-710 sp000432595	475	MAG	HRGM_Genome_3340	0.0145798
SPMP38_bin.20	Blautia_A	Blautia_A massiliensis	50	Isolate	HRGM_Genome_3071	0.0230412
SPMP38_bin.22	ER4	ER4 sp000765235	237	Isolate	HRGM_Genome_2113	0.0246279
SPMP38_bin.24	UMGS1375	UMGS1375 sp900066615	104	MAG	HRGM_Genome_2703	0.0223197
SPMP38_bin.25	Bifidobacterium	Bifidobacterium catenulatum	658	Isolate	HRGM_Genome_1087	0.0199775
SPMP38_bin.27	Ligilactobacillus	Ligilactobacillus ruminis	646	Isolate	HRGM_Genome_1329	0.00916167
SPMP38_bin.3	Faecalibacterium	Faecalibacterium prausnitzii_C	54	Isolate
SPMP38_bin.30	Catenibacterium	Catenibacterium sp000437715	127	MAG	HRGM_Genome_2169	0.0216323
SPMP38_bin.31	Faecalibacterium	Faecalibacterium prausnitzii_G	62	Isolate	HRGM_Genome_0116	0.030159
SPMP38_bin.33	Megasphaera	Megasphaera sp000417505	220	Isolate	HRGM_Genome_1916	0.0198667
SPMP38_bin.34	Ruminococcus_H	Ruminococcus_H sp003531055	71	MAG	HRGM_Genome_3165	0.00789635
SPMP38_bin.35	Agathobacter	Agathobacter faecis	309	Isolate	HRGM_Genome_2278	0.0225579
SPMP38_bin.41	KLE1615	KLE1615 sp900066985	10	MAG	HRGM_Genome_2342	0.031508
SPMP38_bin.42	Evtepia	Evtepia gabavorous	206	MAG	HRGM_Genome_1738	0.0200625
SPMP38_bin.44	Blautia_A	Blautia_A sp900066165	35	MAG	HRGM_Genome_2813	0.028027
SPMP38_bin.55	Agathobaculum	Agathobaculum butyriciproducens	22	Isolate	HRGM_Genome_2859	0.0359759
SPMP38_bin.57	Alistipes		123	Isolate	HRGM_Genome_0217	0.0454352
SPMP38_bin.58	Prevotella	Prevotella copri_A	95	Isolate	HRGM_Genome_2583	0.024471
SPMP38_bin.64	Anaerobutyricum	Anaerobutyricum hallii	97	Isolate	HRGM_Genome_1549	0.0209297
[truncated: 2,498 more rows]
