# Supplementary material for: Genome-centric analysis of short and long read metagenomes reveals uncharacterized microbiome diversity in Southeast Asians
Source: Nat Commun. 2022 Oct 13;13:6044. doi: 10.1038/s41467-022-33782-z (PMC9561172; doi:10.1038/s41467-022-33782-z)
Supplement: Supplementary file 12 — Source Data [file 41467_2022_33782_MOESM12_ESM.zip]

Archive with 17 entries (16 files):
- Split/
- Split/fig1_source.xlsx
- Split/fig2_source.xlsx
- Split/supplementary_data_1.xlsx
- Split/supplementary_data_10.xlsx
- Split/supplementary_data_11.xlsx
- Split/supplementary_data_12.xlsx
- Split/supplementary_data_13.xlsx
- Split/supplementary_data_14.xlsx
- Split/supplementary_data_15.xlsx
- Split/supplementary_data_2.xlsx
- Split/supplementary_data_3.xlsx
- Split/supplementary_data_4.xlsx
- Split/supplementary_data_5.xlsx
- Split/supplementary_data_6.xlsx
- Split/supplementary_data_7.xlsx
- Split/supplementary_data_8.xlsx
