# Supplementary material for: Genome-centric analysis of short and long read metagenomes reveals uncharacterized microbiome diversity in Southeast Asians
Source: Nat Commun. 2022 Oct 13;13:6044. doi: 10.1038/s41467-022-33782-z (PMC9561172; doi:10.1038/s41467-022-33782-z)
Supplement: Supplementary file 12 — Source Data [file 41467_2022_33782_MOESM12_ESM.zip › Split/fig1_source.xlsx]

## Sheet: Fig 1.A
assembly	sample	count
Short-read	SPMP88	49
Short-read	SPMP30	47
Short-read	SPMP102	47
Short-read	SPMP45	43
Short-read	SPMP48	41
Short-read	SPMP56	41
Short-read	SPMP31	40
Short-read	SPMP43	40
Short-read	SPMP51	40
Short-read	SPMP05	39
Short-read	SPMP40	39
Short-read	SPMP35	38
Short-read	SPMP52	38
Short-read	SPMP18	37
Short-read	SPMP100	37
Short-read	SPMP06	36
Short-read	SPMP74	36
Short-read	SPMP97	36
Short-read	SPMP16	35
Short-read	SPMP23	35
Short-read	SPMP28	35
Short-read	SPMP49	35
Short-read	SPMP03	34
Short-read	SPMP26	34
Short-read	SPMP39	34
Short-read	SPMP99	34
Short-read	SPMP101	33
Short-read	SPMP13	32
Short-read	SPMP57	32
Short-read	SPMP94	32
Short-read	SPMP71	31
Short-read	SPMP89	31
Short-read	SPMP54	30
Short-read	SPMP93	29
Short-read	SPMP04	28
Short-read	SPMP20	28
Short-read	SPMP38	28
Short-read	SPMP61	28
Short-read	SPMP76	28
Short-read	SPMP80	28
Short-read	SPMP29	27
Short-read	SPMP63	27
Short-read	SPMP67	27
Short-read	SPMP82	27
Short-read	SPMP106	27
Short-read	SPMP11	26
Short-read	SPMP12	26
Short-read	SPMP27	26
Short-read	SPMP44	26
Short-read	SPMP84	26
Short-read	SPMP95	26
Short-read	SPMP14	25
Short-read	SPMP36	25
Short-read	SPMP65	25
Short-read	SPMP66	25
Short-read	SPMP83	25
Short-read	SPMP25	24
Short-read	SPMP37	24
Short-read	SPMP73	24
Short-read	SPMP41	23
Short-read	SPMP55	23
Short-read	SPMP60	23
Short-read	SPMP81	23
Short-read	SPMP21	22
Short-read	SPMP24	22
Short-read	SPMP50	22
Short-read	SPMP77	22
Short-read	SPMP90	22
Short-read	SPMP17	21
Short-read	SPMP62	21
Short-read	SPMP68	21
Short-read	SPMP96	21
Short-read	SPMP15	20
Short-read	SPMP19	20
Short-read	SPMP46	20
Short-read	SPMP53	20
Short-read	SPMP59	20
Short-read	SPMP72	20
Short-read	SPMP79	20
Short-read	SPMP92	20
Short-read	SPMP10	19
Short-read	SPMP33	19
Short-read	SPMP34	19
Short-read	SPMP02	18
Short-read	SPMP64	18
Short-read	SPMP85	18
Short-read	SPMP08	17
Short-read	SPMP09	17
Short-read	SPMP22	17
Short-read	SPMP75	17
Short-read	SPMP78	17
Short-read	SPMP91	17
Short-read	SPMP01	16
Short-read	SPMP87	16
Short-read	SPMP07	15
Short-read	SPMP42	15
Short-read	SPMP98	15
Short-read	SPMP104	15
Short-read	SPMP86	14
Short-read	SPMP105	14
Short-read	SPMP108	14
Short-read	SPMP107	13
Short-read	SPMP32	12
Short-read	SPMP47	12
Short-read	SPMP58	12
Short-read	SPMP69	12
Short-read	SPMP103	11
Short-read	SPMP70	10
Short-read	SPMP109	8
Hybrid	SPMP30	87
Hybrid	SPMP31	84
Hybrid	SPMP45	81
Hybrid	SPMP05	76
Hybrid	SPMP102	72
Hybrid	SPMP18	71
Hybrid	SPMP48	70
Hybrid	SPMP03	67
Hybrid	SPMP43	67
Hybrid	SPMP40	63
Hybrid	SPMP97	62
Hybrid	SPMP39	61
Hybrid	SPMP106	60
Hybrid	SPMP28	59
Hybrid	SPMP74	59
Hybrid	SPMP94	58
Hybrid	SPMP99	58
Hybrid	SPMP44	55
Hybrid	SPMP93	54
Hybrid	SPMP16	52
Hybrid	SPMP57	52
Hybrid	SPMP13	51
Hybrid	SPMP51	51
Hybrid	SPMP38	50
Hybrid	SPMP84	50
Hybrid	SPMP35	49
Hybrid	SPMP81	49
Hybrid	SPMP88	49
Hybrid	SPMP06	48
Hybrid	SPMP26	48
Hybrid	SPMP36	48
Hybrid	SPMP83	48
Hybrid	SPMP23	47
Hybrid	SPMP25	47
Hybrid	SPMP37	47
Hybrid	SPMP56	47
Hybrid	SPMP82	47
Hybrid	SPMP100	47
Hybrid	SPMP49	46
Hybrid	SPMP71	46
Hybrid	SPMP76	46
Hybrid	SPMP04	45
Hybrid	SPMP11	44
Hybrid	SPMP14	44
Hybrid	SPMP52	44
Hybrid	SPMP63	43
Hybrid	SPMP89	43
Hybrid	SPMP29	42
Hybrid	SPMP17	41
Hybrid	SPMP54	41
Hybrid	SPMP66	41
Hybrid	SPMP72	41
Hybrid	SPMP96	40
Hybrid	SPMP12	39
Hybrid	SPMP46	39
Hybrid	SPMP27	38
Hybrid	SPMP91	38
Hybrid	SPMP20	37
Hybrid	SPMP67	37
Hybrid	SPMP10	36
Hybrid	SPMP33	36
Hybrid	SPMP50	36
Hybrid	SPMP78	36
Hybrid	SPMP60	35
Hybrid	SPMP73	35
Hybrid	SPMP101	35
Hybrid	SPMP21	34
Hybrid	SPMP22	34
Hybrid	SPMP34	34
Hybrid	SPMP64	34
Hybrid	SPMP95	34
Hybrid	SPMP24	33
Hybrid	SPMP65	33
Hybrid	SPMP41	32
Hybrid	SPMP61	32
Hybrid	SPMP77	32
Hybrid	SPMP79	32
Hybrid	SPMP08	31
Hybrid	SPMP55	31
Hybrid	SPMP62	31
Hybrid	SPMP80	31
Hybrid	SPMP75	30
Hybrid	SPMP15	29
Hybrid	SPMP53	29
Hybrid	SPMP105	29
Hybrid	SPMP02	28
Hybrid	SPMP86	28
Hybrid	SPMP90	28
Hybrid	SPMP70	27
Hybrid	SPMP107	27
Hybrid	SPMP42	26
Hybrid	SPMP59	26
Hybrid	SPMP68	26
Hybrid	SPMP92	26
Hybrid	SPMP103	26
Hybrid	SPMP47	25
Hybrid	SPMP104	25
Hybrid	SPMP108	25
Hybrid	SPMP01	24
Hybrid	SPMP07	24
Hybrid	SPMP09	24
Hybrid	SPMP85	24
Hybrid	SPMP69	22
Hybrid	SPMP32	21
Hybrid	SPMP87	21
Hybrid	SPMP98	21
Hybrid	SPMP19	20
Hybrid	SPMP58	18
Hybrid	SPMP109	15

## Sheet: Fig 1.B left
genus_first	assembly	count
Bifidobacterium	Short-read	127
Bifidobacterium	Total	231
Bifidobacterium	HybridOnly	104
Ruminococcus	Short-read	169
Ruminococcus	Total	231
Ruminococcus	HybridOnly	62
Blautia	Short-read	122
Blautia	Total	229
Blautia	HybridOnly	107
Faecalibacterium	Short-read	122
Faecalibacterium	Total	220
Faecalibacterium	HybridOnly	98
Agathobacter	Total	124
Agathobacter	HybridOnly	36
Agathobacter	Short-read	88
Bacteroides	HybridOnly	52
Bacteroides	Short-read	68
Bacteroides	Total	120
Dorea	HybridOnly	55
Dorea	Short-read	50
Dorea	Total	105
Phocaeicola	HybridOnly	37
Phocaeicola	Short-read	44
Phocaeicola	Total	81
Anaerobutyricum	Total	79
Anaerobutyricum	HybridOnly	41
Anaerobutyricum	Short-read	38
Clostridium	HybridOnly	36
Clostridium	Short-read	32
Clostridium	Total	68

## Sheet: Fig 1.B right
sample	species	genus_first	Hybrid	Short-read
SPMP01	Bifidobacterium longum	Bifidobacterium	11.67	0
SPMP17	Bifidobacterium longum	Bifidobacterium	4.01	0
SPMP79	Bifidobacterium longum	Bifidobacterium	9.21	0
SPMP18	Bifidobacterium bifidum	Bifidobacterium	0.2	0
SPMP78	Bifidobacterium adolescentis	Bifidobacterium	0.64	0
SPMP21	Bifidobacterium breve	Bifidobacterium	1.43	0
SPMP22	Bifidobacterium adolescentis	Bifidobacterium	5.36	0
SPMP22	Bifidobacterium longum	Bifidobacterium	1.28	0
SPMP76	Bifidobacterium adolescentis	Bifidobacterium	7.97	0
SPMP17	Bifidobacterium bifidum	Bifidobacterium	6.73	0
SPMP23	Bifidobacterium adolescentis	Bifidobacterium	1.49	0
SPMP75	Bifidobacterium longum	Bifidobacterium	3.43	0
SPMP75	Bifidobacterium adolescentis	Bifidobacterium	9.07	0
SPMP25	Bifidobacterium adolescentis	Bifidobacterium	6.57	0
SPMP25	Bifidobacterium longum	Bifidobacterium	2.62	0
SPMP74	Bifidobacterium adolescentis	Bifidobacterium	6.92	0
SPMP26	Bifidobacterium longum	Bifidobacterium	7.3	0
SPMP73	Bifidobacterium sp002742445	Bifidobacterium	6.31	0
SPMP73	Bifidobacterium longum	Bifidobacterium	2.14	0
SPMP50	Bifidobacterium longum	Bifidobacterium	1.97	0
SPMP81	Bifidobacterium adolescentis	Bifidobacterium	2.8	0
SPMP16	Bifidobacterium adolescentis	Bifidobacterium	2.58	0
SPMP15	Bifidobacterium longum	Bifidobacterium	19.11	0
SPMP104	Bifidobacterium sp002742445	Bifidobacterium	7.02	0
SPMP86	Bifidobacterium pseudocatenulatum	Bifidobacterium	4.61	0
SPMP106	Bifidobacterium adolescentis	Bifidobacterium	9.25	0
SPMP86	Bifidobacterium adolescentis	Bifidobacterium	24.29	0
SPMP107	Bifidobacterium longum	Bifidobacterium	0.57	0
SPMP108	Bifidobacterium sp002742445	Bifidobacterium	7.61	0
SPMP84	Bifidobacterium longum	Bifidobacterium	0.3	0
SPMP109	Bifidobacterium adolescentis	Bifidobacterium	15.73	0
SPMP84	Bifidobacterium adolescentis	Bifidobacterium	0.15	0
SPMP11	Bifidobacterium longum	Bifidobacterium	4.32	0
SPMP83	Bifidobacterium adolescentis	Bifidobacterium	5.65	0
SPMP12	Bifidobacterium adolescentis	Bifidobacterium	12.12	0
SPMP12	Bifidobacterium longum	Bifidobacterium	3.46	0
SPMP13	Bifidobacterium adolescentis	Bifidobacterium	7.29	0
SPMP13	Bifidobacterium breve	Bifidobacterium	0.4	0
SPMP82	Bifidobacterium pseudocatenulatum	Bifidobacterium	3.88	0
SPMP14	Bifidobacterium adolescentis	Bifidobacterium	4.71	0
SPMP14	Bifidobacterium bifidum	Bifidobacterium	3.12	0
SPMP14	Bifidobacterium longum	Bifidobacterium	2.4	0
SPMP27	Bifidobacterium longum	Bifidobacterium	0.13	0
SPMP104	Bifidobacterium adolescentis	Bifidobacterium	10.83	0
SPMP28	Bifidobacterium adolescentis	Bifidobacterium	5.05	0
SPMP29	Bifidobacterium breve	Bifidobacterium	0.4	0
SPMP38	Bifidobacterium catenulatum	Bifidobacterium	0.69	0
SPMP38	Bifidobacterium longum	Bifidobacterium	1.64	0
SPMP63	Bifidobacterium adolescentis	Bifidobacterium	7.14	0
SPMP39	Bifidobacterium pseudocatenulatum	Bifidobacterium	1.65	0
SPMP61	Bifidobacterium adolescentis	Bifidobacterium	16.23	0
SPMP40	Bifidobacterium adolescentis	Bifidobacterium	1.92	0
SPMP60	Bifidobacterium adolescentis	Bifidobacterium	16.31	0
SPMP59	Bifidobacterium adolescentis	Bifidobacterium	3.73	0
SPMP38	Bifidobacterium adolescentis	Bifidobacterium	2.66	0
SPMP58	Bifidobacterium longum	Bifidobacterium	5.23	0
SPMP42	Bifidobacterium sp002742445	Bifidobacterium	14.79	0
SPMP55	Bifidobacterium adolescentis	Bifidobacterium	10.17	0
SPMP47	Bifidobacterium sp002742445	Bifidobacterium	12.63	0
SPMP52	Bifidobacterium adolescentis	Bifidobacterium	2.56	0
SPMP48	Bifidobacterium adolescentis	Bifidobacterium	7.83	0
SPMP50	Bifidobacterium sp002742445	Bifidobacterium	5.1	0
SPMP50	Bifidobacterium pseudocatenulatum	Bifidobacterium	0.31	0
SPMP49	Bifidobacterium pseudocatenulatum	Bifidobacterium	1.57	0
SPMP42	Bifidobacterium breve	Bifidobacterium	0.14	0
SPMP63	Bifidobacterium longum	Bifidobacterium	2.41	0
SPMP36	Bifidobacterium pseudocatenulatum	Bifidobacterium	0.44	0
SPMP36	Bifidobacterium adolescentis	Bifidobacterium	2.42	0
SPMP29	Bifidobacterium longum	Bifidobacterium	2.89	0
SPMP29	Bifidobacterium sp002742445	Bifidobacterium	11.15	0
SPMP71	Bifidobacterium adolescentis	Bifidobacterium	4.38	0
SPMP70	Bifidobacterium longum	Bifidobacterium	1.12	0
SPMP30	Bifidobacterium adolescentis	Bifidobacterium	5.21	0
SPMP30	Bifidobacterium longum	Bifidobacterium	1.97	0
SPMP70	Bifidobacterium bifidum	Bifidobacterium	0.78	0
SPMP70	Bifidobacterium adolescentis	Bifidobacterium	11.32	0
SPMP31	Bifidobacterium adolescentis	Bifidobacterium	4.26	0
SPMP31	Bifidobacterium pseudocatenulatum	Bifidobacterium	0.13	0
SPMP69	Bifidobacterium pseudocatenulatum	Bifidobacterium	17.51	0
SPMP69	Bifidobacterium bifidum	Bifidobacterium	8.09	0
SPMP69	Bifidobacterium adolescentis	Bifidobacterium	3.39	0
SPMP32	Bifidobacterium adolescentis	Bifidobacterium	13.23	0
SPMP33	Bifidobacterium longum	Bifidobacterium	4.17	0
SPMP66	Bifidobacterium pseudocatenulatum	Bifidobacterium	0.16	0
SPMP66	Bifidobacterium adolescentis	Bifidobacterium	2.62	0
SPMP34	Bifidobacterium adolescentis	Bifidobacterium	4.87	0
SPMP35	Bifidobacterium adolescentis	Bifidobacterium	9.21	0
SPMP28	Bifidobacterium longum	Bifidobacterium	2.38	0
SPMP103	Bifidobacterium pseudocatenulatum	Bifidobacterium	3.25	0
SPMP23	Bifidobacterium sp002742445	Bifidobacterium	4.95	0
SPMP99	Bifidobacterium adolescentis	Bifidobacterium	3.25	0
SPMP100	Bifidobacterium adolescentis	Bifidobacterium	8.77	0
SPMP100	Bifidobacterium pseudocatenulatum	Bifidobacterium	0.36	0
SPMP96	Bifidobacterium adolescentis	Bifidobacterium	0.23	0
SPMP93	Bifidobacterium adolescentis	Bifidobacterium	7.54	0
SPMP103	Bifidobacterium adolescentis	Bifidobacterium	16.31	0
SPMP07	Bifidobacterium adolescentis	Bifidobacterium	20.34	0
SPMP10	Bifidobacterium adolescentis	Bifidobacterium	4.85	0
SPMP09	Bifidobacterium longum	Bifidobacterium	26.31	0
SPMP99	Bifidobacterium pseudocatenulatum	Bifidobacterium	1.13	0
SPMP91	Bifidobacterium adolescentis	Bifidobacterium	15.63	0
SPMP02	Bifidobacterium longum	Bifidobacterium	8.46	0
SPMP102	Bifidobacterium adolescentis	Bifidobacterium	2.48	0
SPMP05	Bifidobacterium adolescentis	Bifidobacterium	0.8	0
SPMP09	Bifidobacterium adolescentis	Bifidobacterium	11.82	0
SPMP102	Bifidobacterium pseudocatenulatum	Bifidobacterium	0.46	0
SPMP92	Bifidobacterium sp002742445	Bifidobacterium	8.04	0
SPMP04	Bifidobacterium adolescentis	Bifidobacterium	3.3	0
SPMP08	Bifidobacterium bifidum	Bifidobacterium	9.9	0
SPMP08	Bifidobacterium longum	Bifidobacterium	4.01	0
SPMP05	Bifidobacterium longum	Bifidobacterium	0.27	0
SPMP97	Bifidobacterium longum	Bifidobacterium	0.31	0
SPMP08	Bifidobacterium adolescentis	Bifidobacterium	18.18	0
SPMP94	Bifidobacterium longum	Bifidobacterium	0.6	0
SPMP90	Bifidobacterium pseudocatenulatum	Bifidobacterium	1.96	0
SPMP08	Ruminococcus_A sp003011855	Ruminococcus	0.5	0
SPMP57	Ruminococcus_H sp003531055	Ruminococcus	0.14	0
SPMP17	Ruminococcus_C callidus	Ruminococcus	3.26	0
SPMP98	Ruminococcus_B gnavus	Ruminococcus	0.74	0
SPMP78	Ruminococcus_A sp003011855	Ruminococcus	0.78	0
SPMP56	Ruminococcus_B gnavus	Ruminococcus	0.97	0
SPMP25	Ruminococcus_E bromii_B	Ruminococcus	6.6	0
SPMP43	Ruminococcus_C sp000437175	Ruminococcus	1.37	0
SPMP43	Ruminococcus_E sp003526955	Ruminococcus	4.54	0
SPMP79	Ruminococcus_A sp003011855	Ruminococcus	0.78	0
SPMP79	Ruminococcus_E bromii_B	Ruminococcus	0.9	0
SPMP55	Ruminococcus_E bromii_B	Ruminococcus	1.59	0
SPMP55	Ruminococcus_B gnavus	Ruminococcus	2.37	0
SPMP10	Ruminococcus_A sp003011855	Ruminococcus	0.29	0
SPMP35	Ruminococcus_E sp900314705	Ruminococcus	3.1	0
SPMP31	Ruminococcus_D bicirculans	Ruminococcus	0.19	0
SPMP63	Ruminococcus_B gnavus	Ruminococcus	1.85	0
SPMP71	Ruminococcus_C sp000980705	Ruminococcus	3.26	0
SPMP08	Ruminococcus_B gnavus	Ruminococcus	0.32	0
SPMP75	Ruminococcus_B gnavus	Ruminococcus	8.05	0
SPMP22	Ruminococcus_C sp000433635	Ruminococcus	0.84	0
SPMP07	Ruminococcus_A sp003011855	Ruminococcus	0.69	0
SPMP93	Ruminococcus_A sp003011855	Ruminococcus	0.26	0
SPMP24	Ruminococcus_D bicirculans	Ruminococcus	0.22	0
SPMP74	Ruminococcus_D bicirculans	Ruminococcus	0.22	0
SPMP94	Ruminococcus_H sp003531055	Ruminococcus	0.29	0
SPMP72	Ruminococcus_E bromii_B	Ruminococcus	0.24	0
SPMP64	Ruminococcus_B gnavus	Ruminococcus	0.63	0
SPMP96	Ruminococcus_A sp003011855	Ruminococcus	0.4	0
SPMP36	Ruminococcus_H sp003531055	Ruminococcus	0.21	0
SPMP36	Ruminococcus_D bicirculans	Ruminococcus	0.29	0
SPMP59	Ruminococcus_E bromii_B	Ruminococcus	5.76	0
SPMP59	Ruminococcus_B gnavus	Ruminococcus	2.16	0
SPMP40	Ruminococcus_E bromii_B	Ruminococcus	2.01	0
SPMP36	Ruminococcus_A sp003011855	Ruminococcus	1.75	0
SPMP38	Ruminococcus_A sp000437095	Ruminococcus	0.31	0
SPMP76	Ruminococcus_A sp003011855	Ruminococcus	2.27	0
SPMP31	Ruminococcus_E bromii_B	Ruminococcus	5.69	0
SPMP14	Ruminococcus_A sp003011855	Ruminococcus	0.33	0
SPMP96	Ruminococcus_E sp003526955	Ruminococcus	0.21	0
SPMP46	Ruminococcus_B gnavus	Ruminococcus	0.55	0
SPMP02	Ruminococcus_B gnavus	Ruminococcus	0.63	0
SPMP83	Ruminococcus_A sp003011855	Ruminococcus	1.17	0
SPMP83	Ruminococcus_E bromii_B	Ruminococcus	0.22	0
SPMP05	Ruminococcus_A sp003011855	Ruminococcus	0.66	0
SPMP33	Ruminococcus_B gnavus	Ruminococcus	6.4	0
SPMP50	Ruminococcus_B gnavus	Ruminococcus	2.27	0
SPMP107	Ruminococcus_H sp003531055	Ruminococcus	0.48	0
SPMP48	Ruminococcus_A sp003011855	Ruminococcus	0.37	0
SPMP53	Ruminococcus_A sp003011855	Ruminococcus	0.93	0
SPMP84	Ruminococcus_H sp900552925	Ruminococcus	0.25	0
SPMP106	Ruminococcus_A sp000437095	Ruminococcus	0.33	0
SPMP85	Ruminococcus_B gnavus	Ruminococcus	7.61	0
SPMP66	Ruminococcus_E bromii_B	Ruminococcus	7.46	0
SPMP01	Ruminococcus_B gnavus	Ruminococcus	2.97	0
SPMP105	Ruminococcus_C sp000980705	Ruminococcus	0.94	0
SPMP105	Ruminococcus_A sp003011855	Ruminococcus	1.27	0
SPMP102	Ruminococcus_A sp003011855	Ruminococcus	0.34	0
SPMP86	Ruminococcus_D bicirculans	Ruminococcus	0.32	0
SPMP67	Ruminococcus_D bicirculans	Ruminococcus	0.12	0
SPMP31	Ruminococcus_A sp003011855	Ruminococcus	1.13	0
SPMP48	Ruminococcus_E bromii_B	Ruminococcus	2.64	0
SPMP82	Ruminococcus_C sp000433635	Ruminococcus	0.19	0
SPMP03	Ruminococcus_A sp003011855	Ruminococcus	0.63	0
SPMP11	Ruminococcus_D bicirculans	Ruminococcus	0.25	0
SPMP91	Ruminococcus_B gnavus	Ruminococcus	0.81	0
SPMP05	Ruminococcus_D bicirculans	Ruminococcus	0.12	0
SPMP12	Ruminococcus_D bicirculans	Ruminococcus	0.18	0
SPMP11	Ruminococcus_A sp003011855	Ruminococcus	0.6	0
SPMP13	Ruminococcus_C sp000437175	Ruminococcus	0.24	0
SPMP81	Ruminococcus_H sp003531055	Ruminococcus	0.34	0
SPMP45	Ruminococcus_C callidus	Ruminococcus	0.14	0
SPMP44	Ruminococcus_A sp003011855	Ruminococcus	1	0
SPMP91	Ruminococcus_C sp000980705	Ruminococcus	1.24	0
SPMP82	Ruminococcus_A sp000437095	Ruminococcus	0.24	0
SPMP45	Ruminococcus_H sp003531055	Ruminococcus	0.13	0
SPMP34	Ruminococcus_B gnavus	Ruminococcus	1	0
SPMP05	Ruminococcus_C sp000437175	Ruminococcus	0.2	0
SPMP05	Ruminococcus_C callidus	Ruminococcus	0.25	0
SPMP54	Ruminococcus_H sp003531055	Ruminococcus	0.18	0
SPMP91	Ruminococcus_E bromii_B	Ruminococcus	3.86	0
SPMP44	Ruminococcus_H sp003531055	Ruminococcus	0.24	0
SPMP35	Blautia_A wexlerae	Blautia	9.93	0
SPMP32	Blautia_A sp000433815	Blautia	0.85	0
SPMP67	Blautia_A sp900066165	Blautia	11.3	0
SPMP35	Blautia_A sp900066165	Blautia	1.52	0
SPMP64	Blautia_A wexlerae	Blautia	6.41	0
SPMP04	Blautia_A massiliensis	Blautia	1.3	0
SPMP36	Blautia_A massiliensis	Blautia	2.34	0
SPMP33	Blautia sp900541955	Blautia	0.41	0
SPMP66	Blautia_A sp900120195	Blautia	0.71	0
SPMP36	Blautia_A sp900066165	Blautia	0.75	0
SPMP37	Blautia_A sp000433815	Blautia	0.24	0
SPMP37	Blautia_A massiliensis	Blautia	0.9	0
SPMP64	Blautia_A obeum_B	Blautia	0.39	0
SPMP65	Blautia_A sp003478765	Blautia	4.03	0
SPMP63	Blautia_A sp003480185	Blautia	5.87	0
SPMP34	Blautia_A sp003471165	Blautia	1.73	0
SPMP89	Blautia_A wexlerae	Blautia	4.5	0
SPMP62	Blautia_A wexlerae	Blautia	8.7	0
SPMP45	Blautia_A wexlerae	Blautia	2.78	0
SPMP54	Blautia_A wexlerae	Blautia	2.4	0
SPMP54	Blautia_A sp900066165	Blautia	0.44	0
SPMP54	Blautia_A massiliensis	Blautia	1.59	0
SPMP46	Blautia hansenii	Blautia	0.29	0
SPMP46	Blautia_A massiliensis	Blautia	3.42	0
SPMP46	Blautia_A sp900066165	Blautia	3.28	0
SPMP99	Blautia_A wexlerae	Blautia	3.2	0
SPMP47	Blautia_A obeum	Blautia	0.42	0
SPMP47	Blautia_A wexlerae	Blautia	4.37	0
SPMP52	Blautia_A wexlerae	Blautia	3.2	0
SPMP48	Blautia_A sp900066165	Blautia	0.36	0
SPMP50	Blautia_A wexlerae	Blautia	11.7	0
SPMP50	Blautia_A massiliensis	Blautia	1.58	0
SPMP99	Blautia_A sp000436615	Blautia	0.85	0
SPMP99	Blautia_A sp900066165	Blautia	0.65	0
SPMP49	Blautia sp000436935	Blautia	1.01	0
SPMP49	Blautia_A sp003480185	Blautia	3.18	0
SPMP49	Blautia_A sp900066165	Blautia	1.06	0
SPMP55	Blautia_A sp900066165	Blautia	0.88	0
SPMP44	Blautia_A massiliensis	Blautia	1.51	0
SPMP56	Blautia_A sp003480185	Blautia	4.52	0
SPMP56	Blautia_A sp900066165	Blautia	3.98	0
SPMP97	Blautia_A massiliensis	Blautia	2.62	0
SPMP39	Blautia_A sp900066165	Blautia	0.4	0
SPMP39	Blautia_A wexlerae	Blautia	3.29	0
SPMP62	Blautia_A massiliensis	Blautia	2.21	0
SPMP97	Blautia_A sp900066165	Blautia	0.6	0
SPMP60	Blautia_A wexlerae	Blautia	4.53	0
SPMP97	Blautia_A sp900066335	Blautia	0.67	0
SPMP40	Blautia_A massiliensis	Blautia	3.45	0
SPMP40	Blautia_A sp000436615	Blautia	0.74	0
SPMP38	Blautia_A massiliensis	Blautia	1.49	0
SPMP40	Blautia_A sp900066165	Blautia	0.6	0
SPMP03	Blautia_A wexlerae	Blautia	3.83	0
SPMP41	Blautia_A massiliensis	Blautia	1.71	0
SPMP41	Blautia_A wexlerae	Blautia	2.59	0
SPMP58	Blautia_A sp000433815	Blautia	6.84	0
SPMP58	Blautia sp900541955	Blautia	13.43	0
SPMP42	Blautia_A sp003480185	Blautia	3.14	0
SPMP43	Blautia_A massiliensis	Blautia	3.55	0
SPMP43	Blautia_A sp900066165	Blautia	0.96	0
SPMP57	Blautia_A sp900066165	Blautia	0.76	0
SPMP97	Blautia_A wexlerae	Blautia	2.51	0
SPMP03	Blautia_A sp003478765	Blautia	0.35	0
SPMP30	Blautia_A massiliensis	Blautia	0.55	0
SPMP05	Blautia_A massiliensis	Blautia	2.09	0
SPMP81	Blautia_A wexlerae	Blautia	1.72	0
SPMP16	Blautia_A sp003480185	Blautia	1.68	0
SPMP16	Blautia_A sp900066165	Blautia	0.64	0
SPMP81	Blautia_A sp900066165	Blautia	0.4	0
SPMP79	Blautia_A wexlerae	Blautia	2.23	0
SPMP79	Blautia_A massiliensis	Blautia	10.88	0
SPMP93	Blautia_A massiliensis	Blautia	0.91	0
SPMP17	Blautia_A massiliensis	Blautia	1.69	0
SPMP17	Blautia_A wexlerae	Blautia	1.93	0
SPMP14	Blautia_A massiliensis	Blautia	0.66	0
SPMP18	Blautia_A massiliensis	Blautia	1.81	0
SPMP78	Blautia_A wexlerae	Blautia	1.64	0
SPMP10	Blautia_A obeum_B	Blautia	0.47	0
SPMP19	Blautia_A sp003480185	Blautia	13.81	0
SPMP20	Blautia sp000436935	Blautia	0.3	0
SPMP20	Blautia_A sp900066165	Blautia	0.8	0
SPMP77	Blautia_A wexlerae	Blautia	9.13	0
SPMP77	Blautia_A obeum	Blautia	0.81	0
SPMP21	Blautia coccoides	Blautia	0.58	0
SPMP76	Blautia_A sp900066165	Blautia	0.63	0
SPMP18	Blautia_A obeum	Blautia	0.66	0
SPMP82	Blautia sp000436935	Blautia	0.44	0
SPMP82	Blautia_A sp900066335	Blautia	2.92	0
SPMP91	Blautia_A sp900066165	Blautia	0.84	0
SPMP88	Blautia_A massiliensis	Blautia	2.95	0
SPMP87	Blautia coccoides	Blautia	0.96	0
SPMP90	Blautia hansenii	Blautia	0.36	0
SPMP106	Blautia_A sp900066165	Blautia	0.54	0
SPMP102	Blautia_A massiliensis	Blautia	0.55	0
SPMP85	Blautia sp900541955	Blautia	0.54	0
SPMP84	Blautia_A sp900066355	Blautia	1.42	0
SPMP108	Blautia_A massiliensis	Blautia	0.99	0
SPMP108	Blautia_A wexlerae	Blautia	2.04	0
SPMP90	Blautia_A wexlerae	Blautia	5.35	0
SPMP109	Blautia sp900541955	Blautia	1.25	0
SPMP109	Blautia_A sp000433815	Blautia	1.2	0
SPMP109	Blautia_A sp900066145	Blautia	1.05	0
SPMP101	Blautia_A sp900066165	Blautia	1.63	0
SPMP101	Blautia_A sp000433815	Blautia	0.8	0
SPMP11	Blautia_A sp900066165	Blautia	0.45	0
SPMP101	Blautia_A massiliensis	Blautia	1.98	0
SPMP101	Blautia sp900547685	Blautia	1.36	0
SPMP91	Blautia_A sp000433815	Blautia	0.32	0
SPMP12	Blautia_A massiliensis	Blautia	2.42	0
SPMP12	Blautia_A sp900066165	Blautia	0.34	0
SPMP76	Blautia sp000436935	Blautia	0.31	0
SPMP23	Blautia_A wexlerae	Blautia	5.51	0
SPMP78	Blautia_A massiliensis	Blautia	0.99	0
SPMP95	Blautia_A sp003480185	Blautia	9.86	0
SPMP07	Blautia_A massiliensis	Blautia	0.69	0
SPMP30	Blautia_A sp900066165	Blautia	0.29	0
SPMP70	Blautia_A sp900066165	Blautia	2.51	0
SPMP26	Blautia_A wexlerae	Blautia	1.87	0
SPMP26	Blautia_A sp003478765	Blautia	0.27	0
SPMP73	Blautia_A sp900066165	Blautia	0.54	0
SPMP96	Blautia sp000436935	Blautia	0.33	0
SPMP72	Blautia_A sp900066165	Blautia	0.79	0
SPMP31	Blautia_A massiliensis	Blautia	3.74	0
SPMP95	Blautia_A sp900066165	Blautia	1.23	0
SPMP06	Blautia_A sp000433815	Blautia	0.57	0
SPMP06	Blautia_A sp900120195	Blautia	0.39	0
SPMP25	Blautia_A sp900066165	Blautia	0.87	0
SPMP69	Blautia_A massiliensis	Blautia	2.3	0
SPMP25	Blautia_A massiliensis	Blautia	0.93	0
SPMP72	Blautia sp000432195	Blautia	0.56	0
SPMP96	Blautia_A sp900066165	Blautia	0.74	0
SPMP05	Blautia_A sp900066165	Blautia	0.76	0
SPMP94	Blautia_A massiliensis	Blautia	1.58	0
SPMP29	Blautia_A sp900066335	Blautia	7.51	0
SPMP24	Blautia_A sp900066165	Blautia	0.68	0
SPMP71	Blautia_A sp900066165	Blautia	0.49	0
SPMP31	Blautia_A sp900542045	Blautia	0.29	0
SPMP07	Blautia_A wexlerae	Blautia	3.05	0
SPMP93	Faecalibacterium prausnitzii_G	Faecalibacterium	0.93	0
SPMP83	Faecalibacterium prausnitzii_C	Faecalibacterium	2.59	0
SPMP96	Faecalibacterium prausnitzii_G	Faecalibacterium	0.41	0
SPMP70	Faecalibacterium prausnitzii_A	Faecalibacterium	0.54	0
SPMP70	Faecalibacterium prausnitzii_G	Faecalibacterium	1.9	0
SPMP83	Faecalibacterium prausnitzii_G	Faecalibacterium	2.1	0
SPMP53	Faecalibacterium prausnitzii_C	Faecalibacterium	1.86	0
SPMP96	Faecalibacterium prausnitzii_E	Faecalibacterium	1.42	0
SPMP64	Faecalibacterium prausnitzii_G	Faecalibacterium	8.74	0
SPMP69	Faecalibacterium prausnitzii_G	Faecalibacterium	2.48	0
SPMP52	Faecalibacterium prausnitzii_C	Faecalibacterium	2.16	0
SPMP69	Faecalibacterium prausnitzii_C	Faecalibacterium	6.52	0
SPMP51	Faecalibacterium prausnitzii_G	Faecalibacterium	0.95	0
SPMP96	Faecalibacterium prausnitzii_D	Faecalibacterium	4.02	0
SPMP96	Faecalibacterium prausnitzii_C	Faecalibacterium	0.53	0
SPMP50	Faecalibacterium prausnitzii_G	Faecalibacterium	8.19	0
SPMP84	Faecalibacterium prausnitzii_D	Faecalibacterium	0.39	0
SPMP66	Faecalibacterium prausnitzii_G	Faecalibacterium	3.08	0
SPMP66	Faecalibacterium sp900539945	Faecalibacterium	1.15	0
SPMP89	Faecalibacterium sp900539945	Faecalibacterium	1.43	0
SPMP88	Faecalibacterium prausnitzii_G	Faecalibacterium	0.81	0
SPMP52	Faecalibacterium prausnitzii_G	Faecalibacterium	1.62	0
SPMP82	Faecalibacterium sp900539945	Faecalibacterium	1.78	0
SPMP81	Faecalibacterium prausnitzii_G	Faecalibacterium	1.7	0
SPMP82	Faecalibacterium prausnitzii_C	Faecalibacterium	1.8	0
SPMP61	Faecalibacterium prausnitzii_D	Faecalibacterium	0.48	0
SPMP60	Faecalibacterium prausnitzii_D	Faecalibacterium	11.29	0
SPMP76	Faecalibacterium prausnitzii_G	Faecalibacterium	3.04	0
SPMP93	Faecalibacterium prausnitzii_D	Faecalibacterium	2.26	0
SPMP62	Faecalibacterium prausnitzii_D	Faecalibacterium	5.12	0
SPMP62	Faecalibacterium prausnitzii_E	Faecalibacterium	13.66	0
SPMP74	Faecalibacterium prausnitzii_D	Faecalibacterium	4.48	0
SPMP77	Faecalibacterium prausnitzii_G	Faecalibacterium	9.02	0
SPMP59	Faecalibacterium prausnitzii_D	Faecalibacterium	13.65	0
SPMP73	Faecalibacterium prausnitzii_D	Faecalibacterium	7.43	0
SPMP73	Faecalibacterium prausnitzii	Faecalibacterium	3.11	0
SPMP67	Faecalibacterium prausnitzii_D	Faecalibacterium	11.28	0
SPMP93	Faecalibacterium prausnitzii_C	Faecalibacterium	2.79	0
SPMP57	Faecalibacterium sp900539945	Faecalibacterium	0.76	0
SPMP97	Faecalibacterium prausnitzii_G	Faecalibacterium	5.28	0
SPMP78	Faecalibacterium prausnitzii_C	Faecalibacterium	1.46	0
SPMP78	Faecalibacterium prausnitzii_D	Faecalibacterium	2.14	0
SPMP96	Faecalibacterium sp900539945	Faecalibacterium	0.87	0
SPMP54	Faecalibacterium prausnitzii_D	Faecalibacterium	1.07	0
SPMP75	Faecalibacterium prausnitzii_G	Faecalibacterium	6.24	0
SPMP71	Faecalibacterium prausnitzii	Faecalibacterium	2.02	0
SPMP63	Faecalibacterium prausnitzii_G	Faecalibacterium	5.28	0
SPMP92	Faecalibacterium prausnitzii_G	Faecalibacterium	7.4	0
SPMP82	Faecalibacterium prausnitzii_D	Faecalibacterium	0.93	0
SPMP79	Faecalibacterium prausnitzii_D	Faecalibacterium	3.62	0
SPMP63	Faecalibacterium prausnitzii_D	Faecalibacterium	4.89	0
SPMP72	Faecalibacterium prausnitzii_C	Faecalibacterium	0.32	0
SPMP93	Faecalibacterium prausnitzii	Faecalibacterium	6.27	0
SPMP57	Faecalibacterium prausnitzii	Faecalibacterium	3.65	0
SPMP57	Faecalibacterium prausnitzii_C	Faecalibacterium	3.12	0
SPMP57	Faecalibacterium prausnitzii_G	Faecalibacterium	0.86	0
SPMP56	Faecalibacterium prausnitzii_G	Faecalibacterium	6.08	0
SPMP49	Faecalibacterium prausnitzii_G	Faecalibacterium	0.8	0
SPMP99	Faecalibacterium prausnitzii_G	Faecalibacterium	2	0
SPMP36	Faecalibacterium prausnitzii_G	Faecalibacterium	3.88	0
SPMP31	Faecalibacterium prausnitzii_C	Faecalibacterium	2.1	0
SPMP108	Faecalibacterium prausnitzii_G	Faecalibacterium	1.58	0
SPMP31	Faecalibacterium sp900539945	Faecalibacterium	1.35	0
SPMP107	Faecalibacterium prausnitzii_D	Faecalibacterium	1.6	0
SPMP106	Faecalibacterium sp900539945	Faecalibacterium	0.24	0
SPMP105	Faecalibacterium prausnitzii_D	Faecalibacterium	6.25	0
SPMP102	Faecalibacterium prausnitzii_J	Faecalibacterium	0.56	0
SPMP100	Faecalibacterium prausnitzii	Faecalibacterium	0.21	0
SPMP11	Faecalibacterium prausnitzii_J	Faecalibacterium	1.05	0
SPMP38	Faecalibacterium prausnitzii_G	Faecalibacterium	2.67	0
SPMP10	Faecalibacterium sp900539945	Faecalibacterium	0.97	0
SPMP10	Faecalibacterium prausnitzii_D	Faecalibacterium	4.32	0
SPMP08	Faecalibacterium prausnitzii_D	Faecalibacterium	0.76	0
SPMP08	Faecalibacterium prausnitzii_C	Faecalibacterium	5.53	0
SPMP40	Faecalibacterium prausnitzii_D	Faecalibacterium	6.55	0
SPMP41	Faecalibacterium prausnitzii_C	Faecalibacterium	9.97	0
SPMP41	Faecalibacterium prausnitzii_D	Faecalibacterium	3.57	0
SPMP42	Faecalibacterium prausnitzii_G	Faecalibacterium	6.71	0
SPMP39	Faecalibacterium prausnitzii_C	Faecalibacterium	0.26	0
SPMP30	Faecalibacterium prausnitzii	Faecalibacterium	0.51	0
SPMP12	Faecalibacterium prausnitzii_C	Faecalibacterium	9.25	0
SPMP29	Faecalibacterium sp900539945	Faecalibacterium	0.55	0
SPMP20	Faecalibacterium prausnitzii_D	Faecalibacterium	5.54	0
SPMP18	Faecalibacterium prausnitzii_D	Faecalibacterium	3.83	0
SPMP22	Faecalibacterium prausnitzii_D	Faecalibacterium	2.4	0
SPMP18	Faecalibacterium prausnitzii_A	Faecalibacterium	1.23	0
SPMP17	Faecalibacterium prausnitzii_C	Faecalibacterium	1.68	0
SPMP23	Faecalibacterium prausnitzii_G	Faecalibacterium	7.33	0
SPMP17	Faecalibacterium prausnitzii	Faecalibacterium	2.88	0
SPMP49	Faecalibacterium prausnitzii_E	Faecalibacterium	6.49	0
SPMP16	Faecalibacterium prausnitzii_I	Faecalibacterium	0.72	0
SPMP16	Faecalibacterium prausnitzii_G	Faecalibacterium	0.48	0
SPMP25	Faecalibacterium prausnitzii_D	Faecalibacterium	2.53	0
SPMP16	Faecalibacterium prausnitzii_D	Faecalibacterium	0.68	0
SPMP25	Faecalibacterium prausnitzii_G	Faecalibacterium	0.5	0
SPMP25	Faecalibacterium sp900539945	Faecalibacterium	0.95	0
SPMP16	Faecalibacterium prausnitzii	Faecalibacterium	7.47	0
SPMP26	Faecalibacterium prausnitzii_G	Faecalibacterium	0.53	0
SPMP28	Faecalibacterium prausnitzii_D	Faecalibacterium	1.22	0
SPMP28	Faecalibacterium prausnitzii_G	Faecalibacterium	0.47	0
SPMP29	Faecalibacterium prausnitzii_G	Faecalibacterium	2.73	0
SPMP05	Faecalibacterium prausnitzii_E	Faecalibacterium	0.46	0
SPMP05	Faecalibacterium prausnitzii_A	Faecalibacterium	0.44	0
SPMP20	Faecalibacterium prausnitzii_E	Faecalibacterium	7.96	0
SPMP45	Faecalibacterium prausnitzii_E	Faecalibacterium	1.6	0
SPMP03	Faecalibacterium sp900539945	Faecalibacterium	0.58	0
SPMP44	Faecalibacterium sp900539945	Faecalibacterium	4.18	0
SPMP04	Faecalibacterium prausnitzii_C	Faecalibacterium	0.59	0
SPMP45	Faecalibacterium prausnitzii_C	Faecalibacterium	0.44	0
SPMP43	Faecalibacterium prausnitzii_G	Faecalibacterium	1.74	0
SPMP04	Faecalibacterium prausnitzii_D	Faecalibacterium	1.86	0
SPMP03	Faecalibacterium prausnitzii_H	Faecalibacterium	6.04	0
SPMP03	Faecalibacterium prausnitzii	Faecalibacterium	0.34	0
SPMP03	Faecalibacterium prausnitzii_G	Faecalibacterium	1.82	0
SPMP44	Faecalibacterium prausnitzii_I	Faecalibacterium	1.8	0
SPMP02	Faecalibacterium prausnitzii_G	Faecalibacterium	5.37	0
SPMP43	Faecalibacterium prausnitzii_I	Faecalibacterium	1.67	0
SPMP90	Agathobacter sp900552085	Agathobacter	4.1	0
SPMP64	Agathobacter rectalis	Agathobacter	0.35	0
SPMP35	Agathobacter faecis	Agathobacter	7.43	0
SPMP65	Agathobacter rectalis	Agathobacter	16.21	0
SPMP76	Agathobacter sp900550545	Agathobacter	0.55	0
SPMP66	Agathobacter rectalis	Agathobacter	14.42	0
SPMP34	Agathobacter faecis	Agathobacter	9.82	0
SPMP86	Agathobacter rectalis	Agathobacter	0.3	0
SPMP03	Agathobacter rectalis	Agathobacter	12.67	0
SPMP99	Agathobacter faecis	Agathobacter	0.24	0
SPMP46	Agathobacter faecis	Agathobacter	0.62	0
SPMP52	Agathobacter rectalis	Agathobacter	1.77	0
SPMP68	Agathobacter faecis	Agathobacter	5.64	0
SPMP54	Agathobacter faecis	Agathobacter	4.82	0
SPMP11	Agathobacter rectalis	Agathobacter	8.64	0
SPMP51	Agathobacter faecis	Agathobacter	0.73	0
SPMP91	Agathobacter faecis	Agathobacter	11.75	0
SPMP70	Agathobacter faecis	Agathobacter	3.4	0
SPMP70	Agathobacter rectalis	Agathobacter	5.17	0
SPMP51	Agathobacter rectalis	Agathobacter	5.4	0
SPMP53	Agathobacter rectalis	Agathobacter	13.18	0
SPMP30	Agathobacter rectalis	Agathobacter	5.64	0
SPMP71	Agathobacter faecis	Agathobacter	10.52	0
SPMP16	Agathobacter rectalis	Agathobacter	0.22	0
SPMP81	Agathobacter rectalis	Agathobacter	9.5	0
SPMP98	Agathobacter faecis	Agathobacter	7.56	0
SPMP24	Agathobacter rectalis	Agathobacter	0.17	0
SPMP57	Agathobacter rectalis	Agathobacter	10.02	0
SPMP42	Agathobacter faecis	Agathobacter	11.61	0
SPMP55	Agathobacter rectalis	Agathobacter	18.27	0
SPMP59	Agathobacter faecis	Agathobacter	10.13	0
SPMP61	Agathobacter rectalis	Agathobacter	3.99	0
SPMP41	Agathobacter faecis	Agathobacter	0.47	0
SPMP63	Agathobacter faecis	Agathobacter	10.13	0
SPMP44	Agathobacter faecis	Agathobacter	1.56	0
SPMP05	Agathobacter faecis	Agathobacter	0.72	0
SPMP60	Agathobacter faecis	Agathobacter	1	0
SPMP43	Agathobacter faecis	Agathobacter	2.51	0
SPMP62	Agathobacter faecis	Agathobacter	7.34	0
SPMP28	Bacteroides uniformis	Bacteroides	7.78	0
SPMP72	Bacteroides xylanisolvens	Bacteroides	4.07	0
SPMP48	Bacteroides stercoris	Bacteroides	0.63	0
SPMP30	Bacteroides clarus	Bacteroides	0.21	0
SPMP28	Bacteroides sp003545565	Bacteroides	1.9	0
SPMP82	Bacteroides ovatus	Bacteroides	0.45	0
SPMP58	Bacteroides clarus	Bacteroides	0.45	0
SPMP13	Bacteroides uniformis	Bacteroides	0.53	0
SPMP30	Bacteroides intestinalis	Bacteroides	1.11	0
SPMP56	Bacteroides xylanisolvens	Bacteroides	1.74	0
SPMP48	Bacteroides eggerthii	Bacteroides	1.81	0
SPMP14	Bacteroides uniformis	Bacteroides	0.31	0
SPMP81	Bacteroides uniformis	Bacteroides	0.46	0
SPMP27	Bacteroides uniformis	Bacteroides	7.58	0
SPMP02	Bacteroides stercoris	Bacteroides	0.4	0
SPMP49	Bacteroides uniformis	Bacteroides	1.81	0
SPMP49	Bacteroides stercoris	Bacteroides	4.27	0
SPMP23	Bacteroides stercoris	Bacteroides	0.98	0
SPMP57	Bacteroides uniformis	Bacteroides	0.38	0
SPMP05	Bacteroides caccae	Bacteroides	0.4	0
SPMP06	Bacteroides thetaiotaomicron	Bacteroides	0.53	0
SPMP98	Bacteroides caccae	Bacteroides	0.72	0
SPMP17	Bacteroides uniformis	Bacteroides	0.47	0
SPMP43	Bacteroides stercoris	Bacteroides	0.22	0
SPMP03	Bacteroides ovatus	Bacteroides	0.35	0
SPMP74	Bacteroides uniformis	Bacteroides	0.35	0
SPMP74	Bacteroides togonis	Bacteroides	0.33	0
SPMP48	Bacteroides uniformis	Bacteroides	1.59	0
SPMP52	Bacteroides uniformis	Bacteroides	3.64	0
SPMP15	Bacteroides thetaiotaomicron	Bacteroides	1.24	0
SPMP94	Bacteroides clarus	Bacteroides	0.41	0
SPMP50	Bacteroides clarus	Bacteroides	4.31	0
SPMP31	Bacteroides uniformis	Bacteroides	0.44	0
SPMP40	Bacteroides uniformis	Bacteroides	5.64	0
SPMP34	Bacteroides stercoris	Bacteroides	6.32	0
SPMP83	Bacteroides uniformis	Bacteroides	0.35	0
SPMP100	Bacteroides eggerthii	Bacteroides	1.54	0
SPMP65	Bacteroides uniformis	Bacteroides	4.16	0
SPMP55	Bacteroides xylanisolvens	Bacteroides	1.55	0
SPMP87	Bacteroides thetaiotaomicron	Bacteroides	1.32	0
SPMP33	Bacteroides uniformis	Bacteroides	6.28	0
SPMP89	Bacteroides thetaiotaomicron	Bacteroides	1.09	0
SPMP64	Bacteroides clarus	Bacteroides	0.42	0
SPMP100	Bacteroides uniformis	Bacteroides	1.61	0
SPMP77	Bacteroides uniformis	Bacteroides	2.84	0
SPMP103	Bacteroides sp900555635	Bacteroides	1.46	0
SPMP39	Bacteroides xylanisolvens	Bacteroides	0.78	0
SPMP103	Bacteroides ovatus	Bacteroides	3.06	0
SPMP39	Bacteroides eggerthii	Bacteroides	1.29	0
SPMP89	Bacteroides uniformis	Bacteroides	4.59	0
SPMP33	Bacteroides thetaiotaomicron	Bacteroides	0.92	0
SPMP34	Bacteroides thetaiotaomicron	Bacteroides	1.36	0
SPMP107	Bacteroides uniformis	Bacteroides	0.89	0
SPMP44	Bacteroides uniformis	Bacteroides	1.51	0
SPMP60	Bacteroides stercoris	Bacteroides	1.47	0
SPMP44	Bacteroides stercoris	Bacteroides	0.38	0
SPMP69	Bacteroides stercoris	Bacteroides	1.38	0
SPMP33	Bacteroides stercoris	Bacteroides	4.06	0
SPMP12	Dorea formicigenerans	Dorea	0.24	0
SPMP18	Dorea longicatena	Dorea	0.46	0
SPMP11	Dorea formicigenerans	Dorea	0.27	0
SPMP07	Dorea longicatena_B	Dorea	0.93	0
SPMP83	Dorea longicatena_B	Dorea	1.25	0
SPMP103	Dorea scindens	Dorea	0.82	0
SPMP08	Dorea longicatena	Dorea	1.88	0
SPMP17	Dorea longicatena	Dorea	2.09	0
SPMP19	Dorea longicatena	Dorea	0.36	0
SPMP11	Dorea longicatena	Dorea	1.02	0
SPMP06	Dorea sp000509125	Dorea	0.22	0
SPMP96	Dorea longicatena_B	Dorea	0.6	0
SPMP78	Dorea longicatena	Dorea	2.16	0
SPMP82	Dorea formicigenerans	Dorea	0.59	0
SPMP13	Dorea longicatena	Dorea	1.14	0
SPMP10	Dorea longicatena_B	Dorea	0.73	0
SPMP93	Dorea longicatena	Dorea	0.74	0
SPMP81	Dorea longicatena	Dorea	0.81	0
SPMP04	Dorea longicatena	Dorea	1.6	0
SPMP03	Dorea sp000433215	Dorea	0.3	0
SPMP94	Dorea formicigenerans	Dorea	0.26	0
SPMP109	Dorea sp900550865	Dorea	1.02	0
SPMP97	Dorea formicigenerans	Dorea	0.34	0
SPMP94	Dorea longicatena	Dorea	1.5	0
SPMP106	Dorea longicatena_B	Dorea	0.72	0
SPMP84	Dorea longicatena	Dorea	2.71	0
SPMP80	Dorea sp900066555	Dorea	0.32	0
SPMP97	Dorea longicatena	Dorea	2.3	0
SPMP105	Dorea longicatena	Dorea	2.05	0
SPMP03	Dorea sp900066555	Dorea	0.18	0
SPMP91	Dorea longicatena	Dorea	1	0
SPMP46	Dorea sp900066555	Dorea	0.12	0
SPMP22	Dorea longicatena	Dorea	1	0
SPMP70	Dorea formicigenerans	Dorea	1.11	0
SPMP31	Dorea formicigenerans	Dorea	0.12	0
SPMP31	Dorea sp900543315	Dorea	0.2	0
SPMP68	Dorea formicigenerans	Dorea	0.31	0
SPMP51	Dorea sp000433535	Dorea	0.79	0
SPMP53	Dorea longicatena_B	Dorea	2.14	0
SPMP48	Dorea sp900066555	Dorea	0.44	0
SPMP36	Dorea longicatena_B	Dorea	1.52	0
SPMP38	Dorea longicatena	Dorea	1.51	0
SPMP44	Dorea sp900066555	Dorea	0.17	0
SPMP60	Dorea longicatena_B	Dorea	1.13	0
SPMP40	Dorea longicatena_B	Dorea	1.11	0
SPMP57	Dorea sp900066555	Dorea	0.19	0
SPMP57	Dorea longicatena	Dorea	2.57	0
SPMP46	Dorea sp000433535	Dorea	0.88	0
SPMP73	Dorea sp000433215	Dorea	0.39	0
SPMP34	Dorea faecis	Dorea	0.11	0
SPMP43	Dorea longicatena	Dorea	2.08	0
SPMP23	Dorea formicigenerans	Dorea	0.21	0
SPMP75	Dorea sp000509125	Dorea	0.29	0
SPMP73	Dorea sp900066555	Dorea	0.19	0
SPMP49	Dorea longicatena_B	Dorea	1	0
SPMP67	Phocaeicola vulgatus	Phocaeicola	10.85	0
SPMP31	Phocaeicola plebeius_A	Phocaeicola	0.36	0
SPMP96	Phocaeicola vulgatus	Phocaeicola	0.77	0
SPMP85	Phocaeicola vulgatus	Phocaeicola	1.35	0
SPMP33	Phocaeicola vulgatus	Phocaeicola	7.79	0
SPMP47	Phocaeicola vulgatus	Phocaeicola	11.77	0
SPMP60	Phocaeicola vulgatus	Phocaeicola	2.02	0
SPMP65	Phocaeicola plebeius_A	Phocaeicola	8.25	0
SPMP10	Phocaeicola coprophilus	Phocaeicola	3.13	0
SPMP46	Phocaeicola vulgatus	Phocaeicola	4.46	0
SPMP64	Phocaeicola vulgatus	Phocaeicola	6.74	0
SPMP10	Phocaeicola dorei	Phocaeicola	1.97	0
SPMP104	Phocaeicola vulgatus	Phocaeicola	0.96	0
SPMP39	Phocaeicola sp900542985	Phocaeicola	0.26	0
SPMP46	Phocaeicola coprocola	Phocaeicola	7.17	0
SPMP63	Phocaeicola vulgatus	Phocaeicola	6.23	0
SPMP36	Phocaeicola vulgatus	Phocaeicola	1.78	0
SPMP75	Phocaeicola vulgatus	Phocaeicola	5.41	0
SPMP90	Phocaeicola vulgatus	Phocaeicola	21.77	0
SPMP91	Phocaeicola dorei	Phocaeicola	2.82	0
SPMP17	Phocaeicola vulgatus	Phocaeicola	3.06	0
SPMP54	Phocaeicola massiliensis	Phocaeicola	1.71	0
SPMP16	Phocaeicola vulgatus	Phocaeicola	0.91	0
SPMP39	Phocaeicola vulgatus	Phocaeicola	4.08	0
SPMP109	Phocaeicola vulgatus	Phocaeicola	1.05	0
SPMP80	Phocaeicola dorei	Phocaeicola	0.83	0
SPMP48	Phocaeicola sp900553715	Phocaeicola	1.6	0
SPMP73	Phocaeicola dorei	Phocaeicola	0.37	0
SPMP72	Phocaeicola vulgatus	Phocaeicola	11.84	0
SPMP27	Phocaeicola vulgatus	Phocaeicola	8.62	0
SPMP70	Phocaeicola vulgatus	Phocaeicola	1.65	0
SPMP01	Phocaeicola vulgatus	Phocaeicola	1.38	0
SPMP98	Phocaeicola plebeius_A	Phocaeicola	6.75	0
SPMP94	Phocaeicola coprophilus	Phocaeicola	0.23	0
SPMP57	Phocaeicola vulgatus	Phocaeicola	2.51	0
SPMP94	Phocaeicola dorei	Phocaeicola	4.81	0
SPMP56	Phocaeicola vulgatus	Phocaeicola	5.87	0
SPMP83	Phocaeicola dorei	Phocaeicola	1.11	0
SPMP93	Phocaeicola vulgatus	Phocaeicola	0.4	0
SPMP22	Phocaeicola vulgatus	Phocaeicola	1.67	0
SPMP69	Phocaeicola vulgatus	Phocaeicola	4.84	0
SPMP100	Phocaeicola vulgatus	Phocaeicola	1.94	0
SPMP55	Phocaeicola vulgatus	Phocaeicola	10.33	0
SPMP43	Phocaeicola vulgatus	Phocaeicola	1	0
SPMP41	Anaerobutyricum hallii	Anaerobutyricum	0.97	0
SPMP76	Anaerobutyricum hallii	Anaerobutyricum	1.19	0
SPMP60	Anaerobutyricum hallii_A	Anaerobutyricum	0.9	0
SPMP06	Anaerobutyricum hallii	Anaerobutyricum	0.77	0
SPMP63	Anaerobutyricum hallii_A	Anaerobutyricum	0.76	0
SPMP96	Anaerobutyricum hallii	Anaerobutyricum	0.45	0
SPMP04	Anaerobutyricum hallii_A	Anaerobutyricum	0.49	0
SPMP42	Anaerobutyricum hallii	Anaerobutyricum	2.25	0
SPMP93	Anaerobutyricum hallii	Anaerobutyricum	0.82	0
SPMP57	Anaerobutyricum hallii	Anaerobutyricum	0.86	0
SPMP78	Anaerobutyricum hallii	Anaerobutyricum	0.49	0
SPMP92	Anaerobutyricum hallii_A	Anaerobutyricum	0.57	0
SPMP100	Anaerobutyricum hallii_A	Anaerobutyricum	1.07	0
SPMP10	Anaerobutyricum hallii	Anaerobutyricum	0.31	0
SPMP94	Anaerobutyricum hallii_A	Anaerobutyricum	0.86	0
SPMP81	Anaerobutyricum hallii	Anaerobutyricum	0.55	0
SPMP97	Anaerobutyricum hallii_A	Anaerobutyricum	0.46	0
SPMP51	Anaerobutyricum hallii_A	Anaerobutyricum	0.49	0
SPMP25	Anaerobutyricum hallii	Anaerobutyricum	0.8	0
SPMP49	Anaerobutyricum hallii_A	Anaerobutyricum	1.06	0
SPMP51	Anaerobutyricum hallii	Anaerobutyricum	1.56	0
SPMP31	Anaerobutyricum hallii	Anaerobutyricum	1.09	0
SPMP83	Anaerobutyricum hallii_A	Anaerobutyricum	0.32	0
SPMP101	Anaerobutyricum hallii_A	Anaerobutyricum	1.77	0
SPMP83	Anaerobutyricum hallii	Anaerobutyricum	0.74	0
SPMP74	Anaerobutyricum hallii	Anaerobutyricum	0.65	0
SPMP03	Anaerobutyricum hallii_A	Anaerobutyricum	0.24	0
SPMP30	Anaerobutyricum hallii	Anaerobutyricum	0.55	0
SPMP14	Anaerobutyricum hallii_A	Anaerobutyricum	1.02	0
SPMP26	Anaerobutyricum hallii	Anaerobutyricum	0.89	0
SPMP99	Anaerobutyricum hallii	Anaerobutyricum	1.04	0
SPMP13	Anaerobutyricum hallii_A	Anaerobutyricum	0.44	0
SPMP84	Anaerobutyricum hallii_A	Anaerobutyricum	0.75	0
SPMP69	Anaerobutyricum hallii_A	Anaerobutyricum	1.12	0
SPMP68	Anaerobutyricum hallii_A	Anaerobutyricum	0.82	0
SPMP91	Anaerobutyricum hallii	Anaerobutyricum	0.81	0
SPMP38	Anaerobutyricum hallii	Anaerobutyricum	0.39	0
SPMP102	Anaerobutyricum hallii_A	Anaerobutyricum	0.72	0
SPMP37	Anaerobutyricum hallii_A	Anaerobutyricum	0.26	0
SPMP64	Anaerobutyricum hallii	Anaerobutyricum	0.67	0
SPMP89	Anaerobutyricum hallii_A	Anaerobutyricum	0.78	0
SPMP104	Anaerobutyricum hallii	Anaerobutyricum	1.06	0
SPMP36	Anaerobutyricum hallii_A	Anaerobutyricum	2.59	0
SPMP105	Anaerobutyricum hallii	Anaerobutyricum	1.09	0
SPMP35	Anaerobutyricum hallii_A	Anaerobutyricum	0.78	0
SPMP86	Anaerobutyricum hallii_A	Anaerobutyricum	0.57	0
SPMP52	Anaerobutyricum hallii	Anaerobutyricum	0.72	0
SPMP75	Anaerobutyricum hallii	Anaerobutyricum	1.33	0
SPMP108	Anaerobutyricum hallii_A	Anaerobutyricum	0.5	0
SPMP44	Clostridium_Q sp003024715	Clostridium	0.38	0
SPMP96	Clostridium sp900540255	Clostridium	0.28	0
SPMP48	Clostridium_Q sp003024715	Clostridium	0.12	0
SPMP98	Clostridium_Q saccharolyticum_A	Clostridium	0.23	0
SPMP37	Clostridium_Q sp003024715	Clostridium	0.12	0
SPMP57	Clostridium_Q sp003024715	Clostridium	0.19	0
SPMP76	Clostridium_Q sp003024715	Clostridium	0.25	0
SPMP75	Clostridium sp900540255	Clostridium	0.18	0
SPMP25	Clostridium sp900540255	Clostridium	0.29	0
SPMP73	Clostridium_Q sp003024715	Clostridium	0.34	0
SPMP16	Clostridium_Q sp003024715	Clostridium	0.43	0
SPMP27	Clostridium_A leptum	Clostridium	0.23	0
SPMP13	Clostridium_A leptum	Clostridium	0.33	0
SPMP70	Clostridium_Q sp003024715	Clostridium	0.36	0
SPMP70	Clostridium sp900540255	Clostridium	0.42	0
SPMP30	Clostridium_Q sp003024715	Clostridium	0.21	0
SPMP31	Clostridium_A leptum	Clostridium	0.27	0
SPMP11	Clostridium_Q sp003024715	Clostridium	0.18	0
SPMP107	Clostridium_Q sp003024715	Clostridium	0.48	0
SPMP57	Clostridium saudiense	Clostridium	0.19	0
SPMP67	Clostridium_Q sp003024715	Clostridium	0.3	0
SPMP86	Clostridium sp900540255	Clostridium	0.14	0
SPMP86	Clostridium_A leptum	Clostridium	0.17	0
SPMP89	Clostridium_Q sp003024715	Clostridium	0.24	0
SPMP21	Clostridium_Q symbiosum	Clostridium	0.27	0
SPMP101	Clostridium_A leptum	Clostridium	0.76	0
SPMP91	Clostridium_A leptum	Clostridium	0.15	0
SPMP39	Clostridium_Q sp003024715	Clostridium	0.29	0
SPMP93	Clostridium sp900540255	Clostridium	0.18	0
SPMP93	Clostridium_Q sp003024715	Clostridium	0.4	0
SPMP40	Clostridium_Q sp003024715	Clostridium	0.39	0
SPMP41	Clostridium_Q sp003024715	Clostridium	0.46	0
SPMP08	Clostridium sp900540255	Clostridium	0.27	0
SPMP94	Clostridium_Q sp003024715	Clostridium	0.36	0
SPMP66	Clostridium sp001916075	Clostridium	0.24	0
SPMP24	Clostridium_Q sp003024715	Clostridium	0.39	0

## Sheet: Fig 1.C
sample	species	genus	Hybrid	Short-read	Standard
SPMP01	Bifidobacterium longum	Bifidobacterium	11.67	0	9.16
SPMP02	Bifidobacterium dentium	Bifidobacterium	0	4.87	0.39
SPMP02	Bifidobacterium longum	Bifidobacterium	8.46	0	6.04
SPMP04	Bifidobacterium adolescentis	Bifidobacterium	3.3	0	3.18
SPMP04	Bifidobacterium longum	Bifidobacterium	0.95	1.25	0.92
SPMP05	Bifidobacterium adolescentis	Bifidobacterium	0.8	0	1.14
SPMP05	Bifidobacterium bifidum	Bifidobacterium	0.82	0.96	0.76
SPMP05	Bifidobacterium longum	Bifidobacterium	0.27	0	0.25
SPMP06	Bifidobacterium longum	Bifidobacterium	2.37	2.06	2.22
SPMP07	Bifidobacterium adolescentis	Bifidobacterium	20.34	0	23.9
SPMP07	Bifidobacterium longum	Bifidobacterium	2.54	1.91	1.6
SPMP08	Bifidobacterium adolescentis	Bifidobacterium	18.18	0	16.7
SPMP08	Bifidobacterium bifidum	Bifidobacterium	9.9	0	9.56
SPMP08	Bifidobacterium longum	Bifidobacterium	4.01	0	4.49
SPMP09	Bifidobacterium adolescentis	Bifidobacterium	11.82	0	9.49
SPMP09	Bifidobacterium longum	Bifidobacterium	26.31	0	30.6
SPMP10	Bifidobacterium adolescentis	Bifidobacterium	4.85	0	4.53
SPMP10	Bifidobacterium longum	Bifidobacterium	1.22	1.46	1.23
SPMP100	Bifidobacterium adolescentis	Bifidobacterium	8.77	0	7.94
SPMP100	Bifidobacterium bifidum	Bifidobacterium	3.94	4.27	3.7
SPMP100	Bifidobacterium longum	Bifidobacterium	4.12	3.21	3.96
SPMP100	Bifidobacterium pseudocatenulatum	Bifidobacterium	0.36	0	0.51
SPMP101	Bifidobacterium adolescentis	Bifidobacterium	0.35	0.35	0.33
SPMP102	Bifidobacterium adolescentis	Bifidobacterium	2.48	0	3.91
SPMP102	Bifidobacterium bifidum	Bifidobacterium	0.74	1.06	0.49
SPMP102	Bifidobacterium longum	Bifidobacterium	3.84	2.62	3.8
SPMP102	Bifidobacterium pseudocatenulatum	Bifidobacterium	0.46	0	0.39
SPMP103	Bifidobacterium adolescentis	Bifidobacterium	16.31	0	15.13
SPMP103	Bifidobacterium bifidum	Bifidobacterium	4.89	6.89	4.54
SPMP103	Bifidobacterium pseudocatenulatum	Bifidobacterium	3.25	0	2.37
SPMP104	Bifidobacterium adolescentis	Bifidobacterium	10.83	0	11.07
SPMP104	Bifidobacterium bifidum	Bifidobacterium	3.82	5.22	3.47
SPMP104	Bifidobacterium longum	Bifidobacterium	1.13	1.66	1.17
SPMP105	Bifidobacterium adolescentis	Bifidobacterium	2.98	1.51	2.84
SPMP105	Bifidobacterium bifidum	Bifidobacterium	5.31	5.08	5.08
SPMP105	Bifidobacterium longum	Bifidobacterium	1.71	1.46	1.68
SPMP106	Bifidobacterium adolescentis	Bifidobacterium	9.25	0	10.18
SPMP106	Bifidobacterium bifidum	Bifidobacterium	5.17	5.61	4.97
SPMP106	Bifidobacterium longum	Bifidobacterium	1.89	2.1	1.94
SPMP107	Bifidobacterium longum	Bifidobacterium	0.57	0	0.57
SPMP107	Bifidobacterium pseudocatenulatum	Bifidobacterium	2	1.84	1.4
SPMP108	Bifidobacterium bifidum	Bifidobacterium	2.41	2.31	1.7
SPMP108	Bifidobacterium longum	Bifidobacterium	4.02	2.91	3.53
SPMP109	Bifidobacterium adolescentis	Bifidobacterium	15.73	0	14.53
SPMP11	Bifidobacterium longum	Bifidobacterium	4.32	0	2.75
SPMP12	Bifidobacterium adolescentis	Bifidobacterium	12.12	0	10.99
SPMP12	Bifidobacterium bifidum	Bifidobacterium	2.77	4.41	2.66
SPMP12	Bifidobacterium longum	Bifidobacterium	3.46	0	3.68
SPMP13	Bifidobacterium adolescentis	Bifidobacterium	7.29	0	6.52
SPMP13	Bifidobacterium breve	Bifidobacterium	0.4	0	0.43
SPMP13	Bifidobacterium longum	Bifidobacterium	2.71	2.94	2.74
SPMP14	Bifidobacterium adolescentis	Bifidobacterium	4.71	0	2.72
SPMP14	Bifidobacterium bifidum	Bifidobacterium	3.12	0	2.73
SPMP14	Bifidobacterium longum	Bifidobacterium	2.4	0	2.1
SPMP15	Bifidobacterium longum	Bifidobacterium	19.11	0	17.34
SPMP16	Bifidobacterium adolescentis	Bifidobacterium	2.58	0	2.5
SPMP16	Bifidobacterium longum	Bifidobacterium	0.55	0.82	0.54
SPMP17	Bifidobacterium bifidum	Bifidobacterium	6.73	0	4.82
SPMP17	Bifidobacterium longum	Bifidobacterium	4.01	0	2.62
SPMP18	Bifidobacterium adolescentis	Bifidobacterium	1.95	1.36	1.81
SPMP18	Bifidobacterium bifidum	Bifidobacterium	0.2	0	0.22
SPMP20	Bifidobacterium adolescentis	Bifidobacterium	0.33	0.53	0.75
SPMP20	Bifidobacterium longum	Bifidobacterium	0.88	0.79	0.81
SPMP21	Bifidobacterium breve	Bifidobacterium	1.43	0	1.44
SPMP21	Bifidobacterium dentium	Bifidobacterium	0.55	0.86	0.51
SPMP21	Bifidobacterium longum	Bifidobacterium	6.46	3.81	6.3
SPMP22	Bifidobacterium adolescentis	Bifidobacterium	5.36	0	5.78
SPMP22	Bifidobacterium bifidum	Bifidobacterium	3.11	3.61	2.86
SPMP22	Bifidobacterium longum	Bifidobacterium	1.28	0	1.54
SPMP23	Bifidobacterium adolescentis	Bifidobacterium	1.49	0	1.94
SPMP23	Bifidobacterium longum	Bifidobacterium	3.26	2.18	3.41
SPMP24	Bifidobacterium bifidum	Bifidobacterium	0	5.29	3.6
SPMP24	Bifidobacterium longum	Bifidobacterium	6	3.79	2.13
SPMP25	Bifidobacterium adolescentis	Bifidobacterium	6.57	0	5.66
SPMP25	Bifidobacterium bifidum	Bifidobacterium	0.83	1.8	0.68
SPMP25	Bifidobacterium longum	Bifidobacterium	2.62	0	3.98
SPMP26	Bifidobacterium bifidum	Bifidobacterium	1.46	2.02	0.28
SPMP26	Bifidobacterium longum	Bifidobacterium	7.3	0	5.13
SPMP27	Bifidobacterium longum	Bifidobacterium	0.13	0	0.17
SPMP28	Bifidobacterium adolescentis	Bifidobacterium	5.05	0	5.54
SPMP28	Bifidobacterium bifidum	Bifidobacterium	0.76	1.66	0.66
SPMP28	Bifidobacterium longum	Bifidobacterium	2.38	0	2.31
SPMP29	Bifidobacterium adolescentis	Bifidobacterium	0	1.42	0.93
SPMP29	Bifidobacterium breve	Bifidobacterium	0.4	0	0.5
SPMP29	Bifidobacterium longum	Bifidobacterium	2.89	0	3.13
SPMP30	Bifidobacterium adolescentis	Bifidobacterium	5.21	0	5
SPMP30	Bifidobacterium longum	Bifidobacterium	1.97	0	1.87
SPMP30	Bifidobacterium pseudocatenulatum	Bifidobacterium	1.02	1.04	0.77
SPMP31	Bifidobacterium adolescentis	Bifidobacterium	4.26	0	3.87
SPMP31	Bifidobacterium longum	Bifidobacterium	1.22	1.29	1.21
SPMP31	Bifidobacterium pseudocatenulatum	Bifidobacterium	0.13	0	0.14
SPMP32	Bifidobacterium adolescentis	Bifidobacterium	13.23	0	21.75
SPMP32	Bifidobacterium longum	Bifidobacterium	9	6.54	5.31
SPMP33	Bifidobacterium bifidum	Bifidobacterium	3.25	3.29	3.1
SPMP33	Bifidobacterium longum	Bifidobacterium	4.17	0	4.01
SPMP34	Bifidobacterium adolescentis	Bifidobacterium	4.87	0	4.31
SPMP34	Bifidobacterium bifidum	Bifidobacterium	1.35	1.67	1.15
SPMP34	Bifidobacterium longum	Bifidobacterium	1.26	1.63	1.94
SPMP35	Bifidobacterium adolescentis	Bifidobacterium	9.21	0	8.19
SPMP35	Bifidobacterium longum	Bifidobacterium	0.68	1.68	0.75
SPMP36	Bifidobacterium adolescentis	Bifidobacterium	2.42	0	2.13
SPMP36	Bifidobacterium longum	Bifidobacterium	3.06	1.9	3.01
SPMP36	Bifidobacterium pseudocatenulatum	Bifidobacterium	0.44	0	0.72
SPMP37	Bifidobacterium longum	Bifidobacterium	0.71	0.63	0.62
SPMP38	Bifidobacterium adolescentis	Bifidobacterium	2.66	0	2.84
SPMP38	Bifidobacterium catenulatum	Bifidobacterium	0.69	0	0.46
SPMP38	Bifidobacterium longum	Bifidobacterium	1.64	0	1.67
SPMP39	Bifidobacterium bifidum	Bifidobacterium	0	2.18	1.58
SPMP39	Bifidobacterium pseudocatenulatum	Bifidobacterium	1.65	0	0.19
SPMP40	Bifidobacterium adolescentis	Bifidobacterium	1.92	0	1.72
SPMP40	Bifidobacterium bifidum	Bifidobacterium	0.85	0.98	0.83
SPMP40	Bifidobacterium longum	Bifidobacterium	1.51	1.25	1.48
SPMP41	Bifidobacterium adolescentis	Bifidobacterium	0.7	1.22	1.21
SPMP41	Bifidobacterium longum	Bifidobacterium	0.5	0.39	0.42
SPMP42	Bifidobacterium breve	Bifidobacterium	0.14	0	0.46
SPMP43	Bifidobacterium adolescentis	Bifidobacterium	0.32	0.36	0.42
SPMP43	Bifidobacterium longum	Bifidobacterium	0.66	0.68	0.9
SPMP43	Bifidobacterium pseudocatenulatum	Bifidobacterium	0.23	0.28	0.22
SPMP44	Bifidobacterium pseudocatenulatum	Bifidobacterium	0.66	0.44	0.73
SPMP45	Bifidobacterium longum	Bifidobacterium	2.15	1	1.1
SPMP46	Bifidobacterium longum	Bifidobacterium	0.51	0.45	0.45
SPMP48	Bifidobacterium adolescentis	Bifidobacterium	7.83	0	9.73
SPMP48	Bifidobacterium longum	Bifidobacterium	1.62	1.9	1.42
SPMP49	Bifidobacterium longum	Bifidobacterium	0.4	0.49	0.43
SPMP49	Bifidobacterium pseudocatenulatum	Bifidobacterium	1.57	0	1.21
SPMP50	Bifidobacterium longum	Bifidobacterium	1.97	0	2.31
SPMP50	Bifidobacterium pseudocatenulatum	Bifidobacterium	0.31	0	1.63
SPMP51	Bifidobacterium longum	Bifidobacterium	0.66	0.51	0.57
SPMP52	Bifidobacterium adolescentis	Bifidobacterium	2.56	0	2.35
SPMP52	Bifidobacterium longum	Bifidobacterium	0.76	0.65	0.78
SPMP53	Bifidobacterium adolescentis	Bifidobacterium	0.46	0.67	0.65
SPMP55	Bifidobacterium adolescentis	Bifidobacterium	10.17	0	9.16
SPMP56	Bifidobacterium animalis	Bifidobacterium	0.26	0.26	0.27
SPMP56	Bifidobacterium longum	Bifidobacterium	0.66	0.49	0.65
SPMP57	Bifidobacterium bifidum	Bifidobacterium	0.62	0.58	0.53
SPMP57	Bifidobacterium longum	Bifidobacterium	0.3	0.27	0.26
SPMP58	Bifidobacterium breve	Bifidobacterium	0.28	1.35	0.56
SPMP58	Bifidobacterium longum	Bifidobacterium	5.23	0	4.5
SPMP59	Bifidobacterium adolescentis	Bifidobacterium	3.73	0	3.07
SPMP59	Bifidobacterium bifidum	Bifidobacterium	1.68	1.62	1.6
SPMP59	Bifidobacterium longum	Bifidobacterium	0.34	0.5	0.38
SPMP60	Bifidobacterium adolescentis	Bifidobacterium	16.31	0	14.64
SPMP61	Bifidobacterium adolescentis	Bifidobacterium	16.23	0	21.65
SPMP61	Bifidobacterium bifidum	Bifidobacterium	3.77	4.52	2.49
SPMP62	Bifidobacterium bifidum	Bifidobacterium	2.74	2.22	2.58
SPMP63	Bifidobacterium adolescentis	Bifidobacterium	7.14	0	6.28
SPMP63	Bifidobacterium longum	Bifidobacterium	2.41	0	2.64
SPMP64	Bifidobacterium adolescentis	Bifidobacterium	1.75	0.83	1.5
SPMP64	Bifidobacterium longum	Bifidobacterium	0.42	0.44	0.4
SPMP65	Bifidobacterium dentium	Bifidobacterium	0	4.37	0.56
SPMP66	Bifidobacterium adolescentis	Bifidobacterium	2.62	0	2.89
SPMP66	Bifidobacterium bifidum	Bifidobacterium	3.91	3.38	3.66
SPMP66	Bifidobacterium longum	Bifidobacterium	0.51	0.79	0.89
SPMP66	Bifidobacterium pseudocatenulatum	Bifidobacterium	0.16	0	0.14
SPMP67	Bifidobacterium adolescentis	Bifidobacterium	2.54	1.36	2.34
SPMP67	Bifidobacterium bifidum	Bifidobacterium	1.44	1.39	1.39
SPMP67	Bifidobacterium longum	Bifidobacterium	0.82	0.92	0.94
SPMP68	Bifidobacterium longum	Bifidobacterium	0.95	0.77	0.83
SPMP69	Bifidobacterium adolescentis	Bifidobacterium	3.39	0	3.61
SPMP69	Bifidobacterium bifidum	Bifidobacterium	8.09	0	7.9
SPMP69	Bifidobacterium longum	Bifidobacterium	0.72	3.25	1.56
SPMP69	Bifidobacterium pseudocatenulatum	Bifidobacterium	17.51	0	12.76
SPMP70	Bifidobacterium adolescentis	Bifidobacterium	11.32	0	10.13
SPMP70	Bifidobacterium bifidum	Bifidobacterium	0.78	0	0.75
SPMP70	Bifidobacterium longum	Bifidobacterium	1.12	0	1.14
SPMP71	Bifidobacterium adolescentis	Bifidobacterium	4.38	0	4.04
SPMP71	Bifidobacterium longum	Bifidobacterium	0.31	0.56	0.33
SPMP72	Bifidobacterium adolescentis	Bifidobacterium	0.51	0.77	0.9
SPMP72	Bifidobacterium longum	Bifidobacterium	0.81	0.66	0.61
SPMP73	Bifidobacterium adolescentis	Bifidobacterium	0.7	1.19	0.81
SPMP73	Bifidobacterium bifidum	Bifidobacterium	1.23	1.8	1.08
SPMP73	Bifidobacterium longum	Bifidobacterium	2.14	0	2.22
SPMP74	Bifidobacterium adolescentis	Bifidobacterium	6.92	0	7.03
SPMP74	Bifidobacterium bifidum	Bifidobacterium	1.27	1.75	1.21
SPMP74	Bifidobacterium longum	Bifidobacterium	0.33	0.76	0.36
SPMP75	Bifidobacterium adolescentis	Bifidobacterium	9.07	0	8.63
SPMP75	Bifidobacterium bifidum	Bifidobacterium	6.75	5.73	6.24
SPMP75	Bifidobacterium longum	Bifidobacterium	3.43	0	5.15
SPMP75	Bifidobacterium pseudocatenulatum	Bifidobacterium	0	1.77	0.5
SPMP76	Bifidobacterium adolescentis	Bifidobacterium	7.97	0	8.55
SPMP76	Bifidobacterium bifidum	Bifidobacterium	1.33	2.28	1.24
SPMP77	Bifidobacterium longum	Bifidobacterium	1.37	1.3	1.26
SPMP78	Bifidobacterium adolescentis	Bifidobacterium	0.64	0	0.79
SPMP79	Bifidobacterium longum	Bifidobacterium	9.21	0	8.83
SPMP81	Bifidobacterium adolescentis	Bifidobacterium	2.8	0	2.91
SPMP81	Bifidobacterium longum	Bifidobacterium	0.82	0.96	0.84
SPMP82	Bifidobacterium bifidum	Bifidobacterium	1.81	2.07	1.23
SPMP82	Bifidobacterium longum	Bifidobacterium	1.8	1.36	1.64
SPMP82	Bifidobacterium pseudocatenulatum	Bifidobacterium	3.88	0	2.61
SPMP83	Bifidobacterium adolescentis	Bifidobacterium	5.65	0	5.37
SPMP83	Bifidobacterium longum	Bifidobacterium	0.63	1.11	0.6
SPMP84	Bifidobacterium adolescentis	Bifidobacterium	0.15	0	0.18
SPMP84	Bifidobacterium longum	Bifidobacterium	0.3	0	0.27
SPMP85	Bifidobacterium breve	Bifidobacterium	3.43	2.91	2.92
SPMP85	Bifidobacterium longum	Bifidobacterium	5.72	3.88	6.05
SPMP86	Bifidobacterium adolescentis	Bifidobacterium	24.29	0	21.67
SPMP86	Bifidobacterium longum	Bifidobacterium	6.7	7.13	6.07
SPMP86	Bifidobacterium pseudocatenulatum	Bifidobacterium	4.61	0	6.1
SPMP87	Bifidobacterium breve	Bifidobacterium	0.9	0.59	0.8
SPMP88	Bifidobacterium bifidum	Bifidobacterium	0.32	0.25	0.27
SPMP88	Bifidobacterium longum	Bifidobacterium	0.69	1.21	1.26
SPMP89	Bifidobacterium bifidum	Bifidobacterium	0.46	0.38	0.41
SPMP89	Bifidobacterium longum	Bifidobacterium	0.85	0.99	0.96
SPMP90	Bifidobacterium pseudocatenulatum	Bifidobacterium	1.96	0	2.43
SPMP91	Bifidobacterium adolescentis	Bifidobacterium	15.63	0	22.61
SPMP92	Bifidobacterium adolescentis	Bifidobacterium	0	4.04	5.96
SPMP92	Bifidobacterium bifidum	Bifidobacterium	6.66	5.65	4.74
SPMP93	Bifidobacterium adolescentis	Bifidobacterium	7.54	0	6.88
SPMP93	Bifidobacterium bifidum	Bifidobacterium	1.47	2.22	1.37
SPMP93	Bifidobacterium longum	Bifidobacterium	1.74	1.65	1.8
SPMP94	Bifidobacterium adolescentis	Bifidobacterium	2.12	1.13	1.96
SPMP94	Bifidobacterium longum	Bifidobacterium	0.6	0	0.6
SPMP95	Bifidobacterium longum	Bifidobacterium	1.63	1.48	1.55
SPMP96	Bifidobacterium adolescentis	Bifidobacterium	0.23	0	0.22
SPMP96	Bifidobacterium longum	Bifidobacterium	0.39	0.45	0.37
SPMP96	Bifidobacterium pseudocatenulatum	Bifidobacterium	0.52	0.39	0.52
SPMP97	Bifidobacterium adolescentis	Bifidobacterium	0.5	0.49	0.96
SPMP97	Bifidobacterium bifidum	Bifidobacterium	2.99	2.75	2.81
SPMP97	Bifidobacterium longum	Bifidobacterium	0.31	0	0.29
SPMP97	Bifidobacterium pseudocatenulatum	Bifidobacterium	0	0.37	0.39
SPMP98	Bifidobacterium longum	Bifidobacterium	6.96	3.53	6.47
SPMP99	Bifidobacterium adolescentis	Bifidobacterium	3.25	0	3.17
SPMP99	Bifidobacterium bifidum	Bifidobacterium	1.11	1.44	1.09
SPMP99	Bifidobacterium longum	Bifidobacterium	0.8	1.07	0.78
SPMP99	Bifidobacterium pseudocatenulatum	Bifidobacterium	1.13	0	0.82

## Sheet: Fig 1.D
name	assembly	Contig_N50	N50LogKb
SPMP01_bin.1	Short-read	11568	1.06326
SPMP01_bin.14	Short-read	9477	0.976671
SPMP01_bin.15	Short-read	21875	1.33995
SPMP01_bin.16	Short-read	6701	0.82614
SPMP01_bin.17	Short-read	13399	1.12707
SPMP01_bin.18	Short-read	11877	1.07471
SPMP01_bin.21	Short-read	13901	1.14305
SPMP01_bin.25	Short-read	7416	0.87017
SPMP01_bin.27	Short-read	9685	0.9861
SPMP01_bin.29	Short-read	13253	1.12231
SPMP01_bin.30	Short-read	12259	1.08846
SPMP01_bin.31	Short-read	22771	1.35738
SPMP01_bin.34	Short-read	10534	1.02259
SPMP01_bin.35	Short-read	17725	1.24859
SPMP01_bin.40	Short-read	18272	1.26179
SPMP01_bin.42	Short-read	11535	1.06202
SPMP02_bin.1	Short-read	8107	0.90886
SPMP02_bin.14	Short-read	8640	0.936514
SPMP02_bin.15	Short-read	7784	0.891203
SPMP02_bin.16	Short-read	9926	0.996774
SPMP02_bin.18	Short-read	7860	0.895423
SPMP02_bin.2	Short-read	17610	1.24576
SPMP02_bin.23	Short-read	7236	0.859499
SPMP02_bin.25	Short-read	6327	0.801198
SPMP02_bin.27	Short-read	13517	1.13088
SPMP02_bin.28	Short-read	26313	1.42017
SPMP02_bin.30	Short-read	6338	0.801952
SPMP02_bin.36	Short-read	24476	1.38874
SPMP02_bin.38	Short-read	17661	1.24702
SPMP02_bin.4	Short-read	20446	1.31061
SPMP02_bin.47	Short-read	5953	0.774736
SPMP02_bin.48	Short-read	8874	0.948119
SPMP02_bin.50	Short-read	24188	1.3836
SPMP02_bin.51	Short-read	23667	1.37414
SPMP03_bin.1	Short-read	25113	1.3999
SPMP03_bin.10	Short-read	13451	1.12875
SPMP03_bin.16	Short-read	11716	1.06878
SPMP03_bin.17	Short-read	21930	1.34104
SPMP03_bin.18	Short-read	9841	0.993039
SPMP03_bin.2	Short-read	18019	1.25573
SPMP03_bin.22	Short-read	23695	1.37466
SPMP03_bin.23	Short-read	11574	1.06348
SPMP03_bin.28	Short-read	19232	1.28402
SPMP03_bin.30	Short-read	14570	1.16346
SPMP03_bin.32	Short-read	11497	1.06058
SPMP03_bin.33	Short-read	12803	1.10731
SPMP03_bin.37	Short-read	10444	1.01887
SPMP03_bin.4	Short-read	9442	0.975064
SPMP03_bin.41	Short-read	21970	1.34183
SPMP03_bin.43	Short-read	14258	1.15406
SPMP03_bin.44	Short-read	7199	0.857272
SPMP03_bin.47	Short-read	19929	1.29949
SPMP03_bin.5	Short-read	25568	1.4077
SPMP03_bin.51	Short-read	7896	0.897407
SPMP03_bin.53	Short-read	22211	1.34657
SPMP03_bin.55	Short-read	6184	0.791269
SPMP03_bin.58	Short-read	5563	0.745309
SPMP03_bin.59	Short-read	9186	0.963126
SPMP03_bin.63	Short-read	9423	0.974189
SPMP03_bin.66	Short-read	14627	1.16516
SPMP03_bin.69	Short-read	18207	1.26024
SPMP03_bin.72	Short-read	4723	0.674218
SPMP03_bin.74	Short-read	7697	0.886321
SPMP03_bin.76	Short-read	19295	1.28544
SPMP03_bin.77	Short-read	13084	1.11674
SPMP03_bin.78	Short-read	11484	1.06009
SPMP03_bin.79	Short-read	13608	1.13379
SPMP03_bin.8	Short-read	7836	0.894094
SPMP04_bin.13	Short-read	12416	1.09398
SPMP04_bin.16	Short-read	23194	1.36538
SPMP04_bin.18	Short-read	5868	0.76849
SPMP04_bin.21	Short-read	12954	1.1124
SPMP04_bin.23	Short-read	8121	0.90961
SPMP04_bin.25	Short-read	9087	0.958421
SPMP04_bin.27	Short-read	9509	0.978135
SPMP04_bin.28	Short-read	12973	1.11304
SPMP04_bin.30	Short-read	6260	0.796574
SPMP04_bin.32	Short-read	19192	1.28312
SPMP04_bin.33	Short-read	15145	1.18027
SPMP04_bin.37	Short-read	7244	0.859978
SPMP04_bin.38	Short-read	13788	1.1395
SPMP04_bin.39	Short-read	10219	1.00941
SPMP04_bin.4	Short-read	6810	0.833147
SPMP04_bin.40	Short-read	9707	0.987085
SPMP04_bin.41	Short-read	10228	1.00979
SPMP04_bin.43	Short-read	7203	0.857513
SPMP04_bin.48	Short-read	8868	0.947826
SPMP04_bin.52	Short-read	5689	0.755036
SPMP04_bin.54	Short-read	18046	1.25638
SPMP04_bin.55	Short-read	15124	1.17967
SPMP04_bin.58	Short-read	10569	1.02403
SPMP04_bin.6	Short-read	14761	1.16912
SPMP04_bin.68	Short-read	12567	1.09923
SPMP04_bin.69	Short-read	12454	1.09531
SPMP04_bin.7	Short-read	20595	1.31376
SPMP04_bin.73	Short-read	8847	0.946796
SPMP05_bin.1	Short-read	7729	0.888123
SPMP05_bin.10	Short-read	8658	0.937418
SPMP05_bin.11	Short-read	12186	1.08586
SPMP05_bin.13	Short-read	17024	1.23106
SPMP05_bin.19	Short-read	25109	1.39983
SPMP05_bin.2	Short-read	13052	1.11568
SPMP05_bin.21	Short-read	17518	1.24348
SPMP05_bin.22	Short-read	12097	1.08268
SPMP05_bin.24	Short-read	6122	0.786893
SPMP05_bin.3	Short-read	8085	0.90768
SPMP05_bin.31	Short-read	6624	0.82112
SPMP05_bin.34	Short-read	4009	0.603036
SPMP05_bin.35	Short-read	16232	1.21037
SPMP05_bin.38	Short-read	14547	1.16277
SPMP05_bin.39	Short-read	12807	1.10745
SPMP05_bin.40	Short-read	5497	0.740126
SPMP05_bin.41	Short-read	11994	1.07896
SPMP05_bin.42	Short-read	23450	1.37014
SPMP05_bin.44	Short-read	41239	1.61531
SPMP05_bin.46	Short-read	7392	0.868762
SPMP05_bin.47	Short-read	20420	1.31006
SPMP05_bin.48	Short-read	10352	1.01502
SPMP05_bin.49	Short-read	16799	1.22528
SPMP05_bin.53	Short-read	27740	1.44311
SPMP05_bin.57	Short-read	17492	1.24284
SPMP05_bin.58	Short-read	9220	0.964731
SPMP05_bin.6	Short-read	27879	1.44528
SPMP05_bin.62	Short-read	21018	1.32259
SPMP05_bin.63	Short-read	8949	0.951775
SPMP05_bin.64	Short-read	30405	1.48295
SPMP05_bin.65	Short-read	15951	1.20279
SPMP05_bin.66	Short-read	13945	1.14442
SPMP05_bin.67	Short-read	12420	1.09412
SPMP05_bin.69	Short-read	9937	0.997255
SPMP05_bin.7	Short-read	14462	1.16023
SPMP05_bin.71	Short-read	4479	0.651181
SPMP05_bin.72	Short-read	17716	1.24837
SPMP05_bin.9	Short-read	6205	0.792742
SPMP06_bin.10	Short-read	17923	1.25341
SPMP06_bin.12	Short-read	26408	1.42174
SPMP06_bin.13	Short-read	15340	1.18583
SPMP06_bin.14	Short-read	11853	1.07383
SPMP06_bin.15	Short-read	23480	1.3707
SPMP06_bin.19	Short-read	22756	1.3571
SPMP06_bin.2	Short-read	14892	1.17295
SPMP06_bin.20	Short-read	17619	1.24598
SPMP06_bin.24	Short-read	11673	1.06718
SPMP06_bin.27	Short-read	10844	1.03519
SPMP06_bin.28	Short-read	19651	1.29338
SPMP06_bin.3	Short-read	11581	1.06375
SPMP06_bin.30	Short-read	11981	1.07849
SPMP06_bin.31	Short-read	11896	1.0754
SPMP06_bin.32	Short-read	7341	0.865755
SPMP06_bin.33	Short-read	7555	0.878234
SPMP06_bin.34	Short-read	16877	1.2273
SPMP06_bin.36	Short-read	8467	0.92773
SPMP06_bin.37	Short-read	16604	1.22021
SPMP06_bin.40	Short-read	16835	1.22621
SPMP06_bin.43	Short-read	6441	0.808953
SPMP06_bin.45	Short-read	10251	1.01077
SPMP06_bin.48	Short-read	14786	1.16985
SPMP06_bin.49	Short-read	16756	1.22417
SPMP06_bin.5	Short-read	20300	1.3075
SPMP06_bin.52	Short-read	16173	1.20879
SPMP06_bin.53	Short-read	9343	0.970486
SPMP06_bin.54	Short-read	9978	0.999043
SPMP06_bin.55	Short-read	16305	1.21232
SPMP06_bin.56	Short-read	17769	1.24966
SPMP06_bin.57	Short-read	13141	1.11863
SPMP06_bin.58	Short-read	12405	1.0936
SPMP06_bin.59	Short-read	10503	1.02131
SPMP06_bin.62	Short-read	20262	1.30668
SPMP06_bin.63	Short-read	12657	1.10233
SPMP06_bin.9	Short-read	6403	0.806384
SPMP07_bin.1	Short-read	4905	0.690639
SPMP07_bin.10	Short-read	5221	0.717754
SPMP07_bin.17	Short-read	17675	1.24736
SPMP07_bin.18	Short-read	6432	0.808346
SPMP07_bin.2	Short-read	4687	0.670895
SPMP07_bin.20	Short-read	4733	0.675137
SPMP07_bin.21	Short-read	23869	1.37783
SPMP07_bin.23	Short-read	19565	1.29148
SPMP07_bin.3	Short-read	18341	1.26342
SPMP07_bin.32	Short-read	13605	1.1337
SPMP07_bin.33	Short-read	11517	1.06134
SPMP07_bin.4	Short-read	5362	0.729327
SPMP07_bin.6	Short-read	11183	1.04856
SPMP07_bin.7	Short-read	10280	1.01199
SPMP07_bin.9	Short-read	9627	0.983491
SPMP08_bin.10	Short-read	13626	1.13437
SPMP08_bin.11	Short-read	12196	1.08622
SPMP08_bin.12	Short-read	16732	1.22355
SPMP08_bin.13	Short-read	4679	0.670153
SPMP08_bin.14	Short-read	10415	1.01766
SPMP08_bin.15	Short-read	11146	1.04712
SPMP08_bin.16	Short-read	11726	1.06915
SPMP08_bin.17	Short-read	17572	1.24482
SPMP08_bin.18	Short-read	6737	0.828467
SPMP08_bin.24	Short-read	17403	1.24062
SPMP08_bin.26	Short-read	10733	1.03072
SPMP08_bin.31	Short-read	9719	0.987622
SPMP08_bin.39	Short-read	7260	0.860937
SPMP08_bin.4	Short-read	6346	0.8025
SPMP08_bin.5	Short-read	5681	0.754425
SPMP08_bin.6	Short-read	22370	1.34967
SPMP08_bin.9	Short-read	17427	1.24122
SPMP09_bin.1	Short-read	15309	1.18495
SPMP09_bin.13	Short-read	13311	1.12421
SPMP09_bin.16	Short-read	9021	0.955255
SPMP09_bin.18	Short-read	19557	1.2913
SPMP09_bin.19	Short-read	11963	1.07784
SPMP09_bin.2	Short-read	8485	0.928652
SPMP09_bin.20	Short-read	13444	1.12853
SPMP09_bin.23	Short-read	6051	0.781827
SPMP09_bin.24	Short-read	11725	1.06911
SPMP09_bin.27	Short-read	22433	1.35089
SPMP09_bin.28	Short-read	15849	1.2
SPMP09_bin.3	Short-read	4577	0.660581
SPMP09_bin.30	Short-read	22480	1.3518
SPMP09_bin.31	Short-read	6683	0.824971
SPMP09_bin.4	Short-read	10263	1.01127
SPMP09_bin.6	Short-read	6536	0.815312
SPMP09_bin.8	Short-read	7347	0.86611
SPMP100_bin.10	Short-read	6523	0.814447
SPMP100_bin.15	Short-read	8059	0.906281
SPMP100_bin.16	Short-read	19792	1.29649
SPMP100_bin.19	Short-read	5005	0.699404
SPMP100_bin.20	Short-read	14329	1.15622
SPMP100_bin.21	Short-read	24702	1.39273
SPMP100_bin.22	Short-read	11208	1.04953
SPMP100_bin.24	Short-read	19562	1.29141
SPMP100_bin.26	Short-read	5822	0.765072
SPMP100_bin.28	Short-read	4353	0.638789
SPMP100_bin.3	Short-read	6852	0.835817
SPMP100_bin.30	Short-read	24172	1.38331
SPMP100_bin.31	Short-read	6245	0.795532
SPMP100_bin.32	Short-read	13565	1.13242
SPMP100_bin.33	Short-read	5731	0.75823
SPMP100_bin.35	Short-read	9132	0.960566
SPMP100_bin.4	Short-read	5956	0.774955
SPMP100_bin.41	Short-read	5437	0.735359
SPMP100_bin.42	Short-read	5187	0.714916
SPMP100_bin.43	Short-read	12121	1.08354
SPMP100_bin.47	Short-read	11373	1.05588
SPMP100_bin.48	Short-read	16793	1.22513
SPMP100_bin.49	Short-read	8737	0.941362
SPMP100_bin.52	Short-read	8364	0.922414
SPMP100_bin.54	Short-read	12459	1.09548
SPMP100_bin.55	Short-read	12672	1.10285
SPMP100_bin.56	Short-read	6970	0.843233
SPMP100_bin.57	Short-read	7875	0.896251
SPMP100_bin.6	Short-read	14610	1.16465
SPMP100_bin.60	Short-read	22045	1.34331
SPMP100_bin.61	Short-read	23928	1.37891
SPMP100_bin.64	Short-read	17262	1.23709
SPMP100_bin.65	Short-read	21475	1.33193
SPMP100_bin.69	Short-read	23441	1.36998
SPMP100_bin.7	Short-read	11248	1.05108
SPMP100_bin.70	Short-read	19406	1.28794
SPMP100_bin.8	Short-read	8364	0.922414
SPMP101_bin.1	Short-read	27491	1.43919
SPMP101_bin.10	Short-read	7949	0.900312
SPMP101_bin.11	Short-read	5344	0.727866
SPMP101_bin.12	Short-read	7207	0.857755
SPMP101_bin.14	Short-read	24020	1.38057
SPMP101_bin.15	Short-read	17571	1.2448
SPMP101_bin.16	Short-read	6302	0.799478
SPMP101_bin.17	Short-read	5598	0.748033
SPMP101_bin.18	Short-read	11520	1.06145
SPMP101_bin.2	Short-read	16312	1.21251
SPMP101_bin.20	Short-read	4663	0.668665
SPMP101_bin.21	Short-read	18863	1.27561
SPMP101_bin.25	Short-read	4529	0.656002
SPMP101_bin.28	Short-read	24149	1.3829
SPMP101_bin.30	Short-read	8483	0.928549
SPMP101_bin.31	Short-read	7892	0.897187
SPMP101_bin.32	Short-read	6322	0.800854
SPMP101_bin.34	Short-read	13149	1.11889
SPMP101_bin.35	Short-read	16486	1.21712
SPMP101_bin.36	Short-read	8461	0.927422
SPMP101_bin.37	Short-read	4669	0.669224
SPMP101_bin.39	Short-read	8243	0.916085
SPMP101_bin.4	Short-read	13002	1.11401
SPMP101_bin.42	Short-read	12926	1.11146
SPMP101_bin.43	Short-read	10636	1.02678
SPMP101_bin.44	Short-read	8537	0.931305
SPMP101_bin.46	Short-read	20861	1.31934
SPMP101_bin.47	Short-read	11571	1.06337
SPMP101_bin.48	Short-read	27321	1.4365
SPMP101_bin.5	Short-read	17118	1.23345
SPMP101_bin.50	Short-read	10245	1.01051
SPMP101_bin.7	Short-read	10282	1.01208
SPMP101_bin.8	Short-read	29994	1.47703
SPMP102_bin.10	Short-read	21311	1.3286
SPMP102_bin.11	Short-read	20349	1.30854
SPMP102_bin.13	Short-read	20836	1.31881
SPMP102_bin.14	Short-read	5316	0.725585
SPMP102_bin.16	Short-read	16074	1.20612
SPMP102_bin.19	Short-read	7934	0.899492
SPMP102_bin.20	Short-read	9178	0.962748
SPMP102_bin.23	Short-read	18077	1.25713
SPMP102_bin.24	Short-read	12894	1.11039
SPMP102_bin.25	Short-read	19487	1.28974
SPMP102_bin.26	Short-read	13111	1.11764
SPMP102_bin.3	Short-read	6737	0.828467
SPMP102_bin.30	Short-read	17374	1.2399
SPMP102_bin.31	Short-read	8616	0.935306
SPMP102_bin.33	Short-read	3900	0.591065
SPMP102_bin.35	Short-read	10838	1.03495
SPMP102_bin.36	Short-read	20481	1.31135
SPMP102_bin.38	Short-read	17393	1.24037
SPMP102_bin.39	Short-read	11910	1.07591
SPMP102_bin.40	Short-read	4978	0.697055
SPMP102_bin.41	Short-read	26787	1.42792
SPMP102_bin.42	Short-read	8939	0.951289
SPMP102_bin.44	Short-read	26226	1.41873
SPMP102_bin.45	Short-read	7729	0.888123
SPMP102_bin.46	Short-read	4738	0.675595
SPMP102_bin.49	Short-read	8761	0.942554
SPMP102_bin.57	Short-read	19974	1.30047
SPMP102_bin.60	Short-read	20468	1.31108
SPMP102_bin.64	Short-read	10357	1.01523
SPMP102_bin.65	Short-read	14568	1.1634
SPMP102_bin.66	Short-read	12128	1.08379
SPMP102_bin.67	Short-read	7125	0.852785
SPMP102_bin.68	Short-read	6158	0.78944
SPMP102_bin.75	Short-read	18325	1.26304
SPMP102_bin.76	Short-read	11512	1.06115
SPMP102_bin.79	Short-read	13843	1.14123
SPMP102_bin.82	Short-read	21642	1.3353
SPMP102_bin.83	Short-read	8890	0.948902
SPMP102_bin.84	Short-read	8427	0.925673
SPMP102_bin.85	Short-read	12172	1.08536
SPMP102_bin.86	Short-read	21087	1.32401
SPMP102_bin.88	Short-read	6326	0.801129
SPMP102_bin.93	Short-read	16292	1.21197
SPMP102_bin.94	Short-read	23800	1.37658
SPMP102_bin.95	Short-read	10411	1.01749
SPMP103_bin.11	Short-read	19240	1.28421
SPMP103_bin.14	Short-read	21788	1.33822
SPMP103_bin.19	Short-read	25529	1.40703
SPMP103_bin.2	Short-read	21762	1.3377
SPMP103_bin.20	Short-read	12235	1.0876
SPMP103_bin.23	Short-read	4780	0.679428
SPMP103_bin.27	Short-read	17488	1.24274
SPMP103_bin.28	Short-read	20156	1.3044
SPMP103_bin.29	Short-read	4867	0.687261
SPMP103_bin.4	Short-read	23476	1.37062
SPMP103_bin.9	Short-read	4240	0.627366
SPMP104_bin.1	Short-read	16375	1.21418
SPMP104_bin.11	Short-read	4951	0.694693
SPMP104_bin.12	Short-read	9596	0.98209
SPMP104_bin.13	Short-read	20424	1.31014
SPMP104_bin.14	Short-read	5343	0.727785
SPMP104_bin.16	Short-read	25543	1.40727
SPMP104_bin.17	Short-read	5208	0.716671
SPMP104_bin.19	Short-read	10005	1.00022
SPMP104_bin.20	Short-read	15625	1.19382
SPMP104_bin.21	Short-read	5966	0.775683
SPMP104_bin.23	Short-read	19889	1.29861
SPMP104_bin.25	Short-read	5592	0.747567
SPMP104_bin.26	Short-read	29416	1.46858
SPMP104_bin.6	Short-read	5541	0.743588
SPMP104_bin.8	Short-read	4938	0.693551
SPMP105_bin.1	Short-read	13180	1.11992
SPMP105_bin.10	Short-read	11992	1.07889
SPMP105_bin.11	Short-read	9562	0.980549
SPMP105_bin.15	Short-read	9309	0.968903
SPMP105_bin.16	Short-read	8264	0.91719
SPMP105_bin.17	Short-read	19375	1.28724
SPMP105_bin.2	Short-read	7115	0.852175
SPMP105_bin.20	Short-read	13467	1.12927
SPMP105_bin.25	Short-read	28101	1.44872
SPMP105_bin.26	Short-read	8918	0.950267
SPMP105_bin.3	Short-read	5005	0.699404
SPMP105_bin.6	Short-read	9794	0.99096
SPMP105_bin.7	Short-read	9804	0.991403
SPMP105_bin.8	Short-read	14634	1.16536
SPMP106_bin.14	Short-read	25856	1.41256
SPMP106_bin.18	Short-read	5597	0.747955
SPMP106_bin.19	Short-read	12499	1.09688
SPMP106_bin.21	Short-read	21618	1.33482
SPMP106_bin.22	Short-read	5527	0.742489
SPMP106_bin.23	Short-read	12191	1.08604
SPMP106_bin.25	Short-read	23457	1.37027
SPMP106_bin.26	Short-read	10188	1.00809
SPMP106_bin.27	Short-read	22116	1.34471
SPMP106_bin.28	Short-read	36994	1.56813
SPMP106_bin.3	Short-read	6356	0.803184
SPMP106_bin.30	Short-read	13710	1.13704
SPMP106_bin.31	Short-read	73462	1.86606
SPMP106_bin.32	Short-read	7334	0.865341
SPMP106_bin.33	Short-read	7328	0.864985
SPMP106_bin.34	Short-read	7946	0.900149
SPMP106_bin.4	Short-read	13729	1.13764
SPMP106_bin.41	Short-read	20369	1.30897
SPMP106_bin.43	Short-read	15645	1.19438
SPMP106_bin.44	Short-read	24116	1.38231
SPMP106_bin.47	Short-read	12815	1.10772
SPMP106_bin.48	Short-read	11727	1.06919
SPMP106_bin.5	Short-read	10512	1.02169
SPMP106_bin.51	Short-read	10065	1.00281
SPMP106_bin.6	Short-read	81996	1.91379
SPMP106_bin.8	Short-read	19797	1.2966
SPMP106_bin.9	Short-read	7785	0.891259
SPMP107_bin.1	Short-read	5924	0.772615
SPMP107_bin.12	Short-read	18185	1.25971
SPMP107_bin.14	Short-read	6860	0.836324
SPMP107_bin.16	Short-read	4473	0.650599
SPMP107_bin.17	Short-read	16781	1.22482
SPMP107_bin.18	Short-read	12337	1.09121
SPMP107_bin.19	Short-read	5747	0.759441
SPMP107_bin.20	Short-read	6704	0.826334
SPMP107_bin.21	Short-read	14055	1.14783
SPMP107_bin.25	Short-read	4928	0.692671
SPMP107_bin.26	Short-read	9699	0.986727
SPMP107_bin.8	Short-read	10907	1.03771
SPMP107_bin.9	Short-read	24637	1.39159
SPMP108_bin.1	Short-read	16587	1.21977
SPMP108_bin.13	Short-read	8905	0.949634
SPMP108_bin.14	Short-read	6114	0.786325
SPMP108_bin.17	Short-read	8548	0.931865
SPMP108_bin.18	Short-read	17712	1.24827
SPMP108_bin.19	Short-read	11073	1.04427
SPMP108_bin.2	Short-read	17759	1.24942
SPMP108_bin.22	Short-read	32015	1.50535
SPMP108_bin.26	Short-read	8348	0.921582
SPMP108_bin.27	Short-read	4972	0.696531
SPMP108_bin.3	Short-read	14215	1.15275
SPMP108_bin.5	Short-read	6763	0.830139
SPMP108_bin.6	Short-read	5850	0.767156
SPMP108_bin.7	Short-read	11528	1.06175
SPMP109_bin.1	Short-read	15406	1.18769
SPMP109_bin.10	Short-read	11090	1.04493
SPMP109_bin.12	Short-read	9658	0.984887
SPMP109_bin.14	Short-read	14727	1.16811
SPMP109_bin.3	Short-read	8714	0.940218
SPMP109_bin.4	Short-read	37104	1.56942
SPMP109_bin.5	Short-read	22760	1.35717
SPMP109_bin.6	Short-read	6052	0.781899
SPMP10_bin.10	Short-read	11081	1.04458
SPMP10_bin.11	Short-read	9454	0.975616
SPMP10_bin.12	Short-read	11391	1.05656
SPMP10_bin.13	Short-read	4632	0.665769
SPMP10_bin.14	Short-read	16063	1.20583
SPMP10_bin.15	Short-read	7534	0.877026
SPMP10_bin.16	Short-read	6279	0.79789
SPMP10_bin.21	Short-read	9209	0.964212
SPMP10_bin.25	Short-read	5346	0.728029
SPMP10_bin.28	Short-read	6932	0.840859
SPMP10_bin.32	Short-read	18056	1.25662
SPMP10_bin.35	Short-read	5624	0.750045
SPMP10_bin.37	Short-read	5008	0.699664
SPMP10_bin.41	Short-read	8651	0.937066
SPMP10_bin.43	Short-read	8686	0.93882
SPMP10_bin.45	Short-read	8015	0.903904
SPMP10_bin.48	Short-read	18388	1.26453
SPMP10_bin.5	Short-read	19562	1.29141
SPMP10_bin.7	Short-read	17974	1.25464
SPMP11_bin.11	Short-read	15735	1.19687
SPMP11_bin.12	Short-read	6995	0.844788
SPMP11_bin.13	Short-read	15464	1.18932
SPMP11_bin.16	Short-read	8577	0.933335
SPMP11_bin.19	Short-read	12061	1.08138
SPMP11_bin.20	Short-read	15780	1.19811
SPMP11_bin.21	Short-read	8108	0.908914
SPMP11_bin.25	Short-read	7551	0.878004
SPMP11_bin.27	Short-read	15131	1.17987
SPMP11_bin.3	Short-read	14411	1.15869
SPMP11_bin.36	Short-read	12111	1.08318
SPMP11_bin.39	Short-read	5850	0.767156
SPMP11_bin.4	Short-read	6062	0.782616
SPMP11_bin.42	Short-read	4811	0.682235
SPMP11_bin.45	Short-read	8865	0.947679
SPMP11_bin.46	Short-read	5720	0.757396
SPMP11_bin.47	Short-read	30735	1.48763
SPMP11_bin.5	Short-read	9827	0.992421
SPMP11_bin.50	Short-read	14503	1.16146
SPMP11_bin.53	Short-read	8882	0.948511
SPMP11_bin.60	Short-read	6573	0.817764
SPMP11_bin.62	Short-read	4802	0.681422
SPMP11_bin.63	Short-read	7435	0.871281
SPMP11_bin.64	Short-read	11244	1.05092
SPMP11_bin.8	Short-read	11168	1.04798
SPMP11_bin.9	Short-read	13538	1.13155
SPMP12_bin.1	Short-read	6856	0.836071
SPMP12_bin.11	Short-read	4703	0.672375
SPMP12_bin.12	Short-read	22256	1.34745
SPMP12_bin.14	Short-read	25393	1.40471
SPMP12_bin.15	Short-read	13487	1.12992
SPMP12_bin.17	Short-read	4601	0.662852
SPMP12_bin.18	Short-read	12889	1.11022
SPMP12_bin.19	Short-read	8711	0.940068
SPMP12_bin.20	Short-read	4650	0.667453
SPMP12_bin.21	Short-read	10307	1.01313
SPMP12_bin.24	Short-read	6301	0.799409
SPMP12_bin.26	Short-read	22204	1.34643
SPMP12_bin.27	Short-read	8690	0.93902
SPMP12_bin.29	Short-read	12780	1.10653
SPMP12_bin.30	Short-read	9480	0.976808
SPMP12_bin.33	Short-read	27679	1.44215
SPMP12_bin.35	Short-read	13471	1.1294
SPMP12_bin.36	Short-read	7653	0.883832
SPMP12_bin.37	Short-read	7940	0.899821
SPMP12_bin.4	Short-read	4634	0.665956
SPMP12_bin.40	Short-read	4641	0.666612
SPMP12_bin.42	Short-read	15871	1.2006
SPMP12_bin.5	Short-read	6021	0.779669
SPMP12_bin.53	Short-read	25299	1.4031
SPMP12_bin.6	Short-read	16864	1.22696
SPMP12_bin.7	Short-read	16305	1.21232
SPMP13_bin.1	Short-read	13962	1.14495
SPMP13_bin.11	Short-read	10879	1.03659
SPMP13_bin.12	Short-read	15296	1.18458
SPMP13_bin.13	Short-read	9895	0.995416
SPMP13_bin.15	Short-read	14782	1.16973
SPMP13_bin.18	Short-read	5283	0.722881
SPMP13_bin.22	Short-read	9001	0.954291
SPMP13_bin.25	Short-read	11902	1.07562
SPMP13_bin.26	Short-read	6705	0.826399
SPMP13_bin.27	Short-read	17539	1.244
SPMP13_bin.28	Short-read	5425	0.7344
SPMP13_bin.32	Short-read	12967	1.11284
SPMP13_bin.33	Short-read	11315	1.05365
SPMP13_bin.34	Short-read	4366	0.640084
SPMP13_bin.36	Short-read	13718	1.13729
SPMP13_bin.37	Short-read	19043	1.27974
SPMP13_bin.38	Short-read	5616	0.749427
SPMP13_bin.39	Short-read	9001	0.954291
SPMP13_bin.40	Short-read	10507	1.02148
SPMP13_bin.45	Short-read	4421	0.645521
SPMP13_bin.48	Short-read	6549	0.816175
SPMP13_bin.49	Short-read	4687	0.670895
SPMP13_bin.5	Short-read	13016	1.11448
SPMP13_bin.51	Short-read	11326	1.05408
SPMP13_bin.52	Short-read	15867	1.20049
SPMP13_bin.53	Short-read	6658	0.823344
SPMP13_bin.56	Short-read	12127	1.08375
SPMP13_bin.58	Short-read	5266	0.721481
SPMP13_bin.60	Short-read	11340	1.05461
SPMP13_bin.8	Short-read	5158	0.712481
SPMP13_bin.9	Short-read	6278	0.797821
SPMP14_bin.13	Short-read	8280	0.91803
SPMP14_bin.15	Short-read	22832	1.35854
SPMP14_bin.18	Short-read	9958	0.998172
SPMP14_bin.19	Short-read	4658	0.668199
SPMP14_bin.20	Short-read	8454	0.927062
SPMP14_bin.21	Short-read	12296	1.08976
SPMP14_bin.28	Short-read	5703	0.756103
SPMP14_bin.29	Short-read	11024	1.04234
SPMP14_bin.3	Short-read	7074	0.849665
SPMP14_bin.32	Short-read	11817	1.07251
SPMP14_bin.34	Short-read	6695	0.825751
SPMP14_bin.35	Short-read	12511	1.09729
SPMP14_bin.36	Short-read	9500	0.977724
SPMP14_bin.38	Short-read	26690	1.42635
SPMP14_bin.40	Short-read	17856	1.25178
SPMP14_bin.43	Short-read	6379	0.804753
SPMP14_bin.45	Short-read	13798	1.13982
SPMP14_bin.48	Short-read	13504	1.13046
SPMP14_bin.50	Short-read	8175	0.912488
SPMP14_bin.53	Short-read	14610	1.16465
SPMP14_bin.55	Short-read	7273	0.861714
SPMP14_bin.56	Short-read	11021	1.04222
SPMP14_bin.57	Short-read	5479	0.738701
SPMP14_bin.6	Short-read	8176	0.912541
SPMP14_bin.9	Short-read	6244	0.795463
SPMP15_bin.1	Short-read	5889	0.770042
SPMP15_bin.11	Short-read	20310	1.30771
SPMP15_bin.12	Short-read	21781	1.33808
SPMP15_bin.15	Short-read	8763	0.942653
SPMP15_bin.16	Short-read	22347	1.34922
SPMP15_bin.18	Short-read	20172	1.30475
SPMP15_bin.21	Short-read	20737	1.31675
SPMP15_bin.23	Short-read	5899	0.770778
SPMP15_bin.24	Short-read	11713	1.06867
SPMP15_bin.28	Short-read	10980	1.0406
SPMP15_bin.29	Short-read	9522	0.978728
SPMP15_bin.3	Short-read	36589	1.56335
SPMP15_bin.30	Short-read	17673	1.24731
SPMP15_bin.31	Short-read	16159	1.20841
SPMP15_bin.33	Short-read	17789	1.25015
SPMP15_bin.37	Short-read	7752	0.889414
SPMP15_bin.39	Short-read	9372	0.971832
SPMP15_bin.5	Short-read	24953	1.39712
SPMP15_bin.6	Short-read	6905	0.839164
SPMP15_bin.9	Short-read	17559	1.2445
SPMP16_bin.1	Short-read	7018	0.846213
SPMP16_bin.11	Short-read	11092	1.04501
SPMP16_bin.13	Short-read	6272	0.797406
SPMP16_bin.16	Short-read	20344	1.30844
SPMP16_bin.17	Short-read	6201	0.792462
SPMP16_bin.19	Short-read	11549	1.06254
SPMP16_bin.21	Short-read	20197	1.30529
SPMP16_bin.22	Short-read	11979	1.07842
SPMP16_bin.23	Short-read	14041	1.1474
SPMP16_bin.25	Short-read	6612	0.820333
SPMP16_bin.26	Short-read	20803	1.31813
SPMP16_bin.28	Short-read	15597	1.19304
SPMP16_bin.32	Short-read	25738	1.41057
SPMP16_bin.33	Short-read	4360	0.639486
SPMP16_bin.34	Short-read	6671	0.824191
SPMP16_bin.36	Short-read	5189	0.715084
SPMP16_bin.4	Short-read	10997	1.04127
SPMP16_bin.40	Short-read	8809	0.944927
SPMP16_bin.42	Short-read	8246	0.916243
SPMP16_bin.44	Short-read	14604	1.16447
SPMP16_bin.45	Short-read	9100	0.959041
SPMP16_bin.52	Short-read	8704	0.939719
SPMP16_bin.53	Short-read	12837	1.10846
SPMP16_bin.56	Short-read	11738	1.06959
SPMP16_bin.57	Short-read	8022	0.904283
SPMP16_bin.58	Short-read	6275	0.797614
SPMP16_bin.59	Short-read	25466	1.40596
SPMP16_bin.6	Short-read	10223	1.00958
SPMP16_bin.60	Short-read	6190	0.791691
SPMP16_bin.61	Short-read	6865	0.836641
SPMP16_bin.63	Short-read	5566	0.745543
SPMP16_bin.64	Short-read	16223	1.21013
SPMP16_bin.65	Short-read	10216	1.00928
SPMP16_bin.8	Short-read	15995	1.20398
SPMP16_bin.9	Short-read	10270	1.01157
SPMP17_bin.1	Short-read	5892	0.770263
SPMP17_bin.10	Short-read	5450	0.736397
SPMP17_bin.14	Short-read	5053	0.703549
SPMP17_bin.15	Short-read	4420	0.645422
SPMP17_bin.18	Short-read	5515	0.741546
SPMP17_bin.22	Short-read	4189	0.62211
SPMP17_bin.25	Short-read	5783	0.762153
SPMP17_bin.27	Short-read	5166	0.713154
SPMP17_bin.3	Short-read	7064	0.849051
SPMP17_bin.30	Short-read	7875	0.896251
SPMP17_bin.31	Short-read	4654	0.667826
SPMP17_bin.33	Short-read	6193	0.791901
SPMP17_bin.35	Short-read	7687	0.885757
SPMP17_bin.37	Short-read	5805	0.763802
SPMP17_bin.40	Short-read	4711	0.673113
SPMP17_bin.43	Short-read	5244	0.719663
SPMP17_bin.45	Short-read	4681	0.670339
SPMP17_bin.46	Short-read	5774	0.761477
SPMP17_bin.48	Short-read	5513	0.741388
SPMP17_bin.52	Short-read	5395	0.731991
SPMP17_bin.53	Short-read	6020	0.779596
SPMP18_bin.1	Short-read	9284	0.967735
SPMP18_bin.12	Short-read	11666	1.06692
SPMP18_bin.16	Short-read	24081	1.38167
SPMP18_bin.17	Short-read	7000	0.845098
SPMP18_bin.20	Short-read	6281	0.798029
SPMP18_bin.23	Short-read	6116	0.786467
SPMP18_bin.25	Short-read	21869	1.33983
SPMP18_bin.26	Short-read	16082	1.20634
SPMP18_bin.28	Short-read	22359	1.34945
SPMP18_bin.31	Short-read	7760	0.889862
SPMP18_bin.35	Short-read	7234	0.859379
SPMP18_bin.36	Short-read	19648	1.29332
SPMP18_bin.37	Short-read	4087	0.611405
SPMP18_bin.38	Short-read	17977	1.25472
SPMP18_bin.39	Short-read	27352	1.43699
SPMP18_bin.4	Short-read	10310	1.01326
SPMP18_bin.41	Short-read	12778	1.10646
SPMP18_bin.42	Short-read	9126	0.96028
SPMP18_bin.43	Short-read	6870	0.836957
SPMP18_bin.5	Short-read	8665	0.937769
SPMP18_bin.50	Short-read	8339	0.921114
SPMP18_bin.53	Short-read	20804	1.31815
SPMP18_bin.54	Short-read	4689	0.67108
SPMP18_bin.55	Short-read	11851	1.07375
SPMP18_bin.56	Short-read	6341	0.802158
SPMP18_bin.57	Short-read	11923	1.07639
SPMP18_bin.63	Short-read	24082	1.38169
SPMP18_bin.64	Short-read	12552	1.09871
SPMP18_bin.68	Short-read	14357	1.15706
SPMP18_bin.69	Short-read	10925	1.03842
SPMP18_bin.72	Short-read	13243	1.12199
SPMP18_bin.73	Short-read	23535	1.37171
SPMP18_bin.75	Short-read	5576	0.746323
SPMP18_bin.76	Short-read	31269	1.49511
SPMP18_bin.77	Short-read	6815	0.833466
SPMP18_bin.80	Short-read	8921	0.950414
SPMP19_bin.10	Short-read	18549	1.26832
SPMP19_bin.11	Short-read	38042	1.58026
SPMP19_bin.12	Short-read	16995	1.23032
SPMP19_bin.13	Short-read	8343	0.921322
SPMP19_bin.14	Short-read	12166	1.08515
SPMP19_bin.2	Short-read	24745	1.39349
SPMP19_bin.20	Short-read	16395	1.21471
SPMP19_bin.21	Short-read	17019	1.23093
SPMP19_bin.24	Short-read	16434	1.21574
SPMP19_bin.25	Short-read	12345	1.09149
SPMP19_bin.26	Short-read	11775	1.07096
SPMP19_bin.30	Short-read	17685	1.24761
SPMP19_bin.33	Short-read	24031	1.38077
SPMP19_bin.34	Short-read	16186	1.20914
SPMP19_bin.37	Short-read	18925	1.27704
SPMP19_bin.4	Short-read	17934	1.25368
SPMP19_bin.42	Short-read	8631	0.936061
SPMP19_bin.5	Short-read	6247	0.795672
SPMP19_bin.7	Short-read	14083	1.1487
SPMP19_bin.9	Short-read	18752	1.27305
SPMP20_bin.13	Short-read	13836	1.14101
SPMP20_bin.2	Short-read	16963	1.2295
SPMP20_bin.20	Short-read	20153	1.30434
SPMP20_bin.22	Short-read	10317	1.01355
SPMP20_bin.23	Short-read	7558	0.878407
SPMP20_bin.25	Short-read	17991	1.25506
SPMP20_bin.26	Short-read	22327	1.34883
SPMP20_bin.27	Short-read	12407	1.09367
SPMP20_bin.28	Short-read	14470	1.16047
SPMP20_bin.31	Short-read	5534	0.743039
SPMP20_bin.32	Short-read	15052	1.17759
SPMP20_bin.33	Short-read	10695	1.02918
SPMP20_bin.41	Short-read	10649	1.02731
SPMP20_bin.44	Short-read	5772	0.761326
SPMP20_bin.46	Short-read	12902	1.11066
SPMP20_bin.49	Short-read	15635	1.1941
SPMP20_bin.5	Short-read	18819	1.2746
SPMP20_bin.50	Short-read	7593	0.880413
SPMP20_bin.52	Short-read	17691	1.24775
SPMP20_bin.53	Short-read	5926	0.772762
SPMP20_bin.54	Short-read	6840	0.835056
SPMP20_bin.57	Short-read	13396	1.12698
SPMP20_bin.58	Short-read	25728	1.41041
SPMP20_bin.59	Short-read	6011	0.778947
SPMP20_bin.60	Short-read	8528	0.930847
SPMP20_bin.62	Short-read	10035	1.00152
SPMP20_bin.8	Short-read	5644	0.751587
SPMP20_bin.9	Short-read	27981	1.44686
SPMP21_bin.11	Short-read	8653	0.937167
SPMP21_bin.13	Short-read	9149	0.961374
SPMP21_bin.15	Short-read	15039	1.17722
SPMP21_bin.16	Short-read	28154	1.44954
SPMP21_bin.17	Short-read	5307	0.724849
SPMP21_bin.19	Short-read	20284	1.30715
SPMP21_bin.2	Short-read	7114	0.852114
SPMP21_bin.24	Short-read	7641	0.88315
SPMP21_bin.25	Short-read	10570	1.02407
SPMP21_bin.26	Short-read	16862	1.22691
SPMP21_bin.27	Short-read	5464	0.737511
SPMP21_bin.28	Short-read	16842	1.22639
SPMP21_bin.29	Short-read	8541	0.931509
SPMP21_bin.3	Short-read	20338	1.30831
SPMP21_bin.33	Short-read	7952	0.900476
SPMP21_bin.38	Short-read	5745	0.75929
SPMP21_bin.39	Short-read	10071	1.00307
SPMP21_bin.40	Short-read	25528	1.40702
SPMP21_bin.42	Short-read	5733	0.758382
SPMP21_bin.45	Short-read	30006	1.47721
SPMP21_bin.6	Short-read	11483	1.06006
SPMP21_bin.7	Short-read	19883	1.29848
SPMP22_bin.11	Short-read	14295	1.15518
SPMP22_bin.13	Short-read	15631	1.19399
SPMP22_bin.14	Short-read	12380	1.09272
SPMP22_bin.18	Short-read	8924	0.95056
SPMP22_bin.19	Short-read	9731	0.988157
SPMP22_bin.2	Short-read	17521	1.24356
SPMP22_bin.22	Short-read	8162	0.911797
SPMP22_bin.24	Short-read	13960	1.14489
SPMP22_bin.29	Short-read	13804	1.14
SPMP22_bin.30	Short-read	8347	0.92153
SPMP22_bin.34	Short-read	5268	0.721646
SPMP22_bin.35	Short-read	9414	0.973774
SPMP22_bin.36	Short-read	19248	1.28439
SPMP22_bin.40	Short-read	18573	1.26888
SPMP22_bin.41	Short-read	5375	0.730378
SPMP22_bin.45	Short-read	9971	0.998739
SPMP22_bin.8	Short-read	9431	0.974558
SPMP23_bin.10	Short-read	26218	1.4186
SPMP23_bin.11	Short-read	12446	1.09503
SPMP23_bin.12	Short-read	20273	1.30692
SPMP23_bin.14	Short-read	19113	1.28133
SPMP23_bin.16	Short-read	7227	0.858958
SPMP23_bin.17	Short-read	18519	1.26762
SPMP23_bin.20	Short-read	22523	1.35263
SPMP23_bin.21	Short-read	4710	0.673021
SPMP23_bin.22	Short-read	8673	0.938169
SPMP23_bin.25	Short-read	14866	1.17219
SPMP23_bin.26	Short-read	16440	1.2159
SPMP23_bin.27	Short-read	21812	1.3387
SPMP23_bin.28	Short-read	5970	0.775974
SPMP23_bin.3	Short-read	5668	0.75343
SPMP23_bin.30	Short-read	11057	1.04364
SPMP23_bin.32	Short-read	10311	1.0133
SPMP23_bin.34	Short-read	14700	1.16732
SPMP23_bin.37	Short-read	6111	0.786112
SPMP23_bin.38	Short-read	9882	0.994845
SPMP23_bin.4	Short-read	25641	1.40893
SPMP23_bin.40	Short-read	13844	1.14126
SPMP23_bin.43	Short-read	14065	1.14814
SPMP23_bin.45	Short-read	10348	1.01486
SPMP23_bin.49	Short-read	9623	0.98331
SPMP23_bin.50	Short-read	15477	1.18969
SPMP23_bin.51	Short-read	10348	1.01486
SPMP23_bin.52	Short-read	12044	1.08077
SPMP23_bin.53	Short-read	6853	0.835881
SPMP23_bin.54	Short-read	17222	1.23608
SPMP23_bin.56	Short-read	18956	1.27775
SPMP23_bin.57	Short-read	5195	0.715586
SPMP23_bin.61	Short-read	30143	1.47919
SPMP23_bin.62	Short-read	16307	1.21237
SPMP23_bin.7	Short-read	19423	1.28832
SPMP23_bin.8	Short-read	18358	1.26383
SPMP24_bin.10	Short-read	9026	0.955495
SPMP24_bin.11	Short-read	13430	1.12808
SPMP24_bin.12	Short-read	11606	1.06468
SPMP24_bin.14	Short-read	14379	1.15773
SPMP24_bin.16	Short-read	11244	1.05092
SPMP24_bin.18	Short-read	4659	0.668293
SPMP24_bin.20	Short-read	9724	0.987845
SPMP24_bin.22	Short-read	11731	1.06934
SPMP24_bin.23	Short-read	15974	1.20341
SPMP24_bin.24	Short-read	12397	1.09332
SPMP24_bin.25	Short-read	7390	0.868644
SPMP24_bin.27	Short-read	11773	1.07089
SPMP24_bin.28	Short-read	10754	1.03157
SPMP24_bin.29	Short-read	7544	0.877602
SPMP24_bin.30	Short-read	7948	0.900258
SPMP24_bin.33	Short-read	5063	0.704408
SPMP24_bin.38	Short-read	7709	0.886998
SPMP24_bin.39	Short-read	19654	1.29345
SPMP24_bin.4	Short-read	9140	0.960946
SPMP24_bin.7	Short-read	8819	0.945419
SPMP24_bin.8	Short-read	8934	0.951046
SPMP24_bin.9	Short-read	5348	0.728191
SPMP25_bin.1	Short-read	10635	1.02674
SPMP25_bin.10	Short-read	6832	0.834548
SPMP25_bin.16	Short-read	11578	1.06363
SPMP25_bin.23	Short-read	30484	1.48407
SPMP25_bin.25	Short-read	10037	1.0016
SPMP25_bin.26	Short-read	6819	0.833721
SPMP25_bin.27	Short-read	6891	0.838282
SPMP25_bin.29	Short-read	19089	1.28078
SPMP25_bin.30	Short-read	7609	0.881328
SPMP25_bin.34	Short-read	10454	1.01928
SPMP25_bin.35	Short-read	20696	1.31589
SPMP25_bin.41	Short-read	5454	0.736715
SPMP25_bin.42	Short-read	6425	0.807873
SPMP25_bin.43	Short-read	5386	0.731266
SPMP25_bin.44	Short-read	19734	1.29522
SPMP25_bin.47	Short-read	5663	0.753047
SPMP25_bin.48	Short-read	13354	1.12561
SPMP25_bin.49	Short-read	13648	1.13507
SPMP25_bin.53	Short-read	14275	1.15458
SPMP25_bin.56	Short-read	7935	0.899547
SPMP25_bin.59	Short-read	12293	1.08966
SPMP25_bin.61	Short-read	10132	1.0057
SPMP25_bin.7	Short-read	23845	1.3774
SPMP25_bin.8	Short-read	20968	1.32156
SPMP26_bin.1	Short-read	7988	0.902438
SPMP26_bin.14	Short-read	7068	0.849297
SPMP26_bin.15	Short-read	5838	0.766264
SPMP26_bin.16	Short-read	25791	1.41147
SPMP26_bin.20	Short-read	12087	1.08232
SPMP26_bin.24	Short-read	7051	0.848251
SPMP26_bin.29	Short-read	4567	0.659631
SPMP26_bin.3	Short-read	10349	1.0149
SPMP26_bin.32	Short-read	5242	0.719497
SPMP26_bin.34	Short-read	12456	1.09538
SPMP26_bin.36	Short-read	13605	1.1337
SPMP26_bin.37	Short-read	17468	1.24224
SPMP26_bin.40	Short-read	5946	0.774225
SPMP26_bin.41	Short-read	13738	1.13792
SPMP26_bin.42	Short-read	17390	1.2403
SPMP26_bin.43	Short-read	16549	1.21877
SPMP26_bin.44	Short-read	45610	1.65906
SPMP26_bin.45	Short-read	17650	1.24674
SPMP26_bin.46	Short-read	14987	1.17571
SPMP26_bin.48	Short-read	8637	0.936363
SPMP26_bin.49	Short-read	25617	1.40853
SPMP26_bin.5	Short-read	9104	0.959232
SPMP26_bin.50	Short-read	8076	0.907196
SPMP26_bin.51	Short-read	9983	0.999261
SPMP26_bin.53	Short-read	21727	1.337
SPMP26_bin.55	Short-read	13170	1.11959
SPMP26_bin.57	Short-read	12285	1.08938
SPMP26_bin.59	Short-read	16220	1.21005
SPMP26_bin.6	Short-read	7250	0.860338
SPMP26_bin.60	Short-read	12157	1.08483
SPMP26_bin.61	Short-read	16362	1.21384
SPMP26_bin.62	Short-read	17311	1.23832
SPMP27_bin.1	Short-read	17028	1.23116
SPMP27_bin.12	Short-read	5116	0.708931
SPMP27_bin.13	Short-read	11294	1.05285
SPMP27_bin.15	Short-read	18716	1.27221
SPMP27_bin.17	Short-read	4656	0.668013
SPMP27_bin.19	Short-read	14376	1.15764
SPMP27_bin.21	Short-read	15251	1.1833
SPMP27_bin.23	Short-read	24039	1.38092
SPMP27_bin.26	Short-read	19240	1.28421
SPMP27_bin.27	Short-read	14267	1.15433
SPMP27_bin.29	Short-read	27953	1.44643
SPMP27_bin.30	Short-read	23688	1.37453
SPMP27_bin.31	Short-read	16658	1.22162
SPMP27_bin.34	Short-read	22886	1.35957
SPMP27_bin.36	Short-read	25125	1.40011
SPMP27_bin.37	Short-read	8313	0.919758
SPMP27_bin.38	Short-read	5176	0.713994
SPMP27_bin.4	Short-read	6649	0.822756
SPMP27_bin.40	Short-read	18034	1.25609
SPMP27_bin.41	Short-read	13234	1.12169
SPMP27_bin.45	Short-read	22846	1.35881
SPMP27_bin.47	Short-read	4215	0.624798
SPMP27_bin.48	Short-read	5153	0.71206
SPMP27_bin.5	Short-read	8700	0.939519
SPMP27_bin.53	Short-read	21951	1.34145
SPMP27_bin.8	Short-read	14628	1.16518
SPMP28_bin.10	Short-read	17342	1.2391
SPMP28_bin.12	Short-read	6205	0.792742
SPMP28_bin.15	Short-read	7880	0.896526
SPMP28_bin.18	Short-read	10303	1.01296
SPMP28_bin.19	Short-read	4251	0.628491
SPMP28_bin.2	Short-read	21696	1.33638
SPMP28_bin.20	Short-read	17289	1.23777
SPMP28_bin.21	Short-read	4959	0.695394
SPMP28_bin.23	Short-read	8838	0.946354
SPMP28_bin.24	Short-read	8197	0.913655
SPMP28_bin.26	Short-read	20251	1.30645
SPMP28_bin.28	Short-read	19845	1.29765
SPMP28_bin.3	Short-read	17282	1.23759
SPMP28_bin.30	Short-read	5111	0.708506
SPMP28_bin.31	Short-read	6958	0.842484
SPMP28_bin.32	Short-read	18720	1.27231
SPMP28_bin.33	Short-read	8779	0.943445
SPMP28_bin.34	Short-read	6512	0.813714
SPMP28_bin.36	Short-read	4323	0.635785
SPMP28_bin.37	Short-read	14018	1.14669
SPMP28_bin.38	Short-read	5511	0.74123
SPMP28_bin.40	Short-read	28068	1.44821
SPMP28_bin.41	Short-read	7041	0.847634
SPMP28_bin.43	Short-read	12165	1.08511
SPMP28_bin.44	Short-read	6187	0.79148
SPMP28_bin.5	Short-read	11330	1.05423
SPMP28_bin.50	Short-read	22270	1.34772
SPMP28_bin.56	Short-read	17289	1.23777
SPMP28_bin.60	Short-read	9178	0.962748
SPMP28_bin.62	Short-read	16767	1.22446
SPMP28_bin.63	Short-read	8015	0.903904
SPMP28_bin.66	Short-read	15224	1.18253
SPMP28_bin.67	Short-read	6916	0.839855
SPMP28_bin.7	Short-read	8821	0.945518
SPMP28_bin.71	Short-read	15053	1.17762
SPMP29_bin.13	Short-read	18250	1.26126
SPMP29_bin.17	Short-read	4494	0.652633
SPMP29_bin.18	Short-read	7795	0.891816
SPMP29_bin.19	Short-read	22169	1.34575
SPMP29_bin.20	Short-read	8333	0.920801
SPMP29_bin.21	Short-read	11305	1.05327
SPMP29_bin.24	Short-read	12025	1.08009
SPMP29_bin.3	Short-read	8528	0.930847
SPMP29_bin.30	Short-read	5936	0.773494
SPMP29_bin.31	Short-read	8451	0.926908
SPMP29_bin.33	Short-read	9834	0.99273
SPMP29_bin.34	Short-read	17092	1.23279
SPMP29_bin.36	Short-read	13456	1.12892
SPMP29_bin.38	Short-read	7675	0.885078
SPMP29_bin.40	Short-read	9344	0.970533
SPMP29_bin.44	Short-read	11426	1.05789
SPMP29_bin.49	Short-read	13274	1.123
SPMP29_bin.50	Short-read	23646	1.37376
SPMP29_bin.51	Short-read	12151	1.08461
SPMP29_bin.52	Short-read	10247	1.0106
SPMP29_bin.54	Short-read	8911	0.949926
SPMP29_bin.55	Short-read	5155	0.712229
SPMP29_bin.56	Short-read	16494	1.21733
SPMP29_bin.6	Short-read	11046	1.04321
SPMP29_bin.60	Short-read	13132	1.11833
SPMP29_bin.7	Short-read	6721	0.827434
SPMP29_bin.9	Short-read	9641	0.984122
SPMP30_bin.100	Short-read	20739	1.31679
SPMP30_bin.12	Short-read	4972	0.696531
SPMP30_bin.14	Short-read	12208	1.08664
SPMP30_bin.16	Short-read	11472	1.05964
SPMP30_bin.18	Short-read	14188	1.15192
SPMP30_bin.25	Short-read	7833	0.893928
SPMP30_bin.26	Short-read	7224	0.858778
SPMP30_bin.28	Short-read	11171	1.04809
SPMP30_bin.30	Short-read	6991	0.844539
SPMP30_bin.31	Short-read	12016	1.07976
SPMP30_bin.32	Short-read	13644	1.13494
SPMP30_bin.34	Short-read	20579	1.31342
SPMP30_bin.35	Short-read	4879	0.688331
SPMP30_bin.39	Short-read	11932	1.07671
SPMP30_bin.40	Short-read	11355	1.05519
SPMP30_bin.41	Short-read	14749	1.16876
SPMP30_bin.42	Short-read	12420	1.09412
SPMP30_bin.43	Short-read	11927	1.07653
SPMP30_bin.45	Short-read	17419	1.24102
SPMP30_bin.46	Short-read	10474	1.02011
SPMP30_bin.47	Short-read	14403	1.15845
SPMP30_bin.49	Short-read	12806	1.10741
SPMP30_bin.5	Short-read	14698	1.16726
SPMP30_bin.52	Short-read	5687	0.754883
SPMP30_bin.54	Short-read	4573	0.660201
SPMP30_bin.55	Short-read	15322	1.18532
SPMP30_bin.57	Short-read	9163	0.962038
SPMP30_bin.59	Short-read	8845	0.946698
SPMP30_bin.60	Short-read	18685	1.27149
SPMP30_bin.63	Short-read	7839	0.894261
SPMP30_bin.66	Short-read	14564	1.16328
SPMP30_bin.7	Short-read	8700	0.939519
SPMP30_bin.70	Short-read	4953	0.694868
SPMP30_bin.73	Short-read	12779	1.1065
SPMP30_bin.74	Short-read	4684	0.670617
SPMP30_bin.75	Short-read	17797	1.25035
SPMP30_bin.76	Short-read	12112	1.08322
SPMP30_bin.82	Short-read	7029	0.846894
SPMP30_bin.83	Short-read	5307	0.724849
SPMP30_bin.85	Short-read	6738	0.828531
SPMP30_bin.87	Short-read	10315	1.01347
SPMP30_bin.9	Short-read	11503	1.06081
SPMP30_bin.90	Short-read	13687	1.13631
SPMP30_bin.92	Short-read	10547	1.02313
SPMP30_bin.96	Short-read	9057	0.956984
SPMP30_bin.97	Short-read	20104	1.30328
SPMP31_bin.10	Short-read	7808	0.89254
SPMP31_bin.12	Short-read	4224	0.625724
SPMP31_bin.13	Short-read	5310	0.725095
SPMP31_bin.17	Short-read	5201	0.716087
SPMP31_bin.2	Short-read	11912	1.07598
SPMP31_bin.26	Short-read	7514	0.875871
SPMP31_bin.27	Short-read	8892	0.948999
SPMP31_bin.29	Short-read	5001	0.699057
SPMP31_bin.33	Short-read	5883	0.769599
SPMP31_bin.35	Short-read	17057	1.2319
SPMP31_bin.36	Short-read	10185	1.00796
SPMP31_bin.37	Short-read	9302	0.968576
SPMP31_bin.38	Short-read	5861	0.767972
SPMP31_bin.39	Short-read	5730	0.758155
SPMP31_bin.40	Short-read	9531	0.979138
SPMP31_bin.41	Short-read	12518	1.09753
SPMP31_bin.43	Short-read	6079	0.783832
SPMP31_bin.45	Short-read	6817	0.833593
SPMP31_bin.46	Short-read	7827	0.893595
SPMP31_bin.48	Short-read	21002	1.32226
SPMP31_bin.51	Short-read	7617	0.881784
SPMP31_bin.53	Short-read	12561	1.09902
SPMP31_bin.55	Short-read	6726	0.827757
SPMP31_bin.61	Short-read	18356	1.26378
SPMP31_bin.62	Short-read	20077	1.3027
SPMP31_bin.64	Short-read	11503	1.06081
SPMP31_bin.65	Short-read	8806	0.944779
SPMP31_bin.66	Short-read	24413	1.38762
SPMP31_bin.7	Short-read	10115	1.00497
SPMP31_bin.71	Short-read	11486	1.06017
SPMP31_bin.72	Short-read	9465	0.976121
SPMP31_bin.75	Short-read	7058	0.848682
SPMP31_bin.76	Short-read	7697	0.886321
SPMP31_bin.77	Short-read	7840	0.894316
SPMP31_bin.78	Short-read	11866	1.0743
SPMP31_bin.79	Short-read	7169	0.855459
SPMP31_bin.80	Short-read	8615	0.935255
SPMP31_bin.81	Short-read	4566	0.659536
SPMP31_bin.9	Short-read	5150	0.711807
SPMP32_bin.1	Short-read	4638	0.666331
SPMP32_bin.12	Short-read	5533	0.742961
SPMP32_bin.14	Short-read	25248	1.40223
SPMP32_bin.15	Short-read	15959	1.20301
SPMP32_bin.16	Short-read	4296	0.633064
SPMP32_bin.17	Short-read	16652	1.22147
SPMP32_bin.21	Short-read	4059	0.608419
SPMP32_bin.22	Short-read	9805	0.991448
SPMP32_bin.3	Short-read	5611	0.74904
SPMP32_bin.4	Short-read	5927	0.772835
SPMP32_bin.7	Short-read	7806	0.892429
SPMP32_bin.8	Short-read	14091	1.14894
SPMP33_bin.10	Short-read	6909	0.839415
SPMP33_bin.14	Short-read	5668	0.75343
SPMP33_bin.16	Short-read	21361	1.32962
SPMP33_bin.18	Short-read	6164	0.789863
SPMP33_bin.19	Short-read	20118	1.30358
SPMP33_bin.22	Short-read	21587	1.33419
SPMP33_bin.24	Short-read	5505	0.740757
SPMP33_bin.25	Short-read	15925	1.20208
SPMP33_bin.30	Short-read	7973	0.901622
SPMP33_bin.31	Short-read	8530	0.930949
SPMP33_bin.36	Short-read	5597	0.747955
SPMP33_bin.37	Short-read	8879	0.948364
SPMP33_bin.39	Short-read	14225	1.15305
SPMP33_bin.41	Short-read	6448	0.809425
SPMP33_bin.42	Short-read	18307	1.26262
SPMP33_bin.46	Short-read	6653	0.823018
SPMP33_bin.47	Short-read	26066	1.41607
SPMP33_bin.7	Short-read	18965	1.27795
SPMP33_bin.9	Short-read	15078	1.17834
SPMP34_bin.10	Short-read	13033	1.11504
SPMP34_bin.11	Short-read	11302	1.05316
SPMP34_bin.13	Short-read	15333	1.18563
SPMP34_bin.16	Short-read	14463	1.16026
SPMP34_bin.17	Short-read	8325	0.920384
SPMP34_bin.19	Short-read	13407	1.12733
SPMP34_bin.22	Short-read	8316	0.919914
SPMP34_bin.26	Short-read	10321	1.01372
SPMP34_bin.27	Short-read	4444	0.647774
SPMP34_bin.34	Short-read	4699	0.672005
SPMP34_bin.35	Short-read	5344	0.727866
SPMP34_bin.4	Short-read	5310	0.725095
SPMP34_bin.41	Short-read	6371	0.804208
SPMP34_bin.42	Short-read	11748	1.06996
SPMP34_bin.47	Short-read	14065	1.14814
SPMP34_bin.5	Short-read	18476	1.26661
SPMP34_bin.6	Short-read	8432	0.925931
SPMP34_bin.7	Short-read	30902	1.48999
SPMP34_bin.8	Short-read	7648	0.883548
SPMP35_bin.1	Short-read	13035	1.11511
SPMP35_bin.12	Short-read	15184	1.18139
SPMP35_bin.13	Short-read	6310	0.800029
SPMP35_bin.15	Short-read	24080	1.38166
SPMP35_bin.17	Short-read	11071	1.04419
SPMP35_bin.2	Short-read	6285	0.798305
SPMP35_bin.20	Short-read	4016	0.603794
SPMP35_bin.23	Short-read	12942	1.112
SPMP35_bin.24	Short-read	20762	1.31727
SPMP35_bin.3	Short-read	15101	1.17901
SPMP35_bin.31	Short-read	8550	0.931966
SPMP35_bin.32	Short-read	5625	0.750123
SPMP35_bin.33	Short-read	4613	0.663983
SPMP35_bin.34	Short-read	10925	1.03842
SPMP35_bin.35	Short-read	10329	1.01406
SPMP35_bin.36	Short-read	10792	1.0331
SPMP35_bin.37	Short-read	26266	1.41939
SPMP35_bin.38	Short-read	16422	1.21543
SPMP35_bin.39	Short-read	13495	1.13017
SPMP35_bin.44	Short-read	7436	0.871339
SPMP35_bin.49	Short-read	16076	1.20618
SPMP35_bin.51	Short-read	6233	0.794697
SPMP35_bin.52	Short-read	4500	0.653213
SPMP35_bin.53	Short-read	10311	1.0133
SPMP35_bin.54	Short-read	13061	1.11598
SPMP35_bin.55	Short-read	9220	0.964731
SPMP35_bin.56	Short-read	22914	1.3601
SPMP35_bin.57	Short-read	11345	1.0548
SPMP35_bin.59	Short-read	5613	0.749195
SPMP35_bin.6	Short-read	5507	0.740915
SPMP35_bin.60	Short-read	22530	1.35276
SPMP35_bin.62	Short-read	17250	1.23679
SPMP35_bin.64	Short-read	12636	1.10161
SPMP35_bin.67	Short-read	9201	0.963835
SPMP35_bin.68	Short-read	7910	0.898176
SPMP35_bin.69	Short-read	7563	0.878694
SPMP35_bin.7	Short-read	5327	0.726483
SPMP35_bin.8	Short-read	9914	0.996249
SPMP36_bin.10	Short-read	9223	0.964872
SPMP36_bin.11	Short-read	8611	0.935054
SPMP36_bin.21	Short-read	12020	1.0799
SPMP36_bin.22	Short-read	10253	1.01085
SPMP36_bin.24	Short-read	11753	1.07015
SPMP36_bin.26	Short-read	12828	1.10816
SPMP36_bin.27	Short-read	5214	0.717171
SPMP36_bin.28	Short-read	7142	0.85382
SPMP36_bin.35	Short-read	8205	0.914079
SPMP36_bin.36	Short-read	9448	0.97534
SPMP36_bin.37	Short-read	11459	1.05915
SPMP36_bin.40	Short-read	11206	1.04945
SPMP36_bin.41	Short-read	9416	0.973866
SPMP36_bin.42	Short-read	14016	1.14662
SPMP36_bin.43	Short-read	6419	0.807467
SPMP36_bin.44	Short-read	12179	1.08561
SPMP36_bin.45	Short-read	14268	1.15436
SPMP36_bin.5	Short-read	10461	1.01957
SPMP36_bin.50	Short-read	6378	0.804685
SPMP36_bin.52	Short-read	6882	0.837715
SPMP36_bin.54	Short-read	11069	1.04411
SPMP36_bin.56	Short-read	10489	1.02073
SPMP36_bin.57	Short-read	16901	1.22791
SPMP36_bin.6	Short-read	4626	0.665206
SPMP36_bin.9	Short-read	9343	0.970486
SPMP37_bin.1	Short-read	5679	0.754272
SPMP37_bin.10	Short-read	11889	1.07515
SPMP37_bin.13	Short-read	16527	1.21819
SPMP37_bin.18	Short-read	13030	1.11494
SPMP37_bin.19	Short-read	10525	1.02222
SPMP37_bin.21	Short-read	15609	1.19338
SPMP37_bin.22	Short-read	15874	1.20069
SPMP37_bin.23	Short-read	7998	0.902981
SPMP37_bin.25	Short-read	26550	1.42406
SPMP37_bin.26	Short-read	10990	1.041
SPMP37_bin.28	Short-read	21536	1.33317
SPMP37_bin.29	Short-read	23824	1.37701
SPMP37_bin.3	Short-read	13478	1.12963
SPMP37_bin.32	Short-read	18103	1.25775
SPMP37_bin.34	Short-read	8957	0.952163
SPMP37_bin.35	Short-read	30038	1.47767
SPMP37_bin.36	Short-read	4870	0.687529
SPMP37_bin.39	Short-read	10905	1.03763
SPMP37_bin.40	Short-read	7497	0.874888
SPMP37_bin.41	Short-read	16653	1.22149
SPMP37_bin.42	Short-read	16948	1.22912
SPMP37_bin.48	Short-read	17241	1.23656
SPMP37_bin.49	Short-read	22019	1.3428
SPMP37_bin.8	Short-read	30238	1.48055
SPMP38_bin.1	Short-read	13680	1.13609
SPMP38_bin.10	Short-read	11147	1.04716
SPMP38_bin.14	Short-read	12174	1.08543
SPMP38_bin.15	Short-read	10342	1.0146
SPMP38_bin.18	Short-read	18631	1.27024
SPMP38_bin.20	Short-read	8568	0.932879
SPMP38_bin.22	Short-read	6088	0.784475
SPMP38_bin.23	Short-read	6771	0.830653
SPMP38_bin.25	Short-read	8208	0.914237
SPMP38_bin.27	Short-read	10988	1.04092
SPMP38_bin.30	Short-read	20299	1.30747
SPMP38_bin.31	Short-read	9472	0.976442
SPMP38_bin.32	Short-read	6659	0.823409
SPMP38_bin.33	Short-read	12062	1.08142
SPMP38_bin.34	Short-read	8754	0.942207
SPMP38_bin.35	Short-read	33567	1.52591
SPMP38_bin.36	Short-read	5666	0.753277
SPMP38_bin.37	Short-read	17400	1.24055
SPMP38_bin.38	Short-read	32486	1.5117
SPMP38_bin.39	Short-read	24504	1.38924
SPMP38_bin.4	Short-read	10415	1.01766
SPMP38_bin.40	Short-read	6097	0.785116
SPMP38_bin.44	Short-read	17250	1.23679
SPMP38_bin.45	Short-read	4231	0.626443
SPMP38_bin.46	Short-read	4422	0.645619
SPMP38_bin.49	Short-read	5840	0.766413
SPMP38_bin.5	Short-read	16415	1.21524
SPMP38_bin.51	Short-read	19267	1.28481
SPMP39_bin.10	Short-read	9582	0.981456
SPMP39_bin.12	Short-read	9320	0.969416
SPMP39_bin.13	Short-read	12663	1.10254
SPMP39_bin.16	Short-read	8249	0.916401
SPMP39_bin.17	Short-read	13871	1.14211
SPMP39_bin.18	Short-read	14313	1.15573
SPMP39_bin.21	Short-read	14308	1.15558
SPMP39_bin.24	Short-read	11959	1.07769
SPMP39_bin.25	Short-read	7262	0.861056
SPMP39_bin.27	Short-read	10714	1.02995
SPMP39_bin.28	Short-read	9599	0.982226
SPMP39_bin.3	Short-read	6294	0.798927
SPMP39_bin.32	Short-read	12243	1.08789
SPMP39_bin.33	Short-read	19935	1.29962
SPMP39_bin.34	Short-read	4936	0.693375
SPMP39_bin.35	Short-read	11065	1.04395
SPMP39_bin.38	Short-read	12715	1.10432
SPMP39_bin.39	Short-read	5982	0.776846
SPMP39_bin.40	Short-read	5148	0.711639
SPMP39_bin.42	Short-read	8035	0.904986
SPMP39_bin.43	Short-read	13632	1.13456
SPMP39_bin.47	Short-read	8504	0.929623
SPMP39_bin.49	Short-read	9346	0.970626
SPMP39_bin.5	Short-read	8443	0.926497
SPMP39_bin.52	Short-read	7103	0.851442
SPMP39_bin.53	Short-read	8313	0.919758
SPMP39_bin.55	Short-read	18629	1.27019
SPMP39_bin.56	Short-read	7774	0.890645
SPMP39_bin.65	Short-read	13317	1.12441
SPMP39_bin.66	Short-read	8870	0.947924
SPMP39_bin.68	Short-read	17153	1.23434
SPMP39_bin.7	Short-read	14520	1.16197
SPMP39_bin.70	Short-read	17788	1.25013
SPMP39_bin.8	Short-read	14003	1.14622
SPMP40_bin.10	Short-read	5663	0.753047
SPMP40_bin.12	Short-read	14066	1.14817
SPMP40_bin.15	Short-read	4325	0.635986
SPMP40_bin.19	Short-read	5058	0.703979
SPMP40_bin.21	Short-read	5662	0.75297
SPMP40_bin.22	Short-read	4504	0.653598
SPMP40_bin.23	Short-read	11837	1.07324
SPMP40_bin.28	Short-read	13274	1.123
SPMP40_bin.3	Short-read	4511	0.654273
SPMP40_bin.30	Short-read	12151	1.08461
SPMP40_bin.33	Short-read	10213	1.00915
SPMP40_bin.35	Short-read	9143	0.961089
SPMP40_bin.36	Short-read	5852	0.767304
SPMP40_bin.40	Short-read	12690	1.10346
SPMP40_bin.41	Short-read	9717	0.987532
SPMP40_bin.43	Short-read	13674	1.1359
SPMP40_bin.47	Short-read	7675	0.885078
SPMP40_bin.48	Short-read	14381	1.15779
SPMP40_bin.49	Short-read	12177	1.08554
SPMP40_bin.5	Short-read	15252	1.18333
SPMP40_bin.56	Short-read	7918	0.898615
SPMP40_bin.57	Short-read	17026	1.23111
SPMP40_bin.58	Short-read	9898	0.995547
SPMP40_bin.59	Short-read	16329	1.21296
SPMP40_bin.60	Short-read	15600	1.19312
SPMP40_bin.62	Short-read	10828	1.03455
SPMP40_bin.63	Short-read	11492	1.0604
SPMP40_bin.65	Short-read	8026	0.904499
SPMP40_bin.66	Short-read	9070	0.957607
SPMP40_bin.67	Short-read	9379	0.972157
SPMP40_bin.69	Short-read	5366	0.729651
SPMP40_bin.7	Short-read	6046	0.781468
SPMP40_bin.72	Short-read	17352	1.23935
SPMP40_bin.74	Short-read	14877	1.17252
SPMP40_bin.76	Short-read	19932	1.29955
SPMP40_bin.8	Short-read	6183	0.791199
SPMP40_bin.81	Short-read	6028	0.780173
SPMP40_bin.82	Short-read	5885	0.769746
SPMP40_bin.9	Short-read	7388	0.868527
SPMP41_bin.11	Short-read	6336	0.801815
SPMP41_bin.14	Short-read	9219	0.964684
SPMP41_bin.15	Short-read	9448	0.97534
SPMP41_bin.18	Short-read	9914	0.996249
SPMP41_bin.2	Short-read	8668	0.937919
SPMP41_bin.20	Short-read	9247	0.966001
SPMP41_bin.22	Short-read	16626	1.22079
SPMP41_bin.24	Short-read	13786	1.13944
SPMP41_bin.27	Short-read	5136	0.710625
SPMP41_bin.28	Short-read	13901	1.14305
SPMP41_bin.29	Short-read	5485	0.739177
SPMP41_bin.3	Short-read	9873	0.994449
SPMP41_bin.31	Short-read	6720	0.827369
SPMP41_bin.35	Short-read	7442	0.87169
SPMP41_bin.36	Short-read	6597	0.819346
SPMP41_bin.37	Short-read	12635	1.10158
SPMP41_bin.38	Short-read	18548	1.2683
SPMP41_bin.39	Short-read	7225	0.858838
SPMP41_bin.4	Short-read	5289	0.723374
SPMP41_bin.41	Short-read	8291	0.918607
SPMP41_bin.44	Short-read	14044	1.14749
SPMP41_bin.47	Short-read	10327	1.01397
SPMP41_bin.7	Short-read	6185	0.79134
SPMP42_bin.1	Short-read	8427	0.925673
SPMP42_bin.11	Short-read	7961	0.900968
SPMP42_bin.13	Short-read	8501	0.92947
SPMP42_bin.14	Short-read	9062	0.957224
SPMP42_bin.18	Short-read	7592	0.880356
SPMP42_bin.19	Short-read	5466	0.73767
SPMP42_bin.21	Short-read	5224	0.718003
SPMP42_bin.23	Short-read	7971	0.901513
SPMP42_bin.25	Short-read	7713	0.887223
SPMP42_bin.26	Short-read	6713	0.826917
SPMP42_bin.30	Short-read	15932	1.20227
SPMP42_bin.31	Short-read	14804	1.17038
SPMP42_bin.5	Short-read	9534	0.979275
SPMP42_bin.7	Short-read	15567	1.1922
SPMP42_bin.8	Short-read	11381	1.05618
SPMP43_bin.11	Short-read	12758	1.10578
SPMP43_bin.12	Short-read	6951	0.842047
SPMP43_bin.13	Short-read	7466	0.873088
SPMP43_bin.14	Short-read	14989	1.17577
SPMP43_bin.17	Short-read	8429	0.925776
SPMP43_bin.21	Short-read	9132	0.960566
SPMP43_bin.22	Short-read	7280	0.862131
SPMP43_bin.23	Short-read	6008	0.77873
SPMP43_bin.25	Short-read	5988	0.777282
SPMP43_bin.26	Short-read	12352	1.09174
SPMP43_bin.27	Short-read	5373	0.730217
SPMP43_bin.3	Short-read	8497	0.929266
SPMP43_bin.30	Short-read	9755	0.989227
SPMP43_bin.32	Short-read	12133	1.08397
SPMP43_bin.33	Short-read	8967	0.952647
SPMP43_bin.34	Short-read	8463	0.927524
SPMP43_bin.37	Short-read	8402	0.924383
SPMP43_bin.38	Short-read	8166	0.912009
SPMP43_bin.4	Short-read	10320	1.01368
SPMP43_bin.43	Short-read	11913	1.07602
SPMP43_bin.44	Short-read	9493	0.977403
SPMP43_bin.46	Short-read	5773	0.761402
SPMP43_bin.47	Short-read	5755	0.760045
SPMP43_bin.5	Short-read	9281	0.967595
SPMP43_bin.53	Short-read	16257	1.21104
SPMP43_bin.55	Short-read	8138	0.910518
SPMP43_bin.56	Short-read	7436	0.871339
SPMP43_bin.58	Short-read	11279	1.05227
SPMP43_bin.6	Short-read	8059	0.906281
SPMP43_bin.65	Short-read	14191	1.15201
SPMP43_bin.66	Short-read	10326	1.01393
SPMP43_bin.68	Short-read	11277	1.05219
SPMP43_bin.70	Short-read	12660	1.10243
SPMP43_bin.71	Short-read	5390	0.731589
SPMP43_bin.72	Short-read	5713	0.756864
SPMP43_bin.73	Short-read	10693	1.0291
SPMP43_bin.77	Short-read	10745	1.03121
SPMP43_bin.78	Short-read	6648	0.822691
SPMP43_bin.8	Short-read	15167	1.1809
SPMP43_bin.81	Short-read	18215	1.26043
SPMP44_bin.1	Short-read	18454	1.26609
SPMP44_bin.15	Short-read	7283	0.86231
SPMP44_bin.17	Short-read	20909	1.32033
SPMP44_bin.18	Short-read	42207	1.62538
SPMP44_bin.28	Short-read	19614	1.29257
SPMP44_bin.32	Short-read	8176	0.912541
SPMP44_bin.33	Short-read	4564	0.659346
SPMP44_bin.35	Short-read	13708	1.13697
SPMP44_bin.37	Short-read	14814	1.17067
SPMP44_bin.40	Short-read	8768	0.942901
SPMP44_bin.41	Short-read	11647	1.06621
SPMP44_bin.42	Short-read	6872	0.837083
SPMP44_bin.45	Short-read	6727	0.827821
SPMP44_bin.46	Short-read	13576	1.13277
SPMP44_bin.47	Short-read	14906	1.17336
SPMP44_bin.49	Short-read	4392	0.642662
SPMP44_bin.52	Short-read	4495	0.65273
SPMP44_bin.53	Short-read	6076	0.783618
SPMP44_bin.58	Short-read	6163	0.789792
SPMP44_bin.6	Short-read	14643	1.16563
SPMP44_bin.62	Short-read	14944	1.17447
SPMP44_bin.65	Short-read	5873	0.76886
SPMP44_bin.67	Short-read	14110	1.14953
SPMP44_bin.68	Short-read	4447	0.648067
SPMP44_bin.70	Short-read	16623	1.22071
SPMP44_bin.8	Short-read	14975	1.17537
SPMP45_bin.16	Short-read	12381	1.09276
SPMP45_bin.17	Short-read	15695	1.19576
SPMP45_bin.19	Short-read	10370	1.01578
SPMP45_bin.2	Short-read	14634	1.16536
SPMP45_bin.22	Short-read	5297	0.72403
SPMP45_bin.24	Short-read	7090	0.850646
SPMP45_bin.25	Short-read	15844	1.19986
SPMP45_bin.27	Short-read	11178	1.04836
SPMP45_bin.29	Short-read	6953	0.842172
SPMP45_bin.30	Short-read	17750	1.2492
SPMP45_bin.33	Short-read	5891	0.770189
SPMP45_bin.34	Short-read	5703	0.756103
SPMP45_bin.35	Short-read	7546	0.877717
SPMP45_bin.37	Short-read	6140	0.788168
SPMP45_bin.38	Short-read	7410	0.869818
SPMP45_bin.40	Short-read	5524	0.742254
SPMP45_bin.41	Short-read	18398	1.26477
SPMP45_bin.42	Short-read	23304	1.36743
SPMP45_bin.43	Short-read	11179	1.0484
SPMP45_bin.44	Short-read	9253	0.966283
SPMP45_bin.47	Short-read	5068	0.704837
SPMP45_bin.48	Short-read	9502	0.977815
SPMP45_bin.50	Short-read	6882	0.837715
SPMP45_bin.52	Short-read	4898	0.690019
SPMP45_bin.54	Short-read	5320	0.725912
SPMP45_bin.55	Short-read	6643	0.822364
SPMP45_bin.56	Short-read	7818	0.893096
SPMP45_bin.59	Short-read	8865	0.947679
SPMP45_bin.65	Short-read	12712	1.10421
SPMP45_bin.66	Short-read	7704	0.886716
SPMP45_bin.67	Short-read	7409	0.86976
SPMP45_bin.7	Short-read	5671	0.75366
SPMP45_bin.70	Short-read	19694	1.29433
SPMP45_bin.75	Short-read	12686	1.10332
SPMP45_bin.78	Short-read	4770	0.678518
SPMP45_bin.79	Short-read	7210	0.857935
SPMP45_bin.8	Short-read	6505	0.813247
SPMP45_bin.81	Short-read	7230	0.859138
SPMP45_bin.82	Short-read	15220	1.18241
SPMP45_bin.83	Short-read	8702	0.939619
SPMP45_bin.85	Short-read	15947	1.20268
SPMP45_bin.86	Short-read	5708	0.756484
SPMP45_bin.91	Short-read	14187	1.15189
SPMP46_bin.1	Short-read	17672	1.24729
SPMP46_bin.10	Short-read	8336	0.920958
SPMP46_bin.13	Short-read	7303	0.863501
SPMP46_bin.14	Short-read	5824	0.765221
SPMP46_bin.15	Short-read	7691	0.885983
SPMP46_bin.21	Short-read	19623	1.29277
SPMP46_bin.22	Short-read	8465	0.927627
SPMP46_bin.23	Short-read	5587	0.747179
SPMP46_bin.26	Short-read	8589	0.933943
SPMP46_bin.3	Short-read	13956	1.14476
SPMP46_bin.31	Short-read	7218	0.858417
SPMP46_bin.32	Short-read	15215	1.18227
SPMP46_bin.34	Short-read	11375	1.05595
SPMP46_bin.35	Short-read	10972	1.04029
SPMP46_bin.37	Short-read	8472	0.927986
SPMP46_bin.39	Short-read	8149	0.911104
SPMP46_bin.41	Short-read	9391	0.972712
SPMP46_bin.6	Short-read	7364	0.867114
SPMP46_bin.7	Short-read	18006	1.25542
SPMP46_bin.8	Short-read	8472	0.927986
SPMP47_bin.1	Short-read	15651	1.19454
SPMP47_bin.12	Short-read	8524	0.930643
SPMP47_bin.14	Short-read	9430	0.974512
SPMP47_bin.16	Short-read	6390	0.805501
SPMP47_bin.19	Short-read	19857	1.29791
SPMP47_bin.22	Short-read	12648	1.10202
SPMP47_bin.24	Short-read	6392	0.805637
SPMP47_bin.29	Short-read	8312	0.919706
SPMP47_bin.33	Short-read	9299	0.968436
SPMP47_bin.40	Short-read	11761	1.07044
SPMP47_bin.7	Short-read	8468	0.927781
SPMP47_bin.9	Short-read	8795	0.944236
SPMP48_bin.10	Short-read	11567	1.06322
SPMP48_bin.13	Short-read	7019	0.846275
SPMP48_bin.16	Short-read	15172	1.18104
SPMP48_bin.18	Short-read	12065	1.08153
SPMP48_bin.21	Short-read	6076	0.783618
SPMP48_bin.23	Short-read	12283	1.0893
SPMP48_bin.26	Short-read	10710	1.02979
SPMP48_bin.27	Short-read	12480	1.09621
SPMP48_bin.29	Short-read	5356	0.728841
SPMP48_bin.3	Short-read	27548	1.44009
SPMP48_bin.31	Short-read	5083	0.70612
SPMP48_bin.33	Short-read	13701	1.13675
SPMP48_bin.35	Short-read	23498	1.37103
SPMP48_bin.38	Short-read	17201	1.23555
SPMP48_bin.40	Short-read	12826	1.10809
SPMP48_bin.42	Short-read	8399	0.924228
SPMP48_bin.43	Short-read	15005	1.17624
SPMP48_bin.49	Short-read	4991	0.698188
SPMP48_bin.5	Short-read	8691	0.93907
SPMP48_bin.50	Short-read	10018	1.00078
SPMP48_bin.51	Short-read	9612	0.982814
SPMP48_bin.52	Short-read	10507	1.02148
SPMP48_bin.53	Short-read	15952	1.20282
SPMP48_bin.55	Short-read	8249	0.916401
SPMP48_bin.56	Short-read	7387	0.868468
SPMP48_bin.59	Short-read	13307	1.12408
SPMP48_bin.61	Short-read	9376	0.972018
SPMP48_bin.62	Short-read	14985	1.17566
SPMP48_bin.63	Short-read	9346	0.970626
SPMP48_bin.68	Short-read	4737	0.675503
SPMP48_bin.70	Short-read	12987	1.11351
SPMP48_bin.71	Short-read	11795	1.0717
SPMP48_bin.74	Short-read	14261	1.15415
SPMP48_bin.77	Short-read	15516	1.19078
SPMP48_bin.8	Short-read	9383	0.972342
SPMP48_bin.81	Short-read	16959	1.2294
SPMP48_bin.82	Short-read	16160	1.20844
SPMP48_bin.84	Short-read	4557	0.658679
SPMP48_bin.86	Short-read	6368	0.804003
SPMP48_bin.87	Short-read	7699	0.886434
SPMP49_bin.10	Short-read	5290	0.723456
SPMP49_bin.12	Short-read	7285	0.86243
SPMP49_bin.17	Short-read	6444	0.809156
SPMP49_bin.18	Short-read	5670	0.753583
SPMP49_bin.19	Short-read	16402	1.2149
SPMP49_bin.21	Short-read	15771	1.19786
SPMP49_bin.22	Short-read	5912	0.771734
SPMP49_bin.26	Short-read	16967	1.22961
SPMP49_bin.3	Short-read	16790	1.22505
SPMP49_bin.30	Short-read	10716	1.03003
SPMP49_bin.32	Short-read	5323	0.726156
SPMP49_bin.33	Short-read	10185	1.00796
SPMP49_bin.39	Short-read	8476	0.928191
SPMP49_bin.40	Short-read	7402	0.869349
SPMP49_bin.41	Short-read	18036	1.25614
SPMP49_bin.42	Short-read	18224	1.26064
SPMP49_bin.43	Short-read	9932	0.997037
SPMP49_bin.45	Short-read	15877	1.20077
SPMP49_bin.46	Short-read	9731	0.988157
SPMP49_bin.47	Short-read	10720	1.03019
SPMP49_bin.52	Short-read	9770	0.989895
SPMP49_bin.57	Short-read	12112	1.08322
SPMP49_bin.58	Short-read	10317	1.01355
SPMP49_bin.59	Short-read	13908	1.14326
SPMP49_bin.6	Short-read	13490	1.13001
SPMP49_bin.62	Short-read	10410	1.01745
SPMP49_bin.66	Short-read	8652	0.937117
SPMP49_bin.69	Short-read	15785	1.19824
SPMP49_bin.70	Short-read	6392	0.805637
SPMP49_bin.71	Short-read	7669	0.884739
SPMP49_bin.75	Short-read	11267	1.05181
SPMP49_bin.77	Short-read	19164	1.28249
SPMP49_bin.78	Short-read	17456	1.24194
SPMP49_bin.79	Short-read	16473	1.21677
SPMP49_bin.80	Short-read	4810	0.682145
SPMP50_bin.12	Short-read	8411	0.924848
SPMP50_bin.14	Short-read	10101	1.00436
SPMP50_bin.15	Short-read	11855	1.0739
SPMP50_bin.19	Short-read	20068	1.3025
SPMP50_bin.2	Short-read	19205	1.28341
SPMP50_bin.20	Short-read	18725	1.27242
SPMP50_bin.21	Short-read	4583	0.66115
SPMP50_bin.22	Short-read	7984	0.902221
SPMP50_bin.24	Short-read	13685	1.13624
SPMP50_bin.25	Short-read	7852	0.89498
SPMP50_bin.26	Short-read	14523	1.16206
SPMP50_bin.3	Short-read	7135	0.853394
SPMP50_bin.33	Short-read	5201	0.716087
SPMP50_bin.34	Short-read	13298	1.12379
SPMP50_bin.35	Short-read	4864	0.686994
SPMP50_bin.4	Short-read	9228	0.965108
SPMP50_bin.41	Short-read	9539	0.979503
SPMP50_bin.42	Short-read	8655	0.937267
SPMP50_bin.43	Short-read	16194	1.20935
SPMP50_bin.45	Short-read	10307	1.01313
SPMP50_bin.46	Short-read	11028	1.0425
SPMP50_bin.8	Short-read	15732	1.19678
SPMP51_bin.10	Short-read	14607	1.16456
SPMP51_bin.15	Short-read	5616	0.749427
SPMP51_bin.17	Short-read	7968	0.901349
SPMP51_bin.18	Short-read	12658	1.10237
SPMP51_bin.19	Short-read	5863	0.76812
SPMP51_bin.24	Short-read	16568	1.21927
SPMP51_bin.25	Short-read	14653	1.16593
SPMP51_bin.26	Short-read	17884	1.25246
SPMP51_bin.28	Short-read	5150	0.711807
SPMP51_bin.29	Short-read	9982	0.999218
SPMP51_bin.32	Short-read	9112	0.959614
SPMP51_bin.33	Short-read	11557	1.06285
SPMP51_bin.34	Short-read	12417	1.09402
SPMP51_bin.35	Short-read	10747	1.03129
SPMP51_bin.36	Short-read	4024	0.604658
SPMP51_bin.37	Short-read	15988	1.20379
SPMP51_bin.38	Short-read	6724	0.827628
SPMP51_bin.40	Short-read	12826	1.10809
SPMP51_bin.41	Short-read	13506	1.13053
SPMP51_bin.43	Short-read	4727	0.674586
SPMP51_bin.47	Short-read	15611	1.19343
SPMP51_bin.5	Short-read	7044	0.847819
SPMP51_bin.50	Short-read	4584	0.661245
SPMP51_bin.51	Short-read	5248	0.719994
SPMP51_bin.53	Short-read	12523	1.09771
SPMP51_bin.55	Short-read	7795	0.891816
SPMP51_bin.57	Short-read	8779	0.943445
SPMP51_bin.58	Short-read	6994	0.844726
SPMP51_bin.60	Short-read	8257	0.916822
SPMP51_bin.62	Short-read	6956	0.84236
SPMP51_bin.68	Short-read	11562	1.06303
SPMP51_bin.7	Short-read	14890	1.17289
SPMP51_bin.71	Short-read	7319	0.864452
SPMP51_bin.74	Short-read	8130	0.910091
SPMP51_bin.78	Short-read	5782	0.762078
SPMP51_bin.79	Short-read	7873	0.89614
SPMP51_bin.83	Short-read	10659	1.02772
SPMP51_bin.84	Short-read	11901	1.07558
SPMP51_bin.86	Short-read	4387	0.642168
SPMP52_bin.1	Short-read	5500	0.740363
SPMP52_bin.15	Short-read	13710	1.13704
SPMP52_bin.17	Short-read	14312	1.1557
SPMP52_bin.18	Short-read	19836	1.29745
SPMP52_bin.2	Short-read	14481	1.1608
SPMP52_bin.21	Short-read	5955	0.774882
SPMP52_bin.22	Short-read	8342	0.92127
SPMP52_bin.24	Short-read	16486	1.21712
SPMP52_bin.26	Short-read	14147	1.15066
SPMP52_bin.29	Short-read	7136	0.853455
SPMP52_bin.32	Short-read	13943	1.14436
SPMP52_bin.33	Short-read	9796	0.991049
SPMP52_bin.34	Short-read	7004	0.845346
SPMP52_bin.36	Short-read	14876	1.17249
SPMP52_bin.38	Short-read	15323	1.18534
SPMP52_bin.40	Short-read	11352	1.05507
SPMP52_bin.42	Short-read	21550	1.33345
SPMP52_bin.43	Short-read	11268	1.05185
SPMP52_bin.44	Short-read	5787	0.762453
SPMP52_bin.48	Short-read	8133	0.910251
SPMP52_bin.49	Short-read	10603	1.02543
SPMP52_bin.51	Short-read	4203	0.623559
SPMP52_bin.53	Short-read	8896	0.949195
SPMP52_bin.6	Short-read	9212	0.964354
SPMP52_bin.61	Short-read	6355	0.803116
SPMP52_bin.62	Short-read	17345	1.23917
SPMP52_bin.63	Short-read	5700	0.755875
SPMP52_bin.66	Short-read	5274	0.72214
SPMP52_bin.68	Short-read	5452	0.736556
SPMP52_bin.7	Short-read	5811	0.764251
SPMP52_bin.71	Short-read	8885	0.948657
SPMP52_bin.72	Short-read	8221	0.914925
SPMP52_bin.73	Short-read	11206	1.04945
SPMP52_bin.75	Short-read	7785	0.891259
SPMP52_bin.79	Short-read	4998	0.698796
SPMP52_bin.83	Short-read	5366	0.729651
SPMP52_bin.84	Short-read	16265	1.21125
SPMP52_bin.90	Short-read	10451	1.01916
SPMP53_bin.16	Short-read	7363	0.867055
SPMP53_bin.19	Short-read	10371	1.01582
SPMP53_bin.2	Short-read	5134	0.710456
SPMP53_bin.21	Short-read	8428	0.925725
SPMP53_bin.22	Short-read	15460	1.18921
SPMP53_bin.23	Short-read	4318	0.635283
SPMP53_bin.24	Short-read	12638	1.10168
SPMP53_bin.25	Short-read	9024	0.955399
SPMP53_bin.26	Short-read	10048	1.00208
SPMP53_bin.27	Short-read	9873	0.994449
SPMP53_bin.29	Short-read	9173	0.962511
SPMP53_bin.3	Short-read	6107	0.785828
SPMP53_bin.31	Short-read	8302	0.919183
SPMP53_bin.32	Short-read	12064	1.08149
SPMP53_bin.35	Short-read	10976	1.04044
SPMP53_bin.36	Short-read	5063	0.704408
SPMP53_bin.37	Short-read	12913	1.11103
SPMP53_bin.38	Short-read	5433	0.73504
SPMP53_bin.39	Short-read	7675	0.885078
SPMP53_bin.41	Short-read	26568	1.42436
SPMP54_bin.11	Short-read	15383	1.18704
SPMP54_bin.12	Short-read	9318	0.969323
SPMP54_bin.16	Short-read	8740	0.941511
SPMP54_bin.17	Short-read	5782	0.762078
SPMP54_bin.20	Short-read	6399	0.806112
SPMP54_bin.22	Short-read	13568	1.13252
SPMP54_bin.23	Short-read	18648	1.27063
SPMP54_bin.26	Short-read	4977	0.696968
SPMP54_bin.29	Short-read	5697	0.755646
SPMP54_bin.3	Short-read	10198	1.00852
SPMP54_bin.30	Short-read	9467	0.976212
SPMP54_bin.31	Short-read	6356	0.803184
SPMP54_bin.35	Short-read	9860	0.993877
SPMP54_bin.36	Short-read	5257	0.720738
SPMP54_bin.37	Short-read	14257	1.15403
SPMP54_bin.4	Short-read	5860	0.767898
SPMP54_bin.41	Short-read	14445	1.15972
SPMP54_bin.43	Short-read	5782	0.762078
SPMP54_bin.45	Short-read	11405	1.0571
SPMP54_bin.46	Short-read	5969	0.775902
SPMP54_bin.47	Short-read	5756	0.760121
SPMP54_bin.48	Short-read	14976	1.1754
SPMP54_bin.49	Short-read	6734	0.828273
SPMP54_bin.5	Short-read	5471	0.738067
SPMP54_bin.50	Short-read	11027	1.04246
SPMP54_bin.51	Short-read	7528	0.87668
SPMP54_bin.52	Short-read	7040	0.847573
SPMP54_bin.53	Short-read	10787	1.0329
SPMP54_bin.55	Short-read	9902	0.995723
SPMP54_bin.9	Short-read	8233	0.915558
SPMP55_bin.11	Short-read	7870	0.895975
SPMP55_bin.15	Short-read	21476	1.33195
SPMP55_bin.16	Short-read	10852	1.03551
SPMP55_bin.17	Short-read	13394	1.12691
SPMP55_bin.18	Short-read	13369	1.1261
SPMP55_bin.19	Short-read	14627	1.16516
SPMP55_bin.2	Short-read	13701	1.13675
SPMP55_bin.20	Short-read	14166	1.15125
SPMP55_bin.21	Short-read	9211	0.964307
SPMP55_bin.23	Short-read	15405	1.18766
SPMP55_bin.25	Short-read	14409	1.15863
SPMP55_bin.27	Short-read	12004	1.07933
SPMP55_bin.28	Short-read	13824	1.14063
SPMP55_bin.31	Short-read	10133	1.00574
SPMP55_bin.34	Short-read	11134	1.04665
SPMP55_bin.35	Short-read	19256	1.28457
SPMP55_bin.36	Short-read	12940	1.11193
SPMP55_bin.37	Short-read	6325	0.801061
SPMP55_bin.38	Short-read	4725	0.674402
SPMP55_bin.4	Short-read	13273	1.12297
SPMP55_bin.40	Short-read	13660	1.13545
SPMP55_bin.41	Short-read	4703	0.672375
SPMP55_bin.9	Short-read	14505	1.16152
SPMP56_bin.1	Short-read	8853	0.94709
SPMP56_bin.13	Short-read	14396	1.15824
SPMP56_bin.16	Short-read	8294	0.918764
SPMP56_bin.2	Short-read	8493	0.929061
SPMP56_bin.22	Short-read	12020	1.0799
SPMP56_bin.24	Short-read	15018	1.17661
SPMP56_bin.26	Short-read	8252	0.916559
SPMP56_bin.27	Short-read	7016	0.84609
SPMP56_bin.28	Short-read	12003	1.07929
SPMP56_bin.29	Short-read	6392	0.805637
SPMP56_bin.32	Short-read	10330	1.0141
SPMP56_bin.35	Short-read	7857	0.895257
SPMP56_bin.36	Short-read	8153	0.911317
SPMP56_bin.37	Short-read	9604	0.982452
SPMP56_bin.38	Short-read	7024	0.846585
SPMP56_bin.4	Short-read	5452	0.736556
SPMP56_bin.40	Short-read	11838	1.07328
SPMP56_bin.41	Short-read	16637	1.22108
SPMP56_bin.42	Short-read	4875	0.687975
SPMP56_bin.43	Short-read	8997	0.954098
SPMP56_bin.44	Short-read	17980	1.25479
SPMP56_bin.45	Short-read	9544	0.97973
SPMP56_bin.46	Short-read	21179	1.32591
SPMP56_bin.47	Short-read	15013	1.17647
SPMP56_bin.48	Short-read	5619	0.749659
SPMP56_bin.49	Short-read	5705	0.756256
SPMP56_bin.5	Short-read	6208	0.792952
SPMP56_bin.50	Short-read	12694	1.1036
SPMP56_bin.51	Short-read	10102	1.00441
SPMP56_bin.52	Short-read	13509	1.13062
SPMP56_bin.53	Short-read	6817	0.833593
SPMP56_bin.54	Short-read	11224	1.05015
SPMP56_bin.55	Short-read	5942	0.773933
SPMP56_bin.57	Short-read	5271	0.721893
SPMP56_bin.6	Short-read	14943	1.17444
SPMP56_bin.61	Short-read	16469	1.21667
SPMP56_bin.65	Short-read	10032	1.00139
SPMP56_bin.66	Short-read	6025	0.779957
SPMP56_bin.67	Short-read	10084	1.00363
SPMP56_bin.68	Short-read	7280	0.862131
SPMP56_bin.8	Short-read	9994	0.999739
SPMP57_bin.10	Short-read	6523	0.814447
SPMP57_bin.12	Short-read	16548	1.21875
SPMP57_bin.15	Short-read	9231	0.965249
SPMP57_bin.17	Short-read	9080	0.958086
SPMP57_bin.24	Short-read	13515	1.13082
SPMP57_bin.25	Short-read	5034	0.701913
SPMP57_bin.27	Short-read	6900	0.838849
SPMP57_bin.30	Short-read	7325	0.864808
SPMP57_bin.31	Short-read	12491	1.0966
SPMP57_bin.33	Short-read	10232	1.00996
SPMP57_bin.38	Short-read	10805	1.03362
SPMP57_bin.39	Short-read	12404	1.09356
SPMP57_bin.44	Short-read	12116	1.08336
SPMP57_bin.46	Short-read	12003	1.07929
SPMP57_bin.50	Short-read	5839	0.766338
SPMP57_bin.51	Short-read	8913	0.950024
SPMP57_bin.52	Short-read	6368	0.804003
SPMP57_bin.54	Short-read	8671	0.938069
SPMP57_bin.55	Short-read	8033	0.904878
SPMP57_bin.56	Short-read	12413	1.09388
SPMP57_bin.58	Short-read	8964	0.952502
SPMP57_bin.59	Short-read	15642	1.19429
SPMP57_bin.60	Short-read	5989	0.777354
SPMP57_bin.62	Short-read	20483	1.31139
SPMP57_bin.63	Short-read	8609	0.934953
SPMP57_bin.64	Short-read	16532	1.21833
SPMP57_bin.65	Short-read	14658	1.16607
SPMP57_bin.66	Short-read	15323	1.18534
SPMP57_bin.68	Short-read	9423	0.974189
SPMP57_bin.71	Short-read	10004	1.00017
SPMP57_bin.72	Short-read	14438	1.15951
SPMP57_bin.9	Short-read	5458	0.737034
SPMP58_bin.17	Short-read	9278	0.967454
SPMP58_bin.18	Short-read	4412	0.644636
SPMP58_bin.19	Short-read	13055	1.11578
SPMP58_bin.2	Short-read	5872	0.768786
SPMP58_bin.20	Short-read	7708	0.886942
SPMP58_bin.22	Short-read	15768	1.19778
SPMP58_bin.24	Short-read	7871	0.89603
SPMP58_bin.25	Short-read	4978	0.697055
SPMP58_bin.26	Short-read	8153	0.911317
SPMP58_bin.27	Short-read	8082	0.907519
SPMP58_bin.29	Short-read	12827	1.10813
SPMP58_bin.3	Short-read	3953	0.596927
SPMP59_bin.12	Short-read	14056	1.14786
SPMP59_bin.14	Short-read	11239	1.05073
SPMP59_bin.15	Short-read	9922	0.996599
SPMP59_bin.16	Short-read	12623	1.10116
SPMP59_bin.18	Short-read	9807	0.991536
SPMP59_bin.2	Short-read	4861	0.686726
SPMP59_bin.20	Short-read	9721	0.987711
SPMP59_bin.22	Short-read	6897	0.83866
SPMP59_bin.23	Short-read	9067	0.957464
SPMP59_bin.25	Short-read	6542	0.815711
SPMP59_bin.26	Short-read	13678	1.13602
SPMP59_bin.27	Short-read	15401	1.18755
SPMP59_bin.28	Short-read	13810	1.14019
SPMP59_bin.29	Short-read	14124	1.14996
SPMP59_bin.30	Short-read	5606	0.748653
SPMP59_bin.35	Short-read	9364	0.971461
SPMP59_bin.41	Short-read	10989	1.04096
SPMP59_bin.5	Short-read	12961	1.11264
SPMP59_bin.6	Short-read	11080	1.04454
SPMP59_bin.9	Short-read	5235	0.718917
SPMP60_bin.1	Short-read	8926	0.950657
SPMP60_bin.10	Short-read	5557	0.74484
SPMP60_bin.13	Short-read	10477	1.02024
SPMP60_bin.16	Short-read	6048	0.781612
SPMP60_bin.18	Short-read	9951	0.997867
SPMP60_bin.20	Short-read	14739	1.16847
SPMP60_bin.22	Short-read	14711	1.16764
SPMP60_bin.23	Short-read	8936	0.951143
SPMP60_bin.24	Short-read	9537	0.979412
SPMP60_bin.26	Short-read	13003	1.11404
SPMP60_bin.3	Short-read	6543	0.815777
SPMP60_bin.30	Short-read	13980	1.14551
SPMP60_bin.31	Short-read	15210	1.18213
SPMP60_bin.32	Short-read	15613	1.19349
SPMP60_bin.35	Short-read	11577	1.0636
SPMP60_bin.36	Short-read	13058	1.11588
SPMP60_bin.37	Short-read	17322	1.2386
SPMP60_bin.38	Short-read	8189	0.913231
SPMP60_bin.39	Short-read	8249	0.916401
SPMP60_bin.46	Short-read	5689	0.755036
SPMP60_bin.48	Short-read	9762	0.989539
SPMP60_bin.5	Short-read	4399	0.643354
SPMP60_bin.6	Short-read	4511	0.654273
SPMP61_bin.1	Short-read	11884	1.07496
SPMP61_bin.12	Short-read	5126	0.709779
SPMP61_bin.13	Short-read	10232	1.00996
SPMP61_bin.16	Short-read	14417	1.15887
SPMP61_bin.17	Short-read	12548	1.09857
SPMP61_bin.18	Short-read	10494	1.02094
SPMP61_bin.2	Short-read	11413	1.0574
SPMP61_bin.20	Short-read	11824	1.07276
SPMP61_bin.21	Short-read	6604	0.819807
SPMP61_bin.23	Short-read	12144	1.08436
SPMP61_bin.24	Short-read	5893	0.770336
SPMP61_bin.26	Short-read	5083	0.70612
SPMP61_bin.27	Short-read	7117	0.852297
SPMP61_bin.28	Short-read	8454	0.927062
SPMP61_bin.29	Short-read	8971	0.952841
SPMP61_bin.3	Short-read	5300	0.724276
SPMP61_bin.30	Short-read	5471	0.738067
SPMP61_bin.34	Short-read	8500	0.929419
SPMP61_bin.40	Short-read	4975	0.696793
SPMP61_bin.41	Short-read	5009	0.699751
SPMP61_bin.42	Short-read	4504	0.653598
SPMP61_bin.43	Short-read	5267	0.721563
SPMP61_bin.44	Short-read	8165	0.911956
SPMP61_bin.45	Short-read	8285	0.918293
SPMP61_bin.47	Short-read	5655	0.752433
SPMP61_bin.48	Short-read	16359	1.21376
SPMP61_bin.5	Short-read	11343	1.05473
SPMP61_bin.6	Short-read	5304	0.724604
SPMP62_bin.1	Short-read	5881	0.769451
SPMP62_bin.13	Short-read	4631	0.665675
SPMP62_bin.15	Short-read	7971	0.901513
SPMP62_bin.18	Short-read	14473	1.16056
SPMP62_bin.19	Short-read	6555	0.816573
SPMP62_bin.21	Short-read	9110	0.959518
SPMP62_bin.22	Short-read	6488	0.812111
SPMP62_bin.23	Short-read	6330	0.801404
SPMP62_bin.24	Short-read	6327	0.801198
SPMP62_bin.25	Short-read	7757	0.889694
SPMP62_bin.26	Short-read	14447	1.15978
SPMP62_bin.27	Short-read	8274	0.917716
SPMP62_bin.29	Short-read	9925	0.996731
SPMP62_bin.30	Short-read	6947	0.841797
SPMP62_bin.33	Short-read	5395	0.731991
SPMP62_bin.35	Short-read	5110	0.708421
SPMP62_bin.38	Short-read	12106	1.083
SPMP62_bin.39	Short-read	12671	1.10281
SPMP62_bin.41	Short-read	8465	0.927627
SPMP62_bin.42	Short-read	6859	0.836261
SPMP62_bin.8	Short-read	5643	0.75151
SPMP63_bin.1	Short-read	11513	1.06119
SPMP63_bin.10	Short-read	9776	0.990161
SPMP63_bin.11	Short-read	9294	0.968203
SPMP63_bin.13	Short-read	15762	1.19761
SPMP63_bin.15	Short-read	9041	0.956216
SPMP63_bin.16	Short-read	7932	0.899383
SPMP63_bin.17	Short-read	8785	0.943742
SPMP63_bin.19	Short-read	7459	0.872681
SPMP63_bin.2	Short-read	6450	0.80956
SPMP63_bin.22	Short-read	10277	1.01187
SPMP63_bin.23	Short-read	12428	1.0944
SPMP63_bin.24	Short-read	6984	0.844104
SPMP63_bin.27	Short-read	12071	1.08174
SPMP63_bin.29	Short-read	17083	1.23256
SPMP63_bin.3	Short-read	6085	0.784261
SPMP63_bin.30	Short-read	13775	1.13909
SPMP63_bin.31	Short-read	7987	0.902384
SPMP63_bin.35	Short-read	15828	1.19943
SPMP63_bin.36	Short-read	9914	0.996249
SPMP63_bin.37	Short-read	13105	1.11744
SPMP63_bin.38	Short-read	16960	1.22943
SPMP63_bin.4	Short-read	14723	1.168
SPMP63_bin.43	Short-read	14962	1.17499
SPMP63_bin.44	Short-read	5795	0.763053
SPMP63_bin.48	Short-read	12993	1.11371
SPMP63_bin.50	Short-read	13178	1.11985
SPMP63_bin.8	Short-read	11080	1.04454
SPMP64_bin.1	Short-read	12871	1.10961
SPMP64_bin.11	Short-read	8754	0.942207
SPMP64_bin.15	Short-read	11122	1.04618
SPMP64_bin.16	Short-read	8834	0.946157
SPMP64_bin.18	Short-read	15772	1.19789
SPMP64_bin.19	Short-read	18749	1.27298
SPMP64_bin.20	Short-read	6428	0.808076
SPMP64_bin.25	Short-read	9190	0.963316
SPMP64_bin.26	Short-read	4196	0.622835
SPMP64_bin.28	Short-read	10655	1.02755
SPMP64_bin.3	Short-read	6237	0.794976
SPMP64_bin.30	Short-read	15616	1.19357
SPMP64_bin.32	Short-read	4603	0.663041
SPMP64_bin.34	Short-read	7788	0.891426
SPMP64_bin.39	Short-read	9777	0.990206
SPMP64_bin.4	Short-read	8759	0.942455
SPMP64_bin.41	Short-read	15262	1.18361
SPMP64_bin.45	Short-read	6243	0.795393
SPMP65_bin.1	Short-read	14929	1.17403
SPMP65_bin.10	Short-read	8385	0.923503
SPMP65_bin.12	Short-read	19441	1.28872
SPMP65_bin.15	Short-read	10234	1.01005
SPMP65_bin.18	Short-read	8100	0.908485
SPMP65_bin.19	Short-read	9045	0.956409
SPMP65_bin.20	Short-read	24114	1.38227
SPMP65_bin.21	Short-read	5786	0.762378
SPMP65_bin.22	Short-read	16985	1.23007
SPMP65_bin.23	Short-read	17297	1.23797
SPMP65_bin.25	Short-read	11035	1.04277
SPMP65_bin.26	Short-read	9036	0.955976
SPMP65_bin.27	Short-read	10888	1.03695
SPMP65_bin.28	Short-read	15247	1.18318
SPMP65_bin.29	Short-read	5188	0.715
SPMP65_bin.32	Short-read	9876	0.994581
SPMP65_bin.36	Short-read	10532	1.02251
SPMP65_bin.37	Short-read	5013	0.700098
SPMP65_bin.39	Short-read	7205	0.857634
SPMP65_bin.40	Short-read	18710	1.27207
SPMP65_bin.42	Short-read	12561	1.09902
SPMP65_bin.44	Short-read	17021	1.23099
SPMP65_bin.47	Short-read	16530	1.21827
SPMP65_bin.5	Short-read	15375	1.18682
SPMP65_bin.7	Short-read	19220	1.28375
SPMP66_bin.10	Short-read	19168	1.28258
SPMP66_bin.13	Short-read	8491	0.928959
SPMP66_bin.16	Short-read	17579	1.24499
SPMP66_bin.21	Short-read	4310	0.634477
SPMP66_bin.22	Short-read	6963	0.842796
SPMP66_bin.24	Short-read	11519	1.06141
SPMP66_bin.26	Short-read	9816	0.991935
SPMP66_bin.28	Short-read	19958	1.30012
SPMP66_bin.3	Short-read	5854	0.767453
SPMP66_bin.31	Short-read	13919	1.14361
SPMP66_bin.33	Short-read	9416	0.973866
SPMP66_bin.35	Short-read	7754	0.889526
SPMP66_bin.38	Short-read	14223	1.15299
SPMP66_bin.39	Short-read	7715	0.887336
SPMP66_bin.4	Short-read	11657	1.06659
SPMP66_bin.41	Short-read	12376	1.09258
SPMP66_bin.42	Short-read	12808	1.10748
SPMP66_bin.43	Short-read	5018	0.700531
SPMP66_bin.44	Short-read	11094	1.04509
SPMP66_bin.48	Short-read	7361	0.866937
SPMP66_bin.5	Short-read	10883	1.03675
SPMP66_bin.50	Short-read	4756	0.677242
SPMP66_bin.51	Short-read	12192	1.08607
SPMP66_bin.6	Short-read	6613	0.820399
SPMP66_bin.7	Short-read	13786	1.13944
SPMP67_bin.1	Short-read	14966	1.17511
SPMP67_bin.11	Short-read	13047	1.11551
SPMP67_bin.15	Short-read	5561	0.745153
SPMP67_bin.16	Short-read	13126	1.11813
SPMP67_bin.18	Short-read	8125	0.909823
SPMP67_bin.19	Short-read	9309	0.968903
SPMP67_bin.21	Short-read	12111	1.08318
SPMP67_bin.23	Short-read	12779	1.1065
SPMP67_bin.24	Short-read	17900	1.25285
SPMP67_bin.28	Short-read	14281	1.15476
SPMP67_bin.29	Short-read	8926	0.950657
SPMP67_bin.30	Short-read	6700	0.826075
SPMP67_bin.31	Short-read	9817	0.991979
SPMP67_bin.32	Short-read	16042	1.20526
SPMP67_bin.33	Short-read	6653	0.823018
[truncated: 5,287 more rows]

## Sheet: Fig 1.E
assembly	MIMAGExtended	count	frac
Short-read	MEDIUM	1979	0.709573
Short-read	NC	810	0.290427
Hybrid	MEDIUM	2728	0.606627
Hybrid	HIGH	1153	0.256393
Hybrid	NC	616	0.13698

## Sheet: Fig 1.F
reference	query	distance	n50_contigs_hybrid	cat_hybrid	n50_contigs_gtdb	cat_gtdb	improvement	log_improvement
GCF_000155955.1	SPMP45_bin.35	0.0492651	576493	Isolate	317011	Isolate	181.853	2.25972
GCF_000209385.2	SPMP50_bin.65	0.0358347	29131	Isolate	596197	Isolate	4.88614	0.688966
GCF_004341945.1	SPMP103_bin.38	0.0153709	1775637	Isolate	107400	Isolate	1653.29	3.21835
GCF_900475675.1	SPMP02_bin.80	0.0394949	35046	Isolate	1793521	Isolate	1.95403	0.290932
GCF_005601135.1	SPMP35_bin.1	0.0490686	1423575	Uncultivated	2440231	Isolate	58.3377	1.76595
GCF_900155365.1	SPMP101_bin.10	0.0450973	79430	Isolate	208338	Isolate	38.1255	1.58122
GCF_001280875.1	SPMP06_bin.112	0.0252085	1647825	Isolate	244620	Isolate	673.626	2.82842
GCF_003479425.1	SPMP21_bin.13	0.0156091	7542	Uncultivated	397544	Isolate	1.89715	0.278101
GCF_001435955.1	SPMP45_bin.178	0.024503	1720667	Isolate	80533	Isolate	2136.6	3.32972
GCF_003340345.1	SPMP91_bin.44	0.0324794	33982	Uncultivated	144914	Isolate	23.4498	1.37014
GCF_003324125.1	SPMP45_bin.16	0.0283833	1666842	Uncultivated	34615	Isolate	4815.37	3.68263
GCF_003469185.1	SPMP39_bin.3	0.0468773	2182588	Isolate	233590	Isolate	934.367	2.97052
GCF_000154105.1	SPMP06_bin.117	0.0186387	905243	Isolate	301687	Isolate	300.06	2.47721
GCF_000154325.1	SPMP31_bin.133	0.0340292	586236	Isolate	104065	Isolate	563.336	2.75077
GCF_003287495.1	SPMP73_bin.76	0.0288078	215144	Isolate	408880	Isolate	52.6179	1.72113
GCA_000615325.1	SPMP61_bin.24	0.0128482	104353	Isolate	220833	Isolate	47.2543	1.67444
GCF_000014425.1	SPMP55_bin.56	0.0224633	78422	Isolate	1894360	Isolate	4.13976	0.616975
GCF_001580195.1	SPMP30_bin.98	0.039571	18703	Isolate	103428	Isolate	18.0831	1.25727
GCF_002885095.1	SPMP103_bin.43	0.012859	981252	Isolate	580264	Isolate	169.104	2.22815
GCF_003435375.1	SPMP89_bin.26	0.0342471	197824	Uncultivated	96728	Isolate	204.516	2.31073
GCF_000156655.1	SPMP14_bin.13	0.0263751	1393480	Isolate	29870	Isolate	4665.15	3.66887
GCF_900537995.1	SPMP95_bin.14	0.0243734	961302	Isolate	4493348	Isolate	21.3939	1.33029
GCF_000296465.1	SPMP06_bin.6	0.0178114	2733745	Isolate	407324	Isolate	671.148	2.82682
GCF_000155205.1	SPMP11_bin.43	0.0279642	1174433	Isolate	79210	Isolate	1482.68	3.17105
GCF_000154565.1	SPMP27_bin.20	0.0428929	13623	Isolate	249104	Isolate	5.4688	0.737892
GCF_001025215.1	SPMP107_bin.63	0.021907	1472491	Isolate	2313752	Isolate	63.6408	1.80374
GCF_001729765.1	SPMP87_bin.43	0.0314977	29734	Isolate	4880257	Isolate	0.609271	-0.215189
GCF_000210575.1	SPMP106_bin.72	0.0284751	285914	Isolate	31365	Isolate	911.57	2.95979
GCF_005844325.1	SPMP13_bin.41	0.0400827	215012	Isolate	65309	Isolate	329.223	2.51749
GCF_004535825.1	SPMP71_bin.68	0.0463254	9843	Uncultivated	65891	Isolate	14.9383	1.1743
GCF_000382445.1	SPMP27_bin.51	0.0233409	222832	Isolate	170167	Isolate	130.949	2.1171
GCF_003481705.1	SPMP82_bin.22	0.0414745	66112	Uncultivated	202904	Isolate	32.5829	1.51299
GCF_000153925.1	SPMP30_bin.102	0.00938802	572172	Isolate	123596	Isolate	462.937	2.66552
GCF_900209925.1	SPMP89_bin.27	0.0385441	1417146	Isolate	3515670	Isolate	40.3094	1.60541
GCF_002849695.1	SPMP77_bin.50	0.0275505	55253	Isolate	5196111	Isolate	1.06335	0.0266774
GCF_900128465.1	SPMP75_bin.24	0.0220713	24592	Isolate	61534	Isolate	39.9649	1.60168
GCF_003436275.1	SPMP75_bin.10	0.0491013	330151	Isolate	90211	Isolate	365.976	2.56345
GCF_003609875.1	SPMP26_bin.10	0.0409431	318601	Uncultivated	2100540	Isolate	15.1676	1.18092
GCF_000154065.1	SPMP04_bin.87	0.0213608	1996305	Isolate	116998	Isolate	1706.27	3.23205
GCF_000156075.1	SPMP94_bin.46	0.0165335	949723	Isolate	126355	Isolate	751.631	2.876
GCF_002159845.1	SPMP100_bin.103	0.0298845	21777	Isolate	158490	Isolate	13.7403	1.138
GCF_001436025.1	SPMP15_bin.6	0.0358118	1001472	Isolate	93868	Isolate	1066.89	3.02812
GCF_000154245.1	SPMP82_bin.8	0.0159461	589903	Isolate	197148	Isolate	299.218	2.47599
GCF_003458415.1	SPMP23_bin.46	0.0479099	375174	Isolate	89694	Isolate	418.282	2.62147
GCF_003459245.1	SPMP10_bin.21	0.0448329	222974	Isolate	70742	Isolate	315.193	2.49858
GCF_001433875.1	SPMP09_bin.20	0.039571	17537	Isolate	16544	Isolate	106.002	2.02531
GCF_000154285.1	SPMP21_bin.31	0.0180453	54794	Isolate	291535	Isolate	18.795	1.27404
GCF_000185845.1	SPMP102_bin.144	0.0374977	234684	Isolate	25434	Isolate	922.718	2.96507
GCF_001701045.1	SPMP13_bin.81	0.0244867	51842	Isolate	3585187	Isolate	1.44601	0.16017
GCF_001312505.1	SPMP45_bin.41	0.0413943	1345284	Isolate	226033	Isolate	595.172	2.77464
GCF_000024265.1	SPMP40_bin.6	0.016275	2236393	Isolate	3632260	Isolate	61.5703	1.78937
GCF_002884975.1	SPMP61_bin.72	0.0133715	2831802	Isolate	1484227	Isolate	190.793	2.28056
GCF_004135645.1	SPMP97_bin.45	0.0408377	47890	Uncultivated	2745045	Isolate	1.7446	0.241695
GCF_000509125.1	SPMP56_bin.81	0.0130323	531475	Isolate	297304	Isolate	178.765	2.25228
GCF_001543345.1	SPMP13_bin.94	0.0351102	41673	Isolate	2622031	Isolate	1.58934	0.201217
GCF_900142265.1	SPMP56_bin.83	0.0372825	40415	Isolate	41210	Isolate	98.0709	1.99154
GCF_000154305.1	SPMP33_bin.3	0.0176436	1797730	Isolate	261254	Isolate	688.116	2.83766
GCF_003478505.1	SPMP64_bin.45	0.0213755	36302	Uncultivated	82411	Isolate	44.0499	1.64395
GCF_000406965.1	SPMP01_bin.13	0.0126225	571188	Isolate	164291	Isolate	347.668	2.54117
GCF_003725955.1	SPMP108_bin.31	0.0444832	569694	Uncultivated	162276	Isolate	351.065	2.54539
GCF_001404655.1	SPMP03_bin.21	0.0229991	859288	Isolate	229862	Isolate	373.828	2.57267
GCF_000469345.1	SPMP68_bin.62	0.0462342	292812	Isolate	40285	Isolate	726.851	2.86145
GCF_002550015.1	SPMP70_bin.42	0.0433123	19289	Isolate	326680	Isolate	5.90455	0.771187
GCF_006542685.1	SPMP40_bin.73	0.0241962	47012	Uncultivated	2962376	Isolate	1.58697	0.200569
GCF_900290275.1	SPMP16_bin.53	0.0305439	72221	Isolate	1091058	Isolate	6.61935	0.820816
GCF_002161485.1	SPMP95_bin.19	0.031985	19495	Isolate	944519	Isolate	2.06401	0.314713
GCF_000508985.1	SPMP09_bin.41	0.0152408	249066	Isolate	151329	Isolate	164.586	2.21639
GCF_000013285.1	SPMP37_bin.96	0.0266345	792317	Isolate	3256683	Isolate	24.329	1.38612
GCF_000172175.1	SPMP30_bin.151	0.0266866	126521	Isolate	3472993	Isolate	3.643	0.561459
GCF_000157915.1	SPMP60_bin.62	0.0228144	227924	Isolate	29155	Isolate	781.766	2.89308
GCF_003464165.1	SPMP25_bin.87	0.020143	47250	Isolate	65765	Isolate	71.8467	1.85641
GCF_004354505.1	SPMP44_bin.102	0.0204676	523044	Isolate	55173	Isolate	948.007	2.97681
GCF_900155425.1	SPMP81_bin.7	0.023123	58451	Isolate	762401	Isolate	7.6667	0.884608
GCF_000157935.1	SPMP18_bin.121	0.0485494	1901617	Isolate	131403	Isolate	1447.16	3.16052
GCF_003435815.1	SPMP101_bin.1	0.0191767	1298351	Uncultivated	310375	Isolate	418.317	2.62151
GCF_000296445.1	SPMP86_bin.55	0.0454229	159643	Isolate	546279	Isolate	29.2237	1.46574
GCF_000156495.1	SPMP21_bin.30	0.00752694	338737	Isolate	17840	Isolate	1898.75	3.27847
GCF_000242435.1	SPMP108_bin.12	0.0316999	1318919	Isolate	62326	Isolate	2116.16	3.32555
GCF_000025985.1	SPMP87_bin.56	0.0180062	345233	Isolate	5205140	Isolate	6.63254	0.82168
GCF_900091655.1	SPMP27_bin.5	0.0143469	820037	Isolate	2499257	Isolate	32.8112	1.51602
GCF_003287405.1	SPMP11_bin.95	0.0415817	135571	Isolate	173521	Isolate	78.1294	1.89281
GCF_004340975.1	SPMP84_bin.70	0.0293512	156258	Uncultivated	172914	Isolate	90.3675	1.95601
GCA_900112995.1	SPMP15_bin.53	0.0113383	1492612	Isolate	120997	Isolate	1233.59	3.09117
GCF_900343095.1	SPMP10_bin.53	0.0104671	2318466	Isolate	2320245	Isolate	99.9233	1.99967
GCF_000012845.1	SPMP57_bin.6	0.016583	2397802	Isolate	4811379	Isolate	49.8361	1.69754
GCF_001025175.1	SPMP85_bin.46	0.0177596	1727463	Isolate	2269415	Isolate	76.1193	1.88149
GCF_000751755.1	SPMP04_bin.117	0.0356294	1031480	Isolate	151149	Isolate	682.426	2.83406
GCF_000155875.1	SPMP29_bin.84	0.0445994	534691	Isolate	234390	Isolate	228.12	2.35816
GCF_000196555.1	SPMP86_bin.30	0.0185988	2292472	Isolate	2385164	Isolate	96.1138	1.98279
GCF_003481775.1	SPMP21_bin.18	0.029693	55032	Uncultivated	80307	Isolate	68.527	1.83586
GCF_000194945.1	SPMP39_bin.100	0.045992	143153	Isolate	386834	Isolate	37.0063	1.56828
GCF_900103425.1	SPMP78_bin.3	0.026896	87186	Isolate	59495	Isolate	146.543	2.16597
GCF_003269465.1	SPMP04_bin.26	0.0133275	78121	Isolate	2683778	Isolate	2.91086	0.464021
GCF_001314995.1	SPMP63_bin.40	0.0382	1086984	Isolate	6472489	Isolate	16.7939	1.22515
GCF_900240215.1	SPMP11_bin.88	0.0271421	409299	Isolate	90996	Isolate	449.799	2.65302
GCF_003473545.1	SPMP47_bin.28	0.0146224	939416	Uncultivated	124321	Isolate	755.637	2.87831
GCF_003865035.1	SPMP39_bin.114	0.0299806	189713	Uncultivated	461116	Isolate	41.1421	1.61429
GCF_003425665.1	SPMP40_bin.128	0.0186521	1642002	Uncultivated	119748	Isolate	1371.21	3.13711
GCF_003479125.1	SPMP61_bin.7	0.0239244	184711	Uncultivated	248467	Isolate	74.3403	1.87122
GCF_001729805.1	SPMP15_bin.26	0.0182812	51138	Isolate	4748414	Isolate	1.07695	0.0321952
GCF_000190535.1	SPMP45_bin.23	0.0104081	1327728	Isolate	4392288	Isolate	30.2286	1.48042
GCF_000407365.1	SPMP01_bin.7	0.0408903	35625	Isolate	2038454	Isolate	1.74765	0.242454
GCF_000146185.1	SPMP81_bin.21	0.019989	1418384	Isolate	2144190	Isolate	66.1501	1.82053
GCF_900291955.1	SPMP18_bin.7	0.0198636	879413	Isolate	329808	Isolate	266.644	2.42593
GCF_003480145.1	SPMP90_bin.11	0.0380049	1538206	Uncultivated	99311	Isolate	1548.88	3.19002
GCF_900148495.1	SPMP107_bin.68	0.0393178	53809	Isolate	1692207	Isolate	3.17981	0.502401
GCF_900119915.1	SPMP12_bin.33	0.0267912	32902	Isolate	2176737	Isolate	1.51153	0.179416
GCF_000154345.1	SPMP03_bin.104	0.0153472	526719	Isolate	452649	Isolate	116.364	2.06582
GCF_003112755.1	SPMP40_bin.60	0.0289755	158467	Isolate	3503692	Isolate	4.52286	0.655413
GCF_000156055.1	SPMP32_bin.39	0.0358347	711976	Isolate	44913	Isolate	1585.23	3.20009
GCF_003851945.2	SPMP06_bin.61	0.0371161	26106	Uncultivated	10837	Isolate	240.897	2.38183
GCF_900106845.1	SPMP57_bin.31	0.0243089	2304206	Isolate	105346	Isolate	2187.27	3.3399
GCF_001546855.1	SPMP98_bin.63	0.00156955	463866	Isolate	54735	Isolate	847.476	2.92813
GCF_000239295.1	SPMP55_bin.26	0.0206669	243417	Isolate	19607	Isolate	1241.48	3.09394
GCF_000297775.1	SPMP78_bin.50	0.0496279	691960	Isolate	71256	Isolate	971.09	2.98726
GCF_001754075.1	SPMP21_bin.15	0.0283466	124693	Isolate	154838	Isolate	80.5313	1.90596
GCF_003697165.2	SPMP107_bin.58	0.0174896	579844	Isolate	4903501	Isolate	11.8251	1.0728
GCF_000156035.2	SPMP56_bin.13	0.0272128	878419	Isolate	28210	Isolate	3113.86	3.4933
GCF_003481585.1	SPMP45_bin.8	0.0155613	694242	Uncultivated	95372	Isolate	727.931	2.86209
GCF_003024715.1	SPMP44_bin.73	0.02478	240618	Isolate	884797	Isolate	27.1947	1.43448
GCF_002355575.1	SPMP50_bin.75	0.00801251	225216	Isolate	1985694	Isolate	11.3419	1.05469
GCF_000949455.1	SPMP55_bin.2	0.0208245	840832	Isolate	101736	Isolate	826.484	2.91723
GCF_900120195.1	SPMP103_bin.41	0.0176822	1963203	Isolate	605906	Isolate	324.011	2.51056
GCF_000020225.1	SPMP11_bin.5	0.0112468	2734955	Isolate	2664102	Isolate	102.66	2.0114
GCF_000173795.1	SPMP04_bin.3	0.0444542	884533	Isolate	33621	Isolate	2630.89	3.4201
GCF_900129655.1	SPMP50_bin.10	0.0176822	700727	Isolate	544067	Isolate	128.794	2.1099
GCF_002222615.2	SPMP06_bin.48	0.0124624	567055	Isolate	4570803	Isolate	12.406	1.09363
GCF_000245775.1	SPMP11_bin.1	0.0141422	2440804	Isolate	39404	Isolate	6194.31	3.79199
GCF_000174195.1	SPMP35_bin.82	0.0333412	1871344	Isolate	57343	Isolate	3263.42	3.51367
GCF_900106785.1	SPMP45_bin.3	0.0419865	1870966	Isolate	765597	Isolate	244.38	2.38807
GCF_000154525.1	SPMP34_bin.21	0.0248784	569403	Isolate	587129	Isolate	96.9809	1.98669
GCF_000158195.2	SPMP33_bin.62	0.0160674	29988	Isolate	128600	Isolate	23.3188	1.36771
GCF_000332875.2	SPMP58_bin.42	0.0230146	2299748	Isolate	57924	Isolate	3970.29	3.59882
GCF_000153885.1	SPMP38_bin.66	0.0195319	712878	Isolate	227161	Isolate	313.821	2.49668
GCF_002088015.1	SPMP45_bin.44	0.0356749	2269350	Isolate	32277	Isolate	7030.86	3.84701
GCF_001404875.1	SPMP42_bin.52	0.0401343	644151	Isolate	95193	Isolate	676.679	2.83038
GCF_003471165.1	SPMP34_bin.16	0.0464779	72270	Uncultivated	103475	Isolate	69.843	1.84412
GCF_003480915.1	SPMP95_bin.59	0.0338992	17537	Uncultivated	315047	Isolate	5.56647	0.74558
GCF_000012825.1	SPMP63_bin.50	0.0199193	2419039	Isolate	5163189	Isolate	46.8516	1.67072
GCA_003293635.1	SPMP89_bin.89	0.0359493	1387369	Isolate	2833887	Isolate	48.9564	1.68981
GCF_001414325.1	SPMP47_bin.11	0.0220713	234853	Isolate	294435	Isolate	79.764	1.90181
GCF_000188175.1	SPMP18_bin.159	0.0107841	1361566	Isolate	43220	Isolate	3150.31	3.49835
GCF_000478885.1	SPMP74_bin.3	0.0302708	1553248	Isolate	2862526	Isolate	54.2614	1.73449
GCF_001815355.1	SPMP96_bin.25	0.0401601	38233	Isolate	109615	Isolate	34.8794	1.54257
GCF_003367905.1	SPMP88_bin.65	0.0306223	117582	Uncultivated	2652760	Isolate	4.43244	0.646643
GCF_900113155.1	SPMP87_bin.34	0.0145648	460405	Isolate	79544	Isolate	578.805	2.76253
GCF_000154985.1	SPMP81_bin.4	0.0158132	1596971	Isolate	144901	Isolate	1102.11	3.04223
GCF_000701705.1	SPMP40_bin.103	0.02831	779448	Isolate	45725	Isolate	1704.64	3.23163
GCF_001042595.1	SPMP21_bin.23	0.0163609	57408	Isolate	2635669	Isolate	2.17812	0.338082
GCF_000193635.1	SPMP45_bin.201	0.0167321	424197	Isolate	98815	Isolate	429.284	2.63274
GCF_001073155.1	SPMP67_bin.84	0.0456914	23958	Isolate	60174	Isolate	39.8145	1.60004
GCF_001275135.1	SPMP54_bin.56	0.0413676	126871	Isolate	101529	Isolate	124.96	2.09677
GCF_900291475.1	SPMP32_bin.45	0.0082005	1528395	Isolate	627690	Isolate	243.495	2.38649
GCF_000702905.1	SPMP76_bin.88	0.0347535	42134	Isolate	85299	Isolate	49.3957	1.69369
GCF_000473955.1	SPMP40_bin.61	0.030642	33508	Isolate	83643	Isolate	40.0607	1.60272
GCF_000154485.1	SPMP85_bin.54	0.00524513	988037	Isolate	512969	Isolate	192.611	2.28468
GCF_000785515.1	SPMP106_bin.113	0.0334264	439207	Isolate	2188923	Isolate	20.065	1.30244
GCF_003461955.1	SPMP02_bin.63	0.0136148	870611	Uncultivated	152144	Isolate	572.228	2.75757
GCF_001405615.1	SPMP63_bin.67	0.0281822	2058044	Isolate	154458	Isolate	1332.43	3.12464
GCF_000205165.1	SPMP88_bin.14	0.0340727	8798	Isolate	95589	Isolate	9.20399	0.963976
GCF_000020605.1	SPMP55_bin.59	0.0321079	2529066	Isolate	3449685	Isolate	73.313	1.86518
GCF_003438615.1	SPMP28_bin.12	0.0148076	1910147	Uncultivated	303475	Isolate	629.425	2.79894
GCF_003584705.1	SPMP99_bin.16	0.0300964	325521	Uncultivated	4078671	Isolate	7.98106	0.90206
GCF_003466125.1	SPMP46_bin.63	0.024036	1128276	Uncultivated	273783	Isolate	412.106	2.61501
GCA_000210555.1	SPMP26_bin.102	0.0287151	311980	Isolate	92485	Isolate	337.33	2.52806
GCF_003339815.1	SPMP85_bin.55	0.0188393	123167	Uncultivated	117282	Isolate	105.018	2.02126
GCF_003481005.1	SPMP44_bin.151	0.0241802	350635	Uncultivated	133247	Isolate	263.147	2.4202
GCF_003480185.1	SPMP19_bin.18	0.0347313	667939	Isolate	84843	Isolate	787.265	2.89612
GCF_000466485.1	SPMP87_bin.2	0.0131085	680472	Isolate	23354	Isolate	2913.73	3.46445
GCF_900113455.1	SPMP78_bin.51	0.0330867	2175458	Isolate	50409	Isolate	4315.61	3.63504
GCF_000210095.1	SPMP102_bin.114	0.0239722	38657	Isolate	94004	Isolate	41.1227	1.61408
GCF_003460745.1	SPMP108_bin.32	0.0295597	2020773	Uncultivated	54845	Isolate	3684.52	3.56638
GCF_003478445.1	SPMP74_bin.105	0.0206955	138606	Uncultivated	90263	Isolate	153.558	2.18627
GCF_001436895.1	SPMP97_bin.10	0.0180323	279109	Isolate	96695	Isolate	288.649	2.46037
GCF_000154205.1	SPMP99_bin.39	0.0254083	2127585	Isolate	287799	Isolate	739.261	2.8688
GCF_003573975.1	SPMP40_bin.57	0.0200869	414644	Uncultivated	3558314	Isolate	11.6528	1.06643
GCF_001544255.1	SPMP01_bin.32	0.0208102	62932	Isolate	191690	Isolate	32.8301	1.51627
GCF_900167555.1	SPMP41_bin.95	0.0345104	1727064	Isolate	185679	Isolate	930.134	2.96855
GCF_003472155.1	SPMP84_bin.12	0.0251257	716609	Isolate	150062	Isolate	477.542	2.67901
GCF_003402575.1	SPMP40_bin.84	0.0122295	1223394	Uncultivated	1920098	Isolate	63.7152	1.80424
GCF_000165735.1	SPMP65_bin.19	0.0401343	263678	Isolate	142252	Isolate	185.36	2.26802
GCF_000210055.1	SPMP85_bin.23	0.0428651	21570	Isolate	8540	Isolate	252.576	2.40239
GCF_002251385.1	SPMP94_bin.57	0.0344444	248160	Isolate	107642	Isolate	230.542	2.36275
GCF_001405555.1	SPMP63_bin.49	0.0287521	2596709	Isolate	98028	Isolate	2648.95	3.42307
GCF_900015295.1	SPMP87_bin.20	0.00982562	301494	Isolate	2030358	Isolate	14.8493	1.17171
GCF_001553605.1	SPMP27_bin.7	0.015753	2034981	Isolate	3699310	Isolate	55.0097	1.74044
GCF_003481985.1	SPMP90_bin.48	0.0320054	14610	Uncultivated	122238	Isolate	11.9521	1.07744
GCF_002950215.1	SPMP78_bin.87	0.0246656	802906	Isolate	4659463	Isolate	17.2317	1.23633
GCF_000236865.1	SPMP39_bin.4	0.0481007	1480073	Isolate	66660	Isolate	2220.33	3.34642
GCF_003458715.1	SPMP97_bin.127	0.0303875	181510	Uncultivated	78326	Isolate	231.737	2.36499
GCF_003477605.1	SPMP18_bin.41	0.021434	462636	Uncultivated	103900	Isolate	445.27	2.64862
GCF_000154845.1	SPMP50_bin.68	0.0150526	940623	Isolate	80142	Isolate	1173.7	3.06956
GCA_000210075.1	SPMP72_bin.39	0.0349091	68163	Isolate	48635	Isolate	140.152	2.1466
GCF_003460605.1	SPMP51_bin.25	0.0369032	295010	Uncultivated	218554	Isolate	134.983	2.13028
GCF_000577815.1	SPMP08_bin.79	0.00893944	3061120	Isolate	89852	Isolate	3406.85	3.53235
GCF_002161525.1	SPMP55_bin.42	0.0257273	155784	Isolate	179581	Isolate	86.7486	1.93826
GCF_003122485.1	SPMP84_bin.33	0.022433	729379	Isolate	24069	Isolate	3030.37	3.4815
GCF_000011065.1	SPMP15_bin.24	0.0278017	157863	Isolate	6260361	Isolate	2.52163	0.401681
GCF_004295125.1	SPMP87_bin.52	0.0141309	515638	Isolate	3658040	Isolate	14.096	1.1491
GCF_002161285.1	SPMP01_bin.41	0.0489056	13508	Isolate	144813	Isolate	9.32789	0.969784
GCF_000742135.1	SPMP107_bin.66	0.0265651	1795962	Isolate	1431394	Isolate	125.469	2.09854
GCF_001487165.1	SPMP15_bin.16	0.0222064	1613047	Isolate	2528264	Isolate	63.8006	1.80482
GCF_001025195.1	SPMP38_bin.25	0.0228912	427087	Isolate	2079525	Isolate	20.5377	1.31255
GCF_000154425.1	SPMP51_bin.1	0.014924	917756	Isolate	215819	Isolate	425.243	2.62864
GCF_003478335.1	SPMP44_bin.104	0.0214487	1433044	Uncultivated	50372	Isolate	2844.92	3.45407
GCF_000468015.1	SPMP89_bin.5	0.0253083	2054647	Isolate	13232	Isolate	15527.9	4.19111
GCF_002550035.1	SPMP49_bin.32	0.0335547	1504024	Isolate	418783	Isolate	359.142	2.55527
GCF_000173975.1	SPMP06_bin.8	0.0348868	1189276	Isolate	33110	Isolate	3591.89	3.55532
GCF_003966955.1	SPMP45_bin.85	0.0232629	917347	Uncultivated	1796691	Isolate	51.0576	1.70806
GCF_000311845.1	SPMP65_bin.5	0.0425607	1593067	Isolate	132027	Isolate	1206.62	3.08157
GCF_003315195.1	SPMP91_bin.22	0.0112671	50107	Isolate	73126	Isolate	68.5215	1.83583
GCF_000026325.1	SPMP35_bin.22	0.0226459	531305	Isolate	5202090	Isolate	10.2133	1.00917
GCF_900461125.1	SPMP58_bin.33	0.0209108	126272	Isolate	6097341	Isolate	2.07094	0.316167
GCF_000484655.1	SPMP99_bin.33	0.0464474	1420243	Isolate	42060	Isolate	3376.71	3.52849
GCF_900243045.1	SPMP21_bin.10	0.0217288	362576	Isolate	1700356	Isolate	21.3235	1.32886
GCF_000191405.1	SPMP42_bin.34	0.0346428	100077	Isolate	205363	Isolate	48.7318	1.68781
GCF_003480165.1	SPMP93_bin.51	0.0117904	1489078	Uncultivated	110953	Isolate	1342.08	3.12778
GCF_003480315.1	SPMP23_bin.9	0.0370213	18679	Uncultivated	82436	Isolate	22.6588	1.35524
GCF_000235885.1	SPMP44_bin.130	0.0322932	283993	Isolate	23912	Isolate	1187.66	3.07469
GCF_002222595.2	SPMP68_bin.63	0.0293512	239866	Isolate	3065949	Isolate	7.82355	0.893404
GCF_000225345.1	SPMP18_bin.25	0.0390664	1347052	Isolate	3592125	Isolate	37.5001	1.57403
GCA_001304935.1	SPMP09_bin.9	0.0192583	628918	Isolate	213351	Isolate	294.781	2.4695
GCF_000428745.1	SPMP33_bin.65	0.0312567	62149	Isolate	136617	Isolate	45.4914	1.65793
GCF_000162015.1	SPMP91_bin.29	0.0398516	1397683	Isolate	63061	Isolate	2216.4	3.34565
GCF_002959615.1	SPMP75_bin.13	0.0213608	1470207	Isolate	3539169	Isolate	41.541	1.61848
GCF_003481565.1	SPMP45_bin.22	0.0338343	833656	Uncultivated	123038	Isolate	677.56	2.83095
GCF_003469815.1	SPMP16_bin.9	0.0358347	1215019	Uncultivated	25046	Isolate	4851.15	3.68584
GCF_003096535.1	SPMP108_bin.67	0.0353124	733347	Isolate	135942	Isolate	539.456	2.73196
GCF_003479405.1	SPMP97_bin.35	0.0200169	50659	Uncultivated	187385	Isolate	27.0347	1.43192
GCF_000156215.1	SPMP17_bin.27	0.0324794	18710	Isolate	27949	Isolate	66.9434	1.82571
GCF_003252795.1	SPMP45_bin.127	0.0498272	119973	Isolate	466107	Isolate	25.7394	1.4106
GCF_000508885.1	SPMP56_bin.38	0.0168319	90494	Isolate	12608	Isolate	717.751	2.85597
GCF_000271405.2	SPMP10_bin.26	0.0132178	2808724	Isolate	2827741	Isolate	99.3275	1.99707
GCF_003479805.1	SPMP02_bin.41	0.017083	222576	Uncultivated	117970	Isolate	188.672	2.27571
GCF_002265625.1	SPMP93_bin.42	0.0465697	12061	Isolate	53594	Isolate	22.5044	1.35227
GCF_000741295.1	SPMP15_bin.39	0.040057	261067	Isolate	183461	Isolate	142.301	2.15321
GCF_002224675.1	SPMP41_bin.4	0.0401859	625346	Isolate	118245	Isolate	528.856	2.72334
GCF_003481745.1	SPMP34_bin.68	0.0227377	1816699	Uncultivated	417717	Isolate	434.911	2.6384
GCF_003324185.1	SPMP57_bin.21	0.0487757	978762	Isolate	136767	Isolate	715.642	2.8547
GCF_003461245.1	SPMP72_bin.67	0.0253249	550751	Uncultivated	85278	Isolate	645.83	2.81012
GCF_000153905.1	SPMP77_bin.5	0.0488731	1033337	Isolate	122734	Isolate	841.932	2.92528
GCF_002232035.1	SPMP64_bin.19	0.0422862	312737	Isolate	114818	Isolate	272.376	2.43517
GCF_003011855.2	SPMP55_bin.5	0.0290129	906690	Isolate	156020	Isolate	581.137	2.76428
GCF_000311925.1	SPMP91_bin.4	0.0263579	556779	Isolate	102014	Isolate	545.787	2.73702
GCF_900086725.1	SPMP56_bin.26	0.00935974	105456	Isolate	449873	Isolate	23.4413	1.36998
GCF_003269275.1	SPMP48_bin.14	0.0105164	1936766	Isolate	156801	Isolate	1235.17	3.09173
GCF_003461625.1	SPMP49_bin.23	0.0146801	1726592	Isolate	361298	Isolate	477.886	2.67932
GCF_000265365.1	SPMP06_bin.16	0.0148541	480805	Isolate	3734239	Isolate	12.8756	1.10977
GCF_900095825.1	SPMP15_bin.12	0.02831	11660	Isolate	499265	Isolate	2.33543	0.368367
GCF_002252585.1	SPMP48_bin.130	0.0150058	1639946	Isolate	240345	Isolate	682.33	2.83399
GCF_000169235.1	SPMP94_bin.137	0.0428651	471942	Isolate	318591	Isolate	148.134	2.17066
GCF_001683795.1	SPMP21_bin.2	0.0241321	2295177	Isolate	127311	Isolate	1802.81	3.25595
GCF_004123145.1	SPMP46_bin.21	0.0280549	708367	Uncultivated	3589629	Isolate	19.7337	1.29521
GCF_000374505.1	SPMP48_bin.150	0.0343346	544541	Isolate	322666	Isolate	168.763	2.22728
GCF_004168205.1	SPMP99_bin.121	0.0399798	1733304	Uncultivated	26782	Isolate	6471.9	3.81103
GCF_002549755.1	SPMP63_bin.12	0.0370213	1683958	Isolate	254549	Isolate	661.546	2.82056
GCF_002000985.1	SPMP33_bin.34	0.0144843	2203787	Isolate	2492900	Isolate	88.4025	1.94646
GCF_000392875.1	SPMP18_bin.20	0.0241641	589256	Isolate	578583	Isolate	101.845	2.00794
GCF_000225705.1	SPMP05_bin.1	0.0278738	1529316	Isolate	119889	Isolate	1275.61	3.10572
GCF_004309735.1	SPMP31_bin.163	0.0197526	28586	Uncultivated	220888	Isolate	12.9414	1.11198
GCF_003437535.1	SPMP31_bin.50	0.0396728	535396	Uncultivated	122327	Isolate	437.676	2.64115
GCF_003481335.1	SPMP11_bin.70	0.0234191	548299	Uncultivated	279304	Isolate	196.309	2.29294
GCF_000417505.1	SPMP24_bin.4	0.0102808	1307035	Isolate	42539	Isolate	3072.56	3.4875
GCF_000231275.1	SPMP84_bin.107	0.0122189	2183596	Isolate	501180	Isolate	435.691	2.63918
GCA_002160535.1	SPMP21_bin.3	0.0149357	525141	Isolate	108743	Isolate	482.919	2.68387
GCF_003010495.1	SPMP25_bin.68	0.0293512	80049	Isolate	2478942	Isolate	3.22916	0.50909
GCF_000752095.2	SPMP63_bin.25	0.0377625	2840046	Isolate	368623	Isolate	770.447	2.88674
GCF_000012545.1	SPMP26_bin.4	0.00516591	641713	Isolate	1767403	Isolate	36.3082	1.56001
GCF_001304995.1	SPMP40_bin.3	0.0260836	1013591	Isolate	140882	Isolate	719.461	2.85701
GCF_005844445.1	SPMP21_bin.53	0.0195319	1713614	Uncultivated	75854	Isolate	2259.1	3.35393
GCF_003478935.1	SPMP84_bin.27	0.0276579	1011918	Uncultivated	84687	Isolate	1194.89	3.07733
GCA_901212495.1	SPMP12_bin.19	0.0329181	238181	Uncultivated	35834	Isolate	664.679	2.82261
GCF_002742445.1	SPMP42_bin.45	0.0294837	1900013	Isolate	352734	Isolate	538.653	2.73131
GCF_000723465.1	SPMP48_bin.147	0.031985	2019984	Isolate	2240877	Isolate	90.1426	1.95493
GCF_003458705.1	SPMP18_bin.161	0.0261007	242933	Isolate	56031	Isolate	433.569	2.63706
GCF_003467125.1	SPMP28_bin.72	0.016907	350084	Uncultivated	99029	Isolate	353.517	2.54841
GCF_000425045.1	SPMP47_bin.1	0.00430444	2265077	Isolate	54955	Isolate	4121.69	3.61508
GCF_001311035.1	SPMP55_bin.30	0.0213024	116001	Isolate	112462	Isolate	103.147	2.01346
GCF_003434055.1	SPMP33_bin.63	0.0288264	71070	Uncultivated	236844	Isolate	30.0071	1.47722
GCF_000016525.1	SPMP31_bin.129	0.0177726	1787433	Isolate	1853160	Isolate	96.4532	1.98432
GCA_001304875.1	SPMP56_bin.99	0.0210118	449550	Isolate	94477	Isolate	475.83	2.67745
GCF_002834235.1	SPMP45_bin.86	0.0305243	2369098	Isolate	122098	Isolate	1940.32	3.28787
GCF_000321205.1	SPMP100_bin.100	0.0194221	600994	Isolate	279520	Isolate	215.009	2.33246
GCF_000469305.1	SPMP31_bin.84	0.0308588	559072	Isolate	42016	Isolate	1330.62	3.12405
GCF_002549975.1	SPMP03_bin.1	0.0271951	1298882	Isolate	265532	Isolate	489.162	2.68945
GCF_900636475.1	SPMP39_bin.65	0.0467232	72806	Isolate	1953654	Isolate	3.72666	0.57132
GCA_002003685.1	SPMP57_bin.12	0.0292945	1407397	Isolate	135892	Isolate	1035.67	3.01522
GCF_000807675.2	SPMP29_bin.11	0.0274435	60499	Isolate	4422837	Isolate	1.36788	0.136047
GCF_001698145.1	SPMP97_bin.17	0.0299421	36846	Isolate	1737502	Isolate	2.12063	0.326465
GCF_002234575.2	SPMP27_bin.78	0.0323138	484099	Isolate	6570176	Isolate	7.36813	0.867357
GCF_000154465.1	SPMP12_bin.95	0.0137485	1239309	Isolate	626692	Isolate	197.754	2.29613
GCF_000371425.1	SPMP87_bin.47	0.0279642	489117	Isolate	941873	Isolate	51.9302	1.71542
GCF_002127965.1	SPMP27_bin.16	0.0139953	50606	Isolate	2468871	Isolate	2.04976	0.311704
GCF_000154445.1	SPMP09_bin.5	0.0187054	268177	Isolate	309578	Isolate	86.6266	1.93765
GCF_900240235.1	SPMP03_bin.17	0.0100473	222935	Isolate	304100	Isolate	73.3098	1.86516
GCF_003725995.1	SPMP33_bin.48	0.0342908	56712	Novel	109974	Isolate	51.5686	1.71238
GCF_000233955.1	SPMP39_bin.120	0.0306616	606850	Isolate	187137	Isolate	324.281	2.51092
GCF_000786575.1	SPMP06_bin.120	0.0149473	1764077	Isolate	197419	Isolate	893.57	2.95113
GCF_001025135.1	SPMP62_bin.72	0.0103689	2239654	Isolate	2211039	Isolate	101.294	2.00558
GCF_003463065.1	SPMP64_bin.58	0.0360873	28523	Uncultivated	216751	Isolate	13.1593	1.11923
GCF_000752675.2	SPMP12_bin.77	0.0435946	1054172	Isolate	656199	Isolate	160.648	2.20588
GCF_000146325.1	SPMP55_bin.8	0.0231385	410082	Isolate	425094	Isolate	96.4685	1.98439
GCF_003478765.1	SPMP65_bin.15	0.0205813	200709	Uncultivated	130623	Isolate	153.655	2.18655
GCF_003477705.1	SPMP48_bin.67	0.0432	165118	Uncultivated	311472	Isolate	53.0121	1.72438
GCF_000260715.1	SPMP56_bin.39	0.0404713	53785	Isolate	1932693	Isolate	2.7829	0.444498
GCF_000765235.1	SPMP39_bin.9	0.045992	540419	Isolate	40888	Isolate	1321.71	3.12113
GCF_003340305.1	SPMP05_bin.85	0.0423958	63063	Isolate	154931	Isolate	40.7039	1.60964
GCF_000307265.1	SPMP56_bin.30	0.0224481	30231	Isolate	138634	Isolate	21.8063	1.33858
GCF_001517625.2	SPMP91_bin.47	0.0180714	356206	Isolate	1822226	Isolate	19.5478	1.2911
GCF_001404675.1	SPMP94_bin.3	0.0170452	930195	Isolate	619054	Isolate	150.261	2.17685
GCA_000210015.1	SPMP64_bin.79	0.0308984	96091	Isolate	73572	Isolate	130.608	2.11597
GCF_003479605.1	SPMP52_bin.3	0.0163117	2017737	Uncultivated	222517	Isolate	906.779	2.9575
GCF_004346095.1	SPMP46_bin.1	0.0286965	543601	Isolate	80011	Isolate	679.408	2.83213
GCF_003478035.1	SPMP82_bin.33	0.0488731	19576	Uncultivated	236526	Isolate	8.27647	0.917845
GCF_005121165.1	SPMP84_bin.18	0.0274079	464189	Uncultivated	3576111	Isolate	12.9803	1.11328
GCF_003478275.1	SPMP91_bin.53	0.0220264	57573	Uncultivated	647524	Isolate	8.89125	0.948963
GCF_003458855.1	SPMP93_bin.34	0.0192447	44222	Uncultivated	64611	Isolate	68.4435	1.83533
GCF_000155815.1	SPMP89_bin.76	0.0210697	1614760	Isolate	159118	Isolate	1014.82	3.00639
GCF_001405375.1	SPMP17_bin.41	0.0479734	393426	Isolate	76966	Isolate	511.169	2.70856
GCF_000187895.1	SPMP53_bin.69	0.0434814	115873	Isolate	478534	Isolate	24.2142	1.38407
GCF_001881565.1	SPMP13_bin.113	0.0288822	143596	Isolate	165104	Isolate	86.9731	1.93938
GCF_000269925.1	SPMP64_bin.44	0.0215075	172558	Isolate	1950135	Isolate	8.84852	0.94687
GCF_003460505.1	SPMP37_bin.108	0.0139727	777622	Uncultivated	267540	Isolate	290.656	2.46338
GCF_000010425.1	SPMP86_bin.6	0.0243412	2371668	Isolate	2089645	Isolate	113.496	2.05498
GCF_900478025.1	SPMP39_bin.6	0.0126653	1758385	Isolate	2178089	Isolate	80.7306	1.90704
GCF_003436425.1	SPMP57_bin.107	0.0206812	225510	Uncultivated	26877	Isolate	839.045	2.92379
GCF_900291465.1	SPMP94_bin.94	0.0309578	376903	Isolate	947527	Isolate	39.7775	1.59964
GCA_900556015.1	SPMP05_bin.70	0.0423135	109290	Uncultivated	5241	Uncultivated	2085.29	3.31917
GCA_004556345.1	SPMP48_bin.10	0.0269486	266456	Uncultivated	44278	Uncultivated	601.78	2.77944
GCA_000434555.1	SPMP102_bin.141	0.0119986	1368082	Uncultivated	33463	Uncultivated	4088.34	3.61155
GCA_900549385.1	SPMP29_bin.37	0.020882	227513	Uncultivated	8455	Uncultivated	2690.87	3.42989
GCA_000434395.1	SPMP45_bin.220	0.0284383	1527400	Uncultivated	36679	Uncultivated	4164.24	3.61954
GCA_900543035.1	SPMP13_bin.97	0.0281094	34343	Uncultivated	41809	Uncultivated	82.1426	1.91457
GCA_900542375.1	SPMP31_bin.36	0.0391166	24855	Uncultivated	24017	Uncultivated	103.489	2.0149
GCA_000980705.1	SPMP106_bin.18	0.0353124	1609205	Uncultivated	615138	Uncultivated	261.601	2.41764
GCA_900538805.1	SPMP57_bin.8	0.0433405	1697864	Uncultivated	21175	Uncultivated	8018.25	3.90408
GCA_900541315.1	SPMP90_bin.65	0.0178243	267136	Uncultivated	19073	Uncultivated	1400.6	3.14631
GCA_900544635.1	SPMP88_bin.38	0.0366447	18491	Uncultivated	7761	Uncultivated	238.255	2.37704
GCA_900553295.1	SPMP102_bin.88	0.038298	21689	Uncultivated	14492	Uncultivated	149.662	2.17511
GCA_001916075.1	SPMP66_bin.65	0.0172983	83586	Uncultivated	78891	Uncultivated	105.951	2.02511
GCA_900549055.1	SPMP80_bin.38	0.0286041	35018	Uncultivated	18582	Uncultivated	188.451	2.2752
GCA_000436835.1	SPMP51_bin.54	0.0242606	2107987	Uncultivated	38895	Uncultivated	5419.69	3.73397
GCA_900313295.1	SPMP102_bin.7	0.0411017	291297	Uncultivated	8823	Uncultivated	3301.56	3.51872
GCA_900538545.1	SPMP11_bin.61	0.0439647	1380436	Uncultivated	94101	Uncultivated	1466.97	3.16642
GCA_900540595.1	SPMP61_bin.62	0.0435662	232420	Uncultivated	66581	Uncultivated	349.079	2.54292
GCA_900066355.1	SPMP84_bin.56	0.0483564	626603	Uncultivated	157848	Uncultivated	396.966	2.59875
GCA_900547315.1	SPMP102_bin.123	0.0186654	36495	Uncultivated	24214	Uncultivated	150.719	2.17817
GCA_000437795.1	SPMP44_bin.11	0.0225849	1395405	Uncultivated	22981	Uncultivated	6071.99	3.78333
GCA_900545265.1	SPMP102_bin.49	0.013984	273456	Uncultivated	83788	Uncultivated	326.367	2.51371
GCA_002404795.1	SPMP04_bin.68	0.046631	133339	Uncultivated	9689	Uncultivated	1376.19	3.13868
GCA_900542045.1	SPMP31_bin.60	0.030642	105213	Uncultivated	52192	Uncultivated	201.588	2.30447
GCA_000437735.1	SPMP77_bin.6	0.0205528	192879	Uncultivated	59526	Uncultivated	324.025	2.51058
GCA_900544475.1	SPMP81_bin.47	0.0287893	46304	Uncultivated	13110	Uncultivated	353.196	2.54802
GCA_900540885.1	SPMP16_bin.88	0.0320874	149242	Uncultivated	34681	Uncultivated	430.328	2.6338
GCA_900552515.1	SPMP53_bin.30	0.0353124	25097	Uncultivated	31345	Uncultivated	80.067	1.90345
GCA_000432335.1	SPMP15_bin.1	0.0128158	850809	Uncultivated	23739	Uncultivated	3584.01	3.55437
GCA_000438155.1	SPMP51_bin.53	0.0310372	383539	Uncultivated	21491	Uncultivated	1784.65	3.25155
GCA_900550805.1	SPMP31_bin.75	0.0312167	87609	Uncultivated	8625	Uncultivated	1015.76	3.00679
GCA_900549125.1	SPMP26_bin.90	0.0227071	192757	Uncultivated	13793	Uncultivated	1397.5	3.14535
GCA_900066845.1	SPMP51_bin.130	0.0276221	369662	Uncultivated	100168	Uncultivated	369.042	2.56708
GCA_000435715.1	SPMP67_bin.94	0.0362027	25528	Uncultivated	27763	Uncultivated	91.9497	1.96355
GCA_000431215.1	SPMP47_bin.26	0.037932	72514	Uncultivated	27833	Uncultivated	260.532	2.41586
GCA_900540235.1	SPMP52_bin.6	0.0392674	65412	Uncultivated	45518	Uncultivated	143.706	2.15747
GCA_900544245.1	SPMP35_bin.51	0.0279461	20319	Uncultivated	29159	Uncultivated	69.6835	1.84313
GCA_900547965.1	SPMP83_bin.2	0.0363881	866905	Uncultivated	20277	Uncultivated	4275.31	3.63097
GCA_000437755.1	SPMP25_bin.91	0.0205528	211033	Uncultivated	17440	Uncultivated	1210.05	3.0828
GCA_900542395.1	SPMP31_bin.135	0.0309182	87568	Uncultivated	30194	Uncultivated	290.018	2.46242
GCA_002299625.1	SPMP06_bin.21	0.0359722	514235	Uncultivated	6946	Uncultivated	7403.33	3.86943
GCA_000431795.1	SPMP38_bin.111	0.0237023	51456	Uncultivated	49835	Uncultivated	103.253	2.0139
GCA_001916715.1	SPMP05_bin.18	0.0458114	23790	Uncultivated	51508	Uncultivated	46.187	1.66452
GCA_900540045.1	SPMP13_bin.54	0.0499606	104063	Uncultivated	28288	Uncultivated	367.87	2.56569
GCA_000435975.1	SPMP38_bin.97	0.0277477	39587	Uncultivated	25037	Uncultivated	158.114	2.19897
GCA_001916835.1	SPMP94_bin.70	0.0413943	103890	Uncultivated	110982	Uncultivated	93.6098	1.97132
GCA_900066705.1	SPMP60_bin.19	0.0488406	736657	Uncultivated	90384	Uncultivated	815.03	2.91117
GCA_000436535.1	SPMP42_bin.15	0.0182155	307572	Uncultivated	26454	Uncultivated	1162.67	3.06546
GCA_000435555.1	SPMP48_bin.113	0.0292004	171007	Uncultivated	14812	Uncultivated	1154.52	3.0624
GCA_900539965.1	SPMP93_bin.46	0.0195731	435846	Uncultivated	55616	Uncultivated	783.67	2.89413
GCA_900538475.1	SPMP51_bin.27	0.0181499	62457	Uncultivated	102386	Uncultivated	61.0015	1.78534
GCA_900553545.1	SPMP26_bin.82	0.0282734	8479	Uncultivated	8830	Uncultivated	96.0249	1.98238
GCA_900541255.1	SPMP11_bin.9	0.00737012	59667	Uncultivated	88844	Uncultivated	67.1593	1.82711
GCA_900545305.1	SPMP62_bin.20	0.034269	779781	Uncultivated	41528	Uncultivated	1877.72	3.27363
GCA_000437175.1	SPMP38_bin.115	0.0155613	1601462	Uncultivated	23798	Uncultivated	6729.4	3.82798
GCA_000432595.1	SPMP38_bin.2	0.014889	1151171	Uncultivated	62995	Uncultivated	1827.4	3.26183
GCA_900538485.1	SPMP34_bin.65	0.0111152	205203	Uncultivated	72938	Uncultivated	281.339	2.44923
GCA_900546415.1	SPMP102_bin.21	0.0224027	75658	Uncultivated	26656	Uncultivated	283.831	2.45306
GCA_900539755.1	SPMP18_bin.65	0.0239403	51632	Uncultivated	177012	Uncultivated	29.1686	1.46492
GCA_000435475.1	SPMP75_bin.11	0.0347757	1964080	Uncultivated	23199	Uncultivated	8466.23	3.92769
GCA_003531055.1	SPMP06_bin.10	0.0299614	527019	Uncultivated	14446	Uncultivated	3648.2	3.56208
GCA_900549795.1	SPMP30_bin.176	0.0152172	43756	Uncultivated	26138	Uncultivated	167.404	2.22377
GCA_900555635.1	SPMP103_bin.7	0.0340292	319219	Uncultivated	60990	Uncultivated	523.396	2.71883
GCA_900550745.1	SPMP65_bin.77	0.0292192	7836	Uncultivated	6267	Uncultivated	125.036	2.09703
GCA_003150355.1	SPMP48_bin.152	0.0371873	96387	Uncultivated	218201	Uncultivated	44.1735	1.64516
GCA_900313215.1	SPMP39_bin.105	0.0394949	456159	Uncultivated	45492	Uncultivated	1002.72	3.00118
GCA_003149875.1	SPMP39_bin.8	0.016907	296839	Uncultivated	44063	Uncultivated	673.67	2.82845
GCA_900538905.1	SPMP89_bin.67	0.0364114	74378	Uncultivated	41698	Uncultivated	178.373	2.25133
GCA_900539695.1	SPMP12_bin.39	0.0251091	118254	Uncultivated	79923	Uncultivated	147.96	2.17014
GCA_000432835.1	SPMP106_bin.5	0.0146686	1269849	Uncultivated	202753	Uncultivated	626.303	2.79678
GCA_003526845.1	SPMP82_bin.50	0.0162872	991749	Uncultivated	122698	Uncultivated	808.285	2.90756
GCA_000437635.1	SPMP95_bin.35	0.0357661	161962	Uncultivated	20115	Uncultivated	805.18	2.90589
GCA_900543115.1	SPMP103_bin.16	0.0258117	319882	Uncultivated	42751	Uncultivated	748.244	2.87404
GCA_000434775.1	SPMP48_bin.148	0.0230301	90066	Uncultivated	17505	Uncultivated	514.516	2.7114
GCA_900542145.1	SPMP18_bin.17	0.0100764	1376400	Uncultivated	118526	Uncultivated	1161.26	3.06493
GCA_004556155.1	SPMP102_bin.37	0.00970117	68936	Uncultivated	72378	Uncultivated	95.2444	1.97884
GCA_900066305.1	SPMP37_bin.18	0.0361796	65469	Uncultivated	135012	Uncultivated	48.4912	1.68566
GCA_900551415.1	SPMP102_bin.116	0.0398772	19229	Uncultivated	16709	Uncultivated	115.082	2.06101
GCA_000434035.1	SPMP16_bin.4	0.047094	1310135	Uncultivated	38861	Uncultivated	3371.34	3.5278
GCA_004553545.1	SPMP102_bin.90	0.0335762	28660	Uncultivated	44239	Uncultivated	64.7845	1.81147
GCA_000434335.1	SPMP99_bin.113	0.036974	1593452	Uncultivated	21101	Uncultivated	7551.55	3.87804
GCA_900545585.1	SPMP30_bin.84	0.0241641	72415	Uncultivated	84270	Uncultivated	85.9321	1.93416
GCA_000432195.1	SPMP55_bin.47	0.0130432	1211942	Uncultivated	52210	Uncultivated	2321.28	3.36573
GCA_900544375.1	SPMP100_bin.62	0.0107343	141789	Uncultivated	49975	Uncultivated	283.72	2.45289
GCA_003507655.1	SPMP18_bin.8	0.0261862	1236731	Uncultivated	61868	Uncultivated	1998.98	3.30081
GCA_000431595.1	SPMP06_bin.88	0.00975853	722081	Uncultivated	15701	Uncultivated	4598.95	3.66266
GCA_900546325.1	SPMP15_bin.41	0.0330234	49157	Uncultivated	54093	Uncultivated	90.875	1.95844
GCA_000434475.1	SPMP16_bin.81	0.0353124	2378189	Uncultivated	16279	Uncultivated	14608.9	4.16462
GCA_900539145.1	SPMP19_bin.33	0.0186921	99190	Isolate	45327	Uncultivated	218.832	2.34011
GCA_001940855.1	SPMP28_bin.134	0.0497939	378028	Uncultivated	99876	Uncultivated	378.497	2.57806
GCA_900548625.1	SPMP43_bin.99	0.0391166	14230	Uncultivated	35869	Uncultivated	39.6721	1.59849
GCA_900066765.1	SPMP67_bin.27	0.0216253	34049	Uncultivated	93953	Uncultivated	36.2405	1.55919
GCA_000437595.1	SPMP30_bin.160	0.0246656	820792	Uncultivated	23613	Uncultivated	3476.02	3.54108
GCA_900541905.1	SPMP56_bin.84	0.0466003	25439	Uncultivated	72941	Uncultivated	34.8761	1.54253
GCA_000433355.1	SPMP31_bin.3	0.0295977	1816821	Uncultivated	46767	Uncultivated	3884.84	3.58937
GCA_003507395.1	SPMP16_bin.18	0.015123	1458421	Uncultivated	58099	Uncultivated	2510.23	3.39971
GCA_900547195.1	SPMP90_bin.8	0.0249441	10484	Uncultivated	27319	Uncultivated	38.3762	1.58406
GCA_000431335.1	SPMP26_bin.99	0.0192992	631037	Uncultivated	46575	Uncultivated	1354.88	3.1319
GCA_003522945.1	SPMP48_bin.35	0.0358576	224624	Uncultivated	7505	Uncultivated	2992.99	3.47611
GCA_900540415.1	SPMP60_bin.45	0.0216253	60916	Uncultivated	47916	Uncultivated	127.131	2.10425
GCA_900546915.1	SPMP94_bin.130	0.031377	46120	Uncultivated	66547	Uncultivated	69.3044	1.84076
GCA_003487665.1	SPMP05_bin.147	0.0371161	146225	Uncultivated	15179	Uncultivated	963.338	2.98378
GCA_000431575.1	SPMP06_bin.58	0.0302513	351342	Uncultivated	16765	Uncultivated	2095.69	3.32133
GCA_900552905.1	SPMP32_bin.31	0.0312367	18284	Uncultivated	20966	Uncultivated	87.2079	1.94056
GCA_900547745.1	SPMP102_bin.80	0.0214781	75529	Uncultivated	45636	Uncultivated	165.503	2.21881
GCA_000435675.1	SPMP23_bin.2	0.0396983	237160	Uncultivated	36021	Uncultivated	658.394	2.81849
GCA_900544645.1	SPMP106_bin.69	0.0462038	141414	Isolate	34571	Uncultivated	409.054	2.61178
GCA_900543575.1	SPMP11_bin.54	0.0226612	139314	Uncultivated	28576	Uncultivated	487.521	2.68799
GCA_900552195.1	SPMP46_bin.53	0.0369032	366687	Isolate	7765	Uncultivated	4722.31	3.67415
GCA_900547005.1	SPMP30_bin.174	0.0487433	95415	Uncultivated	46063	Uncultivated	207.14	2.31626
GCA_900543625.1	SPMP94_bin.101	0.0332986	289602	Uncultivated	104782	Uncultivated	276.385	2.44151
GCA_900539945.1	SPMP99_bin.56	0.0409958	229778	Uncultivated	63247	Uncultivated	363.303	2.56027
GCA_900547615.1	SPMP63_bin.36	0.0214781	254165	Uncultivated	18571	Uncultivated	1368.61	3.13628
GCA_900538925.1	SPMP17_bin.38	0.0359493	6601	Uncultivated	36049	Uncultivated	18.3112	1.26272
GCA_900538575.1	SPMP81_bin.111	0.0241481	176755	Uncultivated	141787	Uncultivated	124.662	2.09574
GCA_000437215.1	SPMP74_bin.9	0.014738	605054	Uncultivated	60398	Uncultivated	1001.78	3.00077
GCA_003516765.1	SPMP31_bin.44	0.0375697	67156	Uncultivated	7055	Uncultivated	951.892	2.97859
GCA_900545525.1	SPMP45_bin.112	0.0321285	113340	Uncultivated	87391	Uncultivated	129.693	2.11292
GCA_900548145.1	SPMP28_bin.83	0.0258795	125873	Uncultivated	40901	Uncultivated	307.75	2.4882
GCA_001916855.1	SPMP26_bin.20	0.0439933	366958	Uncultivated	120735	Uncultivated	303.937	2.48278
GCA_900552725.1	SPMP31_bin.90	0.0263923	52182	Uncultivated	15975	Uncultivated	326.648	2.51408
GCA_900543315.1	SPMP34_bin.8	0.0191903	137038	Uncultivated	80313	Uncultivated	170.63	2.23206
GCA_000438375.1	SPMP18_bin.129	0.0280004	65674	Uncultivated	11163	Uncultivated	588.319	2.76961
GCA_000436075.1	SPMP31_bin.177	0.0287707	1869686	Uncultivated	12471	Uncultivated	14992.3	4.17587
GCA_900542825.1	SPMP63_bin.60	0.0318625	320420	Uncultivated	161953	Uncultivated	197.848	2.29633
GCA_000437255.1	SPMP45_bin.7	0.0119568	2192034	Uncultivated	15047	Uncultivated	14567.9	4.1634
GCA_900551595.1	SPMP35_bin.41	0.0246005	25906	Uncultivated	9740	Uncultivated	265.975	2.42484
GCA_000432435.1	SPMP06_bin.40	0.00787911	1639079	Uncultivated	46269	Uncultivated	3542.5	3.54931
GCA_000436375.1	SPMP67_bin.72	0.0280912	195410	Uncultivated	24956	Uncultivated	783.018	2.89377
GCA_003538135.1	SPMP05_bin.140	0.0167819	1320855	Uncultivated	96926	Uncultivated	1362.75	3.13441
GCA_900555015.1	SPMP11_bin.113	0.0403673	220714	Uncultivated	96345	Uncultivated	229.087	2.36
GCA_000432135.1	SPMP28_bin.63	0.0282734	305593	Uncultivated	16972	Uncultivated	1800.57	3.25541
GCA_000431835.1	SPMP48_bin.94	0.0209541	140255	Uncultivated	39270	Uncultivated	357.156	2.55286
GCA_900547455.1	SPMP40_bin.67	0.0283466	135594	Uncultivated	51178	Uncultivated	264.946	2.42316
GCA_900314365.1	SPMP45_bin.111	0.0467847	28046	Uncultivated	11537	Uncultivated	243.096	2.38578
GCA_004557245.1	SPMP102_bin.59	0.043425	217452	Uncultivated	85995	Uncultivated	252.866	2.40289
GCA_003343845.1	SPMP18_bin.73	0.0216696	62636	Uncultivated	70466	Uncultivated	88.8883	1.94884
GCA_000432155.1	SPMP44_bin.38	0.0133384	1467039	Uncultivated	67262	Uncultivated	2181.08	3.33867
GCA_900542195.1	SPMP90_bin.47	0.0398516	483290	Uncultivated	43426	Uncultivated	1112.9	3.04646
GCA_900545895.1	SPMP34_bin.37	0.049134	36583	Uncultivated	9721	Uncultivated	376.33	2.57557
GCA_900540255.1	SPMP22_bin.18	0.0151113	237594	Uncultivated	72388	Uncultivated	328.223	2.51617
GCA_900316325.1	SPMP103_bin.34	0.0234348	259196	Uncultivated	21804	Uncultivated	1188.75	3.07509
GCA_000431775.1	SPMP18_bin.133	0.0393431	20538	Uncultivated	23610	Uncultivated	86.9886	1.93946
GCA_900552925.1	SPMP31_bin.151	0.025425	110217	Uncultivated	7204	Uncultivated	1529.94	3.18467
GCA_900543555.1	SPMP61_bin.23	0.0239562	125754	Uncultivated	48640	Uncultivated	258.54	2.41253
GCA_000437815.1	SPMP45_bin.42	0.0325002	439350	Uncultivated	14273	Uncultivated	3078.19	3.4883
GCA_900542245.1	SPMP28_bin.85	0.0494625	21363	Uncultivated	15722	Uncultivated	135.88	2.13315
GCA_900540355.1	SPMP28_bin.33	0.0214047	202887	Uncultivated	31419	Uncultivated	645.746	2.81006
GCA_900546485.1	SPMP30_bin.186	0.0333838	25307	Uncultivated	24665	Uncultivated	102.603	2.01116
GCA_900547385.1	SPMP51_bin.33	0.0281457	443627	Uncultivated	30344	Uncultivated	1461.99	3.16495
GCA_000432255.1	SPMP48_bin.60	0.0168444	574265	Uncultivated	52018	Uncultivated	1103.97	3.04296
GCA_900548125.1	SPMP31_bin.172	0.0443963	31752	Uncultivated	7967	Uncultivated	398.544	2.60048
GCA_900553265.1	SPMP102_bin.143	0.0249935	36140	Uncultivated	24059	Uncultivated	150.214	2.17671
GCA_900541605.1	SPMP71_bin.58	0.0306223	332892	Uncultivated	15600	Uncultivated	2133.92	3.32918
GCA_900543475.1	SPMP88_bin.26	0.0257104	16046	Uncultivated	20296	Uncultivated	79.0599	1.89796
GCA_900548825.1	SPMP18_bin.137	0.0235604	208586	Uncultivated	22426	Uncultivated	930.108	2.96853
GCA_000436755.1	SPMP42_bin.13	0.0234661	11210	Uncultivated	27100	Uncultivated	41.3653	1.61664
GCA_900545725.1	SPMP40_bin.109	0.0218623	65165	Uncultivated	24126	Uncultivated	270.103	2.43153
GCA_000434435.1	SPMP102_bin.105	0.0262033	17391	Uncultivated	19123	Uncultivated	90.9428	1.95877
GCA_000434995.1	SPMP106_bin.9	0.0316391	916884	Uncultivated	31573	Uncultivated	2904.01	3.463
GCA_000433635.1	SPMP11_bin.102	0.0307601	1379738	Uncultivated	17305	Uncultivated	7973.06	3.90163
GCA_900543585.1	SPMP45_bin.122	0.0399285	124249	Uncultivated	57465	Uncultivated	216.217	2.33489
GCA_900319575.1	SPMP32_bin.6	0.0205244	76320	Uncultivated	12630	Uncultivated	604.276	2.78124
GCA_900553645.1	SPMP31_bin.188	0.0469391	32278	Uncultivated	5799	Uncultivated	556.613	2.74555
GCA_001917175.1	SPMP88_bin.9	0.0110245	24002	Uncultivated	59050	Uncultivated	40.6469	1.60903
GCA_000432275.1	SPMP20_bin.12	0.0135926	27777	Uncultivated	24480	Uncultivated	113.468	2.05487
GCA_900543485.1	SPMP106_bin.55	0.0202837	69184	Uncultivated	79564	Uncultivated	86.9539	1.93929
GCA_003526955.1	SPMP38_bin.114	0.022753	1902004	Uncultivated	37365	Uncultivated	5090.34	3.70675
GCA_000431075.1	SPMP102_bin.13	0.0222516	133549	Uncultivated	24981	Uncultivated	534.602	2.72803
GCA_000435195.1	SPMP05_bin.7	0.0137373	643776	Uncultivated	14267	Uncultivated	4512.34	3.6544
GCA_900541955.1	SPMP58_bin.21	0.0233565	614982	Uncultivated	76558	Uncultivated	803.289	2.90487
GCA_000437015.1	SPMP18_bin.76	0.0226612	56531	Uncultivated	8329	Uncultivated	678.725	2.83169
GCA_000436035.1	SPMP18_bin.49	0.0487433	403810	Uncultivated	28953	Uncultivated	1394.71	3.14448
GCA_000436335.1	SPMP48_bin.1	0.0237181	1387275	Uncultivated	22284	Uncultivated	6225.43	3.79417
GCA_004557735.1	SPMP102_bin.148	0.047032	17851	Uncultivated	73764	Uncultivated	24.2002	1.38382
GCA_900554855.1	SPMP08_bin.30	0.0350207	37093	Uncultivated	5948	Uncultivated	623.621	2.79492
GCA_900543875.1	SPMP105_bin.53	0.0235132	427525	Uncultivated	26426	Uncultivated	1617.82	3.20893
GCA_900545815.1	SPMP03_bin.43	0.0251422	22970	Uncultivated	55016	Uncultivated	41.7515	1.62067
GCA_003525905.1	SPMP100_bin.97	0.0348423	673583	Uncultivated	21383	Uncultivated	3150.09	3.49832
GCA_003525075.1	SPMP43_bin.135	0.0140065	1487294	Uncultivated	123320	Uncultivated	1206.04	3.08136
GCA_900547685.1	SPMP101_bin.55	0.0465697	14855	Uncultivated	44931	Uncultivated	33.0618	1.51933
GCA_900541835.1	SPMP30_bin.86	0.0165459	33864	Uncultivated	67985	Uncultivated	49.811	1.69733
GCA_900544395.1	SPMP85_bin.32	0.0409167	67734	Uncultivated	68259	Uncultivated	99.2309	1.99665
GCA_900553365.1	SPMP102_bin.48	0.0182812	363557	Uncultivated	48370	Uncultivated	751.617	2.876
GCA_000436095.1	SPMP40_bin.125	0.033129	1290723	Uncultivated	17357	Uncultivated	7436.33	3.87136
GCA_900545935.1	SPMP31_bin.131	0.0163486	91805	Uncultivated	43826	Uncultivated	209.476	2.32113
GCA_000980495.1	SPMP27_bin.52	0.0338343	392498	Uncultivated	41165	Uncultivated	953.475	2.97931
GCA_000435055.1	SPMP88_bin.4	0.0155136	671255	Uncultivated	38039	Uncultivated	1764.65	3.24666
GCA_003531585.1	SPMP43_bin.78	0.0195319	61689	Uncultivated	44793	Uncultivated	137.72	2.139
GCA_900545925.1	SPMP31_bin.114	0.0205386	259815	Uncultivated	73001	Uncultivated	355.906	2.55134
GCA_900555065.1	SPMP102_bin.99	0.0274079	18275	Uncultivated	6199	Uncultivated	294.806	2.46954
GCA_900544455.1	SPMP05_bin.102	0.0289755	1621028	Uncultivated	16860	Uncultivated	9614.64	3.98293
GCA_002395695.1	SPMP28_bin.103	0.0274435	73209	Uncultivated	138588	Uncultivated	52.8249	1.72284
GCA_003447235.1	SPMP94_bin.49	0.0376419	303206	Uncultivated	45689	Uncultivated	663.63	2.82193
GCA_900545515.1	SPMP05_bin.8	0.00746583	350706	Uncultivated	80737	Uncultivated	434.381	2.63787
GCA_900547015.1	SPMP48_bin.136	0.0348423	24358	Uncultivated	13713	Uncultivated	177.627	2.24951
GCA_900066615.1	SPMP94_bin.123	0.0315986	1560764	Uncultivated	106892	Uncultivated	1460.13	3.16439
GCA_001701135.1	SPMP45_bin.5	0.0454824	408981	Uncultivated	133428	Uncultivated	306.518	2.48646
GCA_900552085.1	SPMP90_bin.45	0.049134	209996	Uncultivated	8768	Uncultivated	2395.03	3.37931
GCA_001916775.1	SPMP84_bin.53	0.0410223	1154324	Uncultivated	69979	Uncultivated	1649.53	3.21736
GCA_900546075.1	SPMP48_bin.71	0.037835	44025	Uncultivated	31366	Uncultivated	140.359	2.14724
GCA_900556755.1	SPMP43_bin.53	0.0415817	43638	Isolate	75470	Uncultivated	57.8217	1.76209
GCA_900540005.1	SPMP18_bin.77	0.0295027	128555	Uncultivated	14931	Uncultivated	860.994	2.935
GCA_003539495.1	SPMP48_bin.157	0.0277297	140586	Uncultivated	65052	Uncultivated	216.113	2.33468
GCA_000434055.1	SPMP05_bin.72	0.015717	474920	Uncultivated	45525	Uncultivated	1043.21	3.01837
GCA_900548615.1	SPMP102_bin.55	0.0248291	29236	Uncultivated	18139	Uncultivated	161.178	2.2073
GCA_003150175.1	SPMP97_bin.77	0.0243734	24638	Uncultivated	26215	Uncultivated	93.9844	1.97306
GCA_900542985.1	SPMP39_bin.97	0.0254585	48247	Uncultivated	56299	Uncultivated	85.6978	1.93297
GCA_900540775.1	SPMP62_bin.40	0.0330656	326579	Uncultivated	54634	Uncultivated	597.758	2.77653
GCA_900540635.1	SPMP18_bin.122	0.0395202	29482	Uncultivated	45849	Uncultivated	64.3024	1.80823
GCA_000436735.1	SPMP51_bin.69	0.0247309	211407	Uncultivated	10590	Uncultivated	1996.29	3.30022
GCA_900552475.1	SPMP97_bin.84	0.011687	26605	Uncultivated	23929	Uncultivated	111.183	2.04604
GCA_000434635.1	SPMP18_bin.18	0.0359493	139493	Uncultivated	11074	Uncultivated	1259.64	3.10025
GCA_000435655.1	SPMP46_bin.7	0.030642	328191	Uncultivated	13622	Uncultivated	2409.27	3.38189
GCA_900551745.1	SPMP72_bin.70	0.0289195	89425	Uncultivated	81721	Uncultivated	109.427	2.03913
GCA_900542385.1	SPMP19_bin.38	0.025076	15401	Uncultivated	12105	Uncultivated	127.228	2.10458
GCA_900550865.1	SPMP109_bin.30	0.0282004	158090	Uncultivated	78205	Uncultivated	202.148	2.30567
GCA_900546435.1	SPMP36_bin.97	0.0415012	45124	Uncultivated	77091	Uncultivated	58.5334	1.7674
GCA_000434615.1	SPMP102_bin.122	0.0226918	49349	Uncultivated	38950	Uncultivated	126.698	2.10277
GCA_000432375.1	SPMP28_bin.8	0.0208245	2081548	Uncultivated	13363	Uncultivated	15577	4.19248
GCA_000438295.1	SPMP52_bin.53	0.0398516	20881	Uncultivated	32272	Uncultivated	64.7031	1.81093
GCA_900557035.1	SPMP07_bin.53	0.048485	219168	Isolate	26221	Uncultivated	835.849	2.92213
GCA_900317525.1	SPMP45_bin.154	0.0429764	128193	Uncultivated	39548	Uncultivated	324.145	2.51074
GCA_900544715.1	SPMP27_bin.54	0.0123669	117548	Uncultivated	151905	Uncultivated	77.3826	1.88864
GCA_000434835.1	SPMP84_bin.92	0.0347092	197806	Uncultivated	35117	Uncultivated	563.277	2.75072
GCA_900314535.1	SPMP93_bin.4	0.0408114	759105	Uncultivated	52308	Uncultivated	1451.22	3.16173
GCA_000435595.1	SPMP52_bin.77	0.0201009	11048	Uncultivated	29422	Uncultivated	37.5501	1.57461
GCA_003514385.1	SPMP51_bin.74	0.0363881	588500	Uncultivated	192338	Uncultivated	305.972	2.48568
GCA_000433535.1	SPMP37_bin.4	0.0164347	434869	Uncultivated	39028	Uncultivated	1114.25	3.04698
GCA_003149835.1	SPMP30_bin.144	0.0259644	18165	Uncultivated	11519	Uncultivated	157.696	2.19782
GCA_900539625.1	SPMP78_bin.19	0.0432561	55344	Uncultivated	42409	Uncultivated	130.501	2.11561
GCA_900546255.1	SPMP102_bin.103	0.0255758	289452	Uncultivated	29980	Uncultivated	965.484	2.98474
GCA_900548365.1	SPMP32_bin.23	0.0414477	159139	Uncultivated	36919	Uncultivated	431.049	2.63453
GCA_900547295.1	SPMP102_bin.43	0.0234191	197945	Uncultivated	30237	Uncultivated	654.645	2.81601
GCA_900554215.1	SPMP04_bin.107	0.0367855	21502	Uncultivated	28675	Uncultivated	74.9852	1.87498
GCA_000436475.1	SPMP45_bin.205	0.015657	233270	Uncultivated	26711	Uncultivated	873.311	2.94117
GCA_003343725.1	SPMP51_bin.65	0.0413676	141148	Uncultivated	216699	Uncultivated	65.1355	1.81382
GCA_900544945.1	SPMP18_bin.80	0.0340727	98215	Uncultivated	13658	Uncultivated	719.102	2.85679
GCA_000435795.1	SPMP06_bin.50	0.0363649	279248	Uncultivated	12527	Uncultivated	2229.17	3.34814
GCA_002314265.1	SPMP28_bin.24	0.0343566	29781	Uncultivated	17714	Uncultivated	168.121	2.22562
GCA_900541175.1	SPMP47_bin.55	0.04697	177860	Isolate	65943	Uncultivated	269.718	2.43091
GCA_900554745.1	SPMP82_bin.37	0.0267388	52265	Uncultivated	7702	Uncultivated	678.59	2.83161
GCA_900552455.1	SPMP03_bin.55	0.0333838	134239	Uncultivated	69529	Uncultivated	193.069	2.28571

## Sheet: Fig 1.G
GTDB_id	GTDB_cat	GTDB_qual	SPMP_qual
GCA_900552455.1	Uncultivated	MEDIUM	MEDIUM
GCA_000432375.1	Uncultivated	MEDIUM	HIGH
GCF_000012845.1	Isolate	HIGH	HIGH
GCF_003269275.1	Isolate	HIGH	HIGH
GCF_001025135.1	Isolate	MEDIUM	HIGH
GCA_003526955.1	Uncultivated	MEDIUM	HIGH
GCA_900543625.1	Uncultivated	MEDIUM	HIGH
GCF_000509125.1	Isolate	MEDIUM	HIGH
GCA_900545305.1	Uncultivated	MEDIUM	MEDIUM
GCA_000437175.1	Uncultivated	MEDIUM	HIGH
GCF_003865035.1	Isolate	HIGH	MEDIUM
GCF_003480145.1	Isolate	MEDIUM	HIGH
GCF_003480315.1	Isolate	HIGH	MEDIUM
GCA_900549795.1	Uncultivated	MEDIUM	MEDIUM
GCF_900167555.1	Isolate	MEDIUM	HIGH
GCF_003112755.1	Isolate	HIGH	MEDIUM
GCF_000701705.1	Isolate	MEDIUM	HIGH
GCF_001405555.1	Isolate	HIGH	HIGH
GCF_001405615.1	Isolate	MEDIUM	MEDIUM
GCF_003460745.1	Isolate	HIGH	HIGH
GCF_003478935.1	Isolate	MEDIUM	HIGH
GCF_000196555.1	Isolate	MEDIUM	MEDIUM
GCF_003324185.1	Isolate	HIGH	HIGH
GCF_000239295.1	Isolate	HIGH	MEDIUM
GCA_900541255.1	Uncultivated	MEDIUM	MEDIUM
GCF_000417505.1	Isolate	HIGH	HIGH
GCF_000146325.1	Isolate	HIGH	MEDIUM
GCF_000156035.2	Isolate	MEDIUM	MEDIUM
GCF_003469815.1	Isolate	HIGH	HIGH
GCF_003467125.1	Isolate	HIGH	HIGH
GCA_900112995.1	Isolate	MEDIUM	HIGH
GCA_000435655.1	Uncultivated	MEDIUM	MEDIUM
GCA_900544455.1	Uncultivated	MEDIUM	MEDIUM
GCF_003481565.1	Isolate	HIGH	MEDIUM
GCF_003096535.1	Isolate	HIGH	HIGH
GCA_000432135.1	Uncultivated	MEDIUM	MEDIUM
GCA_000432435.1	Uncultivated	MEDIUM	HIGH
GCF_000154465.1	Isolate	HIGH	HIGH
GCF_900537995.1	Isolate	HIGH	HIGH
GCF_002959615.1	Isolate	HIGH	HIGH
GCA_900552905.1	Uncultivated	MEDIUM	MEDIUM
GCF_000154205.1	Isolate	HIGH	HIGH
GCF_900343095.1	Isolate	HIGH	HIGH
GCF_003458705.1	Isolate	HIGH	MEDIUM
GCA_900539965.1	Uncultivated	MEDIUM	MEDIUM
GCF_000010425.1	Isolate	HIGH	HIGH
GCF_003024715.1	Isolate	HIGH	HIGH
GCF_000311925.1	Isolate	HIGH	HIGH
GCF_004135645.1	Isolate	HIGH	MEDIUM
GCF_002834235.1	Isolate	HIGH	HIGH
GCA_000435555.1	Uncultivated	MEDIUM	MEDIUM
GCF_000425045.1	Isolate	HIGH	HIGH
GCA_003293635.1	Isolate	HIGH	HIGH
GCF_900113455.1	Isolate	MEDIUM	HIGH
GCF_000154445.1	Isolate	HIGH	MEDIUM
GCF_000155955.1	Isolate	HIGH	HIGH
GCF_001404875.1	Isolate	HIGH	HIGH
GCF_002127965.1	Isolate	HIGH	MEDIUM
GCF_003287495.1	Isolate	HIGH	MEDIUM
GCF_001025175.1	Isolate	MEDIUM	MEDIUM
GCA_001916835.1	Uncultivated	MEDIUM	MEDIUM
GCF_000469305.1	Isolate	MEDIUM	MEDIUM
GCF_000154345.1	Isolate	HIGH	HIGH
GCF_000020605.1	Isolate	HIGH	HIGH
GCF_000321205.1	Isolate	HIGH	HIGH
GCA_003531055.1	Uncultivated	MEDIUM	HIGH
GCF_000024265.1	Isolate	HIGH	HIGH
GCF_003011855.2	Isolate	MEDIUM	HIGH
GCF_003324125.1	Isolate	HIGH	HIGH
GCA_001304875.1	Isolate	MEDIUM	MEDIUM
GCA_900539945.1	Uncultivated	MEDIUM	HIGH
GCF_000012825.1	Isolate	HIGH	HIGH
GCA_001916715.1	Uncultivated	MEDIUM	MEDIUM
GCA_000431795.1	Uncultivated	MEDIUM	MEDIUM
GCF_000154845.1	Isolate	HIGH	HIGH
GCF_003473545.1	Isolate	HIGH	HIGH
GCA_000432595.1	Uncultivated	MEDIUM	MEDIUM
GCA_000437755.1	Uncultivated	MEDIUM	HIGH
GCF_000155205.1	Isolate	HIGH	HIGH
GCF_002222595.2	Isolate	HIGH	MEDIUM
GCA_000434055.1	Uncultivated	MEDIUM	HIGH
GCA_000434475.1	Uncultivated	MEDIUM	HIGH
GCF_000162015.1	Isolate	HIGH	HIGH
GCF_003434055.1	Isolate	MEDIUM	MEDIUM
GCF_001280875.1	Isolate	HIGH	MEDIUM
GCF_000174195.1	Isolate	MEDIUM	HIGH
GCF_000210575.1	Isolate	HIGH	HIGH
GCF_004346095.1	Isolate	MEDIUM	HIGH
GCF_001311035.1	Isolate	MEDIUM	MEDIUM
GCF_005844445.1	Isolate	MEDIUM	HIGH
GCF_001487165.1	Isolate	HIGH	HIGH
GCA_000210555.1	Isolate	MEDIUM	HIGH
GCF_000382445.1	Isolate	MEDIUM	HIGH
GCF_900129655.1	Isolate	HIGH	HIGH
GCF_001553605.1	Isolate	HIGH	HIGH
GCF_003609875.1	Isolate	HIGH	HIGH
GCF_000153885.1	Isolate	MEDIUM	MEDIUM
GCF_000154065.1	Isolate	HIGH	HIGH
GCF_000765235.1	Isolate	MEDIUM	HIGH
GCF_000188175.1	Isolate	HIGH	HIGH
GCA_000436835.1	Uncultivated	MEDIUM	HIGH
GCF_000154485.1	Isolate	MEDIUM	MEDIUM
GCF_000508885.1	Isolate	HIGH	MEDIUM
GCF_000245775.1	Isolate	HIGH	HIGH
GCF_000484655.1	Isolate	MEDIUM	HIGH
GCF_900478025.1	Isolate	HIGH	HIGH
GCF_003458855.1	Isolate	HIGH	MEDIUM
GCA_000431575.1	Uncultivated	MEDIUM	HIGH
GCF_001025215.1	Isolate	HIGH	HIGH
GCA_003507655.1	Uncultivated	MEDIUM	MEDIUM
GCF_000236865.1	Isolate	HIGH	HIGH
GCF_003340305.1	Isolate	HIGH	MEDIUM
GCF_000173975.1	Isolate	MEDIUM	HIGH
GCF_000154105.1	Isolate	HIGH	HIGH
GCF_000154525.1	Isolate	HIGH	HIGH
GCF_000752095.2	Isolate	HIGH	MEDIUM
GCA_900548825.1	Uncultivated	MEDIUM	MEDIUM
GCF_000723465.1	Isolate	HIGH	HIGH
GCF_003367905.1	Isolate	HIGH	HIGH
GCA_003343725.1	Uncultivated	MEDIUM	MEDIUM
GCF_003425665.1	Isolate	MEDIUM	MEDIUM
GCF_000269925.1	Isolate	HIGH	MEDIUM
GCA_900556755.1	Uncultivated	MEDIUM	MEDIUM
GCF_003122485.1	Isolate	MEDIUM	HIGH
GCF_003479605.1	Isolate	MEDIUM	HIGH
GCF_000154325.1	Isolate	HIGH	HIGH
GCF_000155815.1	Isolate	HIGH	HIGH
GCF_002550035.1	Isolate	MEDIUM	HIGH
GCF_000392875.1	Isolate	HIGH	HIGH
GCA_900313215.1	Uncultivated	MEDIUM	MEDIUM
GCA_004556345.1	Uncultivated	MEDIUM	MEDIUM
GCA_000210015.1	Isolate	MEDIUM	MEDIUM
GCA_900549125.1	Uncultivated	MEDIUM	HIGH
GCA_900547385.1	Uncultivated	MEDIUM	MEDIUM
GCF_000260715.1	Isolate	HIGH	MEDIUM
GCA_002160535.1	Isolate	HIGH	HIGH
GCA_000432335.1	Uncultivated	MEDIUM	HIGH
GCA_003525905.1	Uncultivated	MEDIUM	HIGH
GCF_003479805.1	Isolate	HIGH	MEDIUM
GCA_003514385.1	Uncultivated	MEDIUM	HIGH
GCF_000271405.2	Isolate	HIGH	HIGH
GCA_900541315.1	Uncultivated	MEDIUM	HIGH
GCA_900546415.1	Uncultivated	MEDIUM	MEDIUM
GCF_000172175.1	Isolate	HIGH	MEDIUM
GCF_003459245.1	Isolate	HIGH	HIGH
GCF_000297775.1	Isolate	HIGH	MEDIUM
GCF_000026325.1	Isolate	HIGH	HIGH
GCF_003477605.1	Isolate	MEDIUM	HIGH
GCF_000225345.1	Isolate	MEDIUM	HIGH
GCF_000786575.1	Isolate	HIGH	HIGH
GCA_900553645.1	Uncultivated	MEDIUM	MEDIUM
GCF_900291955.1	Isolate	HIGH	HIGH
GCF_003479405.1	Isolate	MEDIUM	MEDIUM
GCA_900548145.1	Uncultivated	MEDIUM	HIGH
GCF_002742445.1	Isolate	HIGH	HIGH
GCA_900543555.1	Uncultivated	MEDIUM	MEDIUM
GCF_000157935.1	Isolate	HIGH	HIGH
GCA_900543875.1	Uncultivated	MEDIUM	HIGH
GCF_000156215.1	Isolate	HIGH	MEDIUM
GCA_900541955.1	Uncultivated	MEDIUM	HIGH
GCA_900066845.1	Uncultivated	HIGH	HIGH
GCA_000434775.1	Uncultivated	MEDIUM	MEDIUM
GCF_003435375.1	Isolate	HIGH	HIGH
GCF_003402575.1	Isolate	HIGH	HIGH
GCF_000190535.1	Isolate	HIGH	HIGH
GCF_000332875.2	Isolate	MEDIUM	HIGH
GCA_000431595.1	Uncultivated	HIGH	HIGH
GCF_003481745.1	Isolate	HIGH	MEDIUM
GCF_003472155.1	Isolate	HIGH	HIGH
GCF_000374505.1	Isolate	HIGH	HIGH
GCF_000265365.1	Isolate	HIGH	HIGH
GCA_000437735.1	Uncultivated	MEDIUM	MEDIUM
GCF_003480165.1	Isolate	HIGH	HIGH
GCF_003584705.1	Isolate	HIGH	HIGH
GCF_000020225.1	Isolate	HIGH	HIGH
GCF_900106845.1	Isolate	MEDIUM	HIGH
GCA_900545925.1	Uncultivated	MEDIUM	HIGH
GCA_000432195.1	Uncultivated	MEDIUM	MEDIUM
GCA_000980705.1	Uncultivated	MEDIUM	MEDIUM
GCA_900066615.1	Uncultivated	HIGH	HIGH
GCF_900243045.1	Isolate	HIGH	HIGH
GCA_000434335.1	Uncultivated	MEDIUM	MEDIUM
GCA_004553545.1	Uncultivated	MEDIUM	MEDIUM
GCA_000436535.1	Uncultivated	MEDIUM	MEDIUM
GCA_000434035.1	Uncultivated	MEDIUM	MEDIUM
GCF_000949455.1	Isolate	HIGH	HIGH
GCF_000311845.1	Isolate	HIGH	HIGH
GCF_000428745.1	Isolate	MEDIUM	MEDIUM
GCF_900120195.1	Isolate	HIGH	HIGH
GCF_900209925.1	Isolate	HIGH	HIGH
GCF_004168205.1	Isolate	MEDIUM	MEDIUM
GCF_000156075.1	Isolate	HIGH	HIGH
GCF_000154245.1	Isolate	HIGH	HIGH
GCA_900066305.1	Uncultivated	HIGH	MEDIUM
GCF_000146185.1	Isolate	HIGH	HIGH
GCF_001304995.1	Isolate	MEDIUM	MEDIUM
GCF_003725955.1	Isolate	MEDIUM	HIGH
GCF_000012545.1	Isolate	HIGH	HIGH
GCF_002224675.1	Isolate	MEDIUM	HIGH
GCF_900113155.1	Isolate	MEDIUM	MEDIUM
GCF_003010495.1	Isolate	HIGH	MEDIUM
GCA_000436755.1	Uncultivated	MEDIUM	MEDIUM
GCA_900546075.1	Uncultivated	MEDIUM	MEDIUM
GCA_900542145.1	Uncultivated	MEDIUM	HIGH
GCF_000156655.1	Isolate	MEDIUM	HIGH
GCA_000437635.1	Uncultivated	MEDIUM	HIGH
GCF_002000985.1	Isolate	HIGH	HIGH
GCA_003526845.1	Uncultivated	MEDIUM	HIGH
GCA_000432835.1	Uncultivated	MEDIUM	MEDIUM
GCF_003481335.1	Isolate	MEDIUM	HIGH
GCF_000371425.1	Isolate	MEDIUM	MEDIUM
GCF_001314995.1	Isolate	HIGH	HIGH
GCF_000169235.1	Isolate	HIGH	HIGH
GCA_900317525.1	Uncultivated	MEDIUM	MEDIUM
GCA_900540595.1	Uncultivated	MEDIUM	HIGH
GCF_005121165.1	Isolate	HIGH	MEDIUM
GCA_003150355.1	Uncultivated	MEDIUM	MEDIUM
GCF_900240235.1	Isolate	HIGH	HIGH
GCA_900550745.1	Uncultivated	MEDIUM	MEDIUM
GCA_900555635.1	Uncultivated	MEDIUM	MEDIUM
GCF_000785515.1	Isolate	HIGH	HIGH
GCF_002950215.1	Isolate	HIGH	HIGH
GCA_000436095.1	Uncultivated	MEDIUM	HIGH
GCA_004557245.1	Uncultivated	HIGH	HIGH
GCA_900556015.1	Uncultivated	MEDIUM	MEDIUM
GCA_000434395.1	Uncultivated	MEDIUM	MEDIUM
GCF_000231275.1	Isolate	HIGH	HIGH
GCF_002549755.1	Isolate	HIGH	HIGH
GCF_003461625.1	Isolate	HIGH	HIGH
GCF_002252585.1	Isolate	MEDIUM	MEDIUM
GCF_002232035.1	Isolate	MEDIUM	HIGH
GCF_001312505.1	Isolate	MEDIUM	HIGH
GCA_000434555.1	Uncultivated	MEDIUM	MEDIUM
GCF_003437535.1	Isolate	HIGH	HIGH
GCF_000296465.1	Isolate	MEDIUM	HIGH
GCA_900544475.1	Uncultivated	MEDIUM	MEDIUM
GCA_000436475.1	Uncultivated	MEDIUM	MEDIUM
GCA_900543035.1	Uncultivated	HIGH	MEDIUM
GCA_003487665.1	Uncultivated	MEDIUM	MEDIUM
GCA_000437795.1	Uncultivated	MEDIUM	HIGH
GCF_900461125.1	Isolate	HIGH	MEDIUM
GCA_900538545.1	Uncultivated	MEDIUM	MEDIUM
GCA_900543575.1	Uncultivated	MEDIUM	HIGH
GCF_003851945.2	Isolate	HIGH	MEDIUM
GCF_001404655.1	Isolate	MEDIUM	MEDIUM
GCA_003149875.1	Uncultivated	MEDIUM	MEDIUM
GCA_900546255.1	Uncultivated	MEDIUM	MEDIUM
GCF_002234575.2	Isolate	HIGH	HIGH
GCF_000235885.1	Isolate	MEDIUM	MEDIUM
GCF_001546855.1	Isolate	MEDIUM	HIGH
GCA_001304935.1	Isolate	MEDIUM	MEDIUM
GCF_000153925.1	Isolate	HIGH	HIGH
GCF_001517625.2	Isolate	HIGH	MEDIUM
GCF_000752675.2	Isolate	MEDIUM	HIGH
GCA_000433635.1	Uncultivated	MEDIUM	MEDIUM
GCF_003252795.1	Isolate	HIGH	MEDIUM
GCF_003479125.1	Isolate	HIGH	MEDIUM
GCF_000016525.1	Isolate	MEDIUM	MEDIUM
GCA_000436035.1	Uncultivated	MEDIUM	HIGH
GCA_900540255.1	Uncultivated	MEDIUM	HIGH
GCF_003460505.1	Isolate	HIGH	MEDIUM
GCF_002222615.2	Isolate	HIGH	HIGH
GCF_000011065.1	Isolate	HIGH	MEDIUM
GCA_900542375.1	Uncultivated	MEDIUM	MEDIUM
GCF_003477705.1	Isolate	MEDIUM	MEDIUM
GCA_000434635.1	Uncultivated	MEDIUM	MEDIUM
GCA_003539495.1	Uncultivated	MEDIUM	MEDIUM
GCA_900547315.1	Uncultivated	MEDIUM	MEDIUM
GCF_001405375.1	Isolate	HIGH	HIGH
GCA_900553295.1	Uncultivated	MEDIUM	MEDIUM
GCF_000468015.1	Isolate	HIGH	MEDIUM
GCA_000435675.1	Uncultivated	MEDIUM	MEDIUM
GCF_900636475.1	Isolate	HIGH	MEDIUM
GCF_001435955.1	Isolate	MEDIUM	HIGH
GCF_900128465.1	Isolate	MEDIUM	MEDIUM
GCF_003478035.1	Isolate	MEDIUM	MEDIUM
GCF_003966955.1	Isolate	HIGH	HIGH
GCA_003531585.1	Uncultivated	MEDIUM	MEDIUM
GCA_900555065.1	Uncultivated	MEDIUM	MEDIUM
GCF_000742135.1	Isolate	HIGH	HIGH
GCA_002395695.1	Uncultivated	MEDIUM	MEDIUM
GCA_003447235.1	Uncultivated	MEDIUM	HIGH
GCF_003478275.1	Isolate	HIGH	MEDIUM
GCA_900545515.1	Uncultivated	MEDIUM	HIGH
GCF_000193635.1	Isolate	HIGH	HIGH
GCA_000436335.1	Uncultivated	MEDIUM	HIGH
GCA_900547015.1	Uncultivated	MEDIUM	MEDIUM
GCA_000437595.1	Uncultivated	MEDIUM	HIGH
GCA_001701135.1	Uncultivated	MEDIUM	MEDIUM
GCA_900538485.1	Uncultivated	MEDIUM	MEDIUM
GCA_001916775.1	Uncultivated	MEDIUM	MEDIUM
GCA_900540005.1	Uncultivated	MEDIUM	MEDIUM
GCF_000225705.1	Isolate	HIGH	HIGH
GCF_000153905.1	Isolate	HIGH	HIGH
GCF_003436425.1	Isolate	HIGH	MEDIUM
GCF_000478885.1	Isolate	HIGH	MEDIUM
GCF_900291465.1	Isolate	HIGH	MEDIUM
GCA_000210075.1	Isolate	MEDIUM	HIGH
GCF_000233955.1	Isolate	MEDIUM	HIGH
GCA_000433535.1	Uncultivated	MEDIUM	HIGH
GCA_900066765.1	Uncultivated	HIGH	MEDIUM
GCA_900539625.1	Uncultivated	MEDIUM	MEDIUM
GCA_000437015.1	Uncultivated	MEDIUM	MEDIUM
GCA_003522945.1	Uncultivated	MEDIUM	MEDIUM
GCF_003461955.1	Isolate	HIGH	HIGH
GCA_004557735.1	Uncultivated	MEDIUM	MEDIUM
GCA_000432155.1	Uncultivated	MEDIUM	HIGH
GCA_900554855.1	Uncultivated	MEDIUM	MEDIUM
GCF_000155875.1	Isolate	HIGH	HIGH
GCA_900549385.1	Uncultivated	MEDIUM	HIGH
GCA_003525075.1	Uncultivated	MEDIUM	MEDIUM
GCF_000191405.1	Isolate	HIGH	HIGH
GCF_000157915.1	Isolate	HIGH	MEDIUM
GCA_900541835.1	Uncultivated	MEDIUM	MEDIUM
GCF_003461245.1	Isolate	HIGH	HIGH
GCA_003150175.1	Uncultivated	MEDIUM	MEDIUM
GCF_900095825.1	Isolate	HIGH	MEDIUM
GCF_001414325.1	Isolate	MEDIUM	HIGH
GCF_003478335.1	Isolate	HIGH	HIGH
GCF_900086725.1	Isolate	HIGH	MEDIUM
GCF_000154985.1	Isolate	HIGH	HIGH
GCF_002885095.1	Isolate	HIGH	HIGH
GCF_002265625.1	Isolate	MEDIUM	MEDIUM
GCA_900547295.1	Uncultivated	MEDIUM	HIGH
GCF_002161525.1	Isolate	MEDIUM	MEDIUM
GCA_900554745.1	Uncultivated	MEDIUM	MEDIUM
GCF_001404675.1	Isolate	HIGH	HIGH
GCF_004123145.1	Isolate	HIGH	HIGH
GCA_900542985.1	Uncultivated	MEDIUM	MEDIUM
GCF_001683795.1	Isolate	MEDIUM	MEDIUM
GCA_900547455.1	Uncultivated	MEDIUM	MEDIUM
GCA_900552475.1	Uncultivated	MEDIUM	MEDIUM
GCF_004309735.1	Isolate	HIGH	MEDIUM
GCA_900542385.1	Uncultivated	MEDIUM	MEDIUM
GCA_900546435.1	Uncultivated	MEDIUM	MEDIUM
GCA_000436375.1	Uncultivated	MEDIUM	MEDIUM
GCF_000702905.1	Isolate	MEDIUM	MEDIUM
GCF_003315195.1	Isolate	HIGH	MEDIUM
GCA_900538925.1	Uncultivated	MEDIUM	MEDIUM
GCA_900539695.1	Uncultivated	MEDIUM	HIGH
GCF_004341945.1	Isolate	MEDIUM	MEDIUM
GCA_900545525.1	Uncultivated	MEDIUM	MEDIUM
GCA_000435475.1	Uncultivated	MEDIUM	HIGH
GCA_000438375.1	Uncultivated	MEDIUM	MEDIUM
GCA_000435195.1	Uncultivated	MEDIUM	HIGH
GCA_000437255.1	Uncultivated	MEDIUM	HIGH
GCA_900551595.1	Uncultivated	MEDIUM	MEDIUM
GCA_900316325.1	Uncultivated	MEDIUM	HIGH
GCF_001436025.1	Isolate	MEDIUM	HIGH
GCA_900541905.1	Uncultivated	MEDIUM	MEDIUM
GCF_000741295.1	Isolate	MEDIUM	MEDIUM
GCA_901212495.1	Isolate	MEDIUM	HIGH
GCF_003481005.1	Isolate	HIGH	MEDIUM
GCF_003436275.1	Isolate	HIGH	HIGH
GCF_000307265.1	Isolate	HIGH	MEDIUM
GCA_900547005.1	Uncultivated	MEDIUM	MEDIUM
GCF_003478765.1	Isolate	HIGH	HIGH
GCF_001881565.1	Isolate	MEDIUM	MEDIUM
GCF_003697165.2	Isolate	HIGH	HIGH
GCF_000187895.1	Isolate	HIGH	MEDIUM
GCA_002299625.1	Uncultivated	MEDIUM	HIGH
GCA_900543585.1	Uncultivated	MEDIUM	MEDIUM
GCF_003469185.1	Isolate	HIGH	HIGH
GCF_000751755.1	Isolate	MEDIUM	HIGH
GCA_900542825.1	Uncultivated	MEDIUM	HIGH
GCA_000438155.1	Uncultivated	MEDIUM	MEDIUM
GCA_900546485.1	Uncultivated	MEDIUM	MEDIUM
GCF_002549975.1	Isolate	HIGH	HIGH
GCA_000437215.1	Uncultivated	MEDIUM	MEDIUM
GCA_003538135.1	Uncultivated	MEDIUM	HIGH
GCF_001436895.1	Isolate	MEDIUM	HIGH
GCA_002003685.1	Isolate	HIGH	HIGH
GCF_000807675.2	Isolate	HIGH	MEDIUM
GCA_900540045.1	Uncultivated	MEDIUM	HIGH
GCF_001698145.1	Isolate	HIGH	MEDIUM
GCA_000434995.1	Uncultivated	MEDIUM	HIGH
GCA_000431835.1	Uncultivated	MEDIUM	MEDIUM
GCF_003460605.1	Isolate	MEDIUM	MEDIUM
GCF_003725995.1	Isolate	HIGH	MEDIUM
GCA_900314365.1	Uncultivated	MEDIUM	MEDIUM
GCA_000436075.1	Uncultivated	MEDIUM	MEDIUM
GCF_000406965.1	Isolate	HIGH	HIGH
GCA_003516765.1	Uncultivated	MEDIUM	MEDIUM
GCF_001754075.1	Isolate	MEDIUM	MEDIUM
GCF_003463065.1	Isolate	MEDIUM	MEDIUM
GCA_900552925.1	Uncultivated	MEDIUM	MEDIUM
GCA_000435055.1	Uncultivated	MEDIUM	HIGH
GCF_001701045.1	Isolate	HIGH	MEDIUM
GCA_900542045.1	Uncultivated	MEDIUM	MEDIUM
GCA_000437815.1	Uncultivated	MEDIUM	MEDIUM
GCF_003435815.1	Isolate	MEDIUM	MEDIUM
GCA_000431775.1	Uncultivated	MEDIUM	MEDIUM
GCA_900538805.1	Uncultivated	MEDIUM	HIGH
GCF_003466125.1	Isolate	HIGH	HIGH
GCA_900545895.1	Uncultivated	MEDIUM	MEDIUM
GCA_900542195.1	Uncultivated	MEDIUM	HIGH
GCF_900155425.1	Isolate	HIGH	MEDIUM
GCA_900548365.1	Uncultivated	MEDIUM	MEDIUM
GCA_003343845.1	Uncultivated	MEDIUM	MEDIUM
GCA_900543315.1	Uncultivated	MEDIUM	MEDIUM
GCF_004354505.1	Isolate	HIGH	HIGH
GCA_900542395.1	Uncultivated	MEDIUM	MEDIUM
GCF_003464165.1	Isolate	HIGH	MEDIUM
GCA_000435975.1	Uncultivated	MEDIUM	MEDIUM
GCF_000013285.1	Isolate	HIGH	HIGH
GCA_900538575.1	Uncultivated	MEDIUM	MEDIUM
GCF_000508985.1	Isolate	MEDIUM	MEDIUM
GCF_002161485.1	Isolate	HIGH	MEDIUM
GCF_000296445.1	Isolate	MEDIUM	MEDIUM
GCF_900290275.1	Isolate	HIGH	HIGH
GCF_002550015.1	Isolate	HIGH	MEDIUM
GCA_000980495.1	Uncultivated	MEDIUM	MEDIUM
GCF_000469345.1	Isolate	MEDIUM	MEDIUM
GCA_001916855.1	Uncultivated	MEDIUM	HIGH
GCA_900543115.1	Uncultivated	MEDIUM	MEDIUM
GCA_900542245.1	Uncultivated	HIGH	MEDIUM
GCF_003478505.1	Isolate	HIGH	MEDIUM
GCA_000432275.1	Uncultivated	MEDIUM	MEDIUM
GCA_001917175.1	Uncultivated	HIGH	MEDIUM
GCF_000154305.1	Isolate	HIGH	MEDIUM
GCA_900319575.1	Uncultivated	MEDIUM	MEDIUM
GCF_900142265.1	Isolate	MEDIUM	MEDIUM
GCA_000434435.1	Uncultivated	MEDIUM	MEDIUM
GCA_900545725.1	Uncultivated	MEDIUM	MEDIUM
GCF_001543345.1	Isolate	HIGH	MEDIUM
GCF_006542685.1	Isolate	HIGH	MEDIUM
GCF_000242435.1	Isolate	HIGH	HIGH
GCA_900543475.1	Uncultivated	MEDIUM	MEDIUM
GCA_900541605.1	Uncultivated	MEDIUM	HIGH
GCA_900553265.1	Uncultivated	MEDIUM	MEDIUM
GCA_900548125.1	Uncultivated	MEDIUM	MEDIUM
GCA_000432255.1	Uncultivated	MEDIUM	MEDIUM
GCA_900555015.1	Uncultivated	MEDIUM	HIGH
GCF_003481775.1	Isolate	MEDIUM	MEDIUM
GCF_000025985.1	Isolate	HIGH	HIGH
GCA_900540355.1	Uncultivated	MEDIUM	MEDIUM
GCF_001729805.1	Isolate	HIGH	MEDIUM
GCA_900544645.1	Uncultivated	MEDIUM	MEDIUM
GCA_900547745.1	Uncultivated	MEDIUM	MEDIUM
GCA_900546915.1	Uncultivated	MEDIUM	MEDIUM
GCA_900548615.1	Uncultivated	MEDIUM	MEDIUM
GCF_900240215.1	Isolate	HIGH	HIGH
GCA_900540415.1	Uncultivated	MEDIUM	MEDIUM
GCA_000431335.1	Uncultivated	MEDIUM	MEDIUM
GCA_900547195.1	Uncultivated	MEDIUM	MEDIUM
GCA_003507395.1	Uncultivated	MEDIUM	MEDIUM
GCA_900552195.1	Uncultivated	MEDIUM	MEDIUM
GCF_003269465.1	Isolate	HIGH	MEDIUM
GCF_900103425.1	Isolate	MEDIUM	MEDIUM
GCF_000407365.1	Isolate	HIGH	MEDIUM
GCF_000194945.1	Isolate	MEDIUM	HIGH
GCF_900291475.1	Isolate	HIGH	HIGH
GCA_900552725.1	Uncultivated	MEDIUM	MEDIUM
GCF_003480185.1	Isolate	MEDIUM	HIGH
GCF_004340975.1	Isolate	HIGH	MEDIUM
GCA_900547615.1	Uncultivated	MEDIUM	HIGH
GCF_003287405.1	Isolate	HIGH	MEDIUM
GCA_000431075.1	Uncultivated	MEDIUM	MEDIUM
GCA_000431215.1	Uncultivated	MEDIUM	MEDIUM
GCF_900091655.1	Isolate	HIGH	HIGH
GCA_900557035.1	Uncultivated	MEDIUM	HIGH
GCA_000438295.1	Uncultivated	MEDIUM	MEDIUM
GCA_000434615.1	Uncultivated	MEDIUM	MEDIUM
GCF_000156495.1	Isolate	HIGH	HIGH
GCA_900550865.1	Uncultivated	MEDIUM	MEDIUM
GCF_002884975.1	Isolate	HIGH	HIGH
GCA_900551745.1	Uncultivated	MEDIUM	MEDIUM
GCF_000154565.1	Isolate	HIGH	MEDIUM
GCA_900547965.1	Uncultivated	MEDIUM	MEDIUM
GCA_000436735.1	Uncultivated	MEDIUM	MEDIUM
GCA_900540635.1	Uncultivated	MEDIUM	MEDIUM
GCA_900540775.1	Uncultivated	MEDIUM	HIGH
GCF_001580195.1	Isolate	HIGH	MEDIUM
GCF_000014425.1	Isolate	HIGH	MEDIUM
GCA_000434835.1	Uncultivated	MEDIUM	MEDIUM
GCA_000615325.1	Isolate	MEDIUM	MEDIUM
GCA_900314535.1	Uncultivated	MEDIUM	HIGH
GCA_900541175.1	Uncultivated	MEDIUM	MEDIUM
GCA_002314265.1	Uncultivated	MEDIUM	MEDIUM
GCA_000435795.1	Uncultivated	MEDIUM	HIGH
GCA_900544945.1	Uncultivated	MEDIUM	HIGH
GCA_900554215.1	Uncultivated	MEDIUM	MEDIUM
GCA_900545585.1	Uncultivated	MEDIUM	HIGH
GCA_003149835.1	Uncultivated	MEDIUM	MEDIUM
GCF_003340345.1	Isolate	HIGH	MEDIUM
GCA_900544375.1	Uncultivated	MEDIUM	HIGH
GCF_003479425.1	Isolate	HIGH	MEDIUM
GCF_900155365.1	Isolate	MEDIUM	MEDIUM
GCA_000435595.1	Uncultivated	MEDIUM	MEDIUM
GCF_005601135.1	Isolate	HIGH	HIGH
GCF_900475675.1	Isolate	HIGH	MEDIUM
GCA_900544715.1	Uncultivated	MEDIUM	MEDIUM
GCA_900545935.1	Uncultivated	MEDIUM	MEDIUM
GCF_000209385.2	Isolate	HIGH	MEDIUM
GCA_900553365.1	Uncultivated	MEDIUM	MEDIUM
GCA_900544395.1	Uncultivated	MEDIUM	MEDIUM
GCA_900547685.1	Uncultivated	MEDIUM	MEDIUM
GCF_001729765.1	Isolate	HIGH	MEDIUM
GCA_900545815.1	Uncultivated	MEDIUM	MEDIUM
GCF_000185845.1	Isolate	MEDIUM	MEDIUM
GCF_000154285.1	Isolate	MEDIUM	MEDIUM
GCF_001433875.1	Isolate	MEDIUM	MEDIUM
GCF_003573975.1	Isolate	HIGH	HIGH
GCF_003458415.1	Isolate	HIGH	MEDIUM
GCF_002159845.1	Isolate	MEDIUM	MEDIUM
GCF_000577815.1	Isolate	MEDIUM	HIGH
GCF_002849695.1	Isolate	HIGH	MEDIUM
GCA_001940855.1	Uncultivated	MEDIUM	MEDIUM
GCA_900552085.1	Uncultivated	MEDIUM	MEDIUM
GCF_003481705.1	Isolate	HIGH	MEDIUM
GCF_004535825.1	Isolate	MEDIUM	MEDIUM
GCF_005844325.1	Isolate	HIGH	MEDIUM
GCF_000473955.1	Isolate	HIGH	MEDIUM
GCA_900543485.1	Uncultivated	MEDIUM	MEDIUM
GCF_001544255.1	Isolate	MEDIUM	MEDIUM
GCF_003478445.1	Isolate	HIGH	MEDIUM
GCA_900066705.1	Uncultivated	HIGH	MEDIUM
GCF_000210095.1	Isolate	HIGH	MEDIUM
GCF_002355575.1	Isolate	HIGH	HIGH
GCA_900549055.1	Uncultivated	MEDIUM	MEDIUM
GCA_900313295.1	Uncultivated	MEDIUM	HIGH
GCF_000466485.1	Isolate	MEDIUM	HIGH
GCF_003339815.1	Isolate	HIGH	HIGH
GCA_900066355.1	Uncultivated	HIGH	MEDIUM
GCF_003481585.1	Isolate	HIGH	HIGH
GCF_900015295.1	Isolate	HIGH	MEDIUM
GCF_003438615.1	Isolate	HIGH	HIGH
GCF_000205165.1	Isolate	HIGH	MEDIUM
GCF_000210055.1	Isolate	MEDIUM	MEDIUM
GCA_001916075.1	Uncultivated	MEDIUM	MEDIUM
GCA_900544635.1	Uncultivated	MEDIUM	MEDIUM
GCA_002404795.1	Uncultivated	MEDIUM	MEDIUM
GCF_002251385.1	Isolate	HIGH	MEDIUM
GCF_000154425.1	Isolate	HIGH	MEDIUM
GCA_900545265.1	Uncultivated	MEDIUM	MEDIUM
GCF_001025195.1	Isolate	HIGH	HIGH
GCF_002161285.1	Isolate	MEDIUM	MEDIUM
GCF_004295125.1	Isolate	HIGH	HIGH
GCA_900538905.1	Uncultivated	MEDIUM	MEDIUM
GCF_003458715.1	Isolate	HIGH	HIGH
GCF_003481985.1	Isolate	HIGH	MEDIUM
GCA_004556155.1	Uncultivated	MEDIUM	MEDIUM
GCF_000165735.1	Isolate	HIGH	MEDIUM
GCA_900548625.1	Uncultivated	MEDIUM	MEDIUM
GCA_900551415.1	Uncultivated	MEDIUM	MEDIUM
GCF_000173795.1	Isolate	HIGH	MEDIUM
GCA_900546325.1	Uncultivated	MEDIUM	MEDIUM
GCA_900539145.1	Uncultivated	MEDIUM	MEDIUM
GCA_900539755.1	Uncultivated	MEDIUM	MEDIUM
GCA_900540885.1	Uncultivated	MEDIUM	MEDIUM
GCF_000156055.1	Isolate	MEDIUM	HIGH
GCA_900552515.1	Uncultivated	MEDIUM	MEDIUM
GCA_900550805.1	Uncultivated	MEDIUM	MEDIUM
GCF_900119915.1	Isolate	HIGH	MEDIUM
GCF_900148495.1	Isolate	HIGH	MEDIUM
GCA_000435715.1	Uncultivated	MEDIUM	MEDIUM
GCF_900106785.1	Isolate	HIGH	MEDIUM
GCA_900540235.1	Uncultivated	MEDIUM	MEDIUM
GCF_001275135.1	Isolate	MEDIUM	MEDIUM
GCA_900544245.1	Uncultivated	MEDIUM	MEDIUM
GCF_001073155.1	Isolate	HIGH	MEDIUM
GCF_001042595.1	Isolate	HIGH	HIGH
GCF_001815355.1	Isolate	HIGH	MEDIUM
GCF_003480915.1	Isolate	HIGH	MEDIUM
GCF_003471165.1	Isolate	HIGH	MEDIUM
GCA_900538475.1	Uncultivated	MEDIUM	MEDIUM
GCA_900553545.1	Uncultivated	MEDIUM	MEDIUM
GCF_002088015.1	Isolate	HIGH	HIGH
GCF_000158195.2	Isolate	HIGH	MEDIUM
GCA_000433355.1	Uncultivated	MEDIUM	HIGH
