# Supplementary material for: Genome-centric analysis of short and long read metagenomes reveals uncharacterized microbiome diversity in Southeast Asians
Source: Nat Commun. 2022 Oct 13;13:6044. doi: 10.1038/s41467-022-33782-z (PMC9561172; doi:10.1038/s41467-022-33782-z)
Supplement: Supplementary file 12 — Source Data [file 41467_2022_33782_MOESM12_ESM.zip › Split/fig2_source.xlsx]

## Sheet: Fig 2.A
name	SPMP01	SPMP02	SPMP03	SPMP04	SPMP05	SPMP06	SPMP07	SPMP08	SPMP09	SPMP10	SPMP100	SPMP101	SPMP102	SPMP103	SPMP104	SPMP105	SPMP106	SPMP107	SPMP108	SPMP109	SPMP11	SPMP12	SPMP13	SPMP14	SPMP15	SPMP16	SPMP17	SPMP18	SPMP19	SPMP20	SPMP21	SPMP22	SPMP23	SPMP24	SPMP25	SPMP26	SPMP27	SPMP28	SPMP29	SPMP30	SPMP31	SPMP32	SPMP33	SPMP34	SPMP35	SPMP36	SPMP37	SPMP38	SPMP39
SPMP01_bin.13.fasta	1	0	0	0	0	0	0	0	1	0	0	0	0	0	0	0	0	0	0	0	0	0	0	0	1	0	0	0	0	0	0	0	0	0	0	0	0	0	0	0	0	0	0	0	0	0	0	0	0
SPMP01_bin.23.fasta	1	0	0	0	0	0	0	0	0	0	0	0	0	0	0	0	0	0	0	1	0	0	0	0	0	0	0	0	0	0	0	0	0	0	0	0	0	0	0	0	0	0	0	0	0	0	0	0	0
SPMP01_bin.25.fasta	1	0	0	0	0	0	0	0	0	0	0	0	0	0	0	0	0	1	0	0	1	0	0	0	0	0	0	0	0	0	0	0	1	0	0	0	0	0	0	0	0	0	0	0	0	0	1	0	0
SPMP01_bin.32.fasta	1	0	0	0	0	0	0	0	0	0	0	0	0	0	0	0	0	0	0	0	0	0	0	0	1	0	0	0	0	0	0	0	0	0	0	0	0	0	0	0	0	0	0	0	0	0	0	0	0
SPMP01_bin.33.fasta	1	0	0	0	0	0	0	0	0	0	0	1	0	0	0	0	0	0	0	0	0	1	0	0	0	0	0	0	0	0	0	0	0	0	0	0	0	0	1	0	0	0	0	0	0	0	0	0	0
SPMP01_bin.36.fasta	1	0	1	1	1	1	1	0	0	1	1	0	1	0	0	1	1	0	1	0	0	1	1	1	1	1	1	1	0	1	0	1	1	0	1	1	1	1	1	1	1	0	0	0	1	1	1	0	1
SPMP01_bin.4.fasta	1	0	0	1	0	0	0	1	0	1	0	0	0	0	0	0	0	0	1	0	0	0	0	0	1	0	0	0	0	0	0	1	0	0	0	0	0	0	1	0	0	0	0	0	0	1	0	0	0
SPMP01_bin.41.fasta	1	0	0	0	0	0	0	0	0	0	0	0	0	0	0	0	0	0	0	0	0	0	0	0	0	0	0	0	0	0	0	0	0	0	0	0	0	0	0	0	0	0	0	0	0	0	0	0	0
SPMP01_bin.7.fasta	1	0	0	0	0	0	0	0	0	0	0	0	0	0	0	0	0	0	0	0	0	0	0	0	0	0	0	0	0	0	0	0	0	0	0	0	0	0	0	0	0	0	0	0	0	0	0	0	0
SPMP02_bin.41.fasta	0	1	0	0	0	0	0	0	0	0	0	0	0	0	0	0	0	0	0	0	0	0	0	0	0	0	0	0	0	0	0	0	0	0	0	0	0	0	0	0	0	1	0	0	0	0	0	0	0
SPMP02_bin.63.fasta	0	1	1	1	1	1	1	1	0	1	1	1	1	0	1	1	1	1	1	1	1	1	1	1	1	1	1	1	1	1	0	1	1	1	1	1	1	1	1	1	1	1	1	1	1	1	1	1	1
SPMP02_bin.68.fasta	0	1	0	0	0	0	0	0	1	0	0	0	0	1	0	0	0	0	0	0	0	0	0	0	0	0	0	0	0	0	0	0	0	0	0	1	0	0	0	0	0	0	0	0	0	0	0	0	0
SPMP02_bin.78.fasta	1	1	0	0	0	1	1	1	1	1	1	1	0	0	1	1	1	1	0	1	0	0	0	1	1	0	1	0	1	1	1	1	1	1	0	0	1	0	1	0	1	1	1	1	1	1	1	0	1
SPMP03_bin.1.fasta	0	1	1	1	1	1	1	1	0	1	1	1	1	0	1	1	1	1	1	1	1	1	1	1	0	1	1	1	0	1	0	1	1	1	1	1	0	1	1	1	1	0	1	1	1	1	1	1	1
SPMP03_bin.11.fasta	0	0	1	1	0	0	0	0	0	0	0	1	1	0	1	0	0	0	1	0	0	1	0	0	0	1	1	0	0	0	0	0	0	1	1	0	0	0	0	1	0	0	0	0	0	0	0	1	0
SPMP03_bin.124.fasta	0	0	1	0	0	0	0	0	0	0	0	0	0	0	0	0	0	1	0	1	1	0	0	0	0	0	0	0	1	0	0	0	0	1	0	0	0	0	0	0	0	0	1	0	1	1	0	0	0
SPMP03_bin.14.fasta	0	0	1	1	1	0	1	0	0	1	0	0	0	0	1	1	1	1	1	0	0	0	1	0	0	1	0	1	0	1	0	0	0	0	0	1	0	1	0	1	1	0	0	0	0	1	1	1	0
SPMP03_bin.17.fasta	0	0	1	0	0	1	0	0	0	0	1	0	1	0	0	0	0	0	0	0	0	1	0	0	0	0	0	0	0	1	1	0	0	0	0	0	0	1	0	0	0	0	0	0	1	0	0	0	1
SPMP03_bin.43.fasta	0	0	1	0	0	0	0	0	0	0	0	0	0	0	0	1	0	0	0	0	0	0	0	0	0	0	0	0	0	0	0	0	0	0	1	0	0	0	0	0	0	0	0	0	0	0	0	0	0
SPMP03_bin.80.fasta	0	0	1	1	1	0	0	0	0	0	0	0	1	0	0	0	0	0	0	0	0	0	0	0	0	0	0	0	0	0	0	0	0	0	0	0	0	0	0	1	0	0	0	0	0	0	0	0	0
SPMP03_bin.89.fasta	1	0	1	1	1	0	0	0	0	0	0	0	0	0	1	0	0	1	0	1	0	0	0	1	0	1	1	1	0	0	0	1	1	0	1	0	0	0	0	0	1	0	1	0	0	0	0	1	0
SPMP04_bin.107.fasta	0	0	0	1	0	0	0	1	0	0	0	0	0	0	0	0	0	0	0	0	0	0	0	0	0	0	0	0	0	0	0	0	0	0	0	0	0	0	0	0	0	0	0	0	0	0	0	0	0
SPMP04_bin.120.fasta	0	0	0	1	1	0	0	0	0	0	1	0	0	0	0	0	0	0	0	0	0	0	1	0	0	0	0	1	0	0	0	0	0	0	0	1	0	1	0	1	1	0	0	0	0	0	0	1	0
SPMP04_bin.26.fasta	1	0	0	1	0	0	0	0	0	0	0	0	0	0	0	0	0	0	0	0	0	0	0	0	0	0	0	0	0	0	0	0	0	0	0	0	0	0	0	0	0	0	0	0	0	0	0	0	0
SPMP04_bin.29.fasta	0	0	0	1	1	0	0	0	0	0	1	0	1	0	0	1	0	0	0	0	0	0	1	0	0	0	1	0	0	1	0	0	0	0	0	1	0	0	1	1	1	0	0	0	0	0	0	0	1
SPMP04_bin.33.fasta	0	1	1	1	1	1	1	1	0	1	1	0	1	1	0	1	1	1	1	0	1	1	1	1	0	1	1	1	0	1	0	1	1	1	1	1	0	1	1	1	1	0	0	1	1	1	1	1	1
SPMP04_bin.44.fasta	0	0	0	1	0	0	0	0	0	1	0	0	0	0	0	0	0	0	0	0	0	0	0	0	0	1	1	0	0	0	0	0	0	0	0	0	0	0	0	0	0	0	0	0	0	0	0	0	0
SPMP04_bin.60.fasta	0	0	0	1	1	0	0	0	0	0	0	0	1	0	0	0	0	0	0	0	0	0	1	0	0	0	0	0	0	0	0	0	0	0	0	0	0	1	0	1	1	0	0	0	0	0	0	0	0
SPMP04_bin.62.fasta	0	0	0	1	0	0	0	0	0	0	0	0	0	0	0	0	0	0	0	0	0	0	0	0	0	1	0	0	0	0	0	0	0	0	0	0	0	0	0	0	0	0	0	0	0	0	0	0	0
SPMP04_bin.68.fasta	0	0	0	1	0	0	0	0	0	0	0	0	1	0	0	0	0	0	0	0	0	0	1	0	0	1	0	1	0	0	0	0	0	0	0	0	0	1	0	1	1	0	0	0	1	0	0	1	0
SPMP05_bin.122.fasta	0	0	1	1	1	1	0	0	0	1	1	0	1	1	0	0	1	1	0	0	1	1	1	0	0	1	1	1	1	1	1	0	0	0	0	1	1	1	1	1	1	0	0	1	1	0	1	1	1
SPMP05_bin.125.fasta	0	0	0	1	1	0	1	0	0	0	0	0	0	0	0	0	0	0	0	0	0	0	0	0	0	0	1	0	0	0	0	0	0	0	0	0	0	0	0	0	0	0	0	0	0	0	0	0	0
SPMP05_bin.143.fasta	0	0	0	0	1	1	0	0	0	0	0	0	0	0	0	0	0	0	0	1	1	0	0	1	0	0	0	0	0	0	1	0	1	0	0	0	1	0	0	1	0	0	1	0	0	0	0	0	0
SPMP05_bin.154.fasta	0	0	0	0	1	0	0	0	0	0	0	0	1	0	0	0	0	0	0	0	0	0	0	0	0	1	0	0	0	0	0	0	0	0	0	0	0	0	0	1	1	0	0	0	0	0	0	0	0
SPMP05_bin.157.fasta	0	0	1	1	1	0	0	0	0	0	1	1	0	0	1	1	0	0	0	1	0	1	1	1	0	1	0	1	0	0	0	0	0	1	0	1	0	1	1	1	0	0	0	1	0	0	0	0	1
SPMP05_bin.18.fasta	0	0	0	0	1	0	0	0	0	0	0	0	1	0	0	0	0	0	0	0	0	0	0	0	0	0	0	0	0	0	0	0	0	0	0	0	0	0	0	0	0	0	0	0	0	0	0	0	0
SPMP05_bin.70.fasta	0	0	0	1	1	0	0	0	0	0	0	0	0	0	0	0	0	0	0	0	0	0	0	0	0	0	0	0	0	0	0	0	0	0	0	0	0	0	0	1	0	0	0	0	0	0	0	0	0
SPMP05_bin.78.fasta	0	0	0	1	1	0	0	0	0	0	0	0	1	0	0	0	0	0	0	0	0	0	0	0	0	0	0	0	0	0	0	0	0	0	0	0	0	0	0	0	0	0	0	0	0	0	0	0	0
SPMP05_bin.8.fasta	0	0	1	0	1	0	0	0	0	0	0	0	0	0	0	0	0	0	0	0	0	0	0	0	0	0	0	1	0	0	0	0	0	0	0	0	0	0	0	1	1	0	0	0	1	0	0	0	1
SPMP05_bin.87.fasta	0	0	0	1	1	0	0	0	0	1	0	0	0	0	1	0	0	0	0	0	0	0	0	0	0	1	1	0	0	0	0	1	0	0	0	0	0	0	0	0	0	0	0	0	0	0	0	1	0
SPMP05_bin.88.fasta	0	0	1	1	1	0	0	0	0	0	1	0	1	0	1	0	0	0	0	0	1	0	1	0	0	1	0	1	0	0	1	0	0	0	0	1	0	1	0	1	1	0	0	0	0	0	0	1	1
SPMP05_bin.91.fasta	0	0	0	1	1	0	0	0	0	0	1	0	1	0	0	0	0	0	0	0	0	0	1	0	0	0	0	1	0	0	0	0	0	0	0	0	0	0	0	1	1	0	0	0	0	0	0	0	0
SPMP06_bin.16.fasta	0	0	0	0	1	1	1	0	0	0	1	0	1	0	0	0	0	0	0	0	0	0	1	0	0	1	0	0	0	0	0	0	1	0	0	0	1	1	0	0	0	0	0	0	0	0	0	1	1
SPMP06_bin.21.fasta	0	0	0	0	0	1	0	0	0	0	0	0	0	0	0	0	0	0	0	0	0	0	0	0	0	0	0	1	0	0	0	0	0	0	1	0	0	0	1	1	0	0	0	0	0	0	0	0	0
SPMP06_bin.30.fasta	0	0	0	1	1	1	0	0	0	0	0	0	0	0	1	0	1	0	1	1	1	1	1	0	0	1	0	0	0	1	0	0	1	0	0	0	1	1	0	1	1	0	0	0	1	0	0	1	1
SPMP06_bin.40.fasta	0	0	0	1	1	1	0	0	0	0	1	0	1	0	0	0	0	0	0	0	0	1	0	0	0	0	0	0	1	1	0	0	0	0	1	1	0	0	0	1	0	0	0	0	0	0	0	0	0
SPMP06_bin.48.fasta	0	1	0	0	1	1	1	0	0	1	1	0	1	1	1	1	1	1	0	0	0	1	1	1	1	1	1	1	0	1	1	1	1	0	0	1	1	1	1	1	1	0	1	1	1	1	1	1	1
SPMP06_bin.59.fasta	0	0	0	0	0	1	0	0	0	0	1	0	0	0	0	0	0	0	0	0	0	0	0	0	0	0	0	0	0	0	0	0	0	0	0	0	0	0	0	1	1	0	0	0	1	0	0	0	0
SPMP06_bin.6.fasta	0	0	1	0	0	1	1	0	0	1	0	0	0	0	0	0	1	0	0	0	0	1	1	0	0	1	0	0	0	0	0	0	0	0	0	0	0	1	0	1	1	0	0	0	0	0	0	0	1
SPMP06_bin.61.fasta	0	0	0	0	0	1	0	0	0	1	0	0	0	0	0	0	0	0	0	0	0	0	0	0	0	1	0	0	0	0	0	0	0	0	0	0	1	1	0	1	0	0	0	0	0	0	1	0	1
SPMP06_bin.88.fasta	0	0	0	0	0	1	0	0	0	0	0	0	0	0	0	0	0	0	0	0	0	0	0	0	0	0	0	0	0	0	0	0	0	0	0	0	0	0	0	0	0	0	0	0	0	0	0	0	0
SPMP06_bin.94.fasta	1	1	1	1	1	1	1	1	0	1	1	1	1	0	1	1	1	1	1	1	1	1	1	1	0	1	1	1	0	1	0	1	1	1	1	1	0	1	1	1	1	0	1	1	1	1	1	1	1
SPMP07_bin.28.fasta	0	0	0	0	0	1	1	0	0	0	0	0	0	0	0	1	0	0	0	0	0	0	0	0	0	1	1	1	0	0	0	0	0	0	0	0	0	0	0	0	0	0	0	0	0	0	0	0	0
SPMP07_bin.31.fasta	1	1	1	1	1	1	1	1	0	0	1	1	1	0	1	1	1	1	1	0	1	0	1	1	0	1	1	1	0	1	0	1	1	1	1	1	1	1	1	1	1	0	0	1	1	1	1	1	1
SPMP07_bin.35.fasta	0	1	1	1	1	1	1	1	0	1	1	1	1	1	1	1	1	1	1	1	1	1	1	1	1	1	1	1	1	1	0	1	1	1	1	1	1	1	1	1	1	1	1	1	1	1	1	1	1
SPMP07_bin.56.fasta	0	1	1	1	1	1	1	1	0	1	1	1	1	0	1	1	1	1	1	0	1	1	1	1	0	1	1	1	0	1	0	1	1	1	1	1	0	1	1	1	1	0	1	1	1	1	1	1	1
SPMP08_bin.14.fasta	0	1	1	1	1	1	1	1	0	1	0	0	1	0	1	1	1	1	1	0	1	1	1	1	0	1	1	1	0	1	0	1	1	1	1	1	0	1	1	1	1	0	1	1	1	1	1	1	1
SPMP08_bin.27.fasta	0	0	0	0	0	0	1	1	0	0	0	0	0	0	1	0	0	0	0	0	0	0	0	0	0	0	1	1	0	0	0	0	0	0	0	0	0	0	0	0	0	0	0	0	0	0	0	0	1
SPMP08_bin.30.fasta	0	0	0	0	1	0	0	1	0	0	0	0	0	0	0	0	0	0	0	0	0	0	0	0	0	0	0	0	0	0	0	0	0	0	0	0	0	0	0	0	0	0	0	0	0	0	0	0	0
SPMP08_bin.79.fasta	0	1	0	0	0	1	0	1	0	0	0	0	0	0	0	0	0	0	0	0	0	0	1	0	0	0	0	0	0	0	0	1	0	0	0	0	0	1	0	0	1	0	0	0	0	0	0	0	0
SPMP09_bin.20.fasta	0	0	0	0	0	0	0	0	1	0	0	0	0	0	0	0	0	0	0	0	0	0	0	0	0	0	0	0	0	0	0	0	0	0	0	0	0	0	0	0	0	0	0	0	0	0	0	0	0
SPMP09_bin.26.fasta	1	1	1	1	0	1	1	1	1	1	1	0	1	1	1	0	1	1	1	1	1	1	1	1	1	1	1	1	0	1	1	1	1	0	0	1	1	1	1	1	1	1	1	1	1	1	1	1	1
SPMP09_bin.37.fasta	0	0	0	0	0	0	0	0	1	0	0	1	0	0	0	0	1	1	0	1	0	0	1	0	1	0	1	0	1	0	0	0	0	0	0	0	1	0	0	0	0	1	1	1	0	0	0	0	0
SPMP09_bin.41.fasta	0	0	0	0	0	0	0	0	1	0	0	0	0	0	0	0	0	0	0	1	0	0	0	0	1	0	0	0	0	0	1	0	0	0	0	0	0	0	0	0	0	0	1	0	0	0	0	0	0
SPMP09_bin.5.fasta	0	1	0	0	0	1	0	0	1	0	1	0	0	0	0	0	0	0	0	1	0	0	0	0	0	0	0	0	0	0	1	0	1	0	0	1	0	1	0	0	0	0	0	0	0	0	0	0	0
SPMP09_bin.9.fasta	0	0	0	0	0	0	0	0	1	0	0	1	0	1	0	0	0	0	0	1	0	0	0	0	1	0	0	0	0	0	1	0	1	0	0	0	1	0	0	0	0	0	0	0	0	0	0	0	0
SPMP100_bin.100.fasta	0	0	0	0	0	1	0	0	0	0	1	0	1	0	0	0	0	0	0	0	0	1	1	0	0	0	0	1	0	0	0	0	0	0	0	0	0	0	0	0	0	0	0	0	0	0	0	0	1
SPMP100_bin.103.fasta	0	0	0	0	0	1	0	0	0	0	1	1	0	0	0	0	0	0	0	0	0	0	0	0	0	0	0	0	0	0	0	0	0	0	0	1	0	0	0	0	1	0	0	0	0	0	0	0	0
SPMP100_bin.111.fasta	0	0	0	0	0	0	0	0	0	0	1	0	0	0	0	0	0	0	0	0	0	0	0	0	0	0	0	0	0	0	0	0	0	0	0	0	0	0	0	0	0	0	0	0	0	0	0	0	0
SPMP100_bin.13.fasta	0	0	1	0	1	1	0	0	0	0	1	1	1	0	1	0	0	1	0	1	0	0	1	0	0	0	1	1	1	0	1	0	0	0	0	0	1	1	0	1	1	0	1	0	0	0	1	0	1
SPMP100_bin.15.fasta	0	0	1	0	1	0	0	0	0	0	1	1	1	0	0	0	0	0	0	0	0	0	0	0	0	0	0	1	0	0	0	0	0	0	0	1	0	0	0	1	1	0	0	0	1	0	0	0	0
SPMP100_bin.49.fasta	0	0	0	0	1	0	0	0	0	0	1	1	1	0	0	0	0	0	0	0	0	0	1	0	0	0	0	0	0	0	0	0	0	0	0	0	0	0	0	1	1	0	0	0	0	0	0	0	0
SPMP100_bin.54.fasta	0	0	0	0	0	0	0	0	0	0	1	0	0	0	0	0	0	0	0	0	0	0	0	0	0	0	0	0	0	0	0	0	0	0	0	0	0	0	0	0	0	0	0	0	0	0	0	0	0
SPMP100_bin.64.fasta	0	0	0	0	1	0	0	0	0	0	1	1	0	0	0	1	0	0	0	0	0	0	0	0	0	0	1	0	0	0	0	0	0	0	0	0	0	1	1	0	0	0	0	0	0	0	0	0	0
SPMP100_bin.72.fasta	0	0	0	0	0	1	1	0	0	0	1	0	0	0	1	0	1	1	0	1	0	1	0	1	0	0	0	0	1	1	1	1	0	1	0	0	0	0	0	0	0	0	0	0	0	0	0	0	0
SPMP100_bin.80.fasta	0	0	1	1	1	1	0	0	0	1	1	0	1	0	0	1	1	1	0	0	0	1	1	1	0	1	1	1	0	0	1	0	0	0	1	1	1	1	1	1	1	0	0	1	1	0	1	1	1
SPMP100_bin.85.fasta	0	0	1	1	1	1	1	0	0	1	1	1	1	0	1	1	1	1	1	0	1	1	1	1	0	1	1	1	0	1	0	0	0	1	1	1	0	1	1	1	1	0	0	0	1	1	1	1	1
SPMP101_bin.1.fasta	0	0	1	0	1	0	1	0	0	1	0	1	0	0	0	1	1	0	0	0	0	0	0	0	0	0	1	1	0	0	0	0	0	0	0	1	0	1	0	0	1	0	0	0	0	0	0	1	1
SPMP101_bin.10.fasta	0	0	0	0	0	1	0	0	0	0	0	1	0	0	1	1	0	0	0	0	0	0	1	0	0	1	0	0	0	0	0	0	0	0	1	0	0	0	0	0	1	0	0	0	0	0	0	0	1
SPMP101_bin.15.fasta	0	0	0	0	0	0	0	0	0	0	1	1	0	1	0	0	0	0	0	0	0	0	0	0	0	0	0	0	0	0	0	0	0	0	0	0	0	0	0	0	0	0	0	0	0	0	0	0	0
SPMP101_bin.2.fasta	0	0	1	0	0	0	0	0	0	0	0	1	1	0	0	0	1	0	0	0	0	0	0	0	0	0	0	0	0	0	0	0	0	0	0	0	0	1	0	0	1	0	0	0	0	0	0	0	0
SPMP101_bin.35.fasta	0	0	0	0	0	0	0	0	0	0	1	1	1	0	0	0	0	0	0	0	0	1	0	0	0	0	1	0	0	0	0	0	0	0	0	1	0	0	1	0	0	0	0	0	0	0	1	0	0
SPMP101_bin.41.fasta	0	0	0	0	0	0	0	0	0	0	0	1	0	0	0	0	0	0	0	0	0	0	0	0	0	0	1	0	0	0	0	0	0	0	0	0	0	0	0	0	0	0	0	0	0	0	0	0	0
SPMP101_bin.55.fasta	0	1	1	1	1	1	1	1	1	1	1	1	1	1	1	1	1	1	1	1	1	1	1	1	1	1	1	1	1	1	1	1	1	1	1	1	1	1	1	1	1	1	1	1	1	1	1	1	1
SPMP101_bin.9.fasta	0	0	0	0	0	0	0	0	0	0	0	1	0	0	0	0	0	0	0	0	0	0	0	0	0	0	0	0	0	0	0	0	0	1	0	0	0	0	0	0	0	0	0	0	0	0	0	0	0
SPMP102_bin.1.fasta	0	0	0	0	1	0	0	0	0	0	0	0	1	0	0	0	0	0	0	0	0	0	0	0	0	0	0	1	0	0	0	0	0	0	0	0	0	0	0	0	0	0	0	0	0	0	0	0	0
SPMP102_bin.103.fasta	0	0	0	0	0	1	0	0	0	0	0	0	1	0	0	0	0	1	0	0	0	1	0	1	0	0	0	0	1	1	0	0	0	0	1	0	0	0	0	0	1	0	0	1	0	0	0	0	1
SPMP102_bin.105.fasta	0	0	0	0	0	0	0	0	0	0	0	0	1	0	0	0	0	0	0	0	0	0	0	0	0	0	0	0	0	0	0	0	0	0	0	0	0	0	0	0	0	0	0	0	0	0	0	0	0
SPMP102_bin.106.fasta	0	0	0	0	0	0	0	0	0	0	0	0	1	0	0	0	0	0	0	0	0	0	0	0	0	0	0	0	0	0	0	0	0	0	0	0	0	0	0	0	0	0	0	0	0	0	0	0	0
SPMP102_bin.11.fasta	0	0	0	0	0	0	0	0	0	0	0	0	1	0	0	1	0	0	0	0	0	0	0	0	0	0	0	1	0	0	0	0	0	0	0	0	0	1	0	1	0	0	0	0	0	0	0	1	0
SPMP102_bin.114.fasta	0	0	0	0	0	0	0	0	0	0	0	0	1	0	0	1	1	0	0	0	1	0	0	0	0	1	1	0	1	1	0	1	0	0	0	0	0	1	0	0	0	0	0	0	0	0	0	0	0
SPMP102_bin.116.fasta	0	0	0	0	1	0	0	0	0	0	0	0	1	0	0	0	0	0	0	0	0	0	1	0	0	0	0	0	0	0	0	0	0	0	0	0	0	0	0	1	1	0	0	0	0	0	0	0	0
SPMP102_bin.119.fasta	0	0	0	0	0	0	0	0	0	0	0	0	1	0	0	0	0	0	0	0	0	0	0	0	0	0	0	0	0	0	0	0	0	0	0	0	0	0	0	0	1	0	0	0	0	0	0	0	0
SPMP102_bin.121.fasta	0	1	1	1	1	1	1	1	0	1	1	0	1	0	1	1	1	1	1	0	1	1	1	1	0	1	1	1	0	1	0	1	1	1	1	1	0	1	1	1	1	0	1	1	1	1	1	1	1
SPMP102_bin.122.fasta	0	0	0	0	0	0	0	0	0	0	0	0	1	0	0	0	0	0	0	0	0	0	0	0	0	0	0	0	0	0	0	0	0	0	0	0	0	0	0	0	0	0	0	0	0	0	0	0	0
SPMP102_bin.123.fasta	0	0	0	1	1	0	0	0	0	0	0	0	1	0	0	0	0	0	0	0	0	0	0	0	0	0	0	0	0	0	0	0	0	0	0	0	0	0	0	0	0	0	0	0	0	0	0	0	0
SPMP102_bin.13.fasta	0	0	0	0	0	0	0	0	0	0	0	0	1	0	0	0	0	0	0	0	0	0	0	0	0	0	0	0	0	0	0	0	0	0	0	0	0	0	0	0	0	0	0	0	0	0	0	0	0
SPMP102_bin.132.fasta	0	0	0	0	0	0	0	0	0	0	0	1	1	0	0	0	0	0	0	0	0	0	1	0	0	0	0	0	0	0	0	0	0	0	0	0	0	0	0	1	1	0	0	0	0	0	0	0	0
SPMP102_bin.141.fasta	0	0	0	0	0	0	0	0	0	0	0	0	1	0	0	0	0	0	0	0	0	0	0	0	0	0	0	0	0	0	0	0	0	0	0	0	0	0	0	0	0	0	0	0	0	0	0	0	0
SPMP102_bin.143.fasta	0	0	0	0	1	0	0	0	0	0	0	0	1	0	0	0	0	0	0	0	0	0	0	0	0	0	0	0	0	0	0	0	0	0	0	0	0	1	0	1	0	0	0	0	0	0	0	0	0
SPMP102_bin.144.fasta	0	0	0	0	0	0	0	0	0	0	0	0	1	0	0	0	0	0	0	0	0	0	0	0	0	0	0	0	0	0	0	0	0	0	0	0	0	0	0	0	0	0	0	0	0	0	0	0	0
SPMP102_bin.148.fasta	0	0	0	0	0	0	0	0	0	0	0	0	1	0	0	0	0	0	0	0	0	0	0	0	0	0	0	0	0	0	0	0	0	0	0	0	0	0	0	0	0	0	0	0	0	0	0	0	0
SPMP102_bin.18.fasta	0	0	0	0	1	0	0	0	0	0	0	0	1	0	0	0	0	0	0	0	0	0	0	0	0	0	0	0	0	0	0	0	0	0	0	0	0	1	0	0	1	0	0	0	0	0	0	0	0
SPMP102_bin.21.fasta	0	0	0	0	0	0	0	0	0	0	1	0	1	0	0	0	0	0	0	0	0	0	0	0	0	0	0	0	0	0	0	0	0	0	0	0	0	0	0	0	0	0	0	0	0	0	0	0	0
SPMP102_bin.37.fasta	0	0	0	0	1	0	0	0	0	0	0	0	1	0	0	0	0	0	0	0	0	0	0	0	0	0	0	0	0	0	0	0	0	0	0	0	0	0	0	0	1	0	0	0	0	0	0	0	0
SPMP102_bin.43.fasta	0	0	0	0	1	0	0	0	0	0	0	0	1	0	0	0	0	0	0	0	0	0	1	0	0	0	0	0	0	0	0	0	0	0	0	0	0	0	0	0	0	0	1	0	0	0	0	0	0
SPMP102_bin.48.fasta	0	0	0	0	0	0	0	0	0	0	0	0	1	0	0	0	0	0	0	0	0	0	0	0	0	0	0	0	0	0	0	0	0	0	0	0	0	0	0	1	0	0	0	0	0	0	0	0	0
SPMP102_bin.49.fasta	0	0	0	0	0	0	0	0	0	0	0	0	1	0	0	0	0	0	0	0	0	0	0	0	0	0	0	0	0	0	0	0	0	0	0	0	0	0	0	0	0	0	0	0	0	0	0	0	0
SPMP102_bin.53.fasta	0	0	0	0	1	0	0	0	0	0	0	1	1	0	0	0	0	0	0	0	0	0	1	0	0	1	0	0	0	0	0	0	0	0	1	0	0	1	0	1	1	0	0	0	0	0	0	0	0
SPMP102_bin.59.fasta	0	0	0	0	1	0	0	0	0	0	0	0	1	0	0	0	0	0	0	0	0	0	1	0	0	0	0	1	0	0	0	0	0	0	0	0	0	0	0	1	1	0	0	0	0	0	0	0	0
SPMP102_bin.61.fasta	0	0	0	0	0	0	0	0	0	0	0	0	1	0	0	0	0	0	0	0	0	0	0	0	0	0	0	0	0	0	0	0	0	0	0	0	0	0	0	0	0	0	0	0	0	0	0	0	0
SPMP102_bin.67.fasta	0	0	0	0	0	0	0	0	0	0	0	0	1	0	0	0	0	0	0	0	0	0	0	0	0	0	0	0	0	0	0	0	0	0	0	0	0	0	0	0	0	0	0	0	0	0	0	0	0
SPMP102_bin.7.fasta	0	0	0	0	1	0	0	0	0	0	0	0	1	0	0	0	0	0	0	0	0	0	1	0	0	0	0	1	0	0	0	0	0	0	0	1	0	0	0	0	0	0	0	0	0	0	0	0	0
SPMP102_bin.73.fasta	0	0	0	0	0	0	0	0	0	0	0	1	1	0	0	0	0	0	0	0	0	0	1	0	0	1	0	0	0	0	0	0	0	0	0	0	0	0	0	1	0	0	0	0	0	0	0	0	0
SPMP102_bin.75.fasta	0	0	0	0	0	1	1	0	0	0	0	0	1	0	0	0	0	0	0	0	0	0	0	0	0	0	0	0	0	0	0	0	0	0	0	0	0	0	0	0	0	0	0	0	0	0	0	0	0
SPMP102_bin.80.fasta	0	0	0	0	1	0	0	0	0	0	0	0	1	0	0	0	0	0	0	0	0	0	0	0	0	0	0	0	0	0	0	0	0	0	0	0	0	0	0	1	0	0	0	0	0	0	0	0	0
SPMP102_bin.88.fasta	0	0	0	0	1	0	0	0	0	0	0	0	1	0	0	0	0	0	0	0	0	0	1	0	0	0	0	0	0	0	0	0	0	0	0	0	0	0	0	1	1	0	0	0	0	0	0	0	0
SPMP102_bin.89.fasta	0	0	0	0	0	0	0	0	0	0	1	0	1	0	0	0	0	0	0	0	0	0	1	0	0	0	0	0	0	0	0	0	0	0	0	1	0	1	0	1	0	0	0	0	0	0	0	0	0
SPMP102_bin.90.fasta	0	0	0	0	1	0	0	0	0	0	0	0	1	0	0	0	0	0	0	0	0	0	0	0	0	0	0	1	0	0	0	0	0	0	0	0	0	0	0	1	1	0	0	0	0	0	0	0	0
SPMP102_bin.99.fasta	0	0	0	0	0	0	0	0	0	0	0	0	1	0	0	0	0	0	0	0	0	0	0	0	0	0	0	0	0	0	0	0	0	0	0	0	0	0	0	0	0	0	0	0	0	0	0	0	0
SPMP103_bin.16.fasta	0	0	1	0	0	0	0	0	0	0	0	1	0	1	0	0	0	0	0	1	0	0	1	0	0	0	0	0	0	1	0	0	0	0	0	0	0	0	0	0	0	0	0	0	0	0	0	0	0
SPMP103_bin.29.fasta	0	0	0	0	0	0	0	0	1	0	0	1	0	1	0	0	0	1	0	1	0	0	0	0	1	0	0	1	0	1	1	0	0	0	0	0	0	0	0	0	0	0	0	0	1	1	0	0	0
SPMP103_bin.30.fasta	0	0	0	0	0	1	0	0	0	0	0	1	0	1	0	0	0	0	0	0	0	0	0	0	0	0	0	0	0	0	0	0	0	0	0	0	0	0	0	0	0	0	0	0	0	0	0	0	0
SPMP103_bin.34.fasta	0	0	0	0	1	0	0	0	0	0	0	0	0	1	0	0	0	0	0	1	1	0	0	0	1	0	0	1	0	1	0	0	1	0	1	0	0	1	1	1	1	0	0	0	1	1	0	1	1
SPMP103_bin.38.fasta	0	0	0	0	0	0	0	0	0	0	0	0	0	1	0	0	0	0	0	0	0	0	0	0	0	0	0	0	1	0	0	0	0	0	0	0	0	0	0	0	0	0	0	0	0	0	1	0	0
SPMP103_bin.41.fasta	0	1	1	1	1	1	1	1	0	1	1	1	1	1	1	1	1	1	1	1	1	1	1	1	1	1	1	1	1	1	0	1	1	1	1	1	1	1	1	1	1	1	1	1	1	1	1	1	1
SPMP103_bin.43.fasta	1	0	0	0	0	0	0	0	0	0	0	1	1	1	0	0	0	0	0	1	0	0	0	0	0	0	0	0	0	0	0	0	0	0	0	0	0	0	0	0	0	0	0	0	0	0	0	1	0
SPMP103_bin.7.fasta	0	0	0	0	0	0	0	0	0	0	0	0	0	1	0	0	0	0	0	0	0	0	0	0	1	0	0	0	0	0	1	0	1	0	0	0	1	0	0	0	0	0	1	1	0	0	0	0	0
SPMP104_bin.12.fasta	0	0	0	0	0	0	0	0	0	0	0	0	0	0	1	0	0	0	0	0	0	0	0	0	0	0	0	0	0	0	0	0	0	0	0	0	0	0	0	0	0	0	0	0	0	0	0	0	0
SPMP105_bin.26.fasta	0	1	1	1	1	1	1	1	0	1	1	0	1	0	1	1	1	1	1	0	1	1	1	1	0	1	1	1	1	1	0	1	1	1	1	1	0	1	1	1	1	0	1	1	1	1	1	1	1
SPMP105_bin.7.fasta	0	0	0	0	1	0	0	0	0	0	0	0	0	0	1	1	0	0	0	0	0	0	0	0	0	0	0	0	0	0	0	0	0	0	0	0	0	0	0	0	0	0	0	0	0	0	0	0	0
SPMP106_bin.113.fasta	0	1	1	0	1	1	1	1	0	1	1	0	0	1	1	0	1	1	0	1	1	1	1	1	0	0	1	1	1	1	1	1	0	0	0	0	0	0	0	1	0	1	1	1	1	1	0	0	1
SPMP106_bin.48.fasta	0	0	0	0	0	0	0	0	0	0	0	0	0	0	0	0	1	0	0	0	0	1	0	0	0	0	0	0	0	0	0	0	0	0	0	0	0	0	0	0	0	0	0	0	0	0	1	0	0
SPMP106_bin.49.fasta	1	0	1	0	1	0	0	0	0	1	0	0	0	0	0	1	1	0	1	0	0	0	0	0	0	0	0	1	0	0	0	0	0	1	0	1	0	0	0	0	0	1	0	0	0	0	0	0	0
SPMP106_bin.55.fasta	0	0	0	0	0	0	0	0	0	0	0	0	1	0	0	0	1	0	0	0	0	0	1	0	0	0	0	0	0	0	0	0	0	0	0	0	0	0	0	1	1	0	0	0	0	0	0	0	0
SPMP106_bin.7.fasta	0	0	1	1	1	1	0	0	0	1	1	1	1	0	0	1	1	1	1	0	1	1	1	0	0	1	1	1	1	1	0	1	1	1	1	1	0	1	1	1	1	1	0	0	0	1	0	1	1
SPMP106_bin.90.fasta	1	0	0	0	0	0	0	0	0	0	0	0	0	0	0	0	1	0	0	0	0	0	0	0	0	0	0	0	0	0	0	0	1	0	0	0	0	0	0	0	0	0	0	0	0	0	0	0	0
SPMP107_bin.68.fasta	0	0	0	0	0	0	0	0	0	0	0	0	0	0	0	0	1	1	0	0	0	0	0	0	0	0	0	0	0	0	0	0	0	0	0	0	0	0	0	0	0	0	0	0	0	0	1	0	0
SPMP109_bin.30.fasta	0	0	1	1	1	0	1	1	0	1	0	0	0	0	0	1	1	1	1	1	0	0	1	1	1	0	1	0	1	0	0	0	1	1	0	0	0	0	0	0	1	0	1	0	0	1	0	1	1
SPMP10_bin.21.fasta	1	1	1	1	1	1	1	1	0	1	1	1	1	0	1	1	1	1	1	0	1	0	1	1	0	1	1	1	0	1	0	1	1	1	1	1	1	1	1	1	1	0	0	1	1	1	1	1	1
SPMP10_bin.42.fasta	0	1	1	1	1	1	1	1	0	1	1	1	1	1	1	1	1	1	1	1	1	1	1	1	1	1	1	1	1	1	1	1	1	1	1	1	1	1	1	1	1	1	1	1	1	1	1	1	1
SPMP10_bin.43.fasta	0	0	0	0	0	1	0	0	0	1	1	0	0	0	1	0	0	0	0	0	0	0	0	0	0	0	0	0	0	1	0	0	0	0	0	0	0	0	0	0	0	0	1	1	0	0	1	0	0
SPMP10_bin.65.fasta	0	0	1	1	1	0	1	1	0	1	1	1	0	1	0	1	1	1	1	1	1	0	1	1	0	1	1	1	1	1	0	0	1	0	1	1	1	0	0	1	1	0	1	1	1	1	0	1	1
SPMP11_bin.113.fasta	0	0	0	0	0	0	0	0	0	0	0	0	0	0	0	0	0	0	0	0	1	0	0	0	0	0	0	0	0	0	0	0	0	0	0	0	0	0	0	0	0	0	0	0	0	0	0	0	0
SPMP11_bin.46.fasta	0	0	0	0	0	0	0	0	0	0	0	0	0	0	0	0	0	0	0	0	1	0	0	0	0	0	0	0	0	0	0	0	0	0	0	0	0	0	0	0	0	0	0	0	0	0	0	0	0
SPMP11_bin.53.fasta	0	0	1	0	1	0	0	0	0	0	0	1	1	1	1	1	1	1	1	1	1	1	1	1	0	0	1	1	1	1	0	1	1	0	1	1	0	0	0	1	1	0	0	1	1	1	1	1	1
SPMP11_bin.59.fasta	0	1	1	1	0	0	1	1	0	1	0	0	0	0	1	1	1	1	1	1	1	1	1	1	0	1	1	1	0	1	0	1	1	1	1	1	0	1	1	0	1	0	1	1	1	1	1	1	1
SPMP11_bin.88.fasta	0	0	0	0	0	0	0	0	0	0	1	1	1	0	0	0	0	0	1	0	1	1	0	1	0	0	1	0	0	0	0	0	0	0	0	0	1	1	1	0	0	0	0	0	0	0	0	0	0
SPMP11_bin.9.fasta	0	0	0	0	0	0	0	0	0	0	0	0	0	0	0	0	0	0	0	0	1	0	0	0	0	0	0	0	0	0	0	0	0	0	0	0	0	0	0	0	0	0	0	0	0	0	0	0	0
SPMP12_bin.19.fasta	1	1	1	1	1	1	1	1	0	0	1	1	1	0	1	1	1	1	1	0	1	1	1	1	0	1	1	1	0	1	0	1	1	1	1	1	1	1	1	1	1	0	0	1	1	1	1	1	1
SPMP12_bin.33.fasta	0	0	0	0	1	0	0	0	0	0	0	0	0	0	0	0	0	0	0	0	0	1	0	0	0	0	1	0	0	0	0	0	0	0	0	0	0	0	0	0	1	0	0	0	0	0	0	0	0
SPMP12_bin.36.fasta	0	0	0	0	0	0	0	0	0	0	0	0	0	0	0	0	0	0	0	1	0	1	0	0	0	0	0	0	0	0	0	0	0	0	0	0	0	0	0	0	0	0	0	0	0	0	0	0	0
SPMP12_bin.82.fasta	0	0	0	1	0	0	0	0	0	0	0	1	0	0	1	1	1	0	0	0	0	1	0	1	0	1	0	1	0	0	0	0	0	0	1	0	0	0	1	0	1	0	0	0	0	1	0	1	1
SPMP13_bin.113.fasta	0	0	0	0	0	1	0	0	0	0	1	1	0	1	1	0	0	0	0	1	0	0	1	0	0	1	0	0	1	0	1	0	0	0	0	0	1	1	0	0	0	0	0	0	1	0	0	0	1
SPMP13_bin.16.fasta	0	0	0	0	1	0	0	0	0	0	0	0	1	0	0	0	0	0	0	0	0	0	1	0	0	1	0	0	0	0	0	0	0	0	0	1	0	0	0	1	1	0	0	0	0	0	0	1	0
SPMP13_bin.31.fasta	0	0	1	1	1	0	0	0	0	0	0	0	1	0	0	0	0	0	0	0	0	0	1	0	0	1	0	1	0	0	0	0	0	0	0	0	0	1	0	1	1	0	0	0	0	0	0	1	1
SPMP13_bin.81.fasta	0	0	0	0	0	0	0	0	0	0	0	0	1	0	0	0	0	0	0	0	0	0	1	0	0	0	0	0	0	0	0	0	0	0	0	0	1	0	0	1	0	0	0	0	0	0	0	0	1
SPMP13_bin.91.fasta	0	1	0	0	0	1	0	1	0	0	0	0	0	0	1	0	1	1	0	0	1	0	1	0	1	0	0	0	0	0	1	0	0	0	0	0	1	0	0	0	0	0	0	1	0	1	0	0	1
SPMP13_bin.94.fasta	0	0	0	0	0	0	0	0	0	0	0	0	1	0	0	0	0	0	0	0	0	0	1	0	0	0	0	0	0	0	0	0	0	0	0	0	0	0	0	0	0	0	0	0	0	0	0	0	0
SPMP14_bin.33.fasta	0	0	1	0	0	0	0	0	0	0	0	0	1	0	0	0	0	1	0	0	1	0	0	1	1	0	0	0	0	1	0	0	0	0	0	0	0	1	0	0	0	0	0	0	0	1	0	0	1
SPMP14_bin.43.fasta	0	1	1	1	1	1	1	1	0	1	1	1	1	0	1	1	1	1	1	1	1	1	1	1	1	1	1	1	1	1	1	1	1	1	1	1	1	1	1	1	1	1	1	1	1	1	1	1	1
SPMP14_bin.78.fasta	1	0	0	0	0	0	0	0	0	0	0	0	0	0	1	0	0	0	0	0	1	0	0	1	0	1	0	0	0	0	0	0	0	0	1	1	0	0	0	0	1	0	0	0	0	0	0	1	0
SPMP14_bin.84.fasta	0	0	1	1	1	0	1	1	0	1	0	0	1	1	1	1	1	0	0	1	0	0	1	1	1	1	1	0	1	0	0	0	0	0	1	0	0	1	0	1	0	0	0	0	1	1	1	1	1
SPMP14_bin.89.fasta	0	0	1	0	0	0	1	0	0	0	0	0	0	0	1	1	0	1	1	0	1	0	0	1	0	1	0	1	1	1	0	1	0	0	0	0	0	1	0	0	0	0	0	0	1	1	1	0	1
SPMP15_bin.12.fasta	0	0	0	0	0	0	0	0	0	0	0	0	0	0	0	1	0	0	0	0	0	0	0	0	1	0	1	0	0	0	0	0	0	0	0	0	0	0	0	0	0	0	0	0	0	0	0	0	0
SPMP15_bin.16.fasta	0	1	1	1	1	1	1	1	0	1	1	1	1	0	1	1	1	1	1	1	1	1	1	1	1	1	1	1	1	1	0	1	1	1	1	1	1	1	1	1	1	1	1	1	1	1	1	1	1
SPMP15_bin.24.fasta	1	1	1	1	1	1	1	0	1	1	1	0	1	1	1	0	1	1	1	0	1	1	1	1	1	1	1	1	0	1	1	1	1	0	0	0	1	1	1	1	1	0	1	1	1	1	1	1	1
SPMP15_bin.26.fasta	0	1	0	1	0	0	0	1	0	1	0	0	0	0	0	0	0	1	0	0	0	0	0	0	1	0	0	0	0	0	0	1	0	0	1	0	0	0	0	0	0	0	0	0	1	0	1	1	0
SPMP15_bin.27.fasta	0	0	0	0	0	0	0	0	1	0	0	0	0	1	0	0	0	1	0	0	0	0	0	0	1	0	0	0	0	0	0	0	0	0	0	0	0	0	0	0	0	1	1	1	0	0	0	0	0
SPMP15_bin.32.fasta	0	0	0	0	0	0	0	0	1	0	0	0	0	0	0	0	0	0	0	1	0	0	0	0	1	0	0	0	0	0	1	0	1	0	0	0	0	0	0	0	0	0	1	1	0	0	0	0	0
SPMP15_bin.39.fasta	0	0	0	0	0	0	0	0	1	0	0	0	0	0	0	0	0	0	0	0	0	0	0	0	1	0	0	0	1	0	1	0	0	0	0	0	0	0	0	0	0	0	1	0	0	0	0	0	0
SPMP15_bin.4.fasta	0	1	0	0	1	1	1	0	0	0	1	1	0	0	0	1	0	1	0	0	0	0	1	1	1	0	1	1	1	1	0	0	1	1	0	0	0	1	1	1	1	1	0	0	1	0	1	0	1
SPMP15_bin.41.fasta	0	0	0	0	0	0	0	0	0	0	0	0	0	0	0	0	0	0	0	0	0	0	0	0	1	0	0	0	0	0	1	0	0	0	0	0	1	0	0	0	0	0	1	1	0	0	0	0	0
SPMP15_bin.45.fasta	0	1	1	0	0	0	0	0	1	0	0	1	0	0	0	0	0	0	0	1	0	0	0	0	1	0	0	0	1	0	0	0	1	0	0	0	1	0	1	0	0	1	1	1	1	1	0	0	0
SPMP15_bin.50.fasta	0	1	1	0	1	1	1	0	1	1	1	0	0	1	1	0	1	1	1	1	0	1	0	1	1	1	1	0	1	1	1	1	1	0	0	0	1	1	1	0	0	1	1	1	0	1	1	1	1
SPMP15_bin.6.fasta	1	0	0	0	0	0	0	0	1	0	0	0	0	1	0	0	0	0	0	0	0	0	0	0	1	0	0	0	0	0	0	0	0	0	0	0	0	0	0	0	0	0	1	0	0	0	0	0	0
SPMP16_bin.4.fasta	0	0	0	1	0	0	0	0	0	0	0	0	1	0	0	0	0	0	0	0	0	0	0	0	0	1	0	0	0	0	0	0	0	0	0	0	0	0	0	1	0	0	0	0	0	0	1	0	0
SPMP16_bin.40.fasta	0	0	1	1	1	0	0	0	0	0	0	0	0	0	0	0	0	0	0	0	0	0	0	0	0	1	0	0	0	0	0	0	0	0	0	0	0	1	0	0	0	0	0	0	0	0	0	0	0
SPMP16_bin.88.fasta	0	0	0	0	0	0	0	0	0	1	0	0	0	0	0	0	0	0	0	0	0	0	0	0	0	1	0	0	0	0	0	0	0	0	0	0	0	0	0	0	0	0	0	0	0	0	0	0	0
SPMP16_bin.95.fasta	0	0	0	0	1	0	0	0	0	0	1	0	0	0	0	0	0	0	0	0	0	0	0	0	0	1	0	1	0	0	0	0	0	0	0	1	0	1	0	0	0	0	0	0	0	0	0	0	0
SPMP17_bin.27.fasta	0	0	0	0	0	0	0	0	0	0	0	0	0	0	0	0	0	0	0	0	0	0	0	0	0	0	1	0	0	0	0	1	0	0	0	0	0	0	0	0	0	0	0	0	0	0	0	0	0
SPMP17_bin.38.fasta	0	0	0	0	0	0	0	0	0	1	0	0	0	1	0	0	0	1	1	0	0	0	0	0	0	0	1	0	0	0	0	1	0	0	0	0	0	0	0	0	0	0	0	0	0	0	0	0	0
SPMP17_bin.39.fasta	1	0	0	1	0	0	0	0	0	0	0	1	0	0	1	1	0	0	0	0	0	0	0	1	0	1	1	1	0	0	0	0	0	0	1	0	0	1	1	0	1	0	0	0	0	1	0	1	1
SPMP17_bin.66.fasta	0	0	0	1	1	0	1	0	0	1	0	1	0	0	0	1	0	0	0	0	0	0	1	0	0	0	1	0	0	0	0	0	0	0	0	0	0	0	0	0	0	0	0	0	0	0	0	0	1
SPMP17_bin.75.fasta	0	0	0	0	0	0	0	0	0	0	0	0	0	0	0	0	0	0	0	0	0	0	0	0	0	0	1	0	0	0	0	0	0	0	0	0	0	0	0	0	0	1	0	0	0	0	0	0	0
SPMP18_bin.110.fasta	0	0	1	0	0	0	0	0	0	0	0	1	1	1	0	0	0	0	0	0	0	0	0	0	0	0	0	1	0	0	0	0	0	0	0	0	0	0	0	1	0	0	0	0	1	1	0	0	0
SPMP18_bin.122.fasta	0	0	0	0	1	0	0	0	0	0	0	0	0	0	0	0	0	0	0	0	0	0	0	0	0	0	0	1	0	0	0	0	0	0	0	0	0	0	0	0	0	0	0	0	0	0	0	0	0
SPMP18_bin.127.fasta	1	1	0	1	0	1	1	1	0	1	1	1	0	1	0	1	0	1	0	0	0	1	1	0	1	0	0	1	0	1	0	1	0	1	1	0	0	1	0	1	1	0	0	1	1	0	1	1	0
SPMP18_bin.129.fasta	0	0	0	0	0	0	0	0	0	0	0	0	0	0	0	0	0	0	0	0	0	0	0	0	0	0	0	1	0	0	0	0	0	0	0	0	0	0	0	0	0	0	0	0	0	0	0	0	0
SPMP18_bin.133.fasta	0	0	0	0	0	0	0	0	0	0	0	0	0	0	0	0	0	0	0	0	0	0	0	0	0	0	0	1	0	0	0	0	0	0	0	0	0	0	0	0	0	0	0	0	0	0	0	0	0
SPMP18_bin.137.fasta	0	0	1	0	1	0	0	0	0	0	0	1	1	0	0	0	0	1	0	1	0	0	1	0	0	0	1	1	0	0	0	0	0	0	0	1	0	1	0	0	1	0	0	0	1	1	1	0	1
SPMP18_bin.157.fasta	0	0	0	0	0	0	0	0	0	0	0	1	0	0	1	1	1	1	1	1	0	0	1	0	1	0	0	1	1	1	0	0	0	0	1	0	0	0	0	1	1	0	1	0	1	1	1	0	0
SPMP18_bin.17.fasta	0	0	0	0	0	0	0	0	0	0	0	0	0	0	0	0	0	0	0	0	0	0	0	0	0	0	0	1	0	0	0	0	0	0	0	0	0	0	0	0	0	0	0	0	0	0	0	0	0
SPMP18_bin.41.fasta	0	0	1	0	0	0	0	0	0	0	0	0	1	0	0	0	0	1	0	0	0	0	0	0	0	0	0	1	0	0	0	0	1	0	0	0	0	0	0	1	1	0	0	0	1	0	0	0	1
SPMP18_bin.44.fasta	0	0	1	0	1	0	0	0	0	0	0	0	1	0	0	0	0	0	0	0	0	0	0	0	0	0	0	1	0	0	0	0	0	0	0	0	0	0	0	0	1	0	0	0	0	0	0	0	0
SPMP18_bin.54.fasta	0	0	1	0	0	0	0	0	0	0	0	0	1	0	1	0	0	1	0	1	1	0	1	1	0	0	0	1	1	0	0	0	1	1	1	0	0	0	0	0	0	1	0	0	1	1	0	0	1
SPMP18_bin.65.fasta	0	0	0	0	0	0	0	0	0	0	0	0	0	0	0	0	0	0	0	0	0	0	0	0	0	0	0	1	0	0	0	0	0	0	0	0	0	0	0	0	0	0	0	0	0	0	0	0	1
SPMP18_bin.66.fasta	0	0	0	0	0	0	0	0	0	0	0	0	0	0	0	0	0	0	0	0	0	0	0	0	0	0	0	1	0	1	0	1	0	1	0	0	0	0	0	0	0	0	0	0	0	0	0	0	0
SPMP18_bin.7.fasta	0	0	1	0	0	0	0	0	0	0	1	0	1	0	0	0	0	0	0	0	0	1	0	0	0	0	0	1	0	0	0	0	1	1	0	0	0	1	0	1	1	0	0	0	0	1	0	0	0
SPMP18_bin.73.fasta	0	0	0	0	0	0	0	0	0	0	0	0	1	0	0	0	0	0	0	0	0	0	0	0	0	0	0	1	0	0	0	0	0	0	0	0	0	0	0	0	0	0	0	0	1	0	0	0	0
SPMP18_bin.76.fasta	0	0	0	0	0	0	0	0	0	0	0	0	0	0	0	0	0	0	0	0	0	0	0	0	0	0	0	1	0	0	0	0	0	0	0	0	0	0	0	0	0	0	0	0	0	0	0	0	0
SPMP18_bin.77.fasta	0	0	0	0	0	0	0	0	0	0	0	0	0	0	0	0	0	0	0	0	0	0	0	0	0	0	0	1	0	0	0	0	0	0	0	0	0	0	0	0	0	0	0	0	0	0	0	0	0
SPMP18_bin.80.fasta	0	0	0	0	0	0	0	0	0	0	0	0	0	0	0	0	0	0	0	0	0	0	0	0	0	0	0	1	0	0	0	0	0	0	0	0	0	0	0	0	0	0	1	0	0	0	0	0	0
SPMP19_bin.23.fasta	0	0	0	0	0	0	0	0	0	0	0	0	0	0	0	0	0	0	0	0	0	0	0	0	0	0	0	0	1	0	0	0	0	0	0	0	0	0	0	0	0	0	0	0	0	0	0	0	0
SPMP19_bin.38.fasta	0	0	0	0	0	0	0	0	0	0	0	0	0	0	0	0	0	0	0	0	0	0	0	0	0	0	0	0	1	0	0	0	0	0	0	0	0	0	0	0	0	0	0	0	0	0	0	0	0
SPMP20_bin.12.fasta	0	0	0	0	0	0	0	0	0	0	0	0	0	0	0	0	0	0	0	0	0	0	0	0	0	0	0	0	0	1	0	0	0	0	0	0	0	0	0	0	0	0	0	0	0	0	0	0	0
SPMP20_bin.7.fasta	0	0	0	0	0	1	0	0	0	0	0	0	0	0	0	0	0	0	0	1	0	0	0	0	0	0	0	0	1	1	0	0	1	0	0	0	0	0	0	1	0	0	0	0	0	0	0	0	0
SPMP21_bin.13.fasta	0	0	0	0	0	0	0	0	0	0	0	0	0	0	0	0	0	0	0	0	0	0	0	0	0	0	0	0	0	0	1	0	0	0	0	0	0	0	0	0	0	0	0	0	0	0	0	0	0
SPMP21_bin.18.fasta	0	0	0	0	0	0	0	0	0	0	0	0	0	1	0	0	0	0	0	1	0	0	0	0	1	0	0	0	0	0	1	0	0	0	0	0	0	0	0	0	0	0	0	0	0	0	0	0	0
SPMP21_bin.2.fasta	0	0	0	0	0	0	0	0	0	0	0	0	0	0	0	0	0	0	0	0	0	0	0	0	0	0	0	0	0	0	1	0	0	0	0	0	0	0	0	0	0	0	0	0	0	0	0	0	0
SPMP21_bin.23.fasta	1	1	0	1	0	0	1	1	1	1	1	0	1	1	1	1	1	1	1	1	1	1	1	1	1	0	1	0	1	0	1	1	1	1	1	1	0	1	1	1	1	1	0	1	1	1	0	1	1
SPMP21_bin.28.fasta	0	0	0	0	0	0	0	0	0	0	0	0	0	1	0	0	0	0	0	0	0	0	0	0	1	0	0	0	1	0	1	0	0	0	0	0	0	0	0	0	0	0	0	1	1	0	0	0	0
SPMP21_bin.3.fasta	0	0	0	0	0	1	0	0	0	0	0	0	0	0	0	0	0	0	0	1	0	0	1	0	0	0	0	0	0	1	1	0	0	0	0	0	0	0	0	0	0	0	0	0	0	0	0	0	1
SPMP21_bin.30.fasta	0	0	0	1	1	1	0	0	1	1	1	0	0	0	0	0	1	0	0	0	1	1	1	1	0	1	0	0	0	1	1	1	1	0	0	0	1	1	0	0	0	0	1	1	1	1	1	1	1
SPMP21_bin.31.fasta	0	0	0	0	0	0	0	0	0	0	0	0	0	0	0	0	0	0	0	0	0	0	0	0	0	0	0	0	0	0	1	0	0	0	0	0	0	0	0	0	0	0	0	0	0	0	0	0	0
SPMP21_bin.33.fasta	0	0	0	0	0	0	0	0	0	0	0	0	0	0	0	0	0	0	0	1	0	0	0	0	0	0	0	0	0	0	1	0	0	0	0	0	0	0	0	0	0	0	0	0	0	0	0	0	0
SPMP21_bin.40.fasta	0	0	0	0	0	0	0	0	0	0	0	0	0	0	0	0	0	0	0	0	0	0	0	0	0	0	0	0	0	0	1	0	0	0	0	0	0	0	0	0	0	0	0	0	0	0	0	0	0
SPMP21_bin.43.fasta	0	0	0	0	0	0	0	0	0	0	0	0	0	0	0	0	0	0	0	0	0	0	0	0	0	0	0	0	0	0	1	0	0	0	0	0	0	0	0	0	0	0	0	0	0	0	0	0	0
SPMP21_bin.46.fasta	0	0	0	0	1	0	0	1	1	1	0	0	0	0	0	0	0	1	0	1	0	0	0	0	0	0	0	1	0	1	1	0	0	0	0	0	0	0	0	1	0	0	0	0	0	0	0	1	0
SPMP21_bin.67.fasta	0	0	0	0	0	0	0	0	0	0	0	0	0	0	0	0	0	0	0	0	0	0	0	0	0	0	0	0	0	0	1	0	0	0	0	0	0	0	0	0	0	0	0	0	0	0	0	0	0
SPMP22_bin.21.fasta	0	0	0	0	0	0	0	0	0	1	0	0	0	0	0	1	0	0	0	0	0	0	0	0	0	0	0	0	0	0	0	1	0	0	0	0	1	0	0	0	0	0	0	0	0	0	0	0	0
SPMP22_bin.64.fasta	0	0	1	0	0	0	1	0	0	1	0	0	0	0	0	0	0	0	0	0	1	0	0	1	0	1	0	1	0	0	0	1	0	0	0	0	0	0	0	0	0	0	0	0	0	0	0	1	1
SPMP22_bin.84.fasta	0	1	0	0	0	1	0	1	0	1	1	0	0	0	0	1	1	1	1	1	0	1	1	0	0	0	1	0	1	0	0	1	0	1	1	1	0	1	1	0	0	0	0	0	0	0	0	0	0
SPMP23_bin.23.fasta	0	0	1	0	0	0	1	0	0	0	0	1	0	0	0	1	0	1	0	0	1	0	0	1	0	0	0	0	1	1	0	0	1	0	1	1	0	0	1	1	0	0	0	0	1	1	0	0	1
SPMP23_bin.24.fasta	0	1	1	1	1	1	1	0	0	0	1	0	1	0	0	1	1	1	1	0	1	1	1	1	0	1	1	1	1	1	0	0	1	0	1	1	0	1	1	1	1	0	1	1	1	1	1	1	1
SPMP23_bin.43.fasta	0	0	1	0	1	0	0	0	0	0	1	1	0	0	1	1	1	0	0	0	1	0	0	1	0	1	0	1	1	1	1	1	1	0	1	0	1	1	1	1	1	0	0	0	1	1	1	1	1
SPMP23_bin.45.fasta	1	1	0	1	0	0	1	1	1	1	1	0	1	1	1	1	1	1	1	1	1	1	1	1	0	1	1	0	1	0	0	1	1	1	1	1	0	1	1	1	1	1	0	1	1	1	0	1	1
SPMP23_bin.8.fasta	0	0	0	1	0	1	0	0	1	1	1	0	1	0	0	0	1	0	0	0	0	0	1	0	0	0	0	1	0	0	0	0	1	0	0	0	1	1	0	0	1	1	1	1	1	1	1	0	1
SPMP23_bin.9.fasta	0	0	0	0	0	0	0	0	0	1	0	1	0	0	0	0	0	0	1	0	1	0	1	0	0	1	0	0	0	1	0	0	1	0	0	0	0	0	0	0	0	0	1	0	0	1	0	0	0
SPMP23_bin.91.fasta	0	0	1	0	1	1	0	1	0	1	1	1	1	0	0	1	1	1	1	0	1	0	1	0	0	0	0	0	0	0	0	0	1	0	1	0	0	0	0	1	1	0	0	1	1	1	1	0	1
SPMP24_bin.60.fasta	1	0	1	1	1	0	0	0	0	0	0	0	0	0	1	0	0	1	0	0	0	0	0	1	0	1	1	1	0	0	0	1	0	1	1	0	0	0	0	0	1	0	0	0	0	0	0	1	0
SPMP25_bin.36.fasta	1	1	0	0	0	1	0	1	0	1	1	0	1	0	0	1	1	0	0	0	0	1	0	0	0	0	0	1	0	1	0	1	1	0	1	1	0	0	0	0	1	0	0	1	0	0	0	0	0
SPMP25_bin.40.fasta	0	0	0	0	0	0	0	1	0	0	0	0	0	0	0	0	0	0	0	0	0	0	0	0	0	0	0	0	0	0	0	1	0	0	1	0	0	0	0	0	1	0	1	0	0	0	0	0	0
SPMP25_bin.41.fasta	0	0	0	0	0	0	0	0	0	0	0	0	0	0	0	0	0	0	0	0	0	0	0	0	0	0	1	0	0	0	0	0	0	0	1	0	0	0	0	0	0	0	0	0	0	0	0	0	0
SPMP25_bin.61.fasta	0	0	0	0	0	0	0	0	0	0	0	0	0	0	0	0	0	0	0	0	0	0	0	0	0	0	0	0	0	0	0	0	0	0	1	0	0	0	0	0	0	0	0	0	0	0	0	0	0
SPMP25_bin.68.fasta	0	1	1	1	0	0	0	0	1	1	0	0	0	1	0	0	1	0	1	0	0	0	0	0	0	0	1	0	0	0	0	1	0	0	1	0	0	0	0	0	0	1	0	1	0	0	0	1	0
SPMP25_bin.91.fasta	0	0	0	0	0	0	0	0	0	0	0	0	0	0	0	0	0	0	0	0	0	0	0	0	0	0	0	0	0	0	0	0	0	0	1	0	0	0	0	0	0	0	0	0	0	0	0	0	0
SPMP26_bin.1.fasta	0	0	1	1	1	1	1	0	0	1	1	1	1	0	1	1	0	0	0	1	1	1	1	1	0	1	1	1	1	1	0	1	1	0	1	1	0	1	0	1	1	0	0	0	1	1	0	1	1
SPMP26_bin.100.fasta	0	1	1	1	1	1	1	1	0	1	1	1	1	0	1	1	1	1	1	1	1	1	1	1	1	1	1	1	1	1	0	1	1	1	1	1	1	0	1	1	1	1	1	1	1	1	1	1	1
SPMP26_bin.24.fasta	0	1	0	0	0	0	0	0	0	1	0	0	0	0	0	0	0	0	0	0	0	0	1	0	0	0	0	0	0	0	0	0	0	0	0	1	0	0	0	0	0	0	0	0	0	0	0	0	0
SPMP26_bin.3.fasta	0	0	0	0	1	0	0	0	0	0	0	1	0	0	0	0	0	0	0	0	0	0	0	0	0	1	0	1	0	0	0	0	0	0	0	1	0	0	0	0	0	0	0	1	0	0	0	0	0
SPMP26_bin.4.fasta	0	0	0	0	1	0	0	0	0	0	0	0	1	0	0	0	0	0	0	0	0	0	0	0	0	0	0	0	0	0	0	0	0	0	0	1	0	0	0	1	1	0	0	0	0	0	0	0	0
SPMP26_bin.52.fasta	0	0	1	0	1	0	0	0	0	1	0	1	1	0	0	0	1	0	1	1	0	0	1	0	0	0	0	1	1	0	0	0	1	0	0	1	0	0	0	1	1	0	0	0	1	1	0	1	0
SPMP26_bin.82.fasta	0	0	0	0	0	0	0	0	0	0	0	0	0	0	0	0	0	0	0	0	0	0	1	0	0	1	0	0	0	0	0	0	0	0	0	1	0	1	0	0	0	0	0	0	0	0	0	0	0
SPMP26_bin.9.fasta	0	0	1	1	0	0	1	0	0	1	0	0	1	0	1	0	0	0	0	0	1	0	0	1	0	1	1	1	0	0	0	1	0	0	0	1	0	0	0	0	0	0	0	0	0	0	1	1	1
SPMP26_bin.90.fasta	0	0	1	1	1	1	0	0	0	0	0	1	1	0	0	1	0	0	0	0	0	1	1	0	0	0	1	1	0	0	0	0	0	0	0	1	0	1	1	1	1	0	0	0	0	0	1	1	0
SPMP26_bin.99.fasta	0	0	0	0	0	0	0	0	0	0	0	0	0	0	0	0	0	0	0	0	0	0	0	0	0	0	0	0	0	0	0	0	0	0	0	1	0	0	0	0	0	0	0	0	0	0	0	0	0
SPMP27_bin.16.fasta	0	0	0	0	0	0	0	0	0	0	0	0	0	0	0	0	0	0	0	0	0	0	0	0	0	0	0	0	0	0	0	0	0	0	0	0	1	1	0	0	0	0	0	0	0	0	0	0	0
SPMP27_bin.20.fasta	0	0	0	0	0	0	0	0	0	0	1	0	0	0	0	0	0	0	0	0	0	0	0	0	0	0	0	0	0	0	1	0	0	0	0	0	1	0	0	0	0	0	0	0	0	0	0	0	0
SPMP27_bin.36.fasta	0	0	0	0	0	1	0	0	0	0	1	0	0	0	0	0	1	0	0	0	0	0	0	1	0	1	0	0	0	0	0	0	0	0	0	0	1	1	0	1	0	0	0	0	0	0	0	0	1
SPMP27_bin.38.fasta	0	0	0	1	0	1	0	0	0	0	1	0	1	0	0	0	0	0	0	0	1	1	1	0	0	1	0	0	0	1	0	0	0	0	0	1	1	1	1	1	1	0	1	0	1	0	0	0	1
SPMP27_bin.40.fasta	0	0	0	0	0	0	0	0	0	0	0	0	0	0	0	0	0	0	0	1	0	0	0	0	0	0	0	0	0	0	1	0	1	0	0	0	1	0	0	0	0	0	0	0	0	0	0	0	0
SPMP27_bin.5.fasta	0	0	0	0	0	0	0	0	0	0	0	0	0	0	0	0	0	0	0	0	0	0	0	0	0	0	0	0	0	0	0	0	0	0	0	0	1	0	0	0	0	0	0	0	0	0	0	0	0
SPMP27_bin.51.fasta	0	1	1	0	1	1	1	1	1	1	1	0	0	0	0	0	1	1	1	1	1	1	1	1	1	0	1	1	0	1	0	1	1	0	0	0	1	1	0	1	1	0	1	1	1	1	1	0	1
SPMP27_bin.52.fasta	0	0	0	0	0	0	0	0	0	0	0	0	0	0	0	0	0	0	0	0	0	0	0	0	0	0	0	0	0	0	0	0	0	0	0	0	1	0	0	0	0	0	0	0	0	0	0	0	0
SPMP27_bin.54.fasta	0	0	0	0	1	0	0	0	0	0	0	1	0	0	0	0	0	0	0	0	0	0	0	0	0	0	0	0	0	0	0	0	0	0	0	0	1	0	0	0	0	0	0	0	0	0	0	0	0
SPMP27_bin.7.fasta	0	0	0	0	0	0	0	0	0	0	0	0	1	0	0	0	0	0	0	0	0	0	1	0	0	1	0	1	0	0	0	0	0	0	0	0	1	1	0	1	0	0	0	0	0	0	0	0	0
SPMP27_bin.76.fasta	1	1	1	1	1	1	1	1	1	1	1	0	1	1	1	1	1	1	1	1	1	1	1	1	1	1	1	1	0	1	0	1	1	1	1	1	1	1	1	1	1	1	1	1	1	1	1	1	1
SPMP28_bin.103.fasta	0	0	0	0	0	0	0	0	0	0	0	0	0	0	0	0	0	0	0	0	0	0	0	0	0	0	0	1	0	0	0	0	0	0	0	0	0	1	0	0	0	0	0	0	0	0	0	0	0
SPMP28_bin.12.fasta	0	0	0	0	0	0	0	0	1	0	1	0	0	0	0	0	1	0	0	0	0	0	0	1	0	0	0	0	0	1	1	0	1	0	0	0	1	1	0	0	0	0	1	1	1	0	0	0	1
SPMP28_bin.23.fasta	1	0	0	0	1	0	0	0	0	0	0	0	0	0	0	0	0	0	0	0	0	0	0	0	0	0	0	0	0	0	0	0	0	0	0	1	0	1	0	0	1	0	0	0	0	0	0	1	0
SPMP28_bin.24.fasta	0	0	0	0	0	0	0	0	0	0	0	0	1	0	0	0	0	0	0	0	0	0	0	0	0	0	0	0	0	0	0	0	0	0	0	0	0	1	0	0	0	0	0	0	0	0	0	0	0
SPMP28_bin.33.fasta	0	0	0	0	0	0	0	0	0	0	0	0	0	0	0	0	0	0	0	0	0	0	0	0	0	0	0	0	0	0	0	0	0	0	0	0	0	1	0	0	0	0	0	0	0	0	0	0	0
SPMP28_bin.60.fasta	0	0	1	1	1	0	0	0	0	0	1	0	1	0	1	0	0	1	0	0	1	0	1	1	0	1	0	1	0	0	0	0	1	0	0	1	0	1	1	1	1	0	1	0	1	1	1	1	1
SPMP28_bin.64.fasta	0	0	0	1	1	0	0	0	0	0	0	0	0	0	0	0	0	1	0	0	1	0	1	0	0	0	0	0	0	0	0	1	0	1	0	0	0	1	0	0	0	0	0	1	0	0	0	0	0
SPMP28_bin.83.fasta	0	0	0	1	1	0	0	0	0	0	0	0	1	0	0	0	0	0	0	0	0	0	0	0	0	0	0	0	0	0	0	0	0	0	0	0	0	1	0	0	1	0	0	0	0	0	0	0	0
SPMP28_bin.85.fasta	0	0	0	0	0	0	0	0	0	0	0	0	0	0	0	0	1	0	0	0	0	0	0	0	0	1	0	0	0	0	0	0	0	0	0	0	0	1	0	0	0	0	0	0	0	0	0	0	0
SPMP29_bin.11.fasta	0	1	0	0	0	1	0	0	0	0	0	1	1	1	0	0	0	0	0	0	0	0	1	0	1	0	0	0	1	0	1	0	0	0	0	0	1	0	1	0	0	0	1	0	0	0	0	0	0
SPMP29_bin.23.fasta	0	0	1	1	1	0	0	0	0	0	1	0	0	0	1	1	1	0	0	0	1	0	0	1	0	1	1	1	0	1	0	1	0	0	1	0	0	0	1	1	1	0	0	0	1	1	1	1	1
SPMP29_bin.25.fasta	0	0	0	0	0	0	0	0	0	0	0	0	0	0	0	0	0	1	0	0	0	0	0	0	0	0	0	0	0	0	0	0	0	0	0	0	0	0	1	0	0	0	0	0	0	0	0	0	0
SPMP29_bin.28.fasta	0	0	0	0	0	0	0	0	0	0	0	0	0	0	0	0	0	0	0	0	0	0	0	0	0	0	0	0	0	0	0	0	0	0	0	0	0	0	1	0	0	0	0	0	0	0	0	0	0
SPMP29_bin.3.fasta	0	0	0	0	1	0	1	0	0	0	1	0	0	0	1	1	1	0	1	0	1	0	1	0	0	1	1	1	0	0	0	0	0	1	0	0	1	1	1	0	0	0	0	0	1	0	1	1	0
SPMP29_bin.39.fasta	0	0	1	1	1	0	0	0	0	0	0	0	1	0	0	1	0	0	0	0	0	0	1	0	0	1	1	0	0	0	0	0	0	0	0	1	0	1	1	1	1	0	0	0	0	0	0	1	0
SPMP29_bin.88.fasta	0	0	1	0	0	0	0	1	0	0	0	0	0	0	0	0	0	1	1	1	0	1	0	1	0	1	0	0	0	0	0	0	0	0	0	0	1	0	1	0	0	0	0	0	0	1	0	0	1
SPMP30_bin.10.fasta	1	1	1	1	1	0	0	1	1	1	1	0	0	1	1	1	1	1	1	0	0	0	1	1	0	1	1	1	1	0	0	1	0	1	1	1	0	0	1	1	1	1	0	1	0	0	0	1	0
SPMP30_bin.144.fasta	0	0	0	0	0	0	0	0	0	0	0	0	0	0	0	0	0	0	0	0	0	0	0	0	0	0	0	0	0	0	0	0	0	0	0	0	0	0	0	1	0	0	0	0	0	0	0	0	0
SPMP30_bin.150.fasta	0	0	0	0	0	0	0	0	0	0	0	0	0	0	0	0	0	0	0	0	0	0	0	0	0	0	0	0	0	0	0	0	0	0	0	0	0	0	0	1	0	0	0	0	0	1	0	0	0
SPMP30_bin.162.fasta	0	0	0	0	0	0	0	0	0	0	0	0	1	0	0	0	0	0	0	0	0	0	0	0	0	0	0	0	0	0	0	0	0	0	0	0	0	0	0	1	0	0	0	0	0	0	0	0	0
SPMP30_bin.174.fasta	0	0	0	0	0	1	0	0	0	0	0	0	0	0	0	0	0	0	0	0	0	0	0	0	0	0	0	0	0	0	0	0	0	0	0	0	0	0	0	1	0	0	0	0	0	0	0	0	1
SPMP30_bin.176.fasta	0	0	0	0	0	0	0	0	0	0	0	0	1	0	0	0	0	0	0	0	0	0	0	0	0	0	0	0	0	0	0	0	0	0	0	0	0	0	0	1	0	0	0	0	0	0	0	0	0
SPMP30_bin.184.fasta	0	0	0	1	1	0	0	0	0	0	0	1	1	0	0	0	0	0	0	0	0	0	1	0	0	1	0	0	0	0	0	0	0	0	0	0	0	0	0	1	1	0	0	0	0	0	0	0	0
SPMP30_bin.186.fasta	0	0	0	0	0	0	0	0	0	0	0	0	1	0	0	0	0	0	0	0	0	0	1	0	0	0	0	0	0	0	0	0	0	0	0	0	0	1	0	1	0	0	0	0	0	0	0	0	0
SPMP30_bin.21.fasta	0	0	0	0	1	0	0	0	0	0	0	0	1	0	0	0	0	0	0	0	0	0	0	0	0	0	0	0	0	0	0	0	0	0	0	1	0	0	0	1	0	0	0	0	0	0	0	0	0
SPMP30_bin.29.fasta	0	0	0	1	0	0	0	0	0	0	0	0	0	0	0	0	0	1	0	0	0	0	1	1	0	0	0	0	0	0	0	0	0	0	0	1	0	0	1	1	0	0	1	0	0	0	0	0	0
SPMP30_bin.86.fasta	0	0	0	0	0	0	0	0	0	0	0	0	0	0	0	0	0	0	0	0	0	0	0	0	0	1	0	0	0	0	0	0	0	0	0	0	0	0	0	1	0	0	0	0	0	0	0	0	0
SPMP30_bin.87.fasta	0	0	1	1	1	1	1	1	0	1	1	1	1	0	1	1	1	1	1	1	1	0	1	1	1	1	1	1	1	1	0	1	1	1	1	1	1	1	1	1	1	1	1	1	1	1	1	1	1
SPMP30_bin.97.fasta	1	0	0	1	1	1	1	1	0	0	1	0	0	0	1	1	1	0	0	0	0	1	1	1	1	0	1	0	0	0	0	1	0	0	0	1	1	1	1	1	1	0	1	0	1	1	0	0	0
SPMP30_bin.98.fasta	0	0	0	0	0	0	0	0	0	0	0	0	0	0	0	0	0	0	0	0	0	0	0	0	0	0	0	0	0	0	0	0	0	0	0	0	1	0	0	1	0	0	0	0	0	0	0	0	0
SPMP31_bin.100.fasta	0	0	0	0	0	0	0	0	0	0	0	0	0	0	0	0	0	0	0	0	0	0	0	0	0	0	0	0	0	0	0	0	0	0	0	0	0	0	0	0	1	0	0	0	0	0	0	0	0
SPMP31_bin.114.fasta	0	0	1	1	1	0	0	0	0	0	0	0	1	0	0	0	0	0	0	0	0	0	1	0	0	1	0	1	0	0	0	0	0	0	0	0	0	1	0	1	1	0	0	0	0	0	0	1	0
SPMP31_bin.116.fasta	0	0	0	0	0	0	0	0	0	0	0	0	1	0	0	0	0	0	0	0	0	0	0	0	0	0	0	0	0	0	0	0	0	0	0	0	0	0	0	0	1	0	0	0	0	0	0	0	0
SPMP31_bin.129.fasta	0	0	1	1	1	0	0	0	0	0	0	0	1	0	0	0	0	0	0	0	0	0	1	0	0	0	0	1	0	0	0	0	0	0	1	1	0	0	0	1	1	0	0	0	0	0	0	0	0
SPMP31_bin.131.fasta	0	0	0	0	0	0	0	0	0	0	0	0	0	0	0	0	0	0	0	0	0	0	0	0	0	0	0	0	0	0	0	0	0	0	0	0	0	0	0	0	1	0	0	0	0	0	0	0	0
SPMP31_bin.135.fasta	0	0	0	1	1	0	0	0	0	0	0	0	0	0	0	1	0	0	0	0	0	0	1	0	0	0	0	1	1	0	0	0	0	0	0	0	0	0	0	1	1	0	0	0	0	0	1	0	0
SPMP31_bin.149.fasta	0	0	0	0	0	0	0	0	0	0	0	0	0	0	0	0	0	0	0	0	0	0	0	0	0	0	0	0	0	0	0	0	0	0	0	0	0	0	0	0	1	0	0	0	0	0	0	0	0
SPMP31_bin.163.fasta	0	0	0	0	0	0	0	0	0	0	0	0	0	0	0	0	0	0	0	0	0	0	0	0	0	0	0	0	0	0	0	0	0	0	0	0	0	0	0	1	1	0	0	0	0	0	0	0	0
SPMP31_bin.172.fasta	0	0	1	0	1	1	0	0	0	0	0	0	1	0	0	0	0	0	0	0	0	0	0	0	0	0	0	0	0	0	0	1	0	0	0	0	0	0	0	0	1	0	0	0	1	0	0	0	0
SPMP31_bin.179.fasta	0	0	0	0	1	0	0	0	0	0	1	0	0	0	0	0	0	0	0	0	0	0	0	0	0	0	0	0	0	0	0	0	0	0	0	0	0	0	0	1	1	0	0	0	0	0	0	0	0
SPMP31_bin.194.fasta	0	0	1	1	1	0	1	1	0	1	0	0	1	0	0	1	1	1	1	0	1	0	0	1	0	1	1	1	0	1	0	0	1	0	1	1	0	1	0	1	1	0	1	0	0	1	0	1	1
SPMP31_bin.25.fasta	0	0	0	0	1	0	0	0	0	0	0	0	0	0	0	0	0	0	0	0	0	0	0	0	0	0	0	0	0	0	0	0	0	0	0	0	0	0	0	0	1	0	0	0	0	0	0	0	0
SPMP31_bin.3.fasta	0	0	0	0	0	0	0	0	0	0	0	0	0	0	0	0	0	0	0	0	0	0	0	0	0	0	0	0	0	0	0	0	0	0	0	0	0	0	0	0	1	0	0	0	0	0	0	0	0
SPMP31_bin.31.fasta	0	0	0	0	0	0	0	0	0	0	0	0	1	0	0	0	0	0	0	0	0	0	0	0	0	0	0	0	0	0	0	0	0	0	0	0	0	0	0	0	1	0	0	0	0	0	0	0	0
SPMP31_bin.36.fasta	0	0	0	0	0	0	0	0	0	0	0	0	0	0	0	0	0	0	0	0	0	0	0	0	0	0	0	0	0	0	0	0	0	0	0	0	0	0	0	0	1	0	0	0	0	0	0	0	0
SPMP31_bin.44.fasta	0	0	0	0	1	0	0	0	0	0	0	0	0	0	0	0	0	0	0	0	0	0	1	0	0	1	0	0	0	0	0	0	0	0	0	0	0	1	0	1	1	0	0	0	0	0	1	1	0
SPMP31_bin.46.fasta	0	0	0	0	0	0	0	0	0	0	0	0	0	0	1	0	0	0	0	0	0	0	0	0	0	0	0	0	0	0	0	0	0	0	0	0	0	0	0	0	1	0	0	0	0	0	0	0	0
SPMP31_bin.60.fasta	0	0	0	0	0	0	0	0	0	0	1	0	0	0	0	0	0	0	0	1	0	0	0	0	0	0	0	0	0	0	0	0	0	0	0	0	0	0	0	0	1	0	0	1	0	0	0	0	0
SPMP31_bin.75.fasta	0	0	0	0	0	0	0	0	0	0	0	0	0	0	0	0	0	0	0	0	0	0	0	0	0	0	0	0	0	0	0	0	0	0	0	0	0	0	0	0	1	0	0	0	0	0	0	0	0
SPMP31_bin.84.fasta	0	0	0	0	0	0	0	0	0	0	0	1	0	0	0	1	0	0	0	0	0	0	1	0	0	0	0	0	0	0	0	0	0	0	0	0	0	0	0	1	1	0	0	0	0	1	0	0	0
SPMP31_bin.90.fasta	0	0	0	1	1	0	0	0	0	0	0	0	1	0	0	0	0	0	0	0	0	0	0	0	0	0	0	0	0	0	0	0	0	0	0	0	0	0	0	0	1	0	0	0	0	0	0	0	0
SPMP31_bin.94.fasta	0	0	1	1	1	1	1	0	0	1	1	1	1	0	0	0	1	1	1	0	1	1	1	0	0	1	1	1	0	0	0	1	0	1	1	1	0	1	0	1	1	0	0	0	0	1	0	1	1
SPMP32_bin.31.fasta	0	0	0	0	0	0	0	0	0	0	0	0	0	0	0	0	0	0	0	0	0	0	0	0	0	0	0	0	0	0	0	0	0	0	0	0	0	0	0	0	0	1	0	0	0	0	0	0	0
SPMP32_bin.39.fasta	0	0	0	0	0	0	0	0	0	0	0	0	0	0	0	0	0	0	0	0	0	0	0	0	0	0	0	0	0	0	0	0	0	0	0	0	0	0	0	0	0	1	0	0	0	0	0	0	0
SPMP32_bin.45.fasta	0	0	0	0	0	0	0	0	1	0	0	0	0	0	0	0	0	1	1	0	0	0	0	0	0	0	0	0	0	0	0	1	1	1	0	0	0	0	0	0	0	1	0	0	0	0	0	0	0
SPMP32_bin.51.fasta	0	0	0	0	0	0	0	0	0	0	0	0	0	0	0	0	0	0	0	0	0	0	0	0	0	0	0	0	0	0	0	0	0	0	0	0	0	0	0	0	0	1	0	0	0	0	0	0	0
SPMP32_bin.6.fasta	0	0	0	0	0	0	0	0	0	0	0	0	0	0	0	0	0	0	0	0	0	0	0	0	0	0	0	0	0	0	0	0	0	0	1	0	0	0	0	0	0	1	0	0	0	0	0	0	0
SPMP33_bin.2.fasta	1	1	0	0	0	1	1	0	1	1	0	1	1	1	1	0	1	1	1	1	0	1	0	0	1	0	0	0	1	1	1	1	1	0	0	0	1	1	1	0	0	1	1	0	1	1	1	0	1
SPMP33_bin.29.fasta	0	0	0	0	0	0	0	0	0	0	0	0	0	0	0	0	0	0	0	0	0	0	0	0	0	0	0	0	0	0	0	0	0	0	0	0	0	0	0	0	0	0	1	0	0	0	0	0	0
SPMP33_bin.30.fasta	0	0	0	0	0	0	0	0	0	0	0	0	0	0	0	0	0	0	0	0	0	0	0	0	0	0	0	0	0	0	1	0	0	0	0	0	0	0	0	0	0	0	1	1	0	0	0	0	0
SPMP33_bin.42.fasta	0	0	0	0	0	0	0	0	0	0	0	0	0	0	0	0	0	0	0	0	0	0	0	0	0	0	0	0	0	0	0	0	0	0	0	0	0	0	0	0	0	0	1	0	0	0	0	0	0
SPMP33_bin.48.fasta	0	0	0	0	0	0	0	0	0	0	0	0	0	0	0	0	0	0	0	0	0	0	0	0	0	0	0	0	0	0	0	0	0	0	0	0	0	0	0	0	0	0	1	0	0	0	0	0	0
SPMP33_bin.49.fasta	0	0	0	1	0	1	1	0	0	1	1	0	0	0	1	0	1	1	1	1	1	1	1	1	1	1	0	0	0	1	0	1	0	0	0	0	1	1	0	0	1	0	1	1	1	0	1	1	1
SPMP33_bin.62.fasta	0	0	0	0	0	0	0	0	0	0	0	0	0	0	0	0	0	0	0	0	0	0	0	0	0	0	0	0	0	0	0	0	0	0	0	0	0	0	0	0	0	0	1	0	0	0	0	0	0
SPMP33_bin.63.fasta	0	0	0	0	0	0	0	0	1	0	0	0	0	1	0	0	0	0	0	1	0	0	0	0	1	0	0	0	0	0	1	0	1	0	0	0	1	0	0	0	0	0	1	0	0	0	0	0	0
SPMP33_bin.65.fasta	0	0	0	0	0	0	0	0	0	0	0	0	0	0	0	0	0	0	0	0	0	0	0	0	0	0	0	0	0	0	0	0	0	0	0	0	0	0	0	0	0	0	1	0	0	0	0	0	0
SPMP33_bin.8.fasta	0	0	0	0	0	0	1	0	0	0	0	0	0	0	1	0	0	0	0	0	0	0	0	0	0	0	0	1	0	0	0	0	0	0	0	0	0	0	0	1	0	0	1	0	0	0	0	0	1
SPMP34_bin.16.fasta	0	1	1	1	1	1	1	1	1	1	1	1	1	0	1	1	1	1	1	1	1	1	1	1	1	1	1	1	1	1	1	1	1	1	1	1	1	1	1	1	1	1	1	1	1	1	1	1	1
SPMP34_bin.27.fasta	0	0	0	0	0	0	0	0	0	0	0	0	0	1	0	0	0	0	0	0	0	0	0	0	0	0	0	0	0	0	0	0	0	0	0	0	0	0	0	0	0	0	0	1	0	0	0	0	0
SPMP34_bin.37.fasta	0	0	0	0	0	1	0	0	0	0	0	0	0	0	0	0	0	0	0	0	0	1	0	0	0	0	0	0	0	0	0	0	0	0	0	0	0	0	0	0	0	0	0	1	0	0	0	0	0
SPMP34_bin.50.fasta	0	0	0	1	1	0	0	0	0	0	1	0	0	0	0	1	1	1	0	0	1	1	1	0	0	1	0	1	1	1	0	0	1	1	1	0	0	1	0	1	1	0	0	1	1	1	0	1	0
SPMP34_bin.59.fasta	0	0	0	0	0	0	0	0	0	0	0	0	0	0	0	0	0	0	0	0	0	0	0	0	0	0	0	0	0	0	0	0	0	0	0	0	0	0	0	0	0	0	1	1	0	0	0	0	0
SPMP34_bin.65.fasta	0	0	0	0	0	0	0	0	0	0	0	0	0	0	0	0	0	0	0	1	0	0	0	0	1	0	0	0	0	0	0	0	0	0	0	0	0	0	0	0	0	1	0	1	0	0	0	0	0
SPMP34_bin.68.fasta	0	0	1	1	1	0	1	1	0	1	1	1	1	0	1	1	1	1	1	1	1	1	1	1	1	0	1	1	1	1	0	0	1	0	1	1	1	0	1	1	1	1	1	1	1	1	0	1	1
SPMP34_bin.8.fasta	0	0	0	0	0	1	0	0	0	0	0	1	0	0	0	0	0	0	0	0	0	0	0	0	0	0	0	0	1	0	0	0	0	0	0	0	0	0	0	0	1	0	0	1	0	0	0	0	1
SPMP35_bin.1.fasta	0	0	0	0	0	0	0	0	0	0	0	0	0	0	0	0	0	0	0	0	0	0	0	0	0	0	0	0	0	0	0	0	0	0	0	0	0	0	0	0	0	0	0	0	1	0	0	0	0
SPMP35_bin.41.fasta	0	0	0	0	0	0	0	0	0	0	0	0	0	0	0	0	0	0	0	0	0	0	1	0	0	0	0	0	0	0	0	0	0	0	0	0	0	0	1	0	0	0	0	0	1	0	0	0	0
SPMP35_bin.43.fasta	0	0	0	0	1	1	0	0	0	0	1	0	0	0	0	0	0	1	1	0	0	0	0	0	0	0	0	0	0	0	0	0	0	0	1	0	0	0	0	0	0	0	0	1	1	0	1	0	0
SPMP35_bin.51.fasta	0	0	0	0	0	0	0	0	0	0	0	0	0	0	0	0	0	0	0	0	0	0	0	0	0	0	0	0	0	0	0	0	0	0	0	0	0	0	0	0	0	0	0	0	1	0	0	0	0
SPMP35_bin.66.fasta	0	1	1	1	1	1	0	1	0	1	0	0	1	0	1	1	1	1	0	0	1	1	1	1	0	1	1	1	0	1	0	1	1	1	1	1	0	1	1	1	1	0	1	1	1	1	1	1	1
SPMP35_bin.73.fasta	0	0	1	0	1	1	0	1	0	0	0	0	1	0	0	1	0	1	0	0	1	0	1	1	0	0	0	0	0	0	0	0	1	0	0	0	0	0	0	1	0	0	0	0	1	0	0	0	0
SPMP35_bin.77.fasta	0	1	1	1	1	1	1	1	0	1	1	1	1	1	1	1	1	1	1	1	1	1	1	1	1	1	1	1	1	1	1	1	1	1	1	1	1	1	1	1	1	1	1	1	1	1	1	1	1
SPMP36_bin.52.fasta	0	1	0	1	1	0	1	0	0	0	0	1	0	0	1	1	0	1	0	1	1	0	1	0	1	0	0	0	1	1	0	0	1	0	1	1	0	0	1	0	0	1	1	0	1	1	0	1	0
SPMP36_bin.97.fasta	0	0	0	0	0	0	0	0	0	0	0	0	0	0	0	0	0	0	0	0	0	0	0	0	0	0	0	0	0	0	0	0	0	0	0	0	0	0	0	0	0	0	0	0	0	1	0	0	0
SPMP37_bin.108.fasta	0	0	0	0	0	0	0	0	0	0	0	0	0	0	1	0	0	0	0	0	0	0	0	0	0	0	0	1	1	0	0	0	0	0	0	0	0	0	0	1	1	0	0	0	0	1	1	0	0
SPMP37_bin.96.fasta	0	0	0	0	0	0	0	0	0	0	0	0	0	0	0	0	0	0	0	0	0	0	0	0	0	0	0	0	0	0	0	0	0	0	0	0	0	0	0	0	0	0	0	0	0	0	1	0	0
SPMP38_bin.105.fasta	0	0	0	0	1	0	0	0	0	0	1	0	1	0	0	0	0	0	0	0	0	0	0	0	0	1	0	1	0	0	0	0	0	0	0	1	0	1	0	0	1	0	0	0	0	0	0	1	0
SPMP38_bin.111.fasta	0	0	0	0	0	0	0	0	0	0	0	0	0	0	0	0	0	0	0	0	0	0	0	0	0	1	0	0	0	0	0	0	0	0	0	0	0	1	0	0	1	0	0	0	0	0	0	1	0
SPMP38_bin.114.fasta	0	0	1	0	1	0	0	0	0	0	0	1	0	1	0	0	0	1	1	1	0	1	1	0	0	0	0	0	1	0	0	0	1	1	1	1	0	1	0	0	1	0	0	0	1	0	0	1	0
SPMP38_bin.2.fasta	0	0	0	0	0	0	0	0	0	0	0	0	0	0	0	0	0	0	0	0	0	0	0	0	0	0	0	0	0	0	0	0	0	0	0	0	0	0	0	0	0	0	0	0	0	0	0	1	0
SPMP38_bin.25.fasta	1	1	0	1	1	0	1	1	1	1	1	0	1	1	1	1	1	1	1	1	1	1	1	1	1	1	1	1	1	1	0	1	1	1	1	1	0	1	1	1	1	1	0	1	1	1	0	1	1
SPMP38_bin.97.fasta	0	0	0	0	1	0	0	0	0	0	0	0	1	0	0	0	0	0	0	0	0	0	1	0	0	0	0	0	0	0	0	0	0	0	0	1	0	0	0	0	0	0	0	0	0	0	0	1	0
SPMP39_bin.100.fasta	0	0	0	0	0	0	0	0	0	0	0	0	0	0	1	0	0	0	0	0	0	0	0	0	0	0	0	0	0	0	0	0	0	0	0	0	0	0	0	0	0	0	0	0	0	0	0	0	1
SPMP39_bin.120.fasta	0	0	0	0	0	0	0	0	0	0	0	0	1	0	0	0	1	0	0	0	0	0	0	0	0	1	0	1	0	0	0	1	0	0	0	0	0	0	1	0	0	0	0	0	0	0	0	0	1
SPMP39_bin.13.fasta	0	0	1	0	0	1	0	0	0	0	0	0	0	0	0	0	0	0	0	0	0	0	0	0	0	0	0	1	0	0	0	0	0	0	1	0	0	0	0	1	1	0	0	0	0	0	0	0	1
SPMP39_bin.25.fasta	0	0	0	0	0	0	0	0	0	0	0	0	0	0	0	0	0	0	0	0	0	0	0	0	0	0	0	0	0	0	0	0	0	0	0	0	0	0	0	0	0	0	0	0	0	0	0	0	1
SPMP39_bin.43.fasta	1	1	1	0	0	0	1	0	0	1	0	1	0	1	1	0	0	0	0	0	0	0	0	0	0	0	1	1	1	0	0	0	0	0	0	0	0	0	0	1	0	0	1	0	0	0	1	0	1
SPMP39_bin.61.fasta	0	1	1	1	1	0	0	1	0	1	1	1	1	1	1	1	1	1	1	1	1	1	1	1	0	1	0	1	1	1	1	0	1	1	1	1	1	1	1	1	1	0	0	1	1	1	1	1	1
SPMP39_bin.65.fasta	0	0	0	0	0	0	0	0	0	0	0	0	0	0	0	0	0	0	0	0	0	0	0	0	0	0	0	0	0	0	0	0	0	0	0	0	0	0	0	0	0	0	0	0	0	0	0	0	1
SPMP39_bin.8.fasta	0	0	0	0	0	0	0	0	0	0	0	0	0	0	0	0	1	1	1	0	1	0	0	0	0	0	0	1	1	0	0	0	0	0	0	0	0	0	0	0	1	0	0	0	0	1	0	0	1
SPMP39_bin.97.fasta	0	0	0	0	1	0	0	0	0	0	0	0	0	0	0	0	0	0	0	0	0	0	0	0	0	0	0	0	0	0	0	0	0	0	0	0	0	0	0	0	0	0	0	0	0	0	0	0	1
SPMP40_bin.109.fasta	0	0	0	0	0	0	0	0	0	0	0	0	0	0	0	0	0	0	0	0	0	0	0	0	0	0	0	1	0	0	0	0	0	0	0	0	0	0	0	0	0	0	0	0	0	0	0	0	0
SPMP40_bin.125.fasta	0	0	0	0	0	0	0	0	0	0	0	0	0	0	0	0	0	0	0	0	0	0	0	0	0	0	0	0	0	0	0	0	1	0	0	0	0	0	0	0	0	0	0	0	0	0	0	0	0
SPMP40_bin.3.fasta	0	0	0	0	0	0	0	0	0	0	0	0	0	0	0	0	0	0	0	0	0	0	0	0	0	0	0	0	0	0	0	0	0	0	0	0	0	0	0	0	0	0	0	0	0	0	0	0	0
SPMP40_bin.34.fasta	0	0	0	0	0	0	0	1	0	0	0	0	0	0	0	0	0	0	0	0	0	0	0	0	0	0	0	0	0	0	0	0	0	0	0	0	0	0	0	0	0	0	0	0	0	0	0	0	1
SPMP40_bin.5.fasta	1	0	0	1	1	0	0	0	0	0	0	0	0	0	0	0	0	0	1	0	0	0	0	0	0	0	0	0	0	0	0	0	0	1	0	0	0	0	0	1	0	0	0	0	0	0	0	0	0
SPMP40_bin.50.fasta	0	0	0	0	0	0	0	0	0	0	0	0	0	0	0	0	0	0	0	0	0	0	0	0	0	0	0	0	0	0	0	0	0	0	0	0	0	0	0	0	0	0	0	0	0	0	0	0	0
SPMP40_bin.61.fasta	0	0	0	0	0	0	0	0	0	0	0	0	0	0	0	0	0	0	0	0	0	0	0	0	0	1	0	0	0	0	0	0	0	0	0	0	0	1	0	0	0	0	1	0	0	0	0	0	0
SPMP40_bin.7.fasta	0	0	0	0	0	0	0	0	0	0	0	0	0	0	0	0	1	0	0	0	0	0	1	0	0	0	0	0	0	1	0	0	1	0	0	0	0	0	0	1	0	0	0	0	0	0	0	0	0
SPMP40_bin.73.fasta	0	0	0	0	0	1	1	0	0	0	0	0	0	0	0	0	0	0	0	0	0	0	0	0	0	0	0	0	0	0	0	0	1	0	0	0	0	0	0	0	0	0	0	0	0	0	0	0	0
SPMP40_bin.83.fasta	0	0	1	1	1	1	0	0	0	0	1	0	1	0	0	1	0	1	0	0	0	0	1	1	0	1	1	1	0	0	0	0	0	0	1	1	0	0	0	1	1	0	0	0	0	0	0	1	1
SPMP41_bin.3.fasta	0	0	1	1	1	1	0	0	0	0	1	1	1	1	0	0	0	0	0	0	0	1	1	0	0	1	1	0	0	1	0	0	0	0	0	1	0	0	1	1	1	0	0	0	0	0	0	1	1
SPMP41_bin.4.fasta	0	0	1	1	0	0	1	0	0	1	0	0	0	0	1	0	0	0	0	0	1	0	0	1	0	1	1	1	0	0	0	1	0	0	0	0	0	0	1	0	0	0	0	0	0	0	1	1	1
SPMP42_bin.21.fasta	0	1	1	1	1	1	0	0	0	1	0	1	0	0	0	1	1	1	0	0	1	1	0	0	0	1	1	1	1	1	0	1	1	1	1	1	0	1	1	1	1	1	0	0	1	1	0	1	0
SPMP42_bin.34.fasta	0	0	0	0	0	0	0	0	0	0	0	0	0	0	0	0	0	0	0	0	0	0	0	0	0	0	0	0	0	0	0	0	0	0	0	0	0	0	0	0	0	0	0	0	0	0	0	0	0
SPMP43_bin.100.fasta	0	0	0	1	1	0	0	0	0	1	0	0	1	0	0	0	0	0	0	0	0	0	0	0	0	1	0	0	0	0	0	0	0	0	1	0	0	1	1	0	0	0	0	0	0	0	0	0	1
SPMP43_bin.120.fasta	0	0	0	0	0	0	0	0	0	0	0	0	0	0	0	0	0	1	0	0	1	0	0	0	0	0	0	1	0	0	0	0	0	0	1	0	0	0	0	1	0	0	0	0	0	0	0	0	0
SPMP43_bin.135.fasta	0	0	0	0	0	0	0	0	0	0	0	0	0	0	0	0	0	0	0	0	0	0	0	0	0	0	0	1	0	0	0	0	0	0	0	0	0	0	0	0	0	0	0	0	0	0	0	0	0
SPMP43_bin.39.fasta	0	1	1	1	1	1	1	1	0	1	0	1	1	0	1	1	1	1	1	1	1	0	1	1	0	1	1	0	1	1	0	1	1	1	1	1	1	1	1	1	1	1	0	0	1	1	1	1	1
SPMP43_bin.53.fasta	0	0	0	0	1	0	0	0	0	0	0	0	0	0	0	0	0	0	0	0	0	0	0	0	0	0	1	0	0	0	0	0	0	0	0	0	0	0	0	0	0	0	0	0	0	0	0	0	0
SPMP43_bin.54.fasta	0	1	1	0	1	0	1	1	0	0	1	1	1	0	1	1	1	1	0	0	0	0	1	1	0	1	0	1	0	1	0	0	1	0	1	1	1	0	1	1	1	0	0	0	1	1	1	1	1
SPMP43_bin.72.fasta	0	0	0	0	0	0	1	0	0	1	0	0	0	0	0	0	0	0	0	0	0	0	0	1	0	1	0	1	0	0	0	0	0	0	0	0	0	0	0	0	0	0	0	0	0	0	0	1	0
SPMP43_bin.76.fasta	0	0	1	1	0	0	0	0	1	1	0	0	0	0	0	1	0	0	0	0	0	0	0	0	1	0	0	0	0	1	0	1	0	1	0	0	1	1	1	0	1	0	1	1	0	0	0	1	1
SPMP43_bin.78.fasta	0	0	0	0	0	0	0	0	0	0	0	0	1	0	0	0	0	0	0	0	0	0	0	0	0	0	0	0	0	0	0	0	0	0	0	0	0	0	0	1	0	0	0	0	0	0	0	0	0
SPMP43_bin.91.fasta	0	0	1	0	1	0	0	0	0	0	0	1	1	0	0	1	1	1	0	0	0	0	1	0	0	0	1	1	0	1	0	0	1	0	0	1	0	1	0	1	1	1	0	0	1	1	0	0	1
SPMP43_bin.98.fasta	0	0	0	0	1	0	0	0	0	0	0	0	0	0	0	0	1	0	0	0	0	0	1	0	0	0	1	0	0	1	0	0	0	0	0	0	0	0	0	0	0	0	0	0	0	0	0	1	0
SPMP43_bin.99.fasta	0	0	0	0	0	0	0	0	0	0	0	0	0	0	0	0	0	0	0	0	0	0	0	0	0	0	0	0	0	0	0	0	0	0	0	0	0	0	0	1	0	0	0	0	0	0	0	0	0
SPMP44_bin.130.fasta	0	0	0	1	0	0	0	0	0	1	0	0	0	0	0	0	0	0	0	0	0	0	0	0	0	0	0	0	0	0	0	0	0	0	0	0	0	0	0	0	0	0	0	0	0	0	0	0	0
SPMP44_bin.51.fasta	1	1	0	0	1	1	1	0	0	1	0	0	1	0	0	1	0	0	0	0	1	1	1	1	0	1	1	0	0	1	0	1	1	1	0	0	0	0	1	1	0	0	0	0	0	1	0	0	0
SPMP44_bin.69.fasta	0	0	0	0	0	0	0	0	0	0	0	0	0	0	0	0	0	0	0	0	0	0	0	0	0	0	0	0	0	0	0	0	0	0	0	0	0	0	0	0	0	0	0	0	0	0	0	0	0
SPMP44_bin.71.fasta	0	0	0	0	0	0	0	0	0	0	0	0	0	0	0	0	0	0	0	0	0	0	0	0	0	0	0	0	0	0	0	0	0	0	0	0	0	0	0	0	0	0	0	0	0	0	0	0	0
SPMP44_bin.99.fasta	0	0	1	1	1	1	0	0	0	1	0	0	1	0	0	0	0	1	0	0	1	1	1	0	0	0	1	1	0	0	0	1	0	1	1	1	0	1	0	1	1	0	0	0	0	0	0	1	1
SPMP45_bin.104.fasta	0	0	0	0	0	0	0	0	0	1	0	0	0	0	0	0	0	0	0	0	0	0	0	0	0	0	0	0	0	0	0	0	0	0	0	0	0	0	0	0	0	0	0	0	0	0	0	0	0
SPMP45_bin.111.fasta	0	0	0	0	0	0	0	0	0	0	1	0	0	0	0	0	0	0	0	0	0	0	0	0	0	0	0	0	0	0	0	0	0	0	0	0	0	0	0	0	0	0	0	0	0	0	0	0	0
SPMP45_bin.112.fasta	0	0	0	0	0	0	0	0	0	0	0	0	0	0	0	0	0	0	0	0	0	0	0	0	0	0	0	0	0	0	0	0	0	0	0	0	0	0	0	0	0	0	0	0	0	0	0	0	0
SPMP45_bin.122.fasta	0	0	0	0	0	0	0	0	0	0	0	0	0	0	0	0	0	0	0	0	0	0	0	0	0	0	0	0	0	0	0	0	0	0	0	0	0	0	0	0	0	0	0	0	0	0	0	0	0
SPMP45_bin.127.fasta	0	0	0	0	0	0	0	0	0	0	0	0	0	0	0	0	0	0	0	0	0	0	0	0	0	0	0	0	0	0	0	0	0	0	0	0	0	0	0	0	0	0	0	0	0	0	0	0	0
SPMP45_bin.130.fasta	0	0	0	0	0	0	0	0	0	0	0	0	0	0	0	0	0	0	0	0	0	0	0	0	0	0	0	0	0	0	0	0	0	0	0	0	0	0	0	0	0	0	0	0	0	0	0	0	0
SPMP45_bin.165.fasta	0	0	1	1	0	0	0	0	0	0	0	0	0	0	0	0	0	0	0	0	0	0	0	0	0	0	0	0	0	0	0	0	0	0	0	1	0	0	0	1	0	0	0	0	0	0	0	0	0
SPMP45_bin.204.fasta	0	0	1	1	1	0	0	0	0	0	1	0	1	0	0	0	0	0	0	0	0	0	1	0	0	0	0	1	0	0	0	0	0	0	0	1	0	0	0	1	1	0	0	0	0	0	0	0	0
SPMP45_bin.206.fasta	0	0	0	0	1	0	0	0	0	0	0	0	1	0	0	0	0	0	0	0	0	0	0	0	0	0	0	0	0	0	0	0	0	0	0	0	0	0	0	1	1	0	0	0	0	0	0	0	0
SPMP45_bin.219.fasta	1	0	1	1	1	1	1	0	0	1	0	1	1	0	1	1	0	0	0	0	1	0	0	1	0	1	1	1	0	0	0	1	0	0	0	0	0	0	0	0	0	0	0	0	0	0	1	1	1
SPMP45_bin.221.fasta	0	0	0	0	0	0	0	0	0	0	0	0	0	0	0	0	0	0	0	0	0	0	0	0	0	0	0	0	0	0	0	0	0	0	0	1	0	0	0	0	0	0	0	0	0	0	0	0	0
SPMP45_bin.3.fasta	0	0	0	0	0	0	0	0	0	0	0	0	0	0	0	0	0	0	0	0	0	0	0	0	0	0	0	0	0	0	0	0	0	0	0	0	0	0	0	0	0	0	0	0	0	0	0	0	0
SPMP45_bin.40.fasta	0	0	0	0	0	0	0	0	0	0	0	0	0	0	0	0	0	0	1	0	0	0	0	0	0	0	0	0	0	0	0	0	0	0	0	0	0	0	0	0	0	0	0	0	0	0	0	0	0
SPMP45_bin.42.fasta	0	0	0	0	0	0	0	0	0	0	0	0	0	0	0	0	0	0	0	0	0	0	0	0	0	0	0	0	0	0	0	0	0	0	0	0	0	0	0	0	0	0	0	0	0	0	0	0	0
SPMP45_bin.44.fasta	0	0	0	0	0	0	0	0	0	0	0	0	0	0	0	0	0	0	0	0	0	0	0	0	0	0	0	0	0	0	0	0	0	0	0	0	0	0	0	0	0	0	0	0	0	0	0	0	0
SPMP45_bin.5.fasta	0	0	0	0	0	0	0	0	0	0	0	0	0	0	0	0	0	0	0	0	0	0	0	0	0	0	0	0	0	0	0	0	0	0	0	0	0	0	0	0	0	0	0	0	0	0	0	0	0
SPMP45_bin.7.fasta	0	0	0	0	0	0	0	0	0	0	0	0	0	0	0	0	0	0	0	0	0	0	0	0	0	0	0	0	0	0	0	0	0	0	0	0	0	0	0	0	0	0	0	0	0	0	0	0	0
SPMP45_bin.81.fasta	0	0	0	0	0	0	0	0	0	0	0	0	0	0	0	0	0	0	0	0	0	0	0	0	0	0	0	0	0	0	0	0	0	0	0	0	0	0	0	0	0	0	0	0	0	0	0	0	0
SPMP46_bin.1.fasta	0	0	0	0	0	0	0	0	0	0	0	1	0	0	1	0	0	0	0	1	0	0	0	0	1	0	0	0	1	0	1	0	0	0	0	0	1	0	0	0	0	1	1	1	0	0	0	0	0
SPMP46_bin.11.fasta	0	0	0	0	0	0	0	0	0	0	0	1	0	0	0	0	0	0	0	0	0	0	0	0	0	0	0	0	0	0	0	0	0	0	0	0	0	0	0	0	0	0	0	0	0	0	0	0	0
SPMP46_bin.3.fasta	0	0	0	0	0	0	0	0	0	0	0	0	0	0	0	0	0	0	0	0	0	0	0	0	0	0	0	0	0	0	0	0	0	0	0	0	0	0	0	1	0	0	0	0	0	0	1	0	0
SPMP46_bin.64.fasta	0	0	0	0	0	0	0	0	0	0	0	1	0	0	0	0	0	0	0	0	0	0	0	0	0	0	0	0	0	0	0	0	0	0	0	0	0	0	0	0	0	0	0	0	0	0	0	0	0
SPMP46_bin.7.fasta	0	0	0	0	0	0	0	0	0	0	0	0	0	0	0	0	0	0	0	0	0	0	0	0	0	0	0	0	0	0	0	0	0	0	0	0	0	0	0	0	0	0	0	0	0	0	0	0	0
SPMP47_bin.11.fasta	0	0	0	0	0	0	0	0	0	0	0	0	0	0	0	0	0	0	0	0	0	0	0	0	0	0	0	0	0	1	0	0	1	0	0	1	0	0	0	0	0	0	0	0	0	1	0	0	0
SPMP47_bin.18.fasta	1	0	1	1	1	1	1	1	1	1	1	0	1	1	1	0	1	1	1	1	1	1	1	1	1	1	1	1	0	1	1	1	1	1	1	1	1	1	1	1	1	1	1	1	1	1	1	1	1
SPMP47_bin.26.fasta	0	0	0	0	0	0	0	0	0	0	0	0	0	0	0	0	0	0	0	0	0	0	0	0	0	0	0	0	0	0	0	0	0	0	0	0	0	0	0	1	0	0	0	0	1	0	0	0	0
SPMP48_bin.100.fasta	0	0	1	1	1	1	0	1	0	0	1	1	1	0	0	1	1	1	1	0	1	1	1	0	0	1	1	1	1	1	0	1	1	1	1	1	0	1	1	1	1	1	0	0	0	1	0	1	1
SPMP48_bin.113.fasta	0	0	0	1	1	0	0	0	0	0	0	0	1	0	0	0	0	0	0	0	0	0	1	0	0	0	0	0	0	0	0	0	0	0	0	1	0	0	0	1	1	0	0	0	0	0	0	0	1
SPMP48_bin.130.fasta	0	0	0	0	0	0	0	0	0	0	0	0	1	0	0	0	0	0	0	0	0	0	1	0	0	0	0	0	0	0	0	0	0	0	0	0	0	0	0	1	0	0	0	0	0	0	0	0	1
SPMP48_bin.136.fasta	0	0	0	0	0	0	0	0	0	0	0	0	0	0	0	0	0	0	0	0	0	0	0	0	0	0	0	0	0	0	0	0	0	0	0	0	0	0	0	0	0	0	0	0	0	0	0	0	0
SPMP48_bin.14.fasta	0	0	0	0	0	0	1	0	0	0	1	0	1	0	0	0	0	1	0	1	0	0	1	1	0	0	1	0	0	1	1	0	0	0	0	0	1	1	1	0	0	1	1	1	1	1	1	0	0
SPMP48_bin.146.fasta	0	0	0	1	1	1	0	1	0	0	0	1	1	0	0	1	0	1	0	0	0	0	1	0	0	0	1	0	0	0	0	0	0	1	0	0	0	1	0	1	1	0	0	0	0	1	0	1	0
SPMP48_bin.148.fasta	0	0	0	1	0	0	0	0	0	0	0	0	0	0	0	0	0	0	0	0	0	0	0	0	0	0	0	0	0	0	0	0	0	0	0	0	0	0	0	0	0	0	0	0	0	0	0	0	0
SPMP48_bin.34.fasta	0	0	1	1	1	0	1	1	0	0	1	1	1	0	1	1	1	1	0	0	1	1	1	1	0	1	1	1	1	1	0	1	1	0	1	1	0	1	1	1	1	0	0	0	1	1	1	1	1
SPMP48_bin.60.fasta	0	0	0	0	0	0	0	0	0	0	0	0	0	0	0	0	0	0	0	0	0	0	0	0	0	0	0	0	0	0	0	0	0	0	0	0	0	0	0	0	0	0	0	0	0	0	0	0	0
SPMP48_bin.71.fasta	0	0	0	0	1	0	0	0	0	0	0	1	1	0	0	0	0	0	0	0	0	0	0	0	0	0	0	1	0	0	0	0	0	0	0	1	0	0	0	1	1	0	0	0	0	0	0	0	0
SPMP48_bin.81.fasta	0	0	0	0	0	0	0	0	0	0	0	0	0	0	0	0	0	0	0	0	0	0	0	0	0	0	0	0	0	0	0	0	0	0	0	0	0	0	0	0	0	0	0	0	0	0	0	0	0
SPMP48_bin.94.fasta	0	0	0	0	0	0	0	0	0	0	0	0	0	0	0	0	0	0	0	0	0	0	0	0	0	0	0	0	0	0	0	0	0	0	0	0	0	0	0	0	0	0	0	0	0	0	0	0	0
SPMP48_bin.96.fasta	0	0	0	0	0	0	0	0	0	0	0	1	1	0	0	0	0	0	0	0	0	0	1	0	0	1	0	0	0	0	0	0	0	0	0	0	0	0	0	0	0	0	0	0	0	0	0	0	0
SPMP49_bin.29.fasta	0	0	0	0	1	0	0	0	0	1	0	1	0	0	0	1	1	0	0	0	0	0	0	1	0	0	0	0	0	0	0	0	0	1	0	0	0	0	1	0	0	1	0	0	0	1	0	0	1
SPMP49_bin.54.fasta	0	0	1	1	1	0	0	0	0	0	0	0	1	0	0	0	0	0	0	0	0	0	1	0	0	1	0	1	0	0	0	0	0	0	0	0	0	0	0	1	1	0	0	0	0	0	0	1	0
SPMP49_bin.59.fasta	1	1	0	1	0	0	1	1	1	1	1	0	1	1	1	1	1	1	1	1	1	1	1	1	0	1	1	1	1	0	0	1	1	1	1	1	0	1	1	1	1	1	0	1	1	1	0	1	1
SPMP49_bin.95.fasta	0	0	0	0	0	0	0	0	0	0	0	0	0	0	0	0	0	0	0	0	0	0	0	0	0	0	0	0	0	0	0	0	0	0	0	0	0	0	0	0	0	0	0	0	0	0	0	0	0
SPMP50_bin.10.fasta	0	0	0	0	0	1	0	0	1	0	1	0	1	0	0	0	1	0	1	0	0	1	0	1	0	0	0	0	0	1	1	0	1	0	0	0	1	1	0	1	1	0	1	1	0	1	0	0	1
SPMP50_bin.14.fasta	0	0	0	0	0	0	0	0	0	0	1	0	0	1	0	0	0	0	0	0	0	0	0	1	1	0	0	0	1	1	1	0	0	0	0	0	1	0	0	0	0	0	0	0	0	1	0	0	0
SPMP50_bin.40.fasta	0	0	0	0	1	1	0	0	0	0	1	1	0	0	0	0	0	1	0	0	0	1	1	0	0	1	1	0	1	0	0	0	0	0	0	0	0	1	0	1	1	0	1	0	1	1	0	0	0
SPMP50_bin.64.fasta	0	0	0	0	0	0	0	0	1	0	0	0	0	1	0	0	0	0	0	0	0	0	0	0	0	0	1	0	0	0	0	0	0	0	0	0	0	0	0	1	0	0	1	1	0	0	0	0	1
SPMP50_bin.65.fasta	0	0	0	0	0	0	0	0	0	0	0	0	0	0	0	0	0	0	0	0	0	0	0	0	0	0	0	0	0	0	0	0	0	0	0	0	0	0	0	0	0	0	0	0	0	0	0	0	0
SPMP50_bin.74.fasta	0	1	1	0	1	1	1	1	1	1	1	1	1	0	1	1	1	1	1	1	1	1	1	1	1	1	1	1	1	1	1	0	1	1	1	1	1	1	1	1	1	1	1	1	1	1	1	1	1
SPMP50_bin.75.fasta	0	0	0	0	0	0	0	1	0	0	0	0	0	0	0	0	0	0	0	0	0	0	0	0	0	0	0	0	0	0	0	0	0	0	0	0	0	0	0	0	0	0	0	0	0	0	0	0	0
SPMP51_bin.1.fasta	0	0	0	0	1	0	0	0	0	0	0	0	1	0	0	1	0	0	0	0	0	0	0	0	0	0	0	1	0	0	0	0	0	0	0	0	0	0	0	0	0	0	0	0	0	0	0	0	0
SPMP51_bin.121.fasta	0	0	1	0	0	0	0	0	0	0	0	0	1	0	1	0	0	0	1	1	0	0	0	1	0	1	0	0	0	0	1	0	0	0	0	1	1	0	1	0	0	0	0	0	0	0	1	0	0
SPMP51_bin.124.fasta	0	0	1	0	1	1	0	0	0	0	1	1	1	0	0	0	0	0	0	0	0	0	0	0	0	1	0	1	0	0	0	0	0	0	0	0	0	0	0	0	1	0	0	0	1	0	0	0	0
SPMP51_bin.127.fasta	0	0	0	0	1	0	0	0	0	0	0	0	0	0	0	0	0	0	0	0	0	0	0	0	0	0	0	0	0	0	0	0	0	0	0	0	0	0	0	0	0	0	0	0	0	0	0	0	0
SPMP51_bin.128.fasta	0	0	1	1	1	0	1	1	0	0	1	1	0	0	0	1	0	0	0	0	0	1	1	1	0	0	1	1	1	0	0	0	0	0	0	0	0	1	0	1	1	0	0	0	0	0	1	0	1
SPMP51_bin.130.fasta	0	0	0	0	0	0	0	0	0	0	0	0	0	0	0	0	0	0	0	0	0	0	0	0	0	0	0	0	0	0	0	0	0	0	0	0	0	0	0	1	0	0	0	0	1	0	0	0	0
SPMP51_bin.27.fasta	0	0	0	0	0	0	0	0	0	0	0	0	0	0	0	0	0	1	0	0	0	0	0	0	0	0	0	0	0	0	0	0	0	0	0	0	0	0	0	0	0	0	0	0	0	0	0	0	0
SPMP51_bin.57.fasta	0	0	0	0	0	0	0	0	0	0	0	0	0	0	0	0	0	0	0	0	0	0	0	0	0	0	0	0	0	0	0	0	0	0	0	0	0	0	0	0	0	0	0	0	0	0	0	0	0
SPMP51_bin.65.fasta	0	0	1	0	1	1	0	0	0	0	0	0	0	0	1	1	0	0	0	0	0	0	0	0	0	1	1	1	0	0	0	0	0	0	0	0	0	1	0	0	1	0	0	0	0	0	0	1	0
SPMP51_bin.69.fasta	0	0	0	0	1	0	0	0	0	0	0	1	1	0	0	0	0	0	0	0	0	0	1	0	0	1	0	0	0	0	0	0	0	0	0	0	0	1	0	1	1	0	0	0	0	0	0	0	0
SPMP51_bin.95.fasta	0	0	1	0	0	1	0	0	0	0	0	0	0	0	0	0	0	0	0	0	0	0	0	0	0	0	0	1	0	0	0	0	0	0	0	0	0	0	0	0	1	0	0	0	0	0	0	0	0
SPMP52_bin.10.fasta	0	0	0	0	0	0	0	0	0	0	0	0	0	0	0	0	0	0	0	0	0	0	0	0	0	0	0	0	0	0	0	0	0	0	0	0	0	0	0	0	0	0	0	0	0	0	0	0	0
SPMP52_bin.13.fasta	0	0	1	1	1	1	0	0	0	0	1	0	1	0	0	1	1	1	1	0	0	1	1	1	0	0	1	1	0	0	0	0	0	0	0	0	1	1	1	1	1	0	0	0	1	0	1	1	1
SPMP52_bin.53.fasta	0	0	0	0	0	0	0	0	0	0	0	0	0	0	0	0	0	0	0	0	0	0	0	0	0	0	0	0	0	0	0	0	0	0	0	0	0	0	0	0	0	0	0	0	0	0	0	0	0
SPMP52_bin.77.fasta	0	0	0	0	0	0	0	0	0	0	0	0	0	0	0	0	0	0	0	0	0	0	0	0	0	0	0	0	0	0	0	0	0	0	0	0	0	0	0	0	0	0	0	0	0	0	0	0	0
SPMP52_bin.94.fasta	0	0	1	0	1	0	1	1	0	1	0	0	1	0	0	1	1	1	1	0	1	0	0	0	0	1	1	1	1	1	0	0	1	0	1	1	0	1	0	1	1	0	0	0	0	1	0	1	1
SPMP53_bin.12.fasta	0	0	1	1	1	0	1	0	0	1	1	0	1	0	1	1	1	1	1	0	1	0	1	0	0	1	0	1	0	1	0	1	1	1	1	0	0	1	0	1	0	0	0	0	0	1	1	1	1
SPMP53_bin.30.fasta	0	0	0	0	0	0	0	0	0	0	0	0	1	0	0	0	0	0	0	0	0	0	0	0	0	1	0	0	0	0	0	0	0	0	0	0	0	0	0	0	0	0	0	0	0	0	0	0	0
SPMP53_bin.50.fasta	1	1	0	1	1	1	1	1	1	1	1	0	1	0	1	0	1	1	1	1	1	1	1	1	1	1	1	1	0	1	1	1	1	0	0	0	1	1	0	1	1	0	1	1	1	1	1	0	1
SPMP53_bin.69.fasta	0	0	0	1	0	0	0	0	0	1	0	0	0	0	0	0	0	0	0	0	0	0	0	0	0	0	0	0	0	1	0	1	0	0	0	0	1	1	0	0	1	0	1	0	0	0	0	0	1
SPMP54_bin.1.fasta	0	1	1	0	0	0	0	0	0	0	0	0	0	0	1	0	0	1	0	0	0	0	0	0	0	1	0	0	0	0	0	0	0	0	0	0	0	1	0	1	0	0	0	1	1	0	1	0	0
SPMP54_bin.14.fasta	0	0	1	1	1	1	1	1	0	1	1	1	1	1	1	1	1	1	1	1	1	1	1	1	0	1	1	1	1	1	0	1	1	1	1	1	1	1	1	1	1	0	0	0	1	1	1	1	1
SPMP54_bin.55.fasta	0	0	0	0	0	0	1	0	0	1	0	0	0	0	0	1	0	0	0	0	0	1	0	1	0	1	0	0	0	0	0	0	0	0	0	0	0	0	0	0	0	0	0	1	0	0	0	0	1
SPMP54_bin.56.fasta	0	0	1	0	0	0	0	0	0	0	0	0	0	0	0	0	0	0	0	0	0	0	0	0	0	0	0	0	0	0	0	0	0	0	0	0	0	0	0	0	0	0	0	0	0	0	0	0	0
SPMP55_bin.12.fasta	0	0	0	0	0	0	0	0	0	0	0	0	0	0	0	0	0	0	0	0	0	0	1	0	0	0	0	0	0	0	0	0	0	0	0	0	0	1	0	0	0	0	0	0	0	0	0	0	0
SPMP55_bin.30.fasta	0	0	0	0	0	0	0	1	0	0	0	1	0	0	0	0	0	1	0	1	0	0	0	0	0	0	1	0	1	1	0	0	1	0	0	0	1	0	0	0	0	0	0	0	0	0	0	0	0
SPMP55_bin.56.fasta	0	0	0	0	0	0	0	0	0	0	0	0	0	0	0	0	0	0	0	0	0	0	0	0	0	0	0	0	0	0	0	0	0	0	0	0	0	0	0	0	0	0	0	0	0	0	0	0	0
SPMP55_bin.58.fasta	0	0	0	0	0	0	0	0	0	0	0	0	0	1	0	0	0	0	0	0	0	0	0	0	0	0	0	0	0	0	0	0	0	0	0	0	0	0	0	0	0	0	0	0	0	0	0	0	0
SPMP55_bin.8.fasta	0	0	0	0	0	0	0	0	0	0	0	0	0	0	0	0	0	0	0	0	0	0	0	0	0	0	0	0	0	0	0	0	0	0	0	0	0	0	0	0	0	0	0	0	0	0	0	0	0
SPMP56_bin.101.fasta	0	0	0	0	0	0	0	0	0	0	0	0	0	0	0	0	0	0	0	0	0	0	0	0	0	0	0	0	0	0	0	0	0	0	0	0	0	0	0	0	0	0	0	0	0	0	0	0	0
SPMP56_bin.14.fasta	0	0	0	0	0	1	0	1	0	0	1	1	0	1	1	0	1	0	0	1	0	1	1	0	0	0	0	0	1	0	0	0	0	0	0	0	0	0	1	0	0	1	0	0	1	0	1	0	0
SPMP56_bin.26.fasta	0	0	0	0	0	0	0	0	0	0	0	0	0	0	0	0	0	0	0	0	0	0	0	0	0	0	0	0	0	0	0	0	0	0	0	0	0	0	0	0	0	0	0	0	0	0	0	0	0
SPMP56_bin.30.fasta	0	0	0	0	0	0	0	0	0	0	0	0	0	0	0	0	0	0	0	0	0	0	0	0	0	0	0	0	0	0	0	0	0	0	0	0	0	0	0	0	0	0	0	0	0	0	0	0	0
SPMP56_bin.39.fasta	0	0	0	0	0	0	1	0	1	0	0	0	0	0	0	0	0	0	0	0	0	0	0	0	0	0	0	0	1	0	0	0	0	0	0	0	0	0	0	0	0	0	0	0	0	0	0	0	0
SPMP56_bin.45.fasta	0	0	0	0	0	0	0	0	0	0	0	0	0	0	0	0	0	0	0	0	0	0	0	0	0	0	0	0	0	0	1	0	0	0	0	0	0	0	0	0	0	0	0	0	0	0	0	0	0
SPMP56_bin.46.fasta	0	1	0	1	0	0	0	0	0	0	0	0	0	1	0	0	0	1	0	0	0	0	0	0	1	0	0	1	0	1	0	1	0	0	1	0	0	1	0	0	1	1	0	0	0	0	1	1	0
SPMP56_bin.54.fasta	0	0	0	0	0	0	0	0	0	0	0	0	0	1	0	0	0	0	0	0	0	0	0	0	0	0	0	0	0	0	0	0	0	0	0	0	0	0	0	0	0	0	0	0	0	0	0	0	0
SPMP56_bin.56.fasta	1	1	1	1	1	1	1	1	1	1	1	1	1	1	1	1	1	1	1	1	1	1	1	1	1	1	1	1	1	1	1	1	1	1	1	1	1	1	1	1	1	1	1	1	1	1	1	1	1
SPMP56_bin.63.fasta	0	0	0	0	0	0	0	0	0	0	0	0	0	0	1	1	0	0	0	0	0	0	0	0	0	0	1	0	0	0	0	0	0	0	0	0	0	0	0	0	0	0	0	0	0	0	0	0	0
SPMP56_bin.80.fasta	0	0	0	0	1	0	0	0	0	0	0	0	0	1	0	0	0	0	0	0	1	0	1	0	0	0	0	0	0	0	1	0	0	0	0	0	0	0	0	0	0	0	0	0	0	0	0	0	0
SPMP56_bin.81.fasta	0	0	0	0	0	1	0	0	0	0	0	1	0	1	1	0	1	1	0	1	0	0	1	0	0	0	0	0	0	0	0	0	1	0	0	0	0	0	0	0	0	0	0	0	1	0	0	0	0
SPMP56_bin.84.fasta	0	0	0	0	0	0	0	0	0	0	0	0	0	0	0	0	0	0	0	1	0	0	0	0	0	0	0	0	0	0	0	0	0	0	0	0	0	0	0	0	0	0	0	0	0	0	0	0	0
SPMP56_bin.99.fasta	0	0	0	0	0	0	0	0	0	0	0	1	0	0	0	0	0	0	0	1	0	0	0	0	0	0	0	0	0	0	0	0	0	0	0	0	0	0	0	0	0	0	0	0	1	0	0	0	0
SPMP57_bin.107.fasta	0	0	0	1	0	0	0	0	0	0	0	1	1	0	1	1	0	0	0	0	0	0	0	1	0	1	0	1	0	0	0	0	0	0	1	0	0	1	1	0	1	0	0	0	0	1	0	1	1
SPMP57_bin.12.fasta	0	0	0	1	0	0	0	1	0	1	0	0	0	0	0	0	0	0	0	0	0	1	0	0	0	0	0	1	0	0	0	1	0	0	1	0	0	0	0	0	0	0	0	0	0	0	1	1	0
SPMP57_bin.37.fasta	1	1	1	1	1	1	1	1	0	0	1	1	1	0	1	1	1	1	1	0	1	0	1	1	0	1	1	1	0	1	0	1	1	1	1	1	1	1	1	1	1	0	0	1	1	1	1	1	1
SPMP57_bin.8.fasta	0	0	0	0	0	0	0	0	0	1	0	0	0	0	0	0	0	0	1	0	0	0	0	0	0	0	0	0	0	0	0	1	0	0	0	0	0	0	0	0	0	0	0	0	0	0	1	0	0
SPMP59_bin.1.fasta	0	0	0	0	1	1	0	0	0	0	0	1	0	0	0	1	1	1	1	0	0	1	1	1	0	1	0	1	0	0	0	0	1	1	0	0	0	0	0	0	0	0	0	0	0	1	0	1	0
SPMP59_bin.31.fasta	0	0	0	0	1	0	0	0	0	0	0	0	0	0	0	0	1	0	1	0	0	0	0	0	1	0	0	0	1	0	0	0	0	0	0	0	0	0	0	1	1	0	1	0	0	0	0	0	0
SPMP60_bin.19.fasta	0	0	1	0	0	0	0	0	0	0	0	0	1	0	1	0	0	0	0	1	0	0	0	1	0	0	0	0	0	0	0	0	1	1	0	0	0	0	0	0	0	1	0	0	1	0	0	0	1
SPMP60_bin.28.fasta	0	0	1	0	0	0	0	0	0	0	0	0	0	0	1	0	0	1	0	1	0	0	1	0	0	0	0	0	0	1	0	0	1	1	1	0	0	0	0	0	0	1	0	0	1	1	0	0	1
SPMP60_bin.40.fasta	0	1	1	1	1	1	1	1	0	1	1	1	1	0	0	1	1	1	1	1	1	1	1	1	1	1	0	1	1	1	1	0	1	1	1	1	0	1	1	1	1	0	1	1	1	1	1	1	1
SPMP60_bin.45.fasta	0	0	0	0	0	0	0	0	0	0	0	0	0	0	0	0	0	0	0	0	0	0	0	0	0	1	0	0	0	0	0	0	0	0	0	0	0	0	0	0	0	0	0	0	0	0	0	0	0
SPMP60_bin.6.fasta	0	0	0	0	1	0	0	0	0	0	0	0	1	0	0	1	0	0	0	0	0	0	0	0	0	0	0	1	0	0	0	0	0	0	0	0	0	0	0	0	0	0	0	0	0	0	0	0	0
SPMP60_bin.72.fasta	1	1	0	0	1	1	0	1	1	1	1	0	0	0	0	0	1	0	1	0	0	1	1	0	1	1	1	0	0	1	0	1	1	0	0	0	1	1	1	0	1	0	1	1	1	1	0	1	1
SPMP61_bin.13.fasta	0	0	1	0	0	1	0	0	0	1	1	1	1	0	1	1	1	1	1	0	0	0	1	1	0	1	0	1	0	1	0	1	1	0	1	0	1	0	1	1	1	0	1	0	0	1	1	1	0
SPMP61_bin.23.fasta	1	0	1	0	0	1	0	0	0	0	1	1	1	0	0	0	0	0	0	0	0	1	1	0	0	1	0	0	1	0	0	0	0	0	0	0	0	0	0	1	1	0	0	0	0	0	0	0	1
SPMP61_bin.24.fasta	0	0	0	0	0	0	0	0	0	0	0	0	0	0	0	0	0	0	0	0	0	0	0	0	0	0	0	0	0	0	0	0	0	0	0	0	0	0	0	0	0	0	0	0	0	0	0	0	0
SPMP61_bin.62.fasta	0	0	1	1	1	1	0	0	0	1	1	1	1	1	1	1	1	1	1	0	1	1	1	1	0	1	1	1	1	1	0	1	1	1	1	1	0	1	1	1	1	1	1	0	1	1	1	1	1
SPMP61_bin.72.fasta	0	0	0	0	0	0	0	0	0	0	0	1	0	0	0	0	0	0	0	0	0	0	0	0	0	0	0	0	0	0	0	0	0	0	0	0	0	0	0	0	0	0	0	0	0	0	0	0	0
SPMP62_bin.17.fasta	0	0	1	1	1	0	1	1	0	1	1	1	1	0	1	1	1	1	1	1	1	0	1	1	0	0	1	1	1	1	0	0	1	1	1	0	0	1	0	1	1	0	0	0	1	1	1	0	1
SPMP62_bin.40.fasta	0	0	1	1	1	1	1	1	0	1	1	1	1	1	1	1	1	1	1	0	1	1	1	1	0	1	1	1	1	1	0	1	1	1	1	1	0	1	1	1	1	1	0	0	1	1	0	1	1
SPMP62_bin.65.fasta	0	0	1	1	1	0	1	1	0	1	0	0	1	0	0	1	1	1	1	1	1	1	1	1	1	0	1	1	1	1	0	1	1	1	1	1	0	1	0	0	1	0	1	0	0	1	0	1	1
SPMP62_bin.7.fasta	0	0	0	0	0	0	1	0	0	0	0	0	0	0	1	0	0	0	0	0	0	0	0	0	0	0	0	1	0	0	0	0	0	0	0	0	0	0	0	0	0	0	0	0	0	0	0	0	1
SPMP63_bin.10.fasta	0	0	0	0	0	0	0	0	0	0	0	0	0	0	0	0	0	1	0	0	0	0	0	0	0	0	0	0	1	0	0	0	0	0	0	0	0	0	0	0	0	0	0	0	0	0	0	0	0
SPMP63_bin.25.fasta	0	0	0	0	1	0	0	0	0	0	1	1	1	0	0	1	1	1	0	1	0	0	1	0	0	0	0	1	1	1	0	0	0	0	0	0	0	1	0	1	1	0	0	0	1	1	1	0	0
SPMP63_bin.34.fasta	0	0	0	0	0	0	0	0	0	0	0	1	0	0	0	0	0	0	0	0	0	0	0	0	0	0	0	0	0	0	0	0	0	0	0	0	0	0	0	0	0	0	0	0	0	0	0	0	0
SPMP63_bin.36.fasta	0	0	1	0	0	1	0	0	0	1	1	1	0	0	1	1	1	0	0	1	0	1	1	1	1	1	1	1	1	1	1	0	1	1	0	0	1	0	1	1	0	0	1	1	1	1	0	0	0
SPMP63_bin.60.fasta	1	1	1	1	1	1	1	1	0	0	1	1	1	0	1	1	1	1	1	0	1	0	1	1	0	1	1	1	0	1	0	1	1	1	1	1	1	1	1	1	1	0	0	1	1	1	1	1	1
SPMP64_bin.18.fasta	0	0	0	1	1	0	0	1	0	0	1	0	1	0	1	1	1	1	0	1	1	1	1	1	0	1	0	1	0	1	0	0	1	0	1	0	1	1	0	0	1	1	0	0	1	1	0	1	0
SPMP64_bin.45.fasta	0	0	0	0	0	0	1	0	0	0	0	0	0	0	0	0	0	0	1	0	1	0	0	0	0	0	0	0	0	1	0	0	0	1	1	0	0	0	0	0	0	0	0	0	0	0	0	0	0
SPMP64_bin.58.fasta	0	0	1	0	0	0	0	1	0	0	0	0	1	0	0	1	0	0	0	1	0	0	1	0	0	0	1	1	0	1	0	1	0	0	0	0	0	0	0	0	0	0	0	0	0	1	0	0	0
SPMP64_bin.77.fasta	0	0	0	0	0	0	0	0	0	0	0	0	0	0	0	0	0	0	0	0	0	0	0	0	0	0	0	0	0	1	0	0	0	0	0	0	1	0	0	0	0	0	0	0	0	0	0	0	0
SPMP65_bin.16.fasta	0	0	0	0	0	0	0	0	0	0	0	0	0	0	0	0	0	0	0	0	0	0	0	0	0	0	0	0	0	0	0	0	0	0	0	0	1	0	0	0	0	0	0	0	0	0	0	0	0
SPMP65_bin.19.fasta	0	0	0	0	0	0	0	0	0	0	0	0	0	0	0	0	0	0	0	0	0	0	0	0	0	0	0	0	0	0	0	0	0	0	0	0	0	0	0	0	0	0	0	0	0	0	0	0	0
SPMP65_bin.20.fasta	1	0	0	0	0	0	0	0	0	0	1	0	0	0	0	0	0	0	0	0	0	0	0	0	0	0	0	0	0	0	1	0	0	0	0	0	1	0	0	0	0	0	0	1	1	0	0	0	0
SPMP65_bin.42.fasta	0	0	0	0	0	0	0	0	0	0	0	0	0	0	0	0	0	0	0	0	0	0	0	0	0	0	0	0	0	0	0	0	0	0	0	0	0	0	0	0	0	0	0	0	0	0	0	0	0
SPMP65_bin.6.fasta	0	0	0	0	0	0	0	0	0	0	0	0	0	0	0	0	0	0	0	0	0	0	0	0	0	0	0	0	0	0	0	0	0	0	0	0	0	0	0	0	0	0	0	0	0	0	0	0	0
SPMP65_bin.7.fasta	0	0	0	0	0	0	0	0	0	0	0	0	0	0	0	0	0	0	0	0	0	0	0	0	0	0	0	0	0	0	0	0	0	0	0	0	0	0	0	0	0	0	0	0	0	0	0	0	0
SPMP65_bin.71.fasta	0	0	0	0	0	0	0	0	0	0	0	0	0	0	0	0	0	0	0	0	0	0	0	0	0	0	0	0	0	0	1	0	0	0	0	0	0	0	0	0	0	0	0	0	0	0	0	0	0
SPMP65_bin.72.fasta	0	0	1	0	1	0	0	0	0	1	1	1	1	1	1	0	1	1	1	0	0	1	1	1	0	0	0	1	0	1	0	0	1	1	1	1	0	1	1	1	1	1	1	0	1	1	1	1	1
SPMP65_bin.77.fasta	0	0	0	0	0	0	0	0	0	0	0	0	0	0	0	0	0	0	0	0	0	0	0	0	0	0	0	0	0	0	0	0	0	0	0	0	0	0	0	0	0	0	0	0	0	0	0	0	0
SPMP66_bin.42.fasta	0	1	1	0	0	0	0	1	0	1	0	0	0	0	1	1	1	1	0	0	1	1	0	1	0	1	1	1	0	1	0	1	1	1	1	0	0	1	1	0	1	0	0	1	1	1	1	1	0
SPMP66_bin.65.fasta	0	0	0	0	0	0	0	0	0	0	0	0	0	0	0	0	0	0	0	0	0	0	0	0	0	0	0	0	0	0	0	0	0	0	0	0	0	0	0	0	1	0	0	0	1	0	0	0	0
SPMP66_bin.94.fasta	0	0	0	0	0	0	0	0	0	0	0	0	0	0	0	0	0	0	0	0	0	0	0	0	0	0	0	0	0	0	0	0	0	0	0	0	0	0	0	0	0	1	0	0	0	0	0	0	0
SPMP67_bin.27.fasta	0	0	0	0	0	0	0	0	0	0	0	0	0	0	0	0	0	0	0	0	0	0	0	0	0	0	0	0	0	0	0	0	0	0	0	0	0	0	0	0	0	0	0	0	0	0	0	0	0
SPMP67_bin.29.fasta	0	1	0	0	0	1	0	0	0	0	0	0	0	0	0	0	0	0	0	0	0	0	1	0	0	0	0	0	1	1	0	0	0	0	0	0	0	0	0	0	1	0	0	0	0	0	0	0	0
SPMP67_bin.42.fasta	0	0	0	0	0	0	0	0	0	0	0	0	0	0	0	0	0	0	0	0	0	0	0	0	0	0	0	0	0	0	0	0	0	0	0	0	0	0	0	0	0	0	0	0	0	0	0	0	0
SPMP67_bin.47.fasta	0	0	1	0	1	0	0	0	0	0	0	0	1	0	0	0	0	0	0	0	0	1	1	0	0	1	0	0	0	0	1	0	0	0	0	1	0	1	0	1	1	0	1	0	1	0	0	0	1
SPMP67_bin.69.fasta	0	0	0	0	0	0	0	0	0	1	0	0	0	0	0	0	1	0	0	0	0	0	0	0	0	0	0	0	0	0	0	0	0	0	0	0	0	0	0	0	0	0	0	0	0	0	0	1	0
SPMP67_bin.72.fasta	0	0	0	0	0	0	0	0	0	0	0	0	0	0	0	0	0	0	0	0	0	0	0	0	0	0	0	0	0	0	0	0	0	0	0	0	0	0	0	0	0	0	0	0	0	0	0	0	0
SPMP67_bin.74.fasta	0	0	0	0	0	1	0	0	1	1	1	0	0	1	0	0	0	0	1	0	1	1	0	1	1	0	1	0	0	1	1	0	1	0	0	0	1	1	0	1	0	0	1	1	1	0	0	0	1
SPMP67_bin.84.fasta	0	0	0	0	0	0	1	0	0	0	0	0	0	0	1	0	0	0	0	0	0	0	0	0	0	0	0	1	0	0	0	0	0	0	0	0	0	0	0	0	0	0	0	0	0	0	0	0	1
SPMP67_bin.87.fasta	0	1	0	0	0	0	0	0	0	0	0	0	0	0	0	0	0	0	0	0	0	0	0	0	0	0	0	1	0	0	0	0	0	0	1	0	0	0	0	0	0	0	0	0	0	0	0	0	1
SPMP67_bin.94.fasta	0	0	0	0	0	0	0	0	0	0	0	1	0	0	0	0	0	0	0	0	0	0	0	0	0	0	0	0	0	0	0	0	0	0	0	0	0	0	0	0	0	0	0	0	0	0	0	0	0
SPMP68_bin.13.fasta	0	1	0	1	0	0	1	0	0	1	0	0	1	0	1	1	1	0	1	0	0	1	0	0	1	1	0	0	0	0	1	1	1	1	0	0	0	0	0	0	0	0	0	0	1	1	1	0	1
SPMP68_bin.38.fasta	0	0	0	0	0	0	1	0	0	0	0	0	0	0	0	0	0	0	0	1	0	0	0	0	1	0	0	0	0	0	0	1	1	0	0	0	0	0	0	1	0	0	0	0	0	0	0	0	0
SPMP68_bin.41.fasta	1	1	1	1	1	1	1	1	0	0	1	1	1	0	1	1	1	1	1	0	1	0	1	1	0	1	1	1	0	1	0	1	1	1	1	1	1	1	1	1	1	0	0	1	1	1	1	1	1
SPMP68_bin.60.fasta	0	0	0	0	0	0	0	1	0	0	0	0	0	0	0	0	0	1	0	0	0	0	0	0	0	0	1	1	0	0	0	0	0	0	1	0	0	0	0	0	0	0	0	0	0	0	0	0	0
SPMP69_bin.1.fasta	1	1	0	0	1	0	1	1	1	0	1	0	1	1	1	1	1	0	1	1	1	1	1	1	1	0	1	1	1	0	1	1	0	1	1	1	0	1	1	1	0	1	1	1	0	0	0	0	1
SPMP69_bin.26.fasta	0	0	1	0	1	0	0	0	0	0	1	1	1	0	0	1	1	1	1	1	1	1	1	1	0	1	1	1	1	1	0	1	1	0	1	1	0	0	1	0	1	0	0	1	0	1	0	1	1
SPMP70_bin.13.fasta	0	0	0	0	0	0	0	0	0	0	0	0	0	0	0	0	0	0	1	0	0	0	0	0	0	0	0	0	0	0	0	0	0	0	0	0	0	0	0	0	0	0	0	0	0	1	1	0	0
SPMP70_bin.42.fasta	0	1	1	1	1	1	1	1	0	1	0	0	1	0	1	1	0	1	0	0	1	1	1	0	0	1	1	1	0	1	0	1	1	1	1	1	0	1	1	1	1	0	0	0	1	1	1	1	1
SPMP71_bin.54.fasta	0	0	0	0	0	0	0	0	0	0	0	0	0	0	0	0	0	0	0	0	0	0	0	0	0	0	0	0	0	0	0	0	0	0	0	0	0	0	0	0	0	0	0	0	0	0	0	0	0
SPMP71_bin.58.fasta	0	0	0	0	0	0	0	0	0	0	0	0	0	0	0	0	0	0	0	0	0	0	0	0	0	0	0	0	1	0	0	0	0	0	0	0	0	0	0	0	0	0	0	0	0	0	0	0	0
SPMP71_bin.68.fasta	0	0	1	0	0	0	1	0	0	1	0	0	0	0	1	0	0	0	0	0	1	0	0	1	0	1	0	1	0	0	0	1	0	0	0	0	0	0	0	0	0	0	0	0	0	0	0	1	1
SPMP71_bin.70.fasta	0	0	0	0	0	0	0	0	0	0	0	0	0	0	0	0	0	0	0	0	0	0	0	0	0	0	1	0	0	0	0	0	0	0	0	0	0	0	0	0	0	0	0	0	0	0	0	0	0
SPMP71_bin.87.fasta	0	0	0	1	1	0	0	0	0	0	0	0	0	0	0	0	0	0	0	0	0	0	0	0	0	0	0	0	0	0	0	0	0	0	0	0	0	0	0	1	0	0	0	0	0	0	0	0	0
SPMP71_bin.96.fasta	0	0	1	1	1	0	0	0	0	1	0	0	1	0	0	1	0	0	0	0	1	0	0	0	0	1	1	1	0	0	0	0	0	0	1	1	0	1	0	1	1	0	0	0	1	1	1	1	1
SPMP72_bin.32.fasta	0	0	1	0	0	0	0	0	0	0	1	1	0	0	0	1	1	1	1	1	0	0	1	0	1	0	0	1	1	1	0	0	1	0	1	0	1	0	1	0	1	0	1	0	1	1	0	1	1
SPMP72_bin.39.fasta	1	1	1	1	1	1	1	0	1	1	1	0	1	1	1	0	1	1	1	1	1	1	1	1	1	1	1	1	0	1	1	1	1	0	0	0	1	1	1	1	1	1	1	1	1	1	1	1	1
SPMP72_bin.44.fasta	0	0	0	0	0	0	0	0	0	0	0	1	0	0	0	0	0	1	0	0	1	0	0	0	0	0	0	0	0	0	0	0	0	0	0	0	0	0	0	0	0	0	0	0	0	1	0	0	0
SPMP72_bin.58.fasta	0	0	1	1	1	0	0	1	0	0	0	0	0	0	0	1	0	1	1	1	0	0	0	1	1	0	1	0	1	1	0	0	1	1	0	0	0	0	0	0	1	0	0	0	0	1	0	1	0
SPMP72_bin.67.fasta	0	1	0	0	0	1	0	1	0	0	1	1	1	0	0	0	0	0	0	1	1	0	1	0	0	1	0	1	1	0	0	0	1	1	1	1	1	0	1	1	1	0	1	0	1	1	0	1	1
SPMP72_bin.70.fasta	0	0	0	0	0	0	0	0	0	0	0	0	0	0	0	0	0	0	0	0	0	0	0	0	0	0	1	0	0	0	0	0	0	0	0	0	1	0	0	0	0	0	1	0	0	0	0	0	0
SPMP72_bin.74.fasta	1	1	1	1	1	1	1	1	0	0	1	1	1	0	1	1	1	1	1	0	1	0	1	1	0	1	1	1	0	1	0	1	1	1	1	1	1	1	1	1	1	0	0	1	1	1	1	1	1
SPMP72_bin.89.fasta	0	1	1	1	1	1	1	1	1	1	1	1	1	1	1	1	1	1	1	1	1	1	1	1	1	1	1	1	1	1	1	1	1	1	1	1	1	1	1	1	1	1	1	1	1	1	1	1	1
SPMP73_bin.31.fasta	0	1	0	0	0	0	0	0	0	0	0	0	1	0	0	0	0	0	0	0	0	0	0	0	0	0	0	0	0	0	0	0	0	0	0	0	0	0	0	0	0	0	0	0	0	0	0	0	0
SPMP73_bin.62.fasta	0	0	1	1	1	1	1	1	0	1	0	0	1	1	1	1	1	1	1	1	1	1	1	1	0	1	1	1	1	1	0	1	1	1	1	1	1	1	1	1	1	1	0	1	1	1	1	1	1
SPMP74_bin.105.fasta	0	0	0	0	0	0	0	0	0	0	0	0	0	0	0	0	0	0	0	0	0	0	0	0	0	0	0	0	0	0	0	0	0	0	0	0	0	0	0	0	0	0	0	0	0	0	0	0	0
SPMP74_bin.112.fasta	0	0	1	1	1	1	0	0	0	0	1	0	0	0	0	1	0	0	0	0	1	1	1	1	0	0	1	1	0	0	0	0	0	0	0	1	0	1	1	0	1	0	0	0	1	0	1	1	1
SPMP74_bin.113.fasta	1	1	0	1	1	0	1	1	1	1	1	1	1	1	1	1	1	0	1	1	1	1	1	1	1	1	1	1	1	1	0	1	1	1	1	1	0	1	1	1	1	1	0	1	1	1	0	1	1
SPMP74_bin.120.fasta	0	0	0	0	1	1	0	0	0	0	0	0	0	0	1	1	0	0	0	0	0	0	0	0	0	0	0	0	0	0	0	0	0	0	0	0	0	0	0	0	1	0	0	0	0	0	0	1	0
SPMP74_bin.37.fasta	0	0	1	0	1	0	0	0	0	0	0	1	0	0	0	1	1	1	1	1	1	1	1	0	0	1	0	1	0	1	0	1	1	0	1	1	0	1	1	0	0	0	0	1	1	1	0	1	0
SPMP74_bin.59.fasta	0	0	0	0	1	0	0	0	0	0	0	0	0	0	0	0	0	0	0	0	0	0	0	0	1	0	0	0	0	0	0	0	0	0	0	0	1	0	0	0	0	0	0	1	0	0	0	0	1
SPMP74_bin.9.fasta	0	0	0	0	0	0	0	0	0	0	0	0	0	0	0	0	0	0	0	0	0	0	0	0	0	0	0	0	0	0	0	0	0	0	0	0	0	0	0	0	0	0	0	0	0	0	0	0	0
SPMP75_bin.11.fasta	0	0	0	0	0	0	0	0	0	0	0	0	1	0	0	0	0	0	0	0	0	0	0	0	0	0	0	0	0	0	0	0	0	0	0	0	0	0	0	0	0	0	1	0	0	0	0	0	0
SPMP75_bin.24.fasta	1	0	0	0	0	0	0	0	0	0	0	0	0	0	1	0	0	0	0	0	0	0	0	0	0	0	0	0	0	1	0	0	0	0	0	0	0	0	0	1	0	0	0	0	0	0	0	0	0
SPMP75_bin.38.fasta	0	0	0	0	1	1	0	0	0	0	0	1	0	0	0	0	0	1	0	1	0	1	0	0	1	0	0	1	1	0	1	0	1	0	0	0	0	0	0	0	1	1	1	0	1	0	1	0	0
SPMP75_bin.49.fasta	0	0	0	0	0	0	0	0	0	0	0	0	0	0	0	0	0	0	0	1	0	0	0	0	1	0	0	0	0	0	0	0	0	0	0	0	0	0	0	0	0	0	1	0	0	0	0	0	0
SPMP75_bin.70.fasta	0	1	1	1	1	0	1	1	0	1	1	1	1	1	1	1	1	1	1	0	1	1	1	1	0	1	1	1	0	1	0	1	1	1	1	0	1	0	1	1	1	0	1	1	1	1	1	1	1
SPMP76_bin.70.fasta	0	0	0	0	1	0	0	0	0	0	0	0	0	0	0	1	0	0	0	0	0	0	1	0	0	1	1	0	0	0	0	0	0	0	0	0	0	1	0	0	0	0	0	0	0	0	0	0	0
SPMP76_bin.87.fasta	0	1	1	1	1	1	0	1	0	0	1	1	0	0	1	1	1	1	1	1	1	1	1	1	0	1	1	1	1	1	1	1	1	1	1	1	0	1	1	0	1	0	1	1	1	1	1	1	1
SPMP76_bin.88.fasta	0	0	1	0	1	0	0	0	0	1	0	0	0	0	0	0	0	0	1	0	0	0	0	0	0	0	0	0	0	0	0	0	0	0	0	0	0	0	0	0	0	1	0	0	0	0	0	0	0
SPMP77_bin.50.fasta	0	1	0	0	0	0	0	0	0	0	0	0	0	1	0	0	0	0	1	0	0	0	0	0	1	0	0	0	0	0	1	0	0	0	0	0	1	0	0	1	0	0	1	0	0	1	0	0	0
SPMP78_bin.38.fasta	0	0	0	0	0	0	1	0	0	1	0	0	0	0	0	0	0	0	0	0	0	0	0	1	0	1	0	1	0	0	0	0	0	0	0	0	0	0	0	0	0	0	0	0	0	0	0	0	1
SPMP78_bin.62.fasta	0	0	1	1	1	0	1	1	0	1	0	1	1	1	1	1	1	1	1	1	1	0	1	1	1	1	1	1	1	0	0	0	1	1	1	0	1	0	1	1	1	0	1	1	0	1	1	1	1
SPMP79_bin.10.fasta	0	0	1	0	1	0	1	0	0	0	1	1	1	0	0	1	0	0	1	0	1	0	1	0	0	1	1	1	0	1	0	0	0	0	1	1	0	1	1	0	0	0	0	0	1	0	1	1	0
SPMP79_bin.72.fasta	0	0	0	0	0	0	0	0	0	0	0	1	0	0	0	1	0	0	1	0	0	0	0	0	0	0	0	0	0	0	0	0	1	0	0	0	0	0	0	1	0	0	0	0	0	0	0	1	0
SPMP80_bin.32.fasta	0	1	1	1	1	0	1	1	0	1	1	1	1	1	0	1	1	1	1	1	1	1	1	1	0	1	1	1	1	1	0	1	1	1	1	1	0	1	1	1	1	0	1	0	1	1	1	1	1
SPMP80_bin.38.fasta	0	0	0	1	0	0	0	0	0	0	0	0	0	0	0	0	0	0	0	0	0	0	0	0	0	0	0	0	0	0	0	0	0	0	0	0	0	1	0	0	0	0	0	0	0	0	0	0	0
SPMP80_bin.84.fasta	0	0	1	0	1	1	0	0	0	0	1	1	1	0	1	0	1	0	0	1	0	1	1	0	0	0	0	0	0	1	0	0	1	0	0	0	1	0	0	1	1	0	0	0	0	0	0	0	0
SPMP81_bin.110.fasta	0	0	0	0	0	0	0	0	0	0	0	0	0	0	0	0	0	0	0	0	0	0	0	0	0	0	0	0	0	0	0	0	0	0	0	0	0	0	0	0	0	0	0	0	0	0	0	0	0
SPMP81_bin.111.fasta	0	0	0	0	0	0	0	0	0	0	0	0	0	0	0	0	0	0	0	0	0	0	0	0	0	0	0	0	0	0	0	0	0	0	0	0	0	0	0	0	1	0	0	0	0	0	0	0	0
SPMP81_bin.4.fasta	0	1	0	0	1	0	0	0	1	0	1	0	0	0	0	0	0	0	0	0	0	0	0	0	0	0	0	0	0	0	0	0	0	0	0	0	0	0	0	1	0	0	1	0	0	0	0	0	0
SPMP81_bin.7.fasta	0	0	0	1	0	1	0	0	1	0	1	0	0	1	0	0	1	0	0	0	0	1	1	1	0	0	0	0	0	1	0	1	1	0	0	0	1	1	0	0	0	0	1	0	1	0	1	0	1
SPMP81_bin.74.fasta	0	0	0	0	1	0	0	0	0	0	0	0	1	0	0	0	0	0	0	0	0	0	0	0	0	1	0	1	0	0	0	0	0	0	0	1	0	1	0	0	0	0	0	0	0	0	0	0	0
SPMP82_bin.20.fasta	0	0	1	1	1	0	0	0	0	0	0	0	1	0	0	0	0	0	0	0	1	0	1	0	0	0	0	0	0	0	0	0	0	0	0	0	0	0	0	0	0	0	0	0	0	0	0	0	0
SPMP82_bin.3.fasta	1	0	1	0	1	0	0	0	0	0	0	0	1	0	0	0	0	0	0	1	1	0	0	0	0	0	0	1	0	0	0	0	1	0	0	0	0	1	1	0	1	0	0	0	1	0	0	0	0
SPMP82_bin.33.fasta	0	0	0	0	0	0	0	0	0	1	0	0	0	0	1	0	1	0	0	1	0	0	0	1	0	0	0	1	0	1	0	0	1	0	1	0	0	0	0	0	0	0	0	0	1	1	0	0	0
SPMP82_bin.35.fasta	0	0	0	0	0	0	0	0	0	0	0	0	0	0	0	0	0	0	0	0	0	0	0	0	0	0	0	0	0	0	0	0	0	0	0	0	0	0	0	0	0	0	0	0	0	0	0	0	0
SPMP82_bin.37.fasta	0	1	0	0	0	0	0	0	0	0	0	0	0	0	0	0	0	0	0	0	0	0	0	0	0	0	0	0	0	0	0	0	0	0	0	0	0	0	0	0	0	0	0	0	0	0	0	0	0
SPMP82_bin.42.fasta	0	0	0	0	0	0	0	0	0	0	0	0	0	0	0	0	0	0	0	0	0	0	0	0	0	0	0	0	0	0	0	0	0	0	0	0	0	0	0	0	0	0	0	0	0	0	0	0	0
SPMP82_bin.50.fasta	0	0	0	0	0	0	0	0	0	0	0	0	0	0	0	0	0	0	0	0	0	0	0	0	0	0	0	0	0	0	0	0	0	1	0	0	0	0	0	0	0	0	0	0	0	0	0	0	0
SPMP82_bin.89.fasta	0	0	1	1	1	0	1	1	0	1	1	1	1	0	0	1	1	1	1	0	1	1	1	1	1	1	1	1	0	1	0	1	1	1	1	1	0	0	0	1	1	0	1	0	1	1	1	1	1
SPMP83_bin.50.fasta	1	1	0	0	0	0	0	0	0	0	0	0	0	1	1	0	0	0	1	0	1	0	0	1	1	0	1	0	0	0	0	1	1	0	1	1	0	0	0	0	0	0	0	0	0	0	0	1	0
SPMP84_bin.27.fasta	0	0	1	1	1	1	0	0	0	1	0	0	1	0	0	1	1	1	1	0	1	1	1	1	0	1	1	1	0	1	0	1	1	1	1	1	0	1	1	1	1	0	0	0	0	1	1	1	1
SPMP84_bin.41.fasta	0	0	1	0	0	0	0	0	0	0	0	0	0	0	0	0	0	0	0	0	0	0	0	0	0	0	0	0	1	1	0	0	0	0	0	0	0	0	0	0	1	0	0	0	0	0	0	0	0
SPMP84_bin.53.fasta	0	0	0	0	1	0	0	0	0	0	0	0	1	0	0	0	0	0	0	0	0	0	0	0	0	1	0	0	0	0	0	0	0	0	0	0	0	1	0	0	0	0	0	0	0	0	0	0	0
SPMP84_bin.56.fasta	0	0	0	0	0	0	0	0	0	0	1	1	0	1	0	0	0	0	0	0	1	0	0	0	0	0	0	1	0	0	0	0	0	0	1	0	0	0	0	0	1	0	0	0	1	0	0	1	1
SPMP84_bin.70.fasta	0	0	0	0	0	1	0	0	0	0	0	0	0	0	0	0	0	1	0	0	0	0	0	0	0	0	0	0	0	0	0	0	0	0	0	0	0	0	0	0	0	0	0	0	0	0	0	0	0
SPMP84_bin.92.fasta	0	0	0	0	0	0	0	0	0	0	0	0	0	0	0	0	0	0	0	0	0	0	0	0	0	0	0	0	0	0	0	0	0	0	0	0	0	0	0	0	0	0	0	0	0	0	0	0	0
SPMP85_bin.23.fasta	0	0	0	0	0	0	0	0	0	0	1	0	0	0	0	0	0	0	0	0	0	0	0	0	0	0	0	0	1	0	0	0	1	0	0	0	0	0	0	0	0	0	0	0	0	0	0	0	0
SPMP85_bin.32.fasta	1	1	1	0	1	0	1	0	1	1	1	0	0	0	0	1	0	1	1	1	1	0	0	1	1	1	0	1	1	0	1	0	0	1	1	1	0	0	1	1	0	1	1	1	1	1	1	1	1
SPMP85_bin.35.fasta	0	0	0	0	0	1	0	0	1	0	0	1	0	1	1	0	0	0	1	1	0	0	0	0	1	0	0	1	1	0	1	0	1	0	0	0	1	0	1	1	0	1	1	1	0	0	1	0	0
SPMP85_bin.41.fasta	0	0	1	0	1	1	1	0	0	1	1	0	0	0	0	1	1	1	0	0	1	1	0	0	1	1	0	1	0	1	0	1	1	1	0	0	1	0	0	1	0	0	0	0	1	1	0	1	1
SPMP85_bin.55.fasta	0	0	0	0	0	0	0	0	0	0	0	0	0	0	0	0	0	0	0	0	0	0	0	0	0	0	0	0	1	0	0	0	0	0	0	0	0	0	0	0	0	0	0	0	0	0	0	0	0
SPMP86_bin.16.fasta	0	0	0	0	0	0	0	0	0	0	0	0	0	0	0	0	0	1	0	0	0	0	1	0	0	0	0	0	0	0	0	0	0	0	0	0	0	0	0	0	0	0	0	0	0	0	0	0	0
SPMP86_bin.35.fasta	0	0	0	0	0	0	0	0	0	0	0	0	0	0	0	0	0	0	0	0	0	0	0	0	0	1	0	1	0	0	0	0	0	0	0	0	0	0	0	0	0	0	0	0	0	0	0	1	0
SPMP86_bin.40.fasta	0	1	0	1	1	1	0	0	0	0	0	1	1	1	0	1	0	1	1	1	1	1	1	1	0	1	0	1	1	1	0	0	1	1	1	1	0	0	1	0	1	0	0	1	0	0	0	0	0
SPMP87_bin.2.fasta	0	0	0	0	0	0	0	0	0	0	0	0	0	1	0	0	0	0	0	1	0	0	0	0	0	0	0	0	0	0	1	0	1	0	0	0	1	0	0	0	0	0	0	0	0	0	0	0	0
SPMP87_bin.20.fasta	0	0	0	0	0	0	0	0	0	0	0	0	0	0	0	0	0	0	0	0	0	0	0	0	0	0	0	0	0	0	0	0	0	0	0	0	1	0	0	0	0	0	0	0	0	0	0	0	0
SPMP87_bin.22.fasta	0	0	0	0	0	0	0	0	0	0	0	0	0	0	0	0	0	0	0	1	0	0	0	0	1	0	0	0	0	0	0	0	0	0	1	0	0	0	0	0	0	0	0	0	0	0	0	0	0
SPMP87_bin.3.fasta	1	1	0	0	0	1	1	1	1	0	1	0	1	1	1	1	1	0	1	1	1	1	1	1	1	0	1	0	1	0	1	1	1	1	1	1	0	1	1	1	1	1	1	1	1	1	0	1	0
SPMP87_bin.31.fasta	0	1	0	0	0	1	0	0	1	0	0	0	0	0	0	0	0	1	0	1	0	0	0	0	1	0	0	0	0	0	1	0	1	0	0	0	1	0	0	0	0	1	1	1	0	0	0	0	0
SPMP87_bin.34.fasta	0	0	0	0	0	0	0	0	0	0	1	0	0	1	0	0	0	0	0	1	0	0	0	0	0	0	0	0	1	0	1	0	0	0	0	0	1	0	0	0	0	0	1	1	0	0	0	0	0
SPMP87_bin.43.fasta	0	0	0	1	0	0	0	1	0	0	0	0	0	0	0	0	0	1	0	0	0	0	0	0	1	0	0	1	0	0	0	1	0	0	1	0	0	0	0	0	0	0	0	0	0	0	1	1	0
SPMP87_bin.53.fasta	1	1	1	1	1	1	1	0	0	0	1	0	1	1	0	0	1	1	1	1	1	1	1	1	0	1	0	1	0	1	1	1	1	0	0	1	1	1	1	1	1	1	1	1	1	1	1	1	1
SPMP88_bin.104.fasta	0	0	1	0	1	1	0	0	1	1	1	0	1	0	0	0	1	1	1	0	0	1	1	0	1	1	0	1	0	1	1	0	1	0	0	0	1	1	0	1	1	0	1	1	1	1	1	1	1
SPMP88_bin.114.fasta	0	0	0	0	0	0	0	0	0	0	0	0	0	0	0	0	0	0	0	0	0	0	1	0	0	0	0	0	0	0	0	0	0	0	0	1	0	0	0	1	1	0	0	0	0	0	0	0	0
SPMP88_bin.14.fasta	0	0	0	0	0	0	0	0	0	0	0	0	0	0	0	0	0	0	0	0	0	0	0	0	0	0	0	0	0	0	0	0	0	0	0	0	0	0	0	0	0	0	0	0	0	0	0	0	0
SPMP88_bin.26.fasta	0	0	0	0	0	0	0	0	0	0	0	0	0	0	0	0	0	0	0	0	0	0	0	0	0	0	0	0	0	0	0	0	0	0	0	0	0	0	0	1	0	0	0	0	0	0	0	0	0
SPMP88_bin.38.fasta	0	0	0	0	1	0	0	0	0	0	0	0	0	0	0	0	0	0	0	0	0	0	0	0	0	0	0	0	0	0	0	0	0	0	0	0	0	0	0	0	1	0	0	0	0	0	0	0	0
SPMP88_bin.44.fasta	0	0	1	0	0	0	0	0	0	0	0	0	0	0	0	0	0	0	0	0	0	0	0	0	0	0	0	0	0	0	0	0	0	0	0	0	0	0	0	0	0	0	0	0	0	0	0	0	0
SPMP88_bin.50.fasta	0	0	0	0	0	0	0	0	0	0	0	0	0	0	0	0	0	0	0	0	0	0	0	0	0	0	0	0	0	0	0	0	0	0	0	0	0	0	0	0	0	0	0	0	0	0	0	0	0
SPMP88_bin.64.fasta	0	0	0	0	0	0	0	0	0	0	0	0	0	0	0	0	0	0	0	0	0	0	1	0	0	0	0	0	0	0	0	0	0	0	0	0	0	0	0	0	1	0	0	0	0	0	0	0	0
SPMP88_bin.65.fasta	0	0	0	1	0	0	0	0	0	0	0	0	0	1	0	0	0	0	0	0	0	0	0	0	0	0	0	0	0	0	0	0	0	0	0	0	0	0	0	0	0	0	1	0	0	0	0	0	0
SPMP88_bin.9.fasta	0	0	0	0	0	0	0	0	0	0	0	0	1	0	0	0	0	0	0	0	0	0	0	0	0	0	0	0	0	0	0	0	0	0	0	0	0	0	0	0	0	0	0	0	0	0	0	0	0
SPMP89_bin.109.fasta	1	1	0	0	0	0	0	1	1	1	1	0	0	1	0	1	1	1	0	0	1	1	1	1	1	0	1	0	0	1	1	1	0	1	0	1	0	1	1	0	0	1	0	1	0	0	0	0	0
SPMP89_bin.5.fasta	0	0	0	1	1	0	0	0	0	0	0	0	0	0	0	1	1	0	0	0	0	0	0	0	0	1	1	1	1	1	0	0	0	0	1	1	0	0	0	0	0	0	0	0	0	0	0	1	0
SPMP89_bin.67.fasta	0	0	0	0	0	0	0	0	0	0	0	0	0	0	0	0	0	0	0	0	0	0	0	0	0	0	0	0	0	0	0	0	0	0	0	0	0	0	0	0	0	0	0	0	0	0	0	0	0
SPMP89_bin.92.fasta	0	1	1	1	1	0	0	1	1	1	0	1	1	0	1	1	1	1	1	1	1	1	0	1	0	1	0	0	1	1	1	0	1	1	1	1	1	1	1	1	1	0	0	0	1	1	1	1	1
SPMP90_bin.23.fasta	1	0	0	0	0	0	0	0	0	0	0	0	0	0	0	0	0	0	0	0	0	0	0	0	0	0	0	0	0	0	0	0	0	0	0	0	0	0	0	0	0	0	0	0	0	0	0	0	0
SPMP90_bin.37.fasta	0	1	1	1	1	1	1	1	0	1	0	0	0	0	1	1	1	1	1	1	1	1	1	1	0	1	1	1	0	1	0	1	1	1	1	1	0	1	1	1	1	0	1	1	1	1	1	1	1
SPMP90_bin.45.fasta	0	1	1	0	1	0	0	0	0	0	0	0	0	0	0	0	0	1	1	0	1	1	0	0	0	0	0	1	0	1	1	0	1	0	1	0	0	0	1	0	0	0	0	1	1	0	0	1	0
SPMP90_bin.48.fasta	0	0	0	0	0	0	0	0	0	1	0	0	0	0	1	0	0	0	0	0	0	0	0	0	0	0	0	0	0	0	0	0	0	0	0	0	0	0	0	0	0	0	0	0	0	0	0	0	1
SPMP90_bin.65.fasta	0	0	1	1	1	0	1	1	0	1	1	1	0	0	0	1	1	1	1	1	1	1	1	1	0	1	0	1	1	1	0	1	1	1	1	0	1	1	1	1	1	1	1	1	1	1	1	1	1
SPMP90_bin.66.fasta	0	0	0	0	1	1	1	0	0	1	0	0	0	0	1	0	1	1	0	1	1	0	1	1	0	1	0	1	0	1	0	1	1	1	1	0	1	1	1	1	1	0	0	0	1	1	1	1	1
SPMP90_bin.8.fasta	0	0	0	0	0	0	0	0	0	0	0	0	0	0	0	0	0	0	0	0	0	0	0	0	0	0	0	0	0	0	0	0	0	0	0	0	0	0	0	0	0	0	0	0	0	0	0	0	0
SPMP91_bin.10.fasta	0	0	1	1	1	0	1	0	0	1	1	1	1	0	0	1	1	0	1	1	0	0	1	1	1	1	1	1	1	1	0	0	0	0	1	1	0	1	1	1	1	1	1	0	1	1	0	1	1
SPMP91_bin.22.fasta	0	0	0	0	0	0	0	0	0	0	0	0	0	0	0	0	0	0	0	0	1	0	0	0	0	1	0	0	0	0	0	0	1	0	0	0	0	0	0	0	0	0	0	0	0	0	0	0	0
SPMP91_bin.44.fasta	0	0	0	0	0	0	0	0	0	0	0	0	0	0	0	0	0	0	0	0	0	0	0	0	0	0	0	0	0	0	1	0	0	0	0	0	0	0	0	0	0	0	0	0	0	0	0	0	0
SPMP93_bin.101.fasta	0	0	0	0	0	0	1	0	1	1	0	0	0	0	0	1	1	0	0	0	0	0	0	1	1	1	0	0	0	0	0	1	0	1	1	1	0	1	1	1	0	1	0	1	0	1	1	1	0
SPMP93_bin.3.fasta	0	0	0	1	1	0	0	0	0	1	0	0	0	0	0	1	0	0	1	0	0	0	1	0	0	0	1	1	0	0	0	0	1	0	1	0	0	0	1	0	0	0	0	0	0	0	0	0	1
SPMP93_bin.4.fasta	0	1	1	0	0	0	0	0	0	0	0	0	0	0	0	0	0	0	0	0	0	0	0	0	0	0	0	0	0	0	0	0	0	0	1	1	0	0	0	0	0	0	0	0	0	0	0	0	0
SPMP93_bin.42.fasta	0	0	0	1	0	0	0	0	0	0	0	0	0	0	0	0	0	0	1	0	0	0	0	0	0	0	0	0	0	0	0	0	0	0	0	0	0	0	0	0	0	0	0	0	0	0	0	0	0
SPMP93_bin.46.fasta	0	0	0	0	0	0	0	0	0	0	0	0	0	0	0	0	0	0	0	0	0	0	0	0	0	0	1	0	0	0	0	0	0	0	1	0	0	0	0	0	0	0	0	0	0	0	1	0	1
SPMP93_bin.58.fasta	0	0	0	0	0	0	1	1	0	0	0	0	0	0	1	0	0	0	0	0	0	0	0	0	0	0	1	1	0	0	0	0	0	0	0	0	0	0	0	0	0	0	1	0	0	0	0	0	1
SPMP93_bin.77.fasta	1	1	1	1	1	1	1	1	0	0	1	1	1	0	1	1	1	1	1	0	1	0	1	1	0	1	1	1	0	1	0	1	1	1	1	1	1	1	1	1	1	0	0	1	1	1	1	1	1
SPMP94_bin.12.fasta	0	0	0	0	0	0	0	0	0	1	0	0	0	0	0	0	0	0	0	0	0	0	0	0	0	0	0	0	0	0	1	0	0	0	0	0	1	0	0	0	0	0	0	1	0	0	0	0	1
SPMP94_bin.130.fasta	0	0	0	0	0	0	0	0	0	0	0	0	0	0	0	0	0	0	0	0	0	0	0	0	0	0	0	0	0	0	0	0	0	0	0	0	0	0	0	0	0	0	0	0	0	0	0	0	0
SPMP94_bin.2.fasta	0	0	0	0	0	0	0	0	0	1	1	0	0	0	0	1	1	0	0	0	0	0	1	1	0	1	1	1	1	1	0	0	0	0	0	0	0	0	0	1	0	0	0	0	0	0	0	0	0
SPMP94_bin.57.fasta	0	0	0	1	0	0	0	0	0	0	0	0	0	0	0	0	0	0	0	0	0	0	0	0	0	0	0	0	0	0	0	0	0	0	0	0	0	0	0	0	0	0	0	0	0	0	0	0	0
SPMP94_bin.73.fasta	0	0	0	0	0	0	0	0	0	0	0	0	0	0	0	0	0	0	0	0	0	0	0	0	0	0	0	0	0	0	0	0	0	0	0	0	0	0	0	0	0	0	0	0	0	0	0	0	0
SPMP94_bin.81.fasta	0	0	0	0	0	0	0	1	0	0	1	0	0	0	0	0	0	0	0	0	0	0	0	0	0	0	1	0	0	0	0	0	0	0	0	0	0	0	1	0	0	0	0	0	0	0	0	0	0
SPMP94_bin.94.fasta	0	0	0	0	0	0	0	0	0	0	0	0	0	0	0	1	0	0	0	0	0	0	0	0	0	0	0	0	0	0	0	0	0	0	0	0	1	0	0	0	0	0	0	0	0	0	0	0	0
SPMP95_bin.19.fasta	0	0	0	0	0	1	0	0	0	0	1	0	0	0	0	0	0	0	0	0	0	0	1	0	0	1	0	0	0	1	0	0	0	0	0	0	1	0	0	1	1	0	0	0	0	0	1	0	1
SPMP95_bin.35.fasta	0	0	0	0	0	0	0	0	0	0	0	0	0	0	0	0	0	0	0	0	0	0	0	0	0	0	0	0	0	0	0	0	0	0	0	0	0	0	0	0	0	0	0	0	0	0	0	0	0
SPMP95_bin.59.fasta	0	0	0	1	1	0	0	0	0	0	0	0	0	0	0	0	0	0	0	0	0	0	0	0	0	0	0	0	0	0	1	0	0	0	0	0	0	0	0	0	0	0	0	0	0	0	0	0	1
SPMP95_bin.61.fasta	0	0	0	0	0	0	0	0	0	0	0	0	0	0	0	0	0	0	0	0	0	0	0	0	0	0	0	0	0	0	0	0	0	0	0	0	0	0	0	0	0	0	1	0	0	0	0	0	0
SPMP95_bin.76.fasta	0	1	1	1	1	1	1	1	0	1	1	1	1	0	1	1	1	1	1	1	1	1	1	1	1	1	1	1	1	1	0	1	1	1	1	1	1	1	1	1	1	1	1	1	1	1	1	1	1
SPMP96_bin.12.fasta	1	1	1	1	1	1	1	1	0	0	1	1	1	0	1	1	1	1	1	0	1	0	1	1	0	1	1	1	0	1	0	1	1	1	1	1	1	1	1	1	1	0	0	1	1	1	1	1	1
SPMP96_bin.25.fasta	0	0	0	0	0	0	0	0	0	0	0	0	0	0	0	0	0	0	0	0	0	0	0	0	0	0	0	0	0	0	0	0	0	0	0	0	0	0	0	0	0	0	0	0	0	0	0	0	0
SPMP96_bin.32.fasta	1	1	0	1	1	1	1	1	0	1	1	1	1	1	0	0	1	1	1	0	0	0	1	0	1	1	1	1	0	1	1	0	0	1	1	0	1	1	1	1	1	0	1	1	1	0	1	1	1
SPMP96_bin.33.fasta	0	1	1	1	1	0	1	1	0	1	0	1	0	0	1	1	1	1	1	0	1	1	1	1	0	1	1	1	0	1	0	1	1	1	1	0	0	1	1	1	1	0	1	1	1	1	1	1	1
SPMP96_bin.46.fasta	0	0	0	0	1	0	0	0	0	0	0	0	0	0	0	0	0	1	1	1	1	0	0	0	0	0	1	1	0	1	0	1	1	1	0	1	0	0	0	0	1	0	0	0	0	0	0	0	0
SPMP96_bin.55.fasta	0	0	0	0	0	0	0	0	0	0	0	0	0	0	0	0	0	0	0	0	0	0	0	0	0	0	0	0	0	0	0	0	0	0	0	0	0	0	0	0	0	0	0	0	0	0	0	0	0
SPMP96_bin.83.fasta	0	0	0	1	0	0	0	0	0	0	0	0	0	1	0	0	1	0	0	0	0	1	0	1	0	1	0	0	0	0	0	0	1	0	0	0	0	0	0	0	0	0	0	0	0	0	0	0	0
SPMP97_bin.10.fasta	0	0	0	0	0	0	0	0	0	0	0	0	0	0	0	0	0	0	0	0	0	0	0	0	0	0	0	0	0	0	0	1	0	0	0	0	0	0	0	0	0	0	0	0	0	0	0	0	0
SPMP97_bin.11.fasta	0	1	1	1	1	1	1	1	0	1	1	0	1	0	1	1	1	1	1	1	1	1	1	1	0	1	1	1	1	1	0	1	1	1	1	1	0	1	1	1	1	0	1	1	1	1	1	1	1
SPMP97_bin.127.fasta	0	0	0	1	0	0	0	0	0	0	0	1	0	0	1	1	0	0	0	0	0	0	0	1	0	1	0	1	0	0	0	0	0	0	1	0	0	0	1	0	1	0	0	0	0	1	0	1	1
SPMP97_bin.17.fasta	0	1	0	0	0	0	0	0	0	0	0	0	0	0	0	0	0	0	0	0	0	0	0	0	0	0	0	0	0	0	0	0	0	0	0	0	0	0	0	0	0	0	0	0	0	0	0	0	0
SPMP97_bin.22.fasta	0	0	1	1	1	0	0	0	0	1	0	1	1	0	0	1	1	1	1	0	1	1	1	0	0	1	1	1	1	1	0	1	1	1	1	1	0	1	0	1	1	0	1	0	1	1	1	1	1
SPMP97_bin.35.fasta	0	0	0	0	0	0	0	0	0	0	0	0	0	0	0	0	0	0	0	0	0	0	0	0	0	0	0	0	0	1	0	0	0	0	1	0	0	0	0	0	0	0	0	0	0	0	0	0	0
SPMP97_bin.42.fasta	0	0	1	1	1	0	1	1	0	1	1	1	1	0	0	1	1	1	1	1	1	1	1	1	1	1	1	1	1	1	0	1	1	1	1	1	0	1	0	0	1	0	1	0	1	1	0	1	1
SPMP97_bin.48.fasta	0	0	0	0	0	0	0	0	0	0	0	0	0	0	1	0	0	0	0	0	0	0	0	0	0	0	0	0	0	0	0	0	0	0	0	0	0	0	0	0	0	0	0	0	0	0	0	0	1
SPMP97_bin.56.fasta	0	0	0	0	0	0	0	0	0	0	0	0	0	0	0	0	0	0	0	0	0	0	0	0	0	0	0	0	0	0	0	0	0	0	1	0	0	0	0	0	0	0	0	0	0	0	0	0	0
SPMP97_bin.77.fasta	0	0	0	0	0	0	0	0	0	0	0	0	0	0	1	0	0	0	1	0	0	0	0	0	0	0	0	0	0	0	0	0	0	1	1	0	0	0	0	0	0	0	0	0	0	0	0	0	0
SPMP97_bin.80.fasta	1	1	1	1	1	1	1	1	0	1	1	1	1	0	1	1	1	1	1	1	1	1	1	1	1	1	1	1	1	1	0	1	1	1	1	1	1	1	1	1	1	1	1	1	1	1	1	1	1
SPMP97_bin.81.fasta	0	0	0	0	0	0	1	1	0	0	0	0	0	0	1	0	0	0	0	0	0	0	0	0	0	0	1	1	0	0	1	0	0	0	0	0	0	0	0	1	0	0	0	0	0	0	0	0	1
SPMP98_bin.35.fasta	0	0	0	0	0	0	0	0	1	0	0	1	0	0	0	0	0	1	0	0	0	0	0	0	0	0	0	0	1	0	0	0	0	0	0	0	0	0	0	0	0	0	1	0	0	0	0	0	0
SPMP98_bin.70.fasta	1	1	0	1	1	1	1	1	1	1	1	0	1	1	1	1	1	1	1	1	1	1	1	1	1	1	1	1	1	1	1	1	1	1	1	1	1	1	1	1	1	1	1	1	1	1	1	1	0
SPMP99_bin.12.fasta	0	0	0	0	0	0	0	0	0	0	0	0	0	0	0	0	1	0	0	0	0	0	0	0	0	0	0	0	0	0	0	0	0	0	0	0	0	0	0	1	1	0	0	0	0	0	0	0	0
SPMP99_bin.46.fasta	0	0	0	0	0	0	0	0	0	0	0	0	0	0	0	0	0	0	0	0	0	0	0	0	0	0	0	0	0	0	0	0	0	0	0	0	0	0	0	0	0	0	0	0	1	0	0	0	0
SPMP99_bin.97.fasta	0	0	0	0	0	0	0	0	0	0	1	0	1	0	0	0	1	0	0	0	0	0	1	0	0	0	0	0	0	1	0	0	0	0	1	0	0	0	0	0	0	0	0	0	0	0	0	0	0
[truncated: 60 more columns]

## Sheet: Fig 2.B
index	count
Isolate	252
Uncultivated	363
Novel	70

## Sheet: Fig 2.C
SLC_ID	strain_cat	count	species
0	SPMP	32	Collinsella sp003459245
1	SPMP	3	CAG-81 sp900066785
2	SPMP	4	CAG-274 sp900545305
2	Uncultivated	3	CAG-274 sp900545305
3	SPMP	2	Unknown
4	SPMP	18	Adlercreutzia equolifaciens
4	Uncultivated	1	Adlercreutzia equolifaciens
5	SPMP	5	Eubacterium_G sp000434315
6	SPMP	3	Limosilactobacillus mucosae
7	SPMP	5	Gemmiger sp900540595
8	SPMP	2	Parasutterella excrementihominis
9	SPMP	2	Faecalibacterium prausnitzii_J
10	SPMP	51	KLE1615 sp900066985
11	SPMP	11	UMGS1773 sp003343725
12	SPMP	5	Blautia hansenii
13	SPMP	19	Acetatifactor sp900066565
14	SPMP	2	Collinsella bouchesdurhonensis
15	SPMP	3	Faecalibacterium prausnitzii_A
16	SPMP	26	Anaerobutyricum hallii_A
16	Uncultivated	1	Anaerobutyricum hallii_A
17	SPMP	8	Eubacterium_I ramulus_A
18	SPMP	18	Bifidobacterium pseudocatenulatum
18	Uncultivated	1	Bifidobacterium pseudocatenulatum
19	SPMP	2	UMGS1633 sp900553645
20	SPMP	27	Faecalibacterium prausnitzii
20	Uncultivated	1	Faecalibacterium prausnitzii
21	SPMP	13	Collinsella tanakaei
22	SPMP	53	Agathobaculum butyriciproducens
22	Uncultivated	5	Agathobaculum butyriciproducens
22	Isolate	2	Agathobaculum butyriciproducens
23	SPMP	6	Oscillibacter sp001916835
24	SPMP	6	CAG-1427 sp900544455
25	SPMP	4	Blautia_A sp900120195
26	SPMP	7	Blautia_A obeum
27	SPMP	18	Eggerthella lenta
27	Isolate	4	Eggerthella lenta
27	Uncultivated	1	Eggerthella lenta
28	SPMP	8	Phascolarctobacterium_A succinatutens
28	Isolate	1	Phascolarctobacterium_A succinatutens
29	SPMP	27	Lachnospira eligens_B
29	Uncultivated	3	Lachnospira eligens_B
29	Isolate	1	Lachnospira eligens_B
30	SPMP	26	Erysipelatoclostridium sp000752095
30	Isolate	5	Erysipelatoclostridium sp000752095
30	Uncultivated	4	Erysipelatoclostridium sp000752095
31	SPMP	9	Faecalibacterium prausnitzii_E
32	SPMP	7	UBA1191 sp900549125
33	SPMP	22	Phocaeicola dorei
33	Isolate	3	Phocaeicola dorei
33	Uncultivated	3	Phocaeicola dorei
34	SPMP	36	Blautia_A wexlerae
35	SPMP	53	Blautia_A sp900066165
36	SPMP	2	Unknown
37	SPMP	4	CAG-103 sp900543625
37	Uncultivated	2	CAG-103 sp900543625
38	SPMP	2	Parasutterella sp000980495
39	SPMP	8	Dorea sp900066555
40	SPMP	4	Senegalimassilia sp004135645
41	SPMP	1	Succinivibrio sp000431835
41	Uncultivated	1	Succinivibrio sp000431835
42	SPMP	2	Eubacterium_G sp000432355
43	SPMP	4	Allisonella histaminiformans
43	Uncultivated	1	Allisonella histaminiformans
44	SPMP	5	SFFH01 sp900542395
45	SPMP	3	Unknown
46	SPMP	4	Paraprevotella clara
46	Isolate	1	Paraprevotella clara
46	Uncultivated	1	Paraprevotella clara
47	SPMP	17	Mitsuokella multacida
48	SPMP	16	Mediterraneibacter faecis
49	SPMP	14	Dorea formicigenerans
50	SPMP	48	Blautia_A massiliensis
50	Uncultivated	1	Blautia_A massiliensis
51	SPMP	2	Succinivibrio sp900552905
52	Uncultivated	2	CAG-492 sp000434335
53	SPMP	21	Streptococcus salivarius
54	SPMP	41	Faecalibacterium prausnitzii_C
55	SPMP	14	Eubacterium_G ventriosum
55	Isolate	1	Eubacterium_G ventriosum
56	SPMP	6	Agathobaculum sp003481705
56	Isolate	1	Agathobaculum sp003481705
56	Uncultivated	1	Agathobaculum sp003481705
57	SPMP	12	CAG-110 sp003525905
57	Uncultivated	1	CAG-110 sp003525905
58	SPMP	5	Enorma massiliensis
59	SPMP	13	Romboutsia timonensis
59	Uncultivated	1	Romboutsia timonensis
60	SPMP	4	Bacteroides ovatus
60	Isolate	1	Bacteroides ovatus
61	SPMP	6	Coprococcus sp900066115
61	Isolate	2	Coprococcus sp900066115
61	Uncultivated	2	Coprococcus sp900066115
62	SPMP	54	Faecalibacterium prausnitzii_G
62	Uncultivated	3	Faecalibacterium prausnitzii_G
63	SPMP	5	Dorea faecis
64	SPMP	4	Negativibacillus sp900547455
65	SPMP	4	Longicatena innocuum
65	Isolate	1	Longicatena innocuum
66	SPMP	3	Phocaeicola massiliensis
66	Uncultivated	1	Phocaeicola massiliensis
67	SPMP	5	Acutalibacter sp900543555
68	SPMP	3	UMGS1590 sp900552455
69	SPMP	20	Roseburia inulinivorans
70	SPMP	4	Blautia_A sp900066145
71	SPMP	22	Ruminococcus_H sp003531055
71	Uncultivated	1	Ruminococcus_H sp003531055
72	SPMP	2	CAG-83 sp000435975
73	SPMP	7	Ruminococcus_A sp000437095
73	Uncultivated	1	Ruminococcus_A sp000437095
74	SPMP	14	CAG-81 sp900066535
74	Uncultivated	2	CAG-81 sp900066535
75	SPMP	10	Holdemanella biformis
75	Uncultivated	1	Holdemanella biformis
76	SPMP	7	CAG-110 sp000434635
77	SPMP	13	Acetatifactor sp900066365
77	Uncultivated	1	Acetatifactor sp900066365
78	SPMP	2	Anaerotignum lactatifermentans
79	SPMP	34	Dorea longicatena
79	Uncultivated	1	Dorea longicatena
80	SPMP	2	Blautia_A obeum_B
81	SPMP	2	Blautia_A sp900547615
82	SPMP	9	Holdemanella sp002299315
82	Uncultivated	3	Holdemanella sp002299315
83	SPMP	1	Unknown
83	Uncultivated	1	Unknown
84	SPMP	2	Methanobrevibacter_A smithii_A
85	SPMP	11	Evtepia sp900546255
86	SPMP	2	Enterobacter roggenkampii
87	SPMP	4	AM51-8 sp003478275
88	SPMP	1	Dialister succinatiphilus
88	Uncultivated	1	Dialister succinatiphilus
89	SPMP	3	CAG-1031 sp000431215
90	SPMP	43	CAG-41 sp900066215
90	Uncultivated	9	CAG-41 sp900066215
91	SPMP	9	CAG-127 sp900319515
91	Uncultivated	4	CAG-127 sp900319515
92	SPMP	22	Ruminococcus_B gnavus
92	Isolate	2	Ruminococcus_B gnavus
92	Uncultivated	1	Ruminococcus_B gnavus
93	SPMP	11	Phocaeicola plebeius_A
93	Uncultivated	1	Phocaeicola plebeius_A
94	SPMP	20	Ruminococcus_E bromii_B
94	Uncultivated	11	Ruminococcus_E bromii_B
94	Isolate	1	Ruminococcus_E bromii_B
95	SPMP	6	Prevotella copri_A
96	Isolate	1	Enterocloster clostridioformis
96	SPMP	1	Enterocloster clostridioformis
97	SPMP	36	Anaerobutyricum hallii
97	Uncultivated	3	Anaerobutyricum hallii
97	Isolate	1	Anaerobutyricum hallii
98	SPMP	3	Blautia_A sp000436615
98	Uncultivated	1	Blautia_A sp000436615
99	SPMP	3	PeH17 sp000435055
99	Uncultivated	3	PeH17 sp000435055
100	SPMP	7	Bifidobacterium breve
101	SPMP	57	Agathobacter rectalis
101	Uncultivated	2	Agathobacter rectalis
101	Isolate	1	Agathobacter rectalis
102	SPMP	13	Parabacteroides distasonis
102	Isolate	6	Parabacteroides distasonis
102	Uncultivated	4	Parabacteroides distasonis
103	SPMP	10	Megasphaera_B sp003467125
103	Uncultivated	1	Megasphaera_B sp003467125
104	SPMP	22	UMGS1375 sp900066615
104	Uncultivated	2	UMGS1375 sp900066615
104	Isolate	1	UMGS1375 sp900066615
105	SPMP	4	Coprococcus eutactus_A
105	Uncultivated	1	Coprococcus eutactus_A
106	SPMP	17	Roseburia hominis
106	Uncultivated	4	Roseburia hominis
107	SPMP	12	CAG-83 sp000431575
107	Uncultivated	2	CAG-83 sp000431575
108	SPMP	13	Slackia_A isoflavoniconvertens
109	SPMP	2	Butyricimonas faecihominis
110	SPMP	3	Prevotella sp000436035
111	SPMP	15	Olsenella_E sp003609875
112	SPMP	3	CAG-170 sp000436735
113	SPMP	10	Ruminiclostridium_E siraeum
113	Uncultivated	1	Ruminiclostridium_E siraeum
114	SPMP	9	UBA11774 sp003507655
114	Uncultivated	2	UBA11774 sp003507655
115	SPMP	2	Eubacterium_R sp000434995
115	Uncultivated	1	Eubacterium_R sp000434995
116	SPMP	5	Ruminococcus_E sp003526955
116	Uncultivated	5	Ruminococcus_E sp003526955
117	SPMP	20	Coprococcus_A catus
117	Uncultivated	1	Coprococcus_A catus
118	SPMP	5	Clostridium sp900540255
118	Uncultivated	2	Clostridium sp900540255
119	SPMP	5	Faecalimonas umbilicata
119	Isolate	1	Faecalimonas umbilicata
120	SPMP	2	Enterocloster aldenensis
121	SPMP	6	Eubacterium_I ramulus
122	SPMP	3	Merdibacter sp900543035
123	SPMP	14	Alistipes shahii
123	Isolate	1	Alistipes shahii
124	SPMP	3	Streptococcus infantarius
124	Uncultivated	1	Streptococcus infantarius
125	SPMP	29	Clostridium_Q sp003024715
125	Uncultivated	1	Clostridium_Q sp003024715
126	SPMP	2	Dorea sp900312975
127	SPMP	20	Catenibacterium sp000437715
127	Uncultivated	1	Catenibacterium sp000437715
128	SPMP	3	CAG-170 sp002404795
128	Uncultivated	1	CAG-170 sp002404795
129	SPMP	2	Dialister sp900538805
130	SPMP	2	UBA1394 sp900066845
130	Uncultivated	1	UBA1394 sp900066845
131	SPMP	34	Megamonas funiformis
131	Isolate	1	Megamonas funiformis
131	Uncultivated	1	Megamonas funiformis
132	SPMP	3	Schaedlerella glycyrrhizinilyticum
132	Isolate	1	Schaedlerella glycyrrhizinilyticum
132	Uncultivated	1	Schaedlerella glycyrrhizinilyticum
133	SPMP	2	UBA1191 sp900066305
134	SPMP	7	CAG-170 sp000432135
135	SPMP	5	Clostridium_Q saccharolyticum_A
136	SPMP	2	Ruminococcus_H sp900552925
137	SPMP	4	Unknown
138	SPMP	2	Agathobaculum sp900544475
139	SPMP	20	Roseburia intestinalis
139	Uncultivated	3	Roseburia intestinalis
140	SPMP	20	Senegalimassilia anaerobia
141	SPMP	12	Ruminococcus_C sp000433635
141	Uncultivated	3	Ruminococcus_C sp000433635
142	SPMP	14	CAG-177 sp003514385
142	Uncultivated	6	CAG-177 sp003514385
143	SPMP	28	Faecalibacterium sp900539945
144	SPMP	10	Collinsella sp003469185
145	SPMP	7	UBA738 sp003522945
146	SPMP	3	Unknown
147	SPMP	1	UBA7748 sp900314535
147	Uncultivated	1	UBA7748 sp900314535
148	SPMP	11	Gemmiger sp900539695
149	SPMP	2	Sutterella wadsworthensis
149	Isolate	1	Sutterella wadsworthensis
150	SPMP	4	CAG-1427 sp000436075
151	SPMP	12	Ruthenibacterium lactatiformans
151	Isolate	1	Ruthenibacterium lactatiformans
152	SPMP	3	Lachnospira sp900316325
153	SPMP	2	Prevotellamassilia sp900539625
154	SPMP	58	Anaerostipes hadrus
154	Uncultivated	7	Anaerostipes hadrus
155	SPMP	14	CAG-217 sp000436335
155	Uncultivated	7	CAG-217 sp000436335
156	SPMP	2	Coprococcus_A sp900548825
157	SPMP	2	Eubacterium_G sp000435815
157	Uncultivated	2	Eubacterium_G sp000435815
157	Isolate	1	Eubacterium_G sp000435815
158	SPMP	5	Bulleidia sp900539965
159	SPMP	6	Methanobrevibacter_A smithii
159	Isolate	1	Methanobrevibacter_A smithii
160	SPMP	4	Unknown
161	SPMP	1	CAG-110 sp000435995
161	Uncultivated	1	CAG-110 sp000435995
162	SPMP	4	Collinsella sp003466125
163	SPMP	1	Clostridium_P perfringens
163	Uncultivated	1	Clostridium_P perfringens
164	SPMP	3	Parolsenella catena
165	SPMP	2	CAG-83 sp900548615
166	SPMP	5	Bacteroides xylanisolvens
167	SPMP	11	Olsenella_B sp000752675
167	Isolate	1	Olsenella_B sp000752675
168	SPMP	10	CAG-1427 sp000435675
168	Uncultivated	1	CAG-1427 sp000435675
169	SPMP	5	Weissella confusa
170	SPMP	10	Blautia_A sp000433815
170	Isolate	1	Blautia_A sp000433815
171	SPMP	1	CAG-417 sp000432835
171	Uncultivated	1	CAG-417 sp000432835
172	SPMP	6	Ruminococcus_C callidus
172	Uncultivated	3	Ruminococcus_C callidus
173	SPMP	2	Faecalitalea cylindroides
174	SPMP	11	ER4 sp900317525
175	SPMP	3	Blautia sp900541955
175	Uncultivated	1	Blautia sp900541955
176	SPMP	5	Erysipelatoclostridium ramosum
176	Isolate	1	Erysipelatoclostridium ramosum
177	SPMP	2	Mesosutterella multiformis
177	Isolate	1	Mesosutterella multiformis
177	Uncultivated	1	Mesosutterella multiformis
178	SPMP	1	Unknown
179	SPMP	5	Barnesiella intestinihominis
179	Isolate	2	Barnesiella intestinihominis
180	SPMP	3	CAG-83 sp003539495
181	SPMP	3	Unknown
182	SPMP	2	UBA9502 sp003480315
183	SPMP	1	Megasphaera_B sp900549385
183	Uncultivated	1	Megasphaera_B sp900549385
184	SPMP	2	Unknown
185	SPMP	2	Phil1 sp001940855
185	Uncultivated	1	Phil1 sp001940855
186	SPMP	6	Firm-11 sp900540045
187	SPMP	3	Anaerostipes hadrus_A
188	SPMP	2	Unknown
189	SPMP	3	TF01-11 sp003149875
189	Uncultivated	1	TF01-11 sp003149875
190	SPMP	2	Enterococcus faecalis
190	Isolate	1	Enterococcus faecalis
191	SPMP	1	CAG-110 sp900546915
192	SPMP	3	Ruminococcus_C sp000437175
192	Uncultivated	2	Ruminococcus_C sp000437175
193	SPMP	1	Unknown
194	SPMP	3	Dorea sp900543315
195	SPMP	13	Bifidobacterium sp002742445
196	SPMP	2	Agathobacter sp900552085
197	SPMP	3	CAG-81 sp000435795
197	Uncultivated	1	CAG-81 sp000435795
198	SPMP	4	Alistipes_A indistinctus
198	Isolate	1	Alistipes_A indistinctus
199	SPMP	2	Megasphaera stantonii
200	SPMP	4	Sutterella wadsworthensis_A
200	Isolate	1	Sutterella wadsworthensis_A
201	SPMP	1	Unknown
201	Uncultivated	1	Unknown
202	Isolate	1	Klebsiella quasipneumoniae
202	SPMP	1	Klebsiella quasipneumoniae
203	SPMP	3	Lachnospira sp000436475
204	Isolate	1	Bacteroides intestinalis
204	Uncultivated	1	Bacteroides intestinalis
205	SPMP	2	Blautia sp000432195
206	SPMP	6	Evtepia gabavorous
206	Uncultivated	3	Evtepia gabavorous
206	Isolate	1	Evtepia gabavorous
207	SPMP	39	Gemmiger qucibialis
207	Uncultivated	3	Gemmiger qucibialis
208	SPMP	2	TF01-11 sp001414325
208	Uncultivated	2	TF01-11 sp001414325
208	Isolate	1	TF01-11 sp001414325
209	SPMP	1	Unknown
209	Uncultivated	1	Unknown
210	SPMP	8	Mediterraneibacter torques
210	Isolate	1	Mediterraneibacter torques
211	SPMP	1	Unknown
212	SPMP	4	Lawsonibacter asaccharolyticus
213	SPMP	1	TF01-11 sp003524945
214	SPMP	4	Bacteroides thetaiotaomicron
214	Uncultivated	2	Bacteroides thetaiotaomicron
215	SPMP	13	Flavonifractor plautii
215	Uncultivated	2	Flavonifractor plautii
215	Isolate	1	Flavonifractor plautii
216	SPMP	16	Eubacterium_R sp000436835
216	Uncultivated	5	Eubacterium_R sp000436835
217	SPMP	2	Eubacterium_R sp900540235
218	SPMP	1	TF01-11 sp001916135
218	Uncultivated	1	TF01-11 sp001916135
219	SPMP	3	Prevotella sp900313215
220	SPMP	9	Megasphaera sp000417505
220	Uncultivated	3	Megasphaera sp000417505
220	Isolate	1	Megasphaera sp000417505
221	SPMP	1	Prevotella sp000434515
222	SPMP	7	Unknown
223	SPMP	1	Cloacibacillus porcorum
224	SPMP	2	Eisenbergiella massiliensis
225	SPMP	7	Desulfovibrio sp900556755
226	SPMP	10	Mediterraneibacter lactaris
226	Uncultivated	1	Mediterraneibacter lactaris
227	SPMP	5	SFEL01 sp004557245
227	Uncultivated	2	SFEL01 sp004557245
228	Isolate	2	Odoribacter splanchnicus
228	SPMP	1	Odoribacter splanchnicus
229	SPMP	3	Dorea scindens
229	Isolate	2	Dorea scindens
230	SPMP	2	CAG-170 sp003516765
231	SPMP	1	AM51-8 sp900546435
232	SPMP	1	CAG-269 sp000437215
232	Uncultivated	1	CAG-269 sp000437215
233	SPMP	2	Mitsuokella sp003458855
234	SPMP	6	Bacteroides clarus
235	SPMP	1	Olsenella sp900538935
236	SPMP	15	Escherichia flexneri
236	Isolate	4	Escherichia flexneri
236	Uncultivated	2	Escherichia flexneri
237	SPMP	24	ER4 sp000765235
237	Uncultivated	5	ER4 sp000765235
238	SPMP	2	Sellimonas sp002161525
239	SPMP	3	Lawsonibacter sp900066825
239	Uncultivated	1	Lawsonibacter sp900066825
240	Isolate	1	Tidjanibacter inops
241	SPMP	3	Enterocloster sp001517625
241	Isolate	1	Enterocloster sp001517625
242	SPMP	17	Bilophila wadsworthia
242	Uncultivated	5	Bilophila wadsworthia
243	SPMP	5	Phascolarctobacterium sp000436095
244	SPMP	5	Streptococcus pasteurianus
244	Isolate	1	Streptococcus pasteurianus
244	Uncultivated	1	Streptococcus pasteurianus
245	Isolate	1	CAG-536 sp000434355
245	SPMP	1	CAG-536 sp000434355
246	SPMP	3	Akkermansia muciniphila_B
246	Isolate	2	Akkermansia muciniphila_B
247	SPMP	7	Mogibacterium sp002299625
248	SPMP	1	Leuconostoc sp900554745
249	SPMP	6	Dialister sp000434475
250	SPMP	20	Bacteroides uniformis
250	Uncultivated	10	Bacteroides uniformis
250	Isolate	5	Bacteroides uniformis
251	SPMP	9	Lachnospira rogosae
251	Isolate	1	Lachnospira rogosae
252	SPMP	2	CAG-83 sp003487665
253	SPMP	7	Bacteroides stercoris
253	Isolate	4	Bacteroides stercoris
253	Uncultivated	2	Bacteroides stercoris
254	SPMP	2	Clostridium_Q sp000435655
255	SPMP	1	UBA5394 sp003150565
256	SPMP	1	CAG-170 sp900548625
257	SPMP	1	Prevotella sp002265625
258	SPMP	5	Parabacteroides merdae
258	Isolate	3	Parabacteroides merdae
258	Uncultivated	3	Parabacteroides merdae
259	SPMP	1	Prevotella sp900540415
260	Isolate	3	Akkermansia muciniphila
260	Uncultivated	3	Akkermansia muciniphila
260	SPMP	1	Akkermansia muciniphila
261	SPMP	1	Unknown
262	SPMP	3	Bacteroides eggerthii
262	Uncultivated	2	Bacteroides eggerthii
262	Isolate	1	Bacteroides eggerthii
263	SPMP	5	Bifidobacterium bifidum
263	Isolate	1	Bifidobacterium bifidum
264	SPMP	8	Oscillibacter welbionis
264	Isolate	1	Oscillibacter welbionis
265	SPMP	6	Phascolarctobacterium faecium
265	Uncultivated	1	Phascolarctobacterium faecium
266	SPMP	3	Dorea sp000433535
267	SPMP	2	Fusicatenibacter sp900543115
268	Uncultivated	1	Bacteroides fragilis_A
269	SPMP	3	Blautia_A sp003478765
270	SPMP	3	Phocaeicola coprophilus
270	Uncultivated	1	Phocaeicola coprophilus
271	SPMP	2	Bacteroides fragilis
271	Isolate	1	Bacteroides fragilis
272	SPMP	4	Alistipes onderdonkii
272	Uncultivated	4	Alistipes onderdonkii
272	Isolate	2	Alistipes onderdonkii
273	SPMP	1	CAG-83 sp900552725
274	SPMP	2	CAG-83 sp900552475
275	SPMP	1	Frisingicoccus caecimuris
276	SPMP	3	Ruminococcus_C sp000980705
276	Uncultivated	1	Ruminococcus_C sp000980705
277	SPMP	1	Slackia_A equolifaciens
278	SPMP	8	Eisenbergiella sp900066775
278	Uncultivated	1	Eisenbergiella sp900066775
279	SPMP	14	CAG-279 sp000437795
280	SPMP	57	Bifidobacterium adolescentis
280	Uncultivated	3	Bifidobacterium adolescentis
281	SPMP	2	Unknown
282	SPMP	12	Bariatricus comes
282	Uncultivated	1	Bariatricus comes
283	SPMP	1	GCA-900066135 sp900066135
284	SPMP	70	Bifidobacterium longum
284	Isolate	2	Bifidobacterium longum
284	Uncultivated	1	Bifidobacterium longum
285	SPMP	1	Eubacterium_R sp003526845
285	Uncultivated	1	Eubacterium_R sp003526845
286	SPMP	2	CAG-177 sp003538135
286	Uncultivated	1	CAG-177 sp003538135
287	SPMP	1	Holdemanella sp003458715
288	SPMP	6	Angelakisella sp900547385
289	Isolate	1	Bifidobacterium animalis
290	SPMP	6	Enterocloster bolteae
290	Isolate	3	Enterocloster bolteae
290	Uncultivated	2	Enterocloster bolteae
291	SPMP	16	Ruminococcus_D bicirculans
291	Uncultivated	9	Ruminococcus_D bicirculans
291	Isolate	6	Ruminococcus_D bicirculans
292	SPMP	3	Acidaminococcus provencensis
292	Isolate	1	Acidaminococcus provencensis
293	SPMP	1	Dorea sp900066765
294	SPMP	39	Faecalibacterium prausnitzii_D
295	SPMP	4	CAG-170 sp900556635
296	Isolate	1	Parabacteroides johnsonii
296	SPMP	1	Parabacteroides johnsonii
297	SPMP	2	Mitsuokella jalaludinii
298	SPMP	1	Unknown
299	SPMP	7	Negativibacillus sp000435195
299	Uncultivated	1	Negativibacillus sp000435195
300	SPMP	5	CAG-83 sp001916855
300	Uncultivated	1	CAG-83 sp001916855
301	SPMP	2	Lactococcus garvieae_B
302	SPMP	6	Lachnospira sp000437735
302	Uncultivated	4	Lachnospira sp000437735
303	SPMP	2	CAG-568 sp000434395
304	SPMP	8	Enterocloster sp000431375
304	Isolate	1	Enterocloster sp000431375
305	SPMP	2	Unknown
306	Isolate	1	Alistipes_A ihumii
306	Uncultivated	1	Alistipes_A ihumii
307	SPMP	2	Slackia_A piriformis
308	SPMP	2	CAG-110 sp900546075
309	SPMP	61	Agathobacter faecis
309	Uncultivated	1	Agathobacter faecis
310	SPMP	1	Unknown
311	SPMP	5	UBA11524 sp000437595
311	Uncultivated	3	UBA11524 sp000437595
312	SPMP	6	Blautia sp000436935
312	Uncultivated	1	Blautia sp000436935
313	SPMP	2	Unknown
314	SPMP	34	Ruminococcus_A sp003011855
315	SPMP	1	Unknown
316	SPMP	1	Unknown
317	SPMP	1	CAG-521 sp000437635
318	SPMP	1	Unknown
319	SPMP	1	Duodenibacillus sp900538905
320	SPMP	5	Desulfovibrio fairfieldensis
320	Uncultivated	1	Desulfovibrio fairfieldensis
321	Isolate	1	Acidaminococcus intestini
321	SPMP	1	Acidaminococcus intestini
322	SPMP	3	CAG-1427 sp900547965
323	SPMP	1	Haemophilus_D sp001815355
324	Uncultivated	2	CAG-488 sp000434055
324	SPMP	1	CAG-488 sp000434055
325	SPMP	1	Unknown
326	SPMP	1	Fusobacterium_A sp900015295
326	Uncultivated	1	Fusobacterium_A sp900015295
327	SPMP	1	Phascolarctobacterium sp900551745
328	Uncultivated	1	Butyricimonas sp002161485
329	SPMP	2	Lactococcus garvieae
330	SPMP	1	Unknown
331	SPMP	3	Dorea sp000433215
332	SPMP	2	Collinsella sp900542825
333	SPMP	1	Paraeggerthella hongkongensis_A
334	SPMP	1	Unknown
335	SPMP	3	Klebsiella pneumoniae
335	Isolate	1	Klebsiella pneumoniae
336	SPMP	2	Catenibacterium mitsuokai
337	SPMP	2	Desulfovibrio legallii
338	SPMP	49	Gemmiger formicilis
338	Uncultivated	1	Gemmiger formicilis
339	SPMP	1	Unknown
340	Isolate	1	Ligilactobacillus salivarius
340	SPMP	1	Ligilactobacillus salivarius
341	SPMP	4	CAG-1427 sp000435475
342	SPMP	2	Unknown
343	SPMP	1	Streptococcus sanguinis
344	Uncultivated	1	CAG-115 sp003531585
345	Uncultivated	1	Anaeroglobus micronuciformis
346	SPMP	2	Blautia coccoides
346	Uncultivated	1	Blautia coccoides
347	SPMP	1	F23-B02 sp001916715
348	SPMP	6	Sellimonas intestinalis
348	Isolate	1	Sellimonas intestinalis
349	SPMP	1	Unknown
350	SPMP	1	Unknown
351	SPMP	1	Longicatena dolichum
352	SPMP	1	RC9 sp000433355
353	SPMP	1	Raoultibacter timonensis
354	SPMP	1	Prevotella sp900552515
355	SPMP	1	CAG-170 sp900553545
356	SPMP	2	Turicimonas sp900542195
357	SPMP	1	Ruminococcus_C sp000437255
358	SPMP	1	Bacteroides sp900555635
359	SPMP	1	Unknown
360	SPMP	1	Flavonifractor sp900549795
360	Uncultivated	1	Flavonifractor sp900549795
361	SPMP	1	UBA1191 sp900543485
362	SPMP	1	UMGS1071 sp900541905
363	SPMP	1	Clostridium_U hiranonis
364	SPMP	8	CAG-180 sp000432435
364	Uncultivated	6	CAG-180 sp000432435
365	SPMP	2	UBA1777 sp003150355
366	SPMP	2	CAG-302 sp001916775
366	Uncultivated	1	CAG-302 sp001916775
367	SPMP	1	Unknown
368	SPMP	1	Unknown
369	SPMP	1	Prevotella sp001275135
370	SPMP	1	SFFH01 sp900548125
371	SPMP	1	Prevotella sp900547005
372	SPMP	2	Anaerostipes caccae
372	Isolate	1	Anaerostipes caccae
372	Uncultivated	1	Anaerostipes caccae
373	Uncultivated	1	Ruminococcus_E sp900314705
374	SPMP	10	Evtepia sp004556345
375	SPMP	1	Unknown
376	SPMP	2	Prevotella stercorea
377	SPMP	1	Bifidobacterium globosum
378	Uncultivated	1	51-20 sp001917175
379	Isolate	1	Odoribacter massiliensis
380	SPMP	1	Unknown
381	Isolate	1	Fusobacterium_A mortiferum
382	SPMP	2	Pauljensenia bouchesdurhonensis
383	Uncultivated	1	Brachyspira sp000431595
384	Isolate	1	Eisenbergiella tayi
385	SPMP	1	UMGS973 sp900547295
386	SPMP	1	Unknown
387	SPMP	1	UMGS1766 sp900554855
388	Uncultivated	1	CAG-115 sp003507295
389	SPMP	1	Blautia_A sp900542045
390	SPMP	1	Gordonibacter pamelaeae
391	SPMP	1	UMGS1338 sp900550805
392	SPMP	2	Alistipes_A sp900240235
392	Isolate	1	Alistipes_A sp900240235
393	SPMP	1	Prevotella sp900545525
394	SPMP	1	Unknown
395	SPMP	1	QAMH01 sp900544245
396	SPMP	1	Unknown
397	SPMP	1	Unknown
398	SPMP	1	Bacteroides ndongoniae
399	SPMP	1	QAMX01 sp003149835
400	SPMP	6	Eubacterium_F sp003491505
400	Uncultivated	1	Eubacterium_F sp003491505
401	SPMP	1	Unknown
402	SPMP	5	CAG-45 sp900066395
403	SPMP	1	Prevotellamassilia sp900540885
404	SPMP	1	UBA5446 sp900546485
405	SPMP	1	Unknown
406	Uncultivated	1	Megasphaera sp001546855
407	SPMP	1	CAG-177 sp000431775
408	Uncultivated	1	CAG-273 sp003507395
409	SPMP	1	Unknown
410	SPMP	1	Leuconostoc lactis
411	Uncultivated	1	UMGS902 sp003343845
412	SPMP	1	Bacteroides togonis
413	SPMP	1	Prevotellamassilia timonensis
414	SPMP	1	Unknown
415	SPMP	1	UMGS911 sp900545935
416	SPMP	2	Methanosphaera stadtmanae
416	Isolate	1	Methanosphaera stadtmanae
417	SPMP	1	UBA9502 sp900538475
418	SPMP	3	TF01-11 sp000436755
419	Uncultivated	1	CAG-269 sp003525075
420	Isolate	1	Enterococcus_A avium
421	SPMP	1	Ruminococcus sp900540005
421	Uncultivated	1	Ruminococcus sp900540005
422	SPMP	1	CAG-83 sp900313295
423	SPMP	1	Unknown
424	SPMP	1	Bifidobacterium dentium
425	Uncultivated	1	CAG-145 sp000435715
426	SPMP	1	Lawsonibacter sp900545895
427	SPMP	1	Unknown
428	SPMP	1	CAG-878 sp000432255
429	SPMP	1	CAG-45 sp000438375
430	SPMP	14	GCA-900066135 sp900543575
431	SPMP	1	Akkermansia sp001580195
432	SPMP	1	Unknown
433	SPMP	3	Bacteroides caccae
433	Isolate	2	Bacteroides caccae
434	SPMP	1	Unknown
435	SPMP	1	Prevotella sp002251385
436	SPMP	3	Weissella cibaria
437	SPMP	1	CAG-170 sp900549635
438	SPMP	1	Phascolarctobacterium_A sp900551335
439	SPMP	1	Alistipes_A sp900539755
440	SPMP	4	Unknown
441	SPMP	1	Faecalimonas sp000209385
442	SPMP	1	Unknown
443	SPMP	1	UMGS1600 sp900553295
444	Isolate	1	Enterococcus_B faecium_B
445	SPMP	1	Unknown
446	SPMP	1	Unknown
447	SPMP	1	CAG-510 sp000434615
448	SPMP	1	Olsenella_E sp003150175
449	SPMP	1	Unknown
450	SPMP	1	Akkermansia glycaniphila
451	Uncultivated	1	RUG472 sp900545265
452	SPMP	5	Alistipes putredinis
452	Isolate	1	Alistipes putredinis
453	SPMP	1	Negativibacillus massiliensis
454	Uncultivated	1	Enterocloster sp900538485
455	SPMP	1	CAG-390 sp000437015
456	SPMP	3	Firm-11 sp900548145
457	SPMP	1	Unknown
458	SPMP	1	CAG-302 sp000431795
459	SPMP	1	Butyricicoccus sp900547195
460	SPMP	8	Enterocloster sp900541315
460	Uncultivated	1	Enterocloster sp900541315
461	SPMP	1	UBA9502 sp003506385
462	Isolate	1	Clostridium saudiense
462	SPMP	1	Clostridium saudiense
463	SPMP	1	Unknown
464	SPMP	1	Blautia sp001304935
465	SPMP	1	Anaerotruncus colihominis
466	Isolate	1	Longicatena caecimuris
466	SPMP	1	Longicatena caecimuris
467	SPMP	1	Unknown
468	Uncultivated	1	CAG-81 sp900541255
469	Uncultivated	1	SFMI01 sp004556155
470	SPMP	1	Streptococcus anginosus_C
471	SPMP	1	CAG-83 sp900556015
472	SPMP	1	Collinsella sp003479805
473	Uncultivated	1	Bariatricus massiliensis
474	SPMP	1	Holdemania filiformis
475	SPMP	1	CAG-710 sp000432595
476	SPMP	2	Collinsella sp900548365
477	SPMP	1	UC5-1-2E3 sp001304875
478	SPMP	1	CAG-238 sp900542245
479	SPMP	1	CAG-303 sp000437755
480	SPMP	1	Acidaminococcus sp000437815
481	SPMP	1	Unknown
482	SPMP	1	Ruminococcus_B sp900544395
483	SPMP	1	Faecalimonas sp900546325
484	SPMP	1	Unknown
485	SPMP	1	Unknown
486	SPMP	1	Unknown
487	SPMP	1	Unknown
488	SPMP	3	Alistipes obesi
488	Uncultivated	1	Alistipes obesi
489	SPMP	1	Unknown
490	SPMP	3	CAG-95 sp000438155
491	SPMP	1	Unknown
492	SPMP	1	Butyricicoccus_A sp002395695
493	SPMP	1	Oscillibacter sp004553545
494	Uncultivated	1	Dialister sp900541605
495	SPMP	1	Unknown
496	SPMP	1	Acutalibacter sp000432995
497	SPMP	1	Unknown
498	SPMP	1	Unknown
499	Uncultivated	1	Ruminococcus_F champanellensis
500	SPMP	7	Faecalibacterium prausnitzii_I
501	SPMP	1	Lactobacillus crispatus
502	SPMP	1	Enterococcus_C asini
503	SPMP	1	Unknown
504	Uncultivated	1	UBA1394 sp900538575
505	SPMP	1	Unknown
506	SPMP	73	Fusicatenibacter saccharivorans
506	Uncultivated	6	Fusicatenibacter saccharivorans
506	Isolate	1	Fusicatenibacter saccharivorans
507	SPMP	1	Parabacteroides sp003480915
508	Uncultivated	1	Lachnospira sp000436535
509	SPMP	6	CAG-83 sp000435555
510	SPMP	1	Parabacteroides sp900155425
511	SPMP	1	UMGS1783 sp900555065
512	SPMP	1	Unknown
513	Uncultivated	1	Desulfovibrio sp900319575
514	Isolate	1	Bacteroides sp003545565
515	SPMP	1	Blautia sp002161285
516	SPMP	1	Unknown
517	SPMP	1	Butyricimonas sp003479425
518	SPMP	2	CAG-83 sp900545585
519	SPMP	1	Unknown
520	SPMP	1	Unknown
521	SPMP	1	Unknown
522	SPMP	6	Faecalimonas nexilis
522	Isolate	1	Faecalimonas nexilis
522	Uncultivated	1	Faecalimonas nexilis
523	SPMP	1	Blautia_A sp003471165
524	SPMP	1	Oscillibacter ruminantium
525	SPMP	4	Parolsenella sp900543875
526	SPMP	2	Ruminococcus_A sp000432335
526	Uncultivated	1	Ruminococcus_A sp000432335
527	SPMP	1	Turicibacter sp001543345
528	SPMP	1	Unknown
529	SPMP	1	Oxalobacter formigenes
530	SPMP	1	Unknown
531	SPMP	1	CAG-495 sp000432275
532	SPMP	1	UBA1691 sp900544375
532	Uncultivated	1	UBA1691 sp900544375
533	SPMP	1	Eggerthella sinensis
534	SPMP	1	CAG-238 sp900551415
535	SPMP	1	UBA1191 sp900542385
536	SPMP	1	Unknown
537	SPMP	1	Veillonella_A magna
538	Isolate	1	Enterobacter himalayensis
539	SPMP	1	Unknown
540	SPMP	10	Clostridium_A leptum
540	Isolate	1	Clostridium_A leptum
541	SPMP	1	Blautia sp900547685
542	SPMP	2	Alistipes sp006542685
542	Uncultivated	1	Alistipes sp006542685
543	SPMP	1	Unknown
544	Uncultivated	1	Streptococcus thermophilus
545	SPMP	1	UBA7173 sp001701135
546	SPMP	1	Gemmiger sp900540775
547	SPMP	1	Faecalibacterium prausnitzii_H
548	SPMP	1	Unknown
549	SPMP	1	Unknown
550	SPMP	1	Unknown
551	SPMP	1	CAG-485 sp900541835
552	SPMP	1	Unknown
553	SPMP	1	Unknown
554	SPMP	1	Enterobacter kobei
555	SPMP	1	Intestinibacter bartlettii
556	SPMP	1	Unknown
557	SPMP	1	Unknown
558	SPMP	1	Unknown
559	SPMP	1	Unknown
560	SPMP	1	An23 sp900544635
561	SPMP	1	CAG-110 sp900546415
562	SPMP	1	Unknown
563	SPMP	1	CAG-882 sp000435595
564	SPMP	1	Prevotella sp900556795
565	SPMP	1	CAG-462 sp900291465
566	SPMP	22	Prevotella copri
567	SPMP	1	CAG-269 sp000431335
568	SPMP	1	Prevotella sp900543585
569	SPMP	1	UMGS1418 sp900551595
570	SPMP	1	Anaerostipes sp900066705
571	SPMP	1	Longicatena sp003481775
572	SPMP	1	Coprobacter fastidiosus
573	SPMP	1	Negativibacillus sp900547015
574	SPMP	1	UMGS1071 sp900542375
575	SPMP	1	Prevotella salivae
576	SPMP	1	Anaerostipes sp900066705
577	SPMP	1	UBA737 sp900549055
578	Uncultivated	8	CAG-103 sp000432375
578	SPMP	3	CAG-103 sp000432375
579	SPMP	1	F23-B02 sp000431075
580	Uncultivated	1	UBA1691 sp900544715
581	SPMP	1	Unknown
582	SPMP	1	Unknown
583	SPMP	1	Megasphaera elsdenii
584	SPMP	1	UBA1820 sp002314265
585	SPMP	1	CAG-83 sp900547745
586	SPMP	1	Unknown
587	SPMP	1	UBA738 sp004557735
588	SPMP	1	Dorea sp900550865
589	SPMP	1	UMGS1251 sp900549995
590	SPMP	10	Anaerotignum sp000436415
590	Uncultivated	1	Anaerotignum sp000436415
591	SPMP	1	Eubacterium limosum
592	SPMP	1	Unknown
593	SPMP	1	Unknown
594	SPMP	1	UBA9502 sp003478505
595	SPMP	1	UBA1777 sp900547315
596	SPMP	1	Enterococcus_B hirae
596	Uncultivated	1	Enterococcus_B hirae
597	SPMP	1	Unknown
598	SPMP	1	Bilophila sp900550745
599	SPMP	1	Pediococcus acidilactici
600	SPMP	1	NK3B98 sp900545815
601	Uncultivated	2	GCA-900066995 sp900291955
601	Isolate	1	GCA-900066995 sp900291955
601	SPMP	1	GCA-900066995 sp900291955
602	SPMP	4	Phocaeicola coprocola
602	Uncultivated	1	Phocaeicola coprocola
603	SPMP	1	Megasphaera_B sp900538925
604	SPMP	1	Coprococcus eutactus
605	SPMP	1	Unknown
606	SPMP	12	Blautia_A sp900066335
607	SPMP	1	Lactobacillus delbrueckii
608	SPMP	1	Paraprevotella xylaniphila
609	SPMP	10	Dialister sp900343095
609	Uncultivated	2	Dialister sp900343095
610	SPMP	1	Acidaminococcus massiliensis
611	SPMP	1	Anaerotignum sp001304995
612	SPMP	1	Unknown
613	SPMP	1	Akkermansia muciniphila_C
614	SPMP	1	Collinsella aerofaciens_H
615	SPMP	1	Unknown
616	SPMP	1	Unknown
617	SPMP	1	CAG-110 sp900540635
618	SPMP	2	Alistipes finegoldii
618	Uncultivated	2	Alistipes finegoldii
619	SPMP	1	Unknown
620	SPMP	15	Dorea longicatena_B
620	Uncultivated	1	Dorea longicatena_B
621	SPMP	1	Enterococcus_B faecium
622	SPMP	1	Unknown
623	Isolate	1	Anaerostipes sp000508985
624	SPMP	1	Anaeromassilibacillus sp002159845
625	SPMP	1	CAG-110 sp900544945
626	SPMP	1	Unknown
627	SPMP	1	Streptococcus anginosus
628	SPMP	1	CAG-495 sp000436375
629	SPMP	2	Prevotella sp900290275
630	SPMP	5	Prevotella sp003447235
631	SPMP	1	CAG-1000 sp000434555
632	SPMP	1	Lachnospira sp900545725
633	Uncultivated	1	UMGS1781 sp900553365
634	SPMP	1	Unknown
635	SPMP	1	Unknown
636	SPMP	1	Phocaeicola plebeius
637	SPMP	1	Unknown
638	SPMP	1	Unknown
639	SPMP	1	CAG-475 sp000434435
640	SPMP	1	Unknown
641	SPMP	1	UMGS1603 sp900553265
642	SPMP	1	Blautia_A sp900066355
643	SPMP	1	Unknown
644	SPMP	1	Prevotella sp900314365
645	SPMP	7	TF01-11 sp003529475
645	Uncultivated	2	TF01-11 sp003529475
646	SPMP	23	Ligilactobacillus ruminis
646	Uncultivated	1	Ligilactobacillus ruminis
647	SPMP	1	Dorea sp900066555
648	SPMP	1	CAG-451 sp000438295
649	SPMP	1	CAG-245 sp000435175
650	SPMP	1	Oscillibacter sp001916835
651	SPMP	1	Collinsella stercoris
652	SPMP	1	Unknown
653	SPMP	1	Phocaeicola sp900542985
654	SPMP	1	UMGS1773 sp003343725
655	SPMP	1	Lactobacillus gasseri
656	SPMP	1	Streptococcus parasanguinis_D
657	SPMP	1	Clostridium sp001916075
658	SPMP	1	Bifidobacterium catenulatum
659	SPMP	1	Haemophilus_D parainfluenzae
660	SPMP	1	CAG-1427 sp000434775
661	SPMP	1	Intestinibacter sp900540355
662	SPMP	1	Holdemanella sp003436425
663	SPMP	1	Eubacterium_R sp900555015
664	SPMP	1	Faecalibacterium prausnitzii_J
665	SPMP	1	Unknown
666	Isolate	1	Clostridium_Q symbiosum
666	SPMP	1	Clostridium_Q symbiosum
667	SPMP	1	Unknown
668	SPMP	1	Unknown
669	SPMP	1	CAG-594 sp000434835
670	SPMP	1	Unknown
671	SPMP	1	Unknown
672	SPMP	1	Unknown
673	Isolate	1	Lactiplantibacillus plantarum
674	SPMP	1	Gemmiger sp900540595
675	SPMP	1	Phascolarctobacterium_A succinatutens
676	SPMP	1	Unknown
677	SPMP	1	Olsenella_E sp900119915
678	SPMP	1	Streptococcus parasanguinis_B
679	SPMP	1	Unknown
680	SPMP	1	Streptococcus parasanguinis_B
681	SPMP	1	Unknown
682	SPMP	1	Megasphaera sp900554215
683	SPMP	1	CAG-103 sp900317855
684	SPMP	1	Unknown

## Sheet: Fig 2.D Top
TYPE	novel	freq
Hybrid	FALSE	64
Hybrid	TRUE	244
NRPS	FALSE	377
NRPS	TRUE	649
Other	FALSE	252
Other	TRUE	1912
Polyketide	FALSE	257
Polyketide	TRUE	3879
RiPP	FALSE	1848
RiPP	TRUE	7156
Saccharide	FALSE	287
Saccharide	TRUE	9805
Terpene	FALSE	102
Terpene	TRUE	252

## Sheet: Fig 2.D Bot
TYPE	novel	freq
Hybrid	FALSE	34
Hybrid	TRUE	115
NRPS	FALSE	117
NRPS	TRUE	324
Other	FALSE	100
Other	TRUE	1323
Polyketide	FALSE	97
Polyketide	TRUE	2596
RiPP	FALSE	375
RiPP	TRUE	4886
Saccharide	FALSE	172
Saccharide	TRUE	5717
Terpene	FALSE	26
Terpene	TRUE	173

## Sheet: Fig 2.F left
Var2	Var1	corr_coeff	pval	Var1_central_node	Var2_central_node
Collinsella_sp002232035	CAG-81_sp900066535	-0.0505	0.8222	TLL90_bin.66.fasta	TLL10_bin.21.fasta
Collinsella_sp002232035	Agathobaculum_butyriciproducens	-0.2986	0.1419	TLL73_bin.62.fasta	TLL10_bin.21.fasta
Collinsella_sp002232035	Acetatifactor_sp900066565	-0.2043	0.2947	TLL23_bin.43.fasta	TLL10_bin.21.fasta
Collinsella_sp002232035	Blautia_A_massiliensis	0.0833	0.6663	TLL15_bin.16.fasta	TLL10_bin.21.fasta
Collinsella_sp002232035	Collinsella_SGB_14400	0.9337	0.001	TLL12_bin.19.fasta	TLL10_bin.21.fasta
Collinsella_sp002232035	Collinsella_SGB_14425	0.9032	0.001	TLL72_bin.74.fasta	TLL10_bin.21.fasta
Collinsella_sp002232035	Collinsella_aerofaciens_E	0.8471	0.001	TLL57_bin.37.fasta	TLL10_bin.21.fasta
Collinsella_sp002232035	Blautia_SGB_4795	-0.455	0.022	TLL101_bin.55.fasta	TLL10_bin.21.fasta
Collinsella_sp002232035	Blautia_A_wexlerae	-0.3122	0.1329	TLL97_bin.80.fasta	TLL10_bin.21.fasta
Collinsella_sp002232035	Alistipes_putredinis	-0.0168	0.9431	TLL100_bin.80.fasta	TLL10_bin.21.fasta
Collinsella_sp002232035	Bifidobacterium_longum	0.0675	0.7073	TLL98_bin.70.fasta	TLL10_bin.21.fasta
Collinsella_sp002232035	Bacteroides_B_massiliensis	-0.1495	0.4625	TLL27_bin.51.fasta	TLL10_bin.21.fasta
Collinsella_sp002232035	Agathobacter_rectale	-0.0462	0.8412	TLL04_bin.33.fasta	TLL10_bin.21.fasta
Collinsella_sp002232035	Anaerostipes_hadrus	0.1083	0.6034	TLL43_bin.39.fasta	TLL10_bin.21.fasta
Collinsella_sp002232035	Bifidobacterium_catenulatum	-0.1912	0.3526	TLL38_bin.25.fasta	TLL10_bin.21.fasta
Collinsella_sp002232035	Blautia_A_sp003471165_ERR1578675_bin.45	-0.3379	0.0959	TLL34_bin.16.fasta	TLL10_bin.21.fasta
Collinsella_sp002232035	Bifidobacterium_adolescentis	0.0843	0.7063	TLL74_bin.113.fasta	TLL10_bin.21.fasta
Collinsella_sp002232035	Bacteroides_xylanisolvens	-0.3191	0.0839	TLL72_bin.39.fasta	TLL10_bin.21.fasta
Collinsella_sp002232035	Clostridium_SGB_4780	0.192	0.3427	TLL97_bin.22.fasta	TLL10_bin.21.fasta
Collinsella_sp002232035	Collinsella_SGB_14507	0.9802	0.001	TLL96_bin.12.fasta	TLL10_bin.21.fasta
Collinsella_sp002232035	CAG-41_sp900066215	0.532	0.012	TLL89_bin.92.fasta	TLL10_bin.21.fasta
Collinsella_sp002232035	Bacteroides_coprocola_SGB_1891	-0.3099	0.1209	TLL53_bin.50.fasta	TLL10_bin.21.fasta
Collinsella_sp002232035	Bacteroides_thetaiotaomicron	-0.3653	0.0699	TLL15_bin.24.fasta	TLL10_bin.21.fasta
Collinsella_sp002232035	Bacteroides_ovatus	-0.3	0.1209	TLL09_bin.26.fasta	TLL10_bin.21.fasta
Collinsella_sp002232035	Blautia_A_sp900066335	0.0306	0.8831	TLL02_bin.63.fasta	TLL10_bin.21.fasta
Collinsella_sp002232035	Bifidobacterium_pseudocatenulatum	-0.1921	0.3297	TLL49_bin.59.fasta	TLL10_bin.21.fasta
Collinsella_sp002232035	Bacteroides_B_vulgatus	-0.2732	0.1648	TLL27_bin.76.fasta	TLL10_bin.21.fasta
Collinsella_sp002232035	Agathobacter_faecis	-0.2421	0.2218	TLL76_bin.87.fasta	TLL10_bin.21.fasta
Collinsella_sp002232035	Blautia_A_obeum	0.1271	0.5395	TLL30_bin.87.fasta	TLL10_bin.21.fasta
Collinsella_sp002232035	Blautia_A_sp900066165	-0.3593	0.0919	TLL95_bin.76.fasta	TLL10_bin.21.fasta
Collinsella_sp002232035	Bacteroides_uniformis	-0.1865	0.3896	TLL47_bin.18.fasta	TLL10_bin.21.fasta
Collinsella_sp002232035	Blautia_A_sp900120195	-0.1246	0.5554	TLL103_bin.41.fasta	TLL10_bin.21.fasta
Collinsella_sp002232035	Collinsella_aerofaciens_SGB_14631	0.9608	0.001	TLL07_bin.31.fasta	TLL10_bin.21.fasta
Gemmiger_SGB_15295_CID_7	Faecalibacterium_prausnitzii_G	-0.2448	0.2338	TLL97_bin.11.fasta	TLL61_bin.62.fasta
Gemmiger_SGB_15295_CID_7	Anaerostipes_hadrus	-0.0987	0.6134	TLL43_bin.39.fasta	TLL61_bin.62.fasta
Gemmiger_SGB_15295_CID_7	Bifidobacterium_catenulatum	0.0797	0.7163	TLL38_bin.25.fasta	TLL61_bin.62.fasta
Gemmiger_SGB_15295_CID_7	Faecalibacterium_SGB_15315	-0.2578	0.2098	TLL11_bin.59.fasta	TLL61_bin.62.fasta
Gemmiger_SGB_15295_CID_7	Faecalibacterium_SGB_15345	-0.306	0.1249	TLL90_bin.37.fasta	TLL61_bin.62.fasta
Gemmiger_SGB_15295_CID_7	Blautia_A_massiliensis	0.3935	0.0559	TLL15_bin.16.fasta	TLL61_bin.62.fasta
Gemmiger_SGB_15295_CID_7	Eubacterium_I_ramulus_A	0.0378	0.8462	TLL80_bin.32.fasta	TLL61_bin.62.fasta
Gemmiger_SGB_15295_CID_7	Collinsella_SGB_14425	-0.1139	0.5894	TLL72_bin.74.fasta	TLL61_bin.62.fasta
Gemmiger_SGB_15295_CID_7	Gemmiger_formicilis	0.1938	0.3566	TLL106_bin.7.fasta	TLL61_bin.62.fasta
Gemmiger_SGB_15295_CID_7	CAG-81_sp900066535	-0.1657	0.4366	TLL90_bin.66.fasta	TLL61_bin.62.fasta
Gemmiger_SGB_15295_CID_7	Dorea_longicatena	0.2348	0.2088	TLL97_bin.42.fasta	TLL61_bin.62.fasta
Gemmiger_SGB_15295_CID_7	Coprococcus_B_comes	0.0964	0.6513	TLL91_bin.10.fasta	TLL61_bin.62.fasta
Gemmiger_SGB_15295_CID_7	Bacteroides_coprocola_SGB_1891	-0.139	0.5085	TLL53_bin.50.fasta	TLL61_bin.62.fasta
Gemmiger_SGB_15295_CID_7	Collinsella_aerofaciens_SGB_14631	0.0266	0.9021	TLL07_bin.31.fasta	TLL61_bin.62.fasta
Gemmiger_SGB_15295_CID_7	Collinsella_sp900542825_SRR1197039_bin.26	0.0371	0.8561	TLL63_bin.60.fasta	TLL61_bin.62.fasta
Gemmiger_SGB_15295_CID_7	Dorea_formicigenerans_SGB_4575	0.369	0.1049	TLL35_bin.77.fasta	TLL61_bin.62.fasta
Gemmiger_SGB_15295_CID_7	Faecalibacterium_prausnitzii_K	-0.0991	0.6264	TLL07_bin.56.fasta	TLL61_bin.62.fasta
Gemmiger_SGB_15295_CID_7	Blautia_SGB_4795	0.3013	0.1429	TLL101_bin.55.fasta	TLL61_bin.62.fasta
Gemmiger_SGB_15295_CID_7	Faecalibacterium_SGB_15346	-0.0804	0.7033	TLL08_bin.14.fasta	TLL61_bin.62.fasta
Gemmiger_SGB_15295_CID_7	Agathobaculum_butyriciproducens	-0.0248	0.9101	TLL73_bin.62.fasta	TLL61_bin.62.fasta
Gemmiger_SGB_15295_CID_7	Eubacterium_E_hallii	0.0836	0.6743	TLL26_bin.1.fasta	TLL61_bin.62.fasta
Gemmiger_SGB_15295_CID_7	Bacteroides_ovatus	-0.1954	0.3497	TLL09_bin.26.fasta	TLL61_bin.62.fasta
Gemmiger_SGB_15295_CID_7	Bifidobacterium_adolescentis	0.1008	0.6274	TLL74_bin.113.fasta	TLL61_bin.62.fasta
Gemmiger_SGB_15295_CID_7	Agathobacter_rectale	0.1236	0.5654	TLL04_bin.33.fasta	TLL61_bin.62.fasta
Gemmiger_SGB_15295_CID_7	CAG-41_sp900066215	-0.2134	0.2967	TLL89_bin.92.fasta	TLL61_bin.62.fasta
Gemmiger_SGB_15295_CID_7	Faecalibacterium_prausnitzii_D	-0.2396	0.2527	TLL105_bin.26.fasta	TLL61_bin.62.fasta
Gemmiger_SGB_15295_CID_7	Faecalibacterium_prausnitzii_E	-0.2611	0.2158	TLL96_bin.33.fasta	TLL61_bin.62.fasta
Gemmiger_SGB_15295_CID_7	Blautia_A_sp900066165	0.3044	0.1708	TLL95_bin.76.fasta	TLL61_bin.62.fasta
Gemmiger_SGB_15295_CID_7	Gemmiger_SGB_15295_CID_674	0.6707	0.002	TLL48_bin.100.fasta	TLL61_bin.62.fasta
Gemmiger_SGB_15295_CID_7	Faecalicatena_gnavus	0.1808	0.3916	TLL02_bin.78.fasta	TLL61_bin.62.fasta
Gemmiger_SGB_15295_CID_7	Bifidobacterium_pseudocatenulatum	0.0522	0.8032	TLL49_bin.59.fasta	TLL61_bin.62.fasta
Gemmiger_SGB_15295_CID_7	Faecalibacterium_prausnitzii_J_CID_664	-0.2228	0.2687	TLL35_bin.66.fasta	TLL61_bin.62.fasta
Gemmiger_SGB_15295_CID_7	Faecalibacterium_prausnitzii_J_CID_9	-0.1832	0.3696	TLL102_bin.121.fasta	TLL61_bin.62.fasta
Gemmiger_SGB_15295_CID_7	Bacteroides_uniformis	-0.3228	0.1189	TLL47_bin.18.fasta	TLL61_bin.62.fasta
Gemmiger_SGB_15295_CID_7	Faecalibacterium_prausnitzii_H	-0.1806	0.3956	TLL03_bin.1.fasta	TLL61_bin.62.fasta
Gemmiger_SGB_15295_CID_7	Bacteroides_B_vulgatus	-0.2272	0.2498	TLL27_bin.76.fasta	TLL61_bin.62.fasta
Gemmiger_SGB_15295_CID_7	Dorea_longicatena_B	0.0134	0.95	TLL62_bin.65.fasta	TLL61_bin.62.fasta
Gemmiger_SGB_15295_CID_7	Dorea_formicigenerans	0.6968	0.001	TLL82_bin.89.fasta	TLL61_bin.62.fasta
Gemmiger_SGB_15295_CID_7	Acetatifactor_sp900066565	-0.2849	0.1608	TLL23_bin.43.fasta	TLL61_bin.62.fasta
Gemmiger_SGB_15295_CID_7	Bacteroides_B_massiliensis	-0.2586	0.1938	TLL27_bin.51.fasta	TLL61_bin.62.fasta
Gemmiger_SGB_15295_CID_7	Blautia_A_sp900120195	0.3982	0.0609	TLL103_bin.41.fasta	TLL61_bin.62.fasta
Gemmiger_SGB_15295_CID_7	Blautia_A_sp900066335	0.0082	0.975	TLL02_bin.63.fasta	TLL61_bin.62.fasta
Gemmiger_SGB_15295_CID_7	Collinsella_sp002232035	-0.0087	0.96	TLL10_bin.21.fasta	TLL61_bin.62.fasta
Gemmiger_SGB_15295_CID_7	Flavonifractor_sp000508885	0.157	0.4765	TLL15_bin.50.fasta	TLL61_bin.62.fasta
Gemmiger_SGB_15295_CID_7	Escherichia_flexneri	-0.0325	0.8611	TLL96_bin.32.fasta	TLL61_bin.62.fasta
Gemmiger_SGB_15295_CID_7	Collinsella_aerofaciens_E	-0.1062	0.6094	TLL57_bin.37.fasta	TLL61_bin.62.fasta
Gemmiger_SGB_15295_CID_7	Faecalibacterium_prausnitzii_C	0.0593	0.7882	TLL06_bin.94.fasta	TLL61_bin.62.fasta
Gemmiger_SGB_15295_CID_7	Clostridium_SGB_4780	0.5501	0.006	TLL97_bin.22.fasta	TLL61_bin.62.fasta
Gemmiger_SGB_15295_CID_7	Agathobacter_faecis	-0.1519	0.4625	TLL76_bin.87.fasta	TLL61_bin.62.fasta
Gemmiger_SGB_15295_CID_7	Bacteroides_xylanisolvens	-0.2095	0.2967	TLL72_bin.39.fasta	TLL61_bin.62.fasta
Gemmiger_SGB_15295_CID_7	Blautia_A_obeum	0.2758	0.1698	TLL30_bin.87.fasta	TLL61_bin.62.fasta
Gemmiger_SGB_15295_CID_7	Bacteroides_thetaiotaomicron	-0.0881	0.6813	TLL15_bin.24.fasta	TLL61_bin.62.fasta
Gemmiger_SGB_15295_CID_7	Eubacterium_I_ramulus	0.1452	0.4975	TLL60_bin.40.fasta	TLL61_bin.62.fasta
Gemmiger_SGB_15295_CID_7	Collinsella_SGB_14507	0.0136	0.957	TLL96_bin.12.fasta	TLL61_bin.62.fasta
Gemmiger_SGB_15295_CID_7	Blautia_A_sp003471165_ERR1578675_bin.45	0.1958	0.3487	TLL34_bin.16.fasta	TLL61_bin.62.fasta
Gemmiger_SGB_15295_CID_7	Alistipes_putredinis	-0.1935	0.3387	TLL100_bin.80.fasta	TLL61_bin.62.fasta
Gemmiger_SGB_15295_CID_7	Eubacterium_E_hallii_A	0.1401	0.5015	TLL62_bin.17.fasta	TLL61_bin.62.fasta
Gemmiger_SGB_15295_CID_7	Bifidobacterium_longum	-0.3765	0.0659	TLL98_bin.70.fasta	TLL61_bin.62.fasta
Gemmiger_SGB_15295_CID_7	Blautia_A_wexlerae	0.3374	0.1189	TLL97_bin.80.fasta	TLL61_bin.62.fasta
Gemmiger_SGB_15295_CID_7	Collinsella_SGB_14400	0.0449	0.8262	TLL12_bin.19.fasta	TLL61_bin.62.fasta
Gemmiger_SGB_15295_CID_7	Fusicatenibacter_saccharivorans	-0.0926	0.6673	TLL54_bin.14.fasta	TLL61_bin.62.fasta
Faecalibacterium_prausnitzii_J_CID_9	Bacteroides_coprocola_SGB_1891	-0.458	0.02	TLL53_bin.50.fasta	TLL102_bin.121.fasta
Faecalibacterium_prausnitzii_J_CID_9	Dorea_formicigenerans_SGB_4575	-0.5919	0.009	TLL35_bin.77.fasta	TLL102_bin.121.fasta
Faecalibacterium_prausnitzii_J_CID_9	Blautia_A_obeum	-0.1754	0.3876	TLL30_bin.87.fasta	TLL102_bin.121.fasta
Faecalibacterium_prausnitzii_J_CID_9	Collinsella_aerofaciens_E	0.3124	0.1029	TLL57_bin.37.fasta	TLL102_bin.121.fasta
Faecalibacterium_prausnitzii_J_CID_9	Bifidobacterium_longum	-0.0046	0.973	TLL98_bin.70.fasta	TLL102_bin.121.fasta
Faecalibacterium_prausnitzii_J_CID_9	Anaerostipes_hadrus	0.0935	0.6304	TLL43_bin.39.fasta	TLL102_bin.121.fasta
Faecalibacterium_prausnitzii_J_CID_9	Alistipes_putredinis	-0.2223	0.2877	TLL100_bin.80.fasta	TLL102_bin.121.fasta
Faecalibacterium_prausnitzii_J_CID_9	Bifidobacterium_pseudocatenulatum	0.1733	0.3816	TLL49_bin.59.fasta	TLL102_bin.121.fasta
Faecalibacterium_prausnitzii_J_CID_9	Dorea_longicatena_B	0.0048	0.983	TLL62_bin.65.fasta	TLL102_bin.121.fasta
Faecalibacterium_prausnitzii_J_CID_9	Collinsella_SGB_14400	0.1484	0.4645	TLL12_bin.19.fasta	TLL102_bin.121.fasta
Faecalibacterium_prausnitzii_J_CID_9	Collinsella_sp002232035	0.2698	0.1479	TLL10_bin.21.fasta	TLL102_bin.121.fasta
Faecalibacterium_prausnitzii_J_CID_9	Blautia_A_massiliensis	-0.0851	0.6933	TLL15_bin.16.fasta	TLL102_bin.121.fasta
Faecalibacterium_prausnitzii_J_CID_9	Faecalibacterium_prausnitzii_E	0.509	0.009	TLL96_bin.33.fasta	TLL102_bin.121.fasta
Faecalibacterium_prausnitzii_J_CID_9	Blautia_A_sp900066335	-0.0327	0.8671	TLL02_bin.63.fasta	TLL102_bin.121.fasta
Faecalibacterium_prausnitzii_J_CID_9	Collinsella_aerofaciens_SGB_14631	0.299	0.1309	TLL07_bin.31.fasta	TLL102_bin.121.fasta
Faecalibacterium_prausnitzii_J_CID_9	Dorea_formicigenerans	-0.0829	0.6893	TLL82_bin.89.fasta	TLL102_bin.121.fasta
Faecalibacterium_prausnitzii_J_CID_9	Agathobaculum_butyriciproducens	-0.4012	0.04	TLL73_bin.62.fasta	TLL102_bin.121.fasta
Faecalibacterium_prausnitzii_J_CID_9	Faecalibacterium_prausnitzii_G	0.7084	0.001	TLL97_bin.11.fasta	TLL102_bin.121.fasta
Faecalibacterium_prausnitzii_J_CID_9	Faecalibacterium_prausnitzii_D	0.6488	0.001	TLL105_bin.26.fasta	TLL102_bin.121.fasta
Faecalibacterium_prausnitzii_J_CID_9	Blautia_A_sp003471165_ERR1578675_bin.45	-0.6392	0.003	TLL34_bin.16.fasta	TLL102_bin.121.fasta
Faecalibacterium_prausnitzii_J_CID_9	Eubacterium_E_hallii_A	-0.2691	0.1748	TLL62_bin.17.fasta	TLL102_bin.121.fasta
Faecalibacterium_prausnitzii_J_CID_9	Bacteroides_xylanisolvens	-0.4901	0.009	TLL72_bin.39.fasta	TLL102_bin.121.fasta
Faecalibacterium_prausnitzii_J_CID_9	Escherichia_flexneri	-0.1325	0.5005	TLL96_bin.32.fasta	TLL102_bin.121.fasta
Faecalibacterium_prausnitzii_J_CID_9	Bacteroides_ovatus	-0.3887	0.047	TLL09_bin.26.fasta	TLL102_bin.121.fasta
Faecalibacterium_prausnitzii_J_CID_9	Dorea_longicatena	0.1568	0.4416	TLL97_bin.42.fasta	TLL102_bin.121.fasta
Faecalibacterium_prausnitzii_J_CID_9	Bacteroides_B_vulgatus	-0.3954	0.047	TLL27_bin.76.fasta	TLL102_bin.121.fasta
Faecalibacterium_prausnitzii_J_CID_9	Blautia_A_wexlerae	-0.5457	0.004	TLL97_bin.80.fasta	TLL102_bin.121.fasta
Faecalibacterium_prausnitzii_J_CID_9	Bacteroides_uniformis	-0.381	0.0609	TLL47_bin.18.fasta	TLL102_bin.121.fasta
Faecalibacterium_prausnitzii_J_CID_9	Collinsella_sp900542825_SRR1197039_bin.26	0.2881	0.1449	TLL63_bin.60.fasta	TLL102_bin.121.fasta
Faecalibacterium_prausnitzii_J_CID_9	Faecalibacterium_prausnitzii_J_CID_664	0.9626	0.001	TLL35_bin.66.fasta	TLL102_bin.121.fasta
Faecalibacterium_prausnitzii_J_CID_9	Bifidobacterium_adolescentis	0.1591	0.4496	TLL74_bin.113.fasta	TLL102_bin.121.fasta
Faecalibacterium_prausnitzii_J_CID_9	Collinsella_SGB_14425	0.2007	0.2847	TLL72_bin.74.fasta	TLL102_bin.121.fasta
Faecalibacterium_prausnitzii_J_CID_9	Acetatifactor_sp900066565	0.0358	0.8541	TLL23_bin.43.fasta	TLL102_bin.121.fasta
Faecalibacterium_prausnitzii_J_CID_9	Eubacterium_I_ramulus	-0.3344	0.0949	TLL60_bin.40.fasta	TLL102_bin.121.fasta
Faecalibacterium_prausnitzii_J_CID_9	Clostridium_SGB_4780	0.1359	0.5345	TLL97_bin.22.fasta	TLL102_bin.121.fasta
Faecalibacterium_prausnitzii_J_CID_9	Collinsella_SGB_14507	0.224	0.2637	TLL96_bin.12.fasta	TLL102_bin.121.fasta
Faecalibacterium_prausnitzii_J_CID_9	Agathobacter_rectale	0.2204	0.2617	TLL04_bin.33.fasta	TLL102_bin.121.fasta
Faecalibacterium_prausnitzii_J_CID_9	Agathobacter_faecis	0.3373	0.0879	TLL76_bin.87.fasta	TLL102_bin.121.fasta
Faecalibacterium_prausnitzii_J_CID_9	Faecalibacterium_prausnitzii_H	0.7719	0.001	TLL03_bin.1.fasta	TLL102_bin.121.fasta
Faecalibacterium_prausnitzii_J_CID_9	Coprococcus_B_comes	0.0205	0.9091	TLL91_bin.10.fasta	TLL102_bin.121.fasta
Faecalibacterium_prausnitzii_J_CID_9	Blautia_A_sp900066165	-0.635	0.007	TLL95_bin.76.fasta	TLL102_bin.121.fasta
Faecalibacterium_prausnitzii_J_CID_9	CAG-41_sp900066215	0.1496	0.4486	TLL89_bin.92.fasta	TLL102_bin.121.fasta
Faecalibacterium_prausnitzii_J_CID_9	Faecalibacterium_prausnitzii_C	0.559	0.004	TLL06_bin.94.fasta	TLL102_bin.121.fasta
Faecalibacterium_prausnitzii_J_CID_9	Blautia_A_sp900120195	-0.3901	0.0579	TLL103_bin.41.fasta	TLL102_bin.121.fasta
Faecalibacterium_prausnitzii_J_CID_9	Blautia_SGB_4795	-0.4391	0.04	TLL101_bin.55.fasta	TLL102_bin.121.fasta
Faecalibacterium_prausnitzii_J_CID_9	Bacteroides_B_massiliensis	-0.358	0.0639	TLL27_bin.51.fasta	TLL102_bin.121.fasta
Faecalibacterium_prausnitzii_J_CID_9	Bifidobacterium_catenulatum	-0.0021	0.994	TLL38_bin.25.fasta	TLL102_bin.121.fasta
Faecalibacterium_prausnitzii_J_CID_9	Bacteroides_thetaiotaomicron	-0.5988	0.001	TLL15_bin.24.fasta	TLL102_bin.121.fasta
Faecalibacterium_prausnitzii_J_CID_9	Eubacterium_I_ramulus_A	-0.0198	0.9301	TLL80_bin.32.fasta	TLL102_bin.121.fasta
Faecalibacterium_prausnitzii_J_CID_9	CAG-81_sp900066535	-0.0956	0.6454	TLL90_bin.66.fasta	TLL102_bin.121.fasta
Faecalibacterium_prausnitzii_J_CID_9	Eubacterium_E_hallii	-0.0195	0.9331	TLL26_bin.1.fasta	TLL102_bin.121.fasta
KLE1615_sp900066985	Bacteroides_B_massiliensis	-0.1124	0.6034	TLL27_bin.51.fasta	TLL84_bin.27.fasta
KLE1615_sp900066985	Agathobaculum_butyriciproducens	-0.1919	0.3417	TLL73_bin.62.fasta	TLL84_bin.27.fasta
KLE1615_sp900066985	Blautia_SGB_4795	-0.3944	0.0599	TLL101_bin.55.fasta	TLL84_bin.27.fasta
KLE1615_sp900066985	Blautia_A_sp003471165_ERR1578675_bin.45	-0.4722	0.02	TLL34_bin.16.fasta	TLL84_bin.27.fasta
KLE1615_sp900066985	Faecalibacterium_prausnitzii_J_CID_9	0.3521	0.0679	TLL102_bin.121.fasta	TLL84_bin.27.fasta
KLE1615_sp900066985	Eubacterium_E_hallii_A	0.1052	0.6154	TLL62_bin.17.fasta	TLL84_bin.27.fasta
KLE1615_sp900066985	Coprococcus_B_comes	0.6677	0.002	TLL91_bin.10.fasta	TLL84_bin.27.fasta
KLE1615_sp900066985	Agathobacter_faecis	0.0478	0.8152	TLL76_bin.87.fasta	TLL84_bin.27.fasta
KLE1615_sp900066985	Dorea_formicigenerans	0.0651	0.7463	TLL82_bin.89.fasta	TLL84_bin.27.fasta
KLE1615_sp900066985	Dorea_longicatena_B	0.4995	0.009	TLL62_bin.65.fasta	TLL84_bin.27.fasta
KLE1615_sp900066985	Faecalibacterium_prausnitzii_C	0.2271	0.2607	TLL06_bin.94.fasta	TLL84_bin.27.fasta
KLE1615_sp900066985	Gemmiger_SGB_15299	0.2193	0.2937	TLL62_bin.40.fasta	TLL84_bin.27.fasta
KLE1615_sp900066985	Bifidobacterium_pseudocatenulatum	0.3457	0.0989	TLL49_bin.59.fasta	TLL84_bin.27.fasta
KLE1615_sp900066985	Gemmiger_formicilis	0.3832	0.048	TLL106_bin.7.fasta	TLL84_bin.27.fasta
KLE1615_sp900066985	Blautia_A_sp900066165	-0.4717	0.019	TLL95_bin.76.fasta	TLL84_bin.27.fasta
KLE1615_sp900066985	Fusicatenibacter_saccharivorans	0.1412	0.4665	TLL54_bin.14.fasta	TLL84_bin.27.fasta
KLE1615_sp900066985	CAG-81_sp900066535	-0.3379	0.0999	TLL90_bin.66.fasta	TLL84_bin.27.fasta
KLE1615_sp900066985	Blautia_A_obeum	-0.1666	0.4216	TLL30_bin.87.fasta	TLL84_bin.27.fasta
KLE1615_sp900066985	Eubacterium_E_hallii	0.273	0.1788	TLL26_bin.1.fasta	TLL84_bin.27.fasta
KLE1615_sp900066985	Bacteroides_thetaiotaomicron	-0.3277	0.0809	TLL15_bin.24.fasta	TLL84_bin.27.fasta
KLE1615_sp900066985	Blautia_A_wexlerae	-0.5108	0.007	TLL97_bin.80.fasta	TLL84_bin.27.fasta
KLE1615_sp900066985	Bacteroides_coprocola_SGB_1891	-0.4214	0.028	TLL53_bin.50.fasta	TLL84_bin.27.fasta
KLE1615_sp900066985	Dorea_formicigenerans_SGB_4575	-0.4096	0.0609	TLL35_bin.77.fasta	TLL84_bin.27.fasta
KLE1615_sp900066985	Eubacterium_I_ramulus_A	-0.2861	0.1658	TLL80_bin.32.fasta	TLL84_bin.27.fasta
KLE1615_sp900066985	Acetatifactor_sp900066565	0.1949	0.3287	TLL23_bin.43.fasta	TLL84_bin.27.fasta
KLE1615_sp900066985	Faecalibacterium_prausnitzii_E	0.4193	0.039	TLL96_bin.33.fasta	TLL84_bin.27.fasta
KLE1615_sp900066985	Bacteroides_uniformis	-0.1209	0.5724	TLL47_bin.18.fasta	TLL84_bin.27.fasta
KLE1615_sp900066985	Collinsella_sp002232035	-0.0346	0.8821	TLL10_bin.21.fasta	TLL84_bin.27.fasta
KLE1615_sp900066985	Faecalibacterium_prausnitzii_H	0.4041	0.04	TLL03_bin.1.fasta	TLL84_bin.27.fasta
KLE1615_sp900066985	Eubacterium_I_ramulus	0.0984	0.6394	TLL60_bin.40.fasta	TLL84_bin.27.fasta
KLE1615_sp900066985	Blautia_A_massiliensis	0.0174	0.9271	TLL15_bin.16.fasta	TLL84_bin.27.fasta
KLE1615_sp900066985	Gemmiger_sp003476825	0.2841	0.1389	TLL31_bin.94.fasta	TLL84_bin.27.fasta
KLE1615_sp900066985	Flavonifractor_sp000508885	-0.3148	0.1339	TLL15_bin.50.fasta	TLL84_bin.27.fasta
KLE1615_sp900066985	Gemmiger_SGB_15295_CID_674	0.2208	0.2837	TLL48_bin.100.fasta	TLL84_bin.27.fasta
KLE1615_sp900066985	Collinsella_SGB_14425	-0.2023	0.3227	TLL72_bin.74.fasta	TLL84_bin.27.fasta
KLE1615_sp900066985	Faecalicatena_gnavus	-0.3411	0.0969	TLL02_bin.78.fasta	TLL84_bin.27.fasta
KLE1615_sp900066985	Anaerostipes_hadrus	0.3061	0.1149	TLL43_bin.39.fasta	TLL84_bin.27.fasta
KLE1615_sp900066985	Clostridium_SGB_4780	0.2631	0.1978	TLL97_bin.22.fasta	TLL84_bin.27.fasta
KLE1615_sp900066985	Gemmiger_SGB_15295_CID_7	0.1541	0.4535	TLL61_bin.62.fasta	TLL84_bin.27.fasta
KLE1615_sp900066985	Faecalibacterium_SGB_15345	0.3804	0.049	TLL90_bin.37.fasta	TLL84_bin.27.fasta
KLE1615_sp900066985	Bifidobacterium_longum	-0.1557	0.4196	TLL98_bin.70.fasta	TLL84_bin.27.fasta
KLE1615_sp900066985	Bacteroides_ovatus	-0.1937	0.3706	TLL09_bin.26.fasta	TLL84_bin.27.fasta
KLE1615_sp900066985	Alistipes_putredinis	0.1561	0.4396	TLL100_bin.80.fasta	TLL84_bin.27.fasta
KLE1615_sp900066985	Blautia_A_sp900066335	-0.2931	0.1518	TLL02_bin.63.fasta	TLL84_bin.27.fasta
KLE1615_sp900066985	CAG-41_sp900066215	-0.2568	0.2128	TLL89_bin.92.fasta	TLL84_bin.27.fasta
KLE1615_sp900066985	Faecalibacterium_prausnitzii_K	0.3352	0.0879	TLL07_bin.56.fasta	TLL84_bin.27.fasta
KLE1615_sp900066985	Faecalibacterium_prausnitzii_D	0.3802	0.05	TLL105_bin.26.fasta	TLL84_bin.27.fasta
KLE1615_sp900066985	Agathobacter_rectale	0.3695	0.0559	TLL04_bin.33.fasta	TLL84_bin.27.fasta
KLE1615_sp900066985	Bifidobacterium_adolescentis	0.1198	0.5654	TLL74_bin.113.fasta	TLL84_bin.27.fasta
KLE1615_sp900066985	Bacteroides_B_vulgatus	-0.2087	0.2977	TLL27_bin.76.fasta	TLL84_bin.27.fasta
KLE1615_sp900066985	Blautia_A_sp900120195	-0.5099	0.017	TLL103_bin.41.fasta	TLL84_bin.27.fasta
KLE1615_sp900066985	Faecalibacterium_prausnitzii_J_CID_664	0.2651	0.1898	TLL35_bin.66.fasta	TLL84_bin.27.fasta
KLE1615_sp900066985	Collinsella_SGB_14400	-0.0714	0.7353	TLL12_bin.19.fasta	TLL84_bin.27.fasta
KLE1615_sp900066985	Bifidobacterium_catenulatum	0.1588	0.4256	TLL38_bin.25.fasta	TLL84_bin.27.fasta
KLE1615_sp900066985	Bacteroides_xylanisolvens	-0.2085	0.3017	TLL72_bin.39.fasta	TLL84_bin.27.fasta
KLE1615_sp900066985	Collinsella_aerofaciens_SGB_14631	0.0646	0.7383	TLL07_bin.31.fasta	TLL84_bin.27.fasta
KLE1615_sp900066985	Faecalibacterium_SGB_15346	0.3297	0.1119	TLL08_bin.14.fasta	TLL84_bin.27.fasta
KLE1615_sp900066985	Collinsella_SGB_14507	-0.0496	0.8162	TLL96_bin.12.fasta	TLL84_bin.27.fasta
KLE1615_sp900066985	Escherichia_flexneri	-0.3101	0.1219	TLL96_bin.32.fasta	TLL84_bin.27.fasta
KLE1615_sp900066985	Collinsella_aerofaciens_E	-0.0856	0.6673	TLL57_bin.37.fasta	TLL84_bin.27.fasta
KLE1615_sp900066985	Faecalibacterium_SGB_15315	0.2174	0.2817	TLL11_bin.59.fasta	TLL84_bin.27.fasta
KLE1615_sp900066985	Collinsella_sp900542825_SRR1197039_bin.26	-0.0029	0.986	TLL63_bin.60.fasta	TLL84_bin.27.fasta
KLE1615_sp900066985	Faecalibacterium_prausnitzii_G	0.2707	0.1748	TLL97_bin.11.fasta	TLL84_bin.27.fasta
KLE1615_sp900066985	Dorea_longicatena	0.4084	0.041	TLL97_bin.42.fasta	TLL84_bin.27.fasta
Eubacterium_E_hallii_A	Bacteroides_ovatus	-0.0651	0.7792	TLL09_bin.26.fasta	TLL62_bin.17.fasta
Eubacterium_E_hallii_A	Alistipes_putredinis	0.3136	0.0969	TLL100_bin.80.fasta	TLL62_bin.17.fasta
Eubacterium_E_hallii_A	Agathobacter_rectale	-0.2137	0.2717	TLL04_bin.33.fasta	TLL62_bin.17.fasta
Eubacterium_E_hallii_A	Bacteroides_xylanisolvens	-0.1656	0.3976	TLL72_bin.39.fasta	TLL62_bin.17.fasta
Eubacterium_E_hallii_A	Bifidobacterium_pseudocatenulatum	0.0991	0.6294	TLL49_bin.59.fasta	TLL62_bin.17.fasta
Eubacterium_E_hallii_A	Blautia_A_sp900120195	0.1716	0.4056	TLL103_bin.41.fasta	TLL62_bin.17.fasta
Eubacterium_E_hallii_A	Anaerostipes_hadrus	-0.1172	0.5844	TLL43_bin.39.fasta	TLL62_bin.17.fasta
Eubacterium_E_hallii_A	CAG-81_sp900066535	-0.0277	0.8791	TLL90_bin.66.fasta	TLL62_bin.17.fasta
Eubacterium_E_hallii_A	Blautia_A_obeum	0.1305	0.4935	TLL30_bin.87.fasta	TLL62_bin.17.fasta
Eubacterium_E_hallii_A	Eubacterium_E_hallii	0.2037	0.3297	TLL26_bin.1.fasta	TLL62_bin.17.fasta
Eubacterium_E_hallii_A	Blautia_A_wexlerae	0.2015	0.3477	TLL97_bin.80.fasta	TLL62_bin.17.fasta
Eubacterium_E_hallii_A	Bacteroides_uniformis	0.1291	0.5195	TLL47_bin.18.fasta	TLL62_bin.17.fasta
Eubacterium_E_hallii_A	Bacteroides_B_vulgatus	-0.2062	0.3227	TLL27_bin.76.fasta	TLL62_bin.17.fasta
Eubacterium_E_hallii_A	Dorea_formicigenerans_SGB_4575	0.2732	0.2108	TLL35_bin.77.fasta	TLL62_bin.17.fasta
Eubacterium_E_hallii_A	Dorea_longicatena	0.2378	0.2328	TLL97_bin.42.fasta	TLL62_bin.17.fasta
Eubacterium_E_hallii_A	CAG-41_sp900066215	-0.3278	0.0859	TLL89_bin.92.fasta	TLL62_bin.17.fasta
Eubacterium_E_hallii_A	Collinsella_aerofaciens_SGB_14631	0.0231	0.9011	TLL07_bin.31.fasta	TLL62_bin.17.fasta
Eubacterium_E_hallii_A	Blautia_A_sp900066165	0.2045	0.3616	TLL95_bin.76.fasta	TLL62_bin.17.fasta
Eubacterium_E_hallii_A	Blautia_A_sp900066335	0.0138	0.955	TLL02_bin.63.fasta	TLL62_bin.17.fasta
Eubacterium_E_hallii_A	Bacteroides_B_massiliensis	-0.0878	0.6344	TLL27_bin.51.fasta	TLL62_bin.17.fasta
Eubacterium_E_hallii_A	Blautia_A_massiliensis	0.2752	0.1668	TLL15_bin.16.fasta	TLL62_bin.17.fasta
Eubacterium_E_hallii_A	Clostridium_SGB_4780	0.2438	0.2258	TLL97_bin.22.fasta	TLL62_bin.17.fasta
Eubacterium_E_hallii_A	Blautia_SGB_4795	0.0661	0.7502	TLL101_bin.55.fasta	TLL62_bin.17.fasta
Eubacterium_E_hallii_A	Bifidobacterium_adolescentis	-0.0187	0.9301	TLL74_bin.113.fasta	TLL62_bin.17.fasta
Eubacterium_E_hallii_A	Agathobaculum_butyriciproducens	-0.0048	0.987	TLL73_bin.62.fasta	TLL62_bin.17.fasta
Eubacterium_E_hallii_A	Bifidobacterium_longum	-0.183	0.3536	TLL98_bin.70.fasta	TLL62_bin.17.fasta
Eubacterium_E_hallii_A	Collinsella_aerofaciens_E	-0.0881	0.6503	TLL57_bin.37.fasta	TLL62_bin.17.fasta
Eubacterium_E_hallii_A	Acetatifactor_sp900066565	-0.0051	0.983	TLL23_bin.43.fasta	TLL62_bin.17.fasta
Eubacterium_E_hallii_A	Collinsella_SGB_14425	-0.1705	0.4116	TLL72_bin.74.fasta	TLL62_bin.17.fasta
Eubacterium_E_hallii_A	Bifidobacterium_catenulatum	0.0175	0.9321	TLL38_bin.25.fasta	TLL62_bin.17.fasta
Eubacterium_E_hallii_A	Collinsella_sp002232035	0.0099	0.957	TLL10_bin.21.fasta	TLL62_bin.17.fasta
Eubacterium_E_hallii_A	Coprococcus_B_comes	0.2713	0.1459	TLL91_bin.10.fasta	TLL62_bin.17.fasta
Eubacterium_E_hallii_A	Collinsella_SGB_14507	-0.0216	0.9041	TLL96_bin.12.fasta	TLL62_bin.17.fasta
Eubacterium_E_hallii_A	Agathobacter_faecis	-0.1786	0.3487	TLL76_bin.87.fasta	TLL62_bin.17.fasta
Eubacterium_E_hallii_A	Bacteroides_thetaiotaomicron	-0.1275	0.5405	TLL15_bin.24.fasta	TLL62_bin.17.fasta
Eubacterium_E_hallii_A	Dorea_longicatena_B	0.2188	0.2757	TLL62_bin.65.fasta	TLL62_bin.17.fasta
Eubacterium_E_hallii_A	Collinsella_SGB_14400	0.0819	0.7043	TLL12_bin.19.fasta	TLL62_bin.17.fasta
Eubacterium_E_hallii_A	Dorea_formicigenerans	0.2353	0.2448	TLL82_bin.89.fasta	TLL62_bin.17.fasta
Eubacterium_E_hallii_A	Escherichia_flexneri	-0.0328	0.8731	TLL96_bin.32.fasta	TLL62_bin.17.fasta
Eubacterium_E_hallii_A	Blautia_A_sp003471165_ERR1578675_bin.45	0.0647	0.7742	TLL34_bin.16.fasta	TLL62_bin.17.fasta
Eubacterium_E_hallii_A	Collinsella_sp900542825_SRR1197039_bin.26	0.0523	0.7802	TLL63_bin.60.fasta	TLL62_bin.17.fasta
Eubacterium_E_hallii_A	Bacteroides_coprocola_SGB_1891	-0.1437	0.4925	TLL53_bin.50.fasta	TLL62_bin.17.fasta
Eubacterium_I_ramulus_A	Collinsella_sp900542825_SRR1197039_bin.26	-0.2942	0.1389	TLL63_bin.60.fasta	TLL80_bin.32.fasta
Eubacterium_I_ramulus_A	CAG-41_sp900066215	-0.2371	0.2498	TLL89_bin.92.fasta	TLL80_bin.32.fasta
Eubacterium_I_ramulus_A	Blautia_A_sp003471165_ERR1578675_bin.45	0.4452	0.036	TLL34_bin.16.fasta	TLL80_bin.32.fasta
Eubacterium_I_ramulus_A	Acetatifactor_sp900066565	-0.0811	0.6743	TLL23_bin.43.fasta	TLL80_bin.32.fasta
Eubacterium_I_ramulus_A	Agathobacter_faecis	0.1875	0.3576	TLL76_bin.87.fasta	TLL80_bin.32.fasta
Eubacterium_I_ramulus_A	Alistipes_putredinis	0.0704	0.7483	TLL100_bin.80.fasta	TLL80_bin.32.fasta
Eubacterium_I_ramulus_A	Coprococcus_B_comes	0.0506	0.8302	TLL91_bin.10.fasta	TLL80_bin.32.fasta
Eubacterium_I_ramulus_A	Escherichia_flexneri	-0.0147	0.952	TLL96_bin.32.fasta	TLL80_bin.32.fasta
Eubacterium_I_ramulus_A	Bacteroides_thetaiotaomicron	0.2422	0.2567	TLL15_bin.24.fasta	TLL80_bin.32.fasta
Eubacterium_I_ramulus_A	Blautia_A_sp900066335	0.2058	0.3497	TLL02_bin.63.fasta	TLL80_bin.32.fasta
Eubacterium_I_ramulus_A	Clostridium_SGB_4780	-0.1873	0.3606	TLL97_bin.22.fasta	TLL80_bin.32.fasta
Eubacterium_I_ramulus_A	Dorea_formicigenerans	-0.0146	0.9471	TLL82_bin.89.fasta	TLL80_bin.32.fasta
Eubacterium_I_ramulus_A	Collinsella_sp002232035	-0.3042	0.1169	TLL10_bin.21.fasta	TLL80_bin.32.fasta
Eubacterium_I_ramulus_A	Agathobacter_rectale	-0.1583	0.4585	TLL04_bin.33.fasta	TLL80_bin.32.fasta
Eubacterium_I_ramulus_A	CAG-81_sp900066535	0.1408	0.5345	TLL90_bin.66.fasta	TLL80_bin.32.fasta
Eubacterium_I_ramulus_A	Bifidobacterium_pseudocatenulatum	-0.367	0.0629	TLL49_bin.59.fasta	TLL80_bin.32.fasta
Eubacterium_I_ramulus_A	Bacteroides_B_vulgatus	0.2468	0.2208	TLL27_bin.76.fasta	TLL80_bin.32.fasta
Eubacterium_I_ramulus_A	Blautia_A_wexlerae	0.4406	0.047	TLL97_bin.80.fasta	TLL80_bin.32.fasta
Eubacterium_I_ramulus_A	Eubacterium_E_hallii_A	-0.1105	0.5784	TLL62_bin.17.fasta	TLL80_bin.32.fasta
Eubacterium_I_ramulus_A	Bifidobacterium_adolescentis	-0.503	0.013	TLL74_bin.113.fasta	TLL80_bin.32.fasta
Eubacterium_I_ramulus_A	Bacteroides_ovatus	0.1874	0.3806	TLL09_bin.26.fasta	TLL80_bin.32.fasta
Eubacterium_I_ramulus_A	Blautia_A_obeum	0.0378	0.8501	TLL30_bin.87.fasta	TLL80_bin.32.fasta
Eubacterium_I_ramulus_A	Dorea_longicatena	-0.1599	0.4625	TLL97_bin.42.fasta	TLL80_bin.32.fasta
Eubacterium_I_ramulus_A	Bifidobacterium_catenulatum	-0.3195	0.1199	TLL38_bin.25.fasta	TLL80_bin.32.fasta
Eubacterium_I_ramulus_A	Eubacterium_I_ramulus	0.1053	0.6274	TLL60_bin.40.fasta	TLL80_bin.32.fasta
Eubacterium_I_ramulus_A	Eubacterium_E_hallii	0.2668	0.1898	TLL26_bin.1.fasta	TLL80_bin.32.fasta
Eubacterium_I_ramulus_A	Collinsella_aerofaciens_E	-0.4241	0.045	TLL57_bin.37.fasta	TLL80_bin.32.fasta
Eubacterium_I_ramulus_A	Bacteroides_coprocola_SGB_1891	0.4888	0.011	TLL53_bin.50.fasta	TLL80_bin.32.fasta
Eubacterium_I_ramulus_A	Bifidobacterium_longum	0.0574	0.7942	TLL98_bin.70.fasta	TLL80_bin.32.fasta
Eubacterium_I_ramulus_A	Collinsella_SGB_14507	-0.3281	0.0919	TLL96_bin.12.fasta	TLL80_bin.32.fasta
Eubacterium_I_ramulus_A	Bacteroides_xylanisolvens	0.2538	0.2158	TLL72_bin.39.fasta	TLL80_bin.32.fasta
Eubacterium_I_ramulus_A	Dorea_longicatena_B	-0.0696	0.7463	TLL62_bin.65.fasta	TLL80_bin.32.fasta
Eubacterium_I_ramulus_A	Bacteroides_uniformis	0.1586	0.4396	TLL47_bin.18.fasta	TLL80_bin.32.fasta
Eubacterium_I_ramulus_A	Dorea_formicigenerans_SGB_4575	0.4427	0.0519	TLL35_bin.77.fasta	TLL80_bin.32.fasta
Eubacterium_I_ramulus_A	Agathobaculum_butyriciproducens	0.3512	0.0719	TLL73_bin.62.fasta	TLL80_bin.32.fasta
Eubacterium_I_ramulus_A	Collinsella_SGB_14425	-0.2737	0.1788	TLL72_bin.74.fasta	TLL80_bin.32.fasta
Eubacterium_I_ramulus_A	Blautia_A_sp900066165	0.4525	0.045	TLL95_bin.76.fasta	TLL80_bin.32.fasta
Eubacterium_I_ramulus_A	Blautia_A_massiliensis	0.4163	0.046	TLL15_bin.16.fasta	TLL80_bin.32.fasta
Eubacterium_I_ramulus_A	Bacteroides_B_massiliensis	0.2351	0.2567	TLL27_bin.51.fasta	TLL80_bin.32.fasta
Eubacterium_I_ramulus_A	Collinsella_SGB_14400	-0.3285	0.1029	TLL12_bin.19.fasta	TLL80_bin.32.fasta
Eubacterium_I_ramulus_A	Blautia_A_sp900120195	0.4651	0.031	TLL103_bin.41.fasta	TLL80_bin.32.fasta
Eubacterium_I_ramulus_A	Collinsella_aerofaciens_SGB_14631	-0.2944	0.1459	TLL07_bin.31.fasta	TLL80_bin.32.fasta
Eubacterium_I_ramulus_A	Blautia_SGB_4795	0.4666	0.031	TLL101_bin.55.fasta	TLL80_bin.32.fasta
Eubacterium_I_ramulus_A	Anaerostipes_hadrus	-0.4594	0.017	TLL43_bin.39.fasta	TLL80_bin.32.fasta
Bifidobacterium_pseudocatenulatum	Bifidobacterium_longum	0.081	0.6993	TLL98_bin.70.fasta	TLL49_bin.59.fasta
Bifidobacterium_pseudocatenulatum	Bacteroides_ovatus	-0.0797	0.6893	TLL09_bin.26.fasta	TLL49_bin.59.fasta
Bifidobacterium_pseudocatenulatum	Anaerostipes_hadrus	0.4994	0.009	TLL43_bin.39.fasta	TLL49_bin.59.fasta
Bifidobacterium_pseudocatenulatum	Bifidobacterium_catenulatum	0.8195	0.001	TLL38_bin.25.fasta	TLL49_bin.59.fasta
Bifidobacterium_pseudocatenulatum	Bacteroides_coprocola_SGB_1891	-0.3638	0.0809	TLL53_bin.50.fasta	TLL49_bin.59.fasta
Bifidobacterium_pseudocatenulatum	Agathobacter_rectale	0.1476	0.4496	TLL04_bin.33.fasta	TLL49_bin.59.fasta
Bifidobacterium_pseudocatenulatum	Bifidobacterium_adolescentis	0.7286	0.001	TLL74_bin.113.fasta	TLL49_bin.59.fasta
Bifidobacterium_pseudocatenulatum	Bacteroides_B_massiliensis	-0.3795	0.0509	TLL27_bin.51.fasta	TLL49_bin.59.fasta
Bifidobacterium_pseudocatenulatum	Agathobaculum_butyriciproducens	-0.3982	0.041	TLL73_bin.62.fasta	TLL49_bin.59.fasta
Bifidobacterium_pseudocatenulatum	Agathobacter_faecis	0.185	0.3367	TLL76_bin.87.fasta	TLL49_bin.59.fasta
Bifidobacterium_pseudocatenulatum	Acetatifactor_sp900066565	0.2431	0.2158	TLL23_bin.43.fasta	TLL49_bin.59.fasta
Bifidobacterium_pseudocatenulatum	Alistipes_putredinis	-0.2994	0.1379	TLL100_bin.80.fasta	TLL49_bin.59.fasta
Bifidobacterium_pseudocatenulatum	Bacteroides_xylanisolvens	-0.2183	0.2967	TLL72_bin.39.fasta	TLL49_bin.59.fasta
Bifidobacterium_pseudocatenulatum	Bacteroides_B_vulgatus	-0.2986	0.1299	TLL27_bin.76.fasta	TLL49_bin.59.fasta
Bifidobacterium_pseudocatenulatum	Bacteroides_uniformis	-0.2953	0.1399	TLL47_bin.18.fasta	TLL49_bin.59.fasta
Bifidobacterium_pseudocatenulatum	Bacteroides_thetaiotaomicron	-0.1239	0.5514	TLL15_bin.24.fasta	TLL49_bin.59.fasta
Faecalibacterium_prausnitzii_K	Collinsella_sp002232035	0.2593	0.1818	TLL10_bin.21.fasta	TLL07_bin.56.fasta
Faecalibacterium_prausnitzii_K	Eubacterium_E_hallii	-0.0368	0.8661	TLL26_bin.1.fasta	TLL07_bin.56.fasta
Faecalibacterium_prausnitzii_K	Faecalibacterium_prausnitzii_E	0.4894	0.015	TLL96_bin.33.fasta	TLL07_bin.56.fasta
Faecalibacterium_prausnitzii_K	Escherichia_flexneri	-0.0932	0.6404	TLL96_bin.32.fasta	TLL07_bin.56.fasta
Faecalibacterium_prausnitzii_K	Bacteroides_ovatus	-0.4188	0.039	TLL09_bin.26.fasta	TLL07_bin.56.fasta
Faecalibacterium_prausnitzii_K	Blautia_A_massiliensis	0.054	0.7882	TLL15_bin.16.fasta	TLL07_bin.56.fasta
Faecalibacterium_prausnitzii_K	Eubacterium_E_hallii_A	-0.2719	0.1848	TLL62_bin.17.fasta	TLL07_bin.56.fasta
Faecalibacterium_prausnitzii_K	Faecalibacterium_prausnitzii_D	0.487	0.007	TLL105_bin.26.fasta	TLL07_bin.56.fasta
Faecalibacterium_prausnitzii_K	Bacteroides_thetaiotaomicron	-0.5609	0.007	TLL15_bin.24.fasta	TLL07_bin.56.fasta
Faecalibacterium_prausnitzii_K	Bifidobacterium_longum	-0.0296	0.8781	TLL98_bin.70.fasta	TLL07_bin.56.fasta
Faecalibacterium_prausnitzii_K	Bifidobacterium_pseudocatenulatum	0.021	0.9141	TLL49_bin.59.fasta	TLL07_bin.56.fasta
Faecalibacterium_prausnitzii_K	Acetatifactor_sp900066565	-0.0443	0.8142	TLL23_bin.43.fasta	TLL07_bin.56.fasta
Faecalibacterium_prausnitzii_K	Dorea_longicatena_B	-0.1142	0.5684	TLL62_bin.65.fasta	TLL07_bin.56.fasta
Faecalibacterium_prausnitzii_K	Bacteroides_B_massiliensis	-0.3037	0.1279	TLL27_bin.51.fasta	TLL07_bin.56.fasta
Faecalibacterium_prausnitzii_K	Faecalibacterium_prausnitzii_C	0.506	0.007	TLL06_bin.94.fasta	TLL07_bin.56.fasta
Faecalibacterium_prausnitzii_K	Collinsella_aerofaciens_E	0.3515	0.0709	TLL57_bin.37.fasta	TLL07_bin.56.fasta
Faecalibacterium_prausnitzii_K	Clostridium_SGB_4780	0.2074	0.2797	TLL97_bin.22.fasta	TLL07_bin.56.fasta
Faecalibacterium_prausnitzii_K	Faecalibacterium_prausnitzii_H	0.5936	0.002	TLL03_bin.1.fasta	TLL07_bin.56.fasta
Faecalibacterium_prausnitzii_K	Bacteroides_B_vulgatus	-0.4031	0.047	TLL27_bin.76.fasta	TLL07_bin.56.fasta
Faecalibacterium_prausnitzii_K	Bacteroides_xylanisolvens	-0.5199	0.005	TLL72_bin.39.fasta	TLL07_bin.56.fasta
Faecalibacterium_prausnitzii_K	Collinsella_SGB_14400	0.1358	0.5105	TLL12_bin.19.fasta	TLL07_bin.56.fasta
Faecalibacterium_prausnitzii_K	Faecalibacterium_prausnitzii_J_CID_9	0.9313	0.001	TLL102_bin.121.fasta	TLL07_bin.56.fasta
Faecalibacterium_prausnitzii_K	Bifidobacterium_catenulatum	-0.173	0.4066	TLL38_bin.25.fasta	TLL07_bin.56.fasta
Faecalibacterium_prausnitzii_K	Alistipes_putredinis	-0.2084	0.3147	TLL100_bin.80.fasta	TLL07_bin.56.fasta
Faecalibacterium_prausnitzii_K	Blautia_A_wexlerae	-0.5208	0.01	TLL97_bin.80.fasta	TLL07_bin.56.fasta
Faecalibacterium_prausnitzii_K	Bacteroides_uniformis	-0.3656	0.0719	TLL47_bin.18.fasta	TLL07_bin.56.fasta
Faecalibacterium_prausnitzii_K	Blautia_A_obeum	-0.0467	0.8152	TLL30_bin.87.fasta	TLL07_bin.56.fasta
Faecalibacterium_prausnitzii_K	Eubacterium_I_ramulus_A	0.0378	0.8392	TLL80_bin.32.fasta	TLL07_bin.56.fasta
Faecalibacterium_prausnitzii_K	Bacteroides_coprocola_SGB_1891	-0.4321	0.031	TLL53_bin.50.fasta	TLL07_bin.56.fasta
Faecalibacterium_prausnitzii_K	Faecalibacterium_prausnitzii_G	0.4813	0.016	TLL97_bin.11.fasta	TLL07_bin.56.fasta
Faecalibacterium_prausnitzii_K	Coprococcus_B_comes	0.0212	0.9101	TLL91_bin.10.fasta	TLL07_bin.56.fasta
Faecalibacterium_prausnitzii_K	Anaerostipes_hadrus	-0.0678	0.7393	TLL43_bin.39.fasta	TLL07_bin.56.fasta
Faecalibacterium_prausnitzii_K	Dorea_formicigenerans	0.0007	0.998	TLL82_bin.89.fasta	TLL07_bin.56.fasta
Faecalibacterium_prausnitzii_K	Blautia_A_sp900066165	-0.574	0.006	TLL95_bin.76.fasta	TLL07_bin.56.fasta
Faecalibacterium_prausnitzii_K	Blautia_SGB_4795	-0.4296	0.0539	TLL101_bin.55.fasta	TLL07_bin.56.fasta
Faecalibacterium_prausnitzii_K	Agathobacter_faecis	0.1653	0.4166	TLL76_bin.87.fasta	TLL07_bin.56.fasta
Faecalibacterium_prausnitzii_K	Dorea_longicatena	0.2335	0.2368	TLL97_bin.42.fasta	TLL07_bin.56.fasta
Faecalibacterium_prausnitzii_K	Blautia_A_sp900120195	-0.2696	0.2018	TLL103_bin.41.fasta	TLL07_bin.56.fasta
Faecalibacterium_prausnitzii_K	Collinsella_aerofaciens_SGB_14631	0.2594	0.1968	TLL07_bin.31.fasta	TLL07_bin.56.fasta
Faecalibacterium_prausnitzii_K	Collinsella_SGB_14425	0.2119	0.2997	TLL72_bin.74.fasta	TLL07_bin.56.fasta
Faecalibacterium_prausnitzii_K	Blautia_A_sp900066335	-0.0941	0.6523	TLL02_bin.63.fasta	TLL07_bin.56.fasta
Faecalibacterium_prausnitzii_K	Faecalibacterium_prausnitzii_J_CID_664	0.8472	0.001	TLL35_bin.66.fasta	TLL07_bin.56.fasta
Faecalibacterium_prausnitzii_K	CAG-81_sp900066535	-0.0981	0.6314	TLL90_bin.66.fasta	TLL07_bin.56.fasta
Faecalibacterium_prausnitzii_K	Bifidobacterium_adolescentis	0.0402	0.8442	TLL74_bin.113.fasta	TLL07_bin.56.fasta
Faecalibacterium_prausnitzii_K	Blautia_A_sp003471165_ERR1578675_bin.45	-0.5944	0.005	TLL34_bin.16.fasta	TLL07_bin.56.fasta
Faecalibacterium_prausnitzii_K	Eubacterium_I_ramulus	-0.4282	0.028	TLL60_bin.40.fasta	TLL07_bin.56.fasta
Faecalibacterium_prausnitzii_K	Dorea_formicigenerans_SGB_4575	-0.5768	0.006	TLL35_bin.77.fasta	TLL07_bin.56.fasta
Faecalibacterium_prausnitzii_K	Agathobaculum_butyriciproducens	-0.2944	0.1469	TLL73_bin.62.fasta	TLL07_bin.56.fasta
Faecalibacterium_prausnitzii_K	Collinsella_sp900542825_SRR1197039_bin.26	0.2884	0.1708	TLL63_bin.60.fasta	TLL07_bin.56.fasta
Faecalibacterium_prausnitzii_K	Collinsella_SGB_14507	0.216	0.3007	TLL96_bin.12.fasta	TLL07_bin.56.fasta
Faecalibacterium_prausnitzii_K	Agathobacter_rectale	0.3135	0.1279	TLL04_bin.33.fasta	TLL07_bin.56.fasta
Faecalibacterium_prausnitzii_K	CAG-41_sp900066215	0.1533	0.4476	TLL89_bin.92.fasta	TLL07_bin.56.fasta
Agathobaculum_butyriciproducens	Acetatifactor_sp900066565	0.112	0.5634	TLL23_bin.43.fasta	TLL73_bin.62.fasta
Agathobaculum_butyriciproducens	Agathobacter_faecis	-0.2186	0.2727	TLL76_bin.87.fasta	TLL73_bin.62.fasta
Agathobaculum_butyriciproducens	Agathobacter_rectale	0.1629	0.4176	TLL04_bin.33.fasta	TLL73_bin.62.fasta
Blautia_A_sp900120195	Blautia_A_sp003471165_ERR1578675_bin.45	0.7674	0.001	TLL34_bin.16.fasta	TLL103_bin.41.fasta
Blautia_A_sp900120195	Anaerostipes_hadrus	-0.3076	0.1409	TLL43_bin.39.fasta	TLL103_bin.41.fasta
Blautia_A_sp900120195	Acetatifactor_sp900066565	-0.0561	0.8152	TLL23_bin.43.fasta	TLL103_bin.41.fasta
Blautia_A_sp900120195	Bacteroides_coprocola_SGB_1891	0.328	0.1269	TLL53_bin.50.fasta	TLL103_bin.41.fasta
Blautia_A_sp900120195	Bifidobacterium_catenulatum	-0.2404	0.2557	TLL38_bin.25.fasta	TLL103_bin.41.fasta
Blautia_A_sp900120195	Blautia_A_massiliensis	0.2901	0.1898	TLL15_bin.16.fasta	TLL103_bin.41.fasta
Blautia_A_sp900120195	Bifidobacterium_pseudocatenulatum	-0.3444	0.1099	TLL49_bin.59.fasta	TLL103_bin.41.fasta
Blautia_A_sp900120195	Bifidobacterium_longum	-0.4281	0.04	TLL98_bin.70.fasta	TLL103_bin.41.fasta
Blautia_A_sp900120195	Bacteroides_uniformis	-0.1154	0.5934	TLL47_bin.18.fasta	TLL103_bin.41.fasta
Blautia_A_sp900120195	Bacteroides_B_vulgatus	0.0027	0.996	TLL27_bin.76.fasta	TLL103_bin.41.fasta
Blautia_A_sp900120195	Blautia_A_obeum	0.5452	0.012	TLL30_bin.87.fasta	TLL103_bin.41.fasta
Blautia_A_sp900120195	Bacteroides_ovatus	-0.0682	0.7493	TLL09_bin.26.fasta	TLL103_bin.41.fasta
Blautia_A_sp900120195	Bacteroides_xylanisolvens	-0.0184	0.9331	TLL72_bin.39.fasta	TLL103_bin.41.fasta
Blautia_A_sp900120195	Bacteroides_thetaiotaomicron	0.1123	0.6484	TLL15_bin.24.fasta	TLL103_bin.41.fasta
Blautia_A_sp900120195	Blautia_A_sp900066165	0.7856	0.004	TLL95_bin.76.fasta	TLL103_bin.41.fasta
Blautia_A_sp900120195	Bifidobacterium_adolescentis	-0.2759	0.1808	TLL74_bin.113.fasta	TLL103_bin.41.fasta
Blautia_A_sp900120195	Bacteroides_B_massiliensis	-0.0973	0.6444	TLL27_bin.51.fasta	TLL103_bin.41.fasta
Blautia_A_sp900120195	Alistipes_putredinis	-0.2274	0.2967	TLL100_bin.80.fasta	TLL103_bin.41.fasta
Blautia_A_sp900120195	Agathobacter_rectale	-0.2824	0.1888	TLL04_bin.33.fasta	TLL103_bin.41.fasta
Blautia_A_sp900120195	Blautia_A_sp900066335	0.0391	0.8651	TLL02_bin.63.fasta	TLL103_bin.41.fasta
Blautia_A_sp900120195	Agathobaculum_butyriciproducens	0.2829	0.1998	TLL73_bin.62.fasta	TLL103_bin.41.fasta
Blautia_A_sp900120195	Agathobacter_faecis	0.0249	0.9161	TLL76_bin.87.fasta	TLL103_bin.41.fasta
Blautia_A_obeum	Bacteroides_xylanisolvens	-0.3373	0.0799	TLL72_bin.39.fasta	TLL30_bin.87.fasta
Blautia_A_obeum	Bacteroides_uniformis	-0.139	0.5055	TLL47_bin.18.fasta	TLL30_bin.87.fasta
Blautia_A_obeum	Alistipes_putredinis	-0.0305	0.8931	TLL100_bin.80.fasta	TLL30_bin.87.fasta
Blautia_A_obeum	Bacteroides_coprocola_SGB_1891	-0.1605	0.4006	TLL53_bin.50.fasta	TLL30_bin.87.fasta
Blautia_A_obeum	Bacteroides_ovatus	-0.349	0.0979	TLL09_bin.26.fasta	TLL30_bin.87.fasta
Blautia_A_obeum	Agathobaculum_butyriciproducens	0.1689	0.3816	TLL73_bin.62.fasta	TLL30_bin.87.fasta
Blautia_A_obeum	Bacteroides_B_massiliensis	-0.286	0.1588	TLL27_bin.51.fasta	TLL30_bin.87.fasta
Blautia_A_obeum	Bacteroides_B_vulgatus	-0.2731	0.1738	TLL27_bin.76.fasta	TLL30_bin.87.fasta
Blautia_A_obeum	Acetatifactor_sp900066565	-0.1201	0.5564	TLL23_bin.43.fasta	TLL30_bin.87.fasta
Blautia_A_obeum	Agathobacter_rectale	-0.2505	0.2278	TLL04_bin.33.fasta	TLL30_bin.87.fasta
Blautia_A_obeum	Blautia_A_massiliensis	0.0954	0.6284	TLL15_bin.16.fasta	TLL30_bin.87.fasta
Blautia_A_obeum	Bacteroides_thetaiotaomicron	-0.241	0.2428	TLL15_bin.24.fasta	TLL30_bin.87.fasta
Blautia_A_obeum	Anaerostipes_hadrus	0.0633	0.7483	TLL43_bin.39.fasta	TLL30_bin.87.fasta
Blautia_A_obeum	Agathobacter_faecis	-0.0688	0.7632	TLL76_bin.87.fasta	TLL30_bin.87.fasta
Blautia_A_obeum	Bifidobacterium_adolescentis	-0.1391	0.4735	TLL74_bin.113.fasta	TLL30_bin.87.fasta
Blautia_A_obeum	Bifidobacterium_pseudocatenulatum	-0.3009	0.1289	TLL49_bin.59.fasta	TLL30_bin.87.fasta
Blautia_A_obeum	Bifidobacterium_longum	-0.4659	0.012	TLL98_bin.70.fasta	TLL30_bin.87.fasta
Blautia_A_obeum	Bifidobacterium_catenulatum	-0.1947	0.3267	TLL38_bin.25.fasta	TLL30_bin.87.fasta
Lachnospira_sp003537285	Blautia_A_sp900066335	-0.433	0.025	TLL02_bin.63.fasta	TLL64_bin.18.fasta
Lachnospira_sp003537285	Eubacterium_E_hallii_A	0.1296	0.5355	TLL62_bin.17.fasta	TLL64_bin.18.fasta
Lachnospira_sp003537285	Faecalibacterium_SGB_15346	-0.0414	0.8492	TLL08_bin.14.fasta	TLL64_bin.18.fasta
Lachnospira_sp003537285	Faecalibacterium_prausnitzii_J_CID_9	-0.2031	0.3187	TLL102_bin.121.fasta	TLL64_bin.18.fasta
Lachnospira_sp003537285	Agathobaculum_butyriciproducens	0.4118	0.04	TLL73_bin.62.fasta	TLL64_bin.18.fasta
Lachnospira_sp003537285	Escherichia_flexneri	0.1731	0.3477	TLL96_bin.32.fasta	TLL64_bin.18.fasta
Lachnospira_sp003537285	CAG-81_sp900066535	0.4444	0.022	TLL90_bin.66.fasta	TLL64_bin.18.fasta
Lachnospira_sp003537285	Bacteroides_xylanisolvens	0.4653	0.011	TLL72_bin.39.fasta	TLL64_bin.18.fasta
Lachnospira_sp003537285	Dorea_formicigenerans	-0.1746	0.4146	TLL82_bin.89.fasta	TLL64_bin.18.fasta
Lachnospira_sp003537285	Collinsella_aerofaciens_SGB_14631	-0.1052	0.6084	TLL07_bin.31.fasta	TLL64_bin.18.fasta
Lachnospira_sp003537285	Gemmiger_sp003476825	-0.2508	0.2098	TLL31_bin.94.fasta	TLL64_bin.18.fasta
Lachnospira_sp003537285	Agathobacter_faecis	0.0805	0.6923	TLL76_bin.87.fasta	TLL64_bin.18.fasta
Lachnospira_sp003537285	Coprococcus_B_comes	0.0066	0.965	TLL91_bin.10.fasta	TLL64_bin.18.fasta
Lachnospira_sp003537285	Fusicatenibacter_saccharivorans	0.187	0.3536	TLL54_bin.14.fasta	TLL64_bin.18.fasta
Lachnospira_sp003537285	Faecalibacterium_prausnitzii_D	-0.248	0.2118	TLL105_bin.26.fasta	TLL64_bin.18.fasta
Lachnospira_sp003537285	Faecalibacterium_prausnitzii_J_CID_664	-0.1851	0.3417	TLL35_bin.66.fasta	TLL64_bin.18.fasta
Lachnospira_sp003537285	Blautia_A_sp900120195	-0.1245	0.5435	TLL103_bin.41.fasta	TLL64_bin.18.fasta
Lachnospira_sp003537285	Dorea_formicigenerans_SGB_4575	-0.062	0.7742	TLL35_bin.77.fasta	TLL64_bin.18.fasta
Lachnospira_sp003537285	Eubacterium_I_ramulus_A	-0.0803	0.7083	TLL80_bin.32.fasta	TLL64_bin.18.fasta
Lachnospira_sp003537285	Flavonifractor_sp000508885	0.0667	0.7363	TLL15_bin.50.fasta	TLL64_bin.18.fasta
Lachnospira_sp003537285	Gemmiger_formicilis	-0.2989	0.1339	TLL106_bin.7.fasta	TLL64_bin.18.fasta
Lachnospira_sp003537285	Faecalibacterium_prausnitzii_C	-0.0655	0.7602	TLL06_bin.94.fasta	TLL64_bin.18.fasta
Lachnospira_sp003537285	Faecalibacterium_prausnitzii_G	-0.0822	0.7053	TLL97_bin.11.fasta	TLL64_bin.18.fasta
Lachnospira_sp003537285	Bacteroides_ovatus	0.4001	0.044	TLL09_bin.26.fasta	TLL64_bin.18.fasta
Lachnospira_sp003537285	Bifidobacterium_longum	0.144	0.4725	TLL98_bin.70.fasta	TLL64_bin.18.fasta
Lachnospira_sp003537285	Bacteroides_uniformis	0.7079	0.001	TLL47_bin.18.fasta	TLL64_bin.18.fasta
Lachnospira_sp003537285	Collinsella_sp900542825_SRR1197039_bin.26	-0.0315	0.8741	TLL63_bin.60.fasta	TLL64_bin.18.fasta
Lachnospira_sp003537285	Faecalibacterium_SGB_15315	-0.1756	0.3866	TLL11_bin.59.fasta	TLL64_bin.18.fasta
Lachnospira_sp003537285	Faecalicatena_gnavus	0.096	0.6394	TLL02_bin.78.fasta	TLL64_bin.18.fasta
Lachnospira_sp003537285	Eubacterium_I_ramulus	-0.1342	0.5485	TLL60_bin.40.fasta	TLL64_bin.18.fasta
Lachnospira_sp003537285	Dorea_longicatena	-0.1933	0.3437	TLL97_bin.42.fasta	TLL64_bin.18.fasta
Lachnospira_sp003537285	Blautia_A_sp003471165_ERR1578675_bin.45	0.0264	0.9101	TLL34_bin.16.fasta	TLL64_bin.18.fasta
Lachnospira_sp003537285	Bacteroides_coprocola_SGB_1891	0.2419	0.2208	TLL53_bin.50.fasta	TLL64_bin.18.fasta
Lachnospira_sp003537285	KLE1615_sp900066985	-0.078	0.6833	TLL84_bin.27.fasta	TLL64_bin.18.fasta
Lachnospira_sp003537285	Clostridium_SGB_4780	-0.2482	0.2058	TLL97_bin.22.fasta	TLL64_bin.18.fasta
Lachnospira_sp003537285	Faecalibacterium_SGB_15345	-0.1437	0.5075	TLL90_bin.37.fasta	TLL64_bin.18.fasta
Lachnospira_sp003537285	Dorea_longicatena_B	0.0347	0.8641	TLL62_bin.65.fasta	TLL64_bin.18.fasta
Lachnospira_sp003537285	Bacteroides_B_vulgatus	0.4109	0.036	TLL27_bin.76.fasta	TLL64_bin.18.fasta
Lachnospira_sp003537285	Blautia_A_sp900066165	0.0004	0.999	TLL95_bin.76.fasta	TLL64_bin.18.fasta
Lachnospira_sp003537285	Collinsella_SGB_14507	-0.1331	0.5325	TLL96_bin.12.fasta	TLL64_bin.18.fasta
Lachnospira_sp003537285	Collinsella_SGB_14400	-0.1497	0.4835	TLL12_bin.19.fasta	TLL64_bin.18.fasta
Lachnospira_sp003537285	Bifidobacterium_adolescentis	-0.3646	0.0589	TLL74_bin.113.fasta	TLL64_bin.18.fasta
Lachnospira_sp003537285	Gemmiger_SGB_15295_CID_674	-0.2947	0.1239	TLL48_bin.100.fasta	TLL64_bin.18.fasta
Lachnospira_sp003537285	Bacteroides_B_massiliensis	0.4464	0.026	TLL27_bin.51.fasta	TLL64_bin.18.fasta
Lachnospira_sp003537285	Collinsella_sp002232035	-0.0784	0.7203	TLL10_bin.21.fasta	TLL64_bin.18.fasta
Lachnospira_sp003537285	Faecalibacterium_prausnitzii_K	-0.1519	0.4605	TLL07_bin.56.fasta	TLL64_bin.18.fasta
Lachnospira_sp003537285	Faecalibacterium_prausnitzii_E	0.0432	0.8282	TLL96_bin.33.fasta	TLL64_bin.18.fasta
Lachnospira_sp003537285	Blautia_SGB_4795	-0.0193	0.9231	TLL101_bin.55.fasta	TLL64_bin.18.fasta
Lachnospira_sp003537285	Collinsella_aerofaciens_E	-0.0888	0.6623	TLL57_bin.37.fasta	TLL64_bin.18.fasta
Lachnospira_sp003537285	Gemmiger_SGB_15299	-0.2698	0.1818	TLL62_bin.40.fasta	TLL64_bin.18.fasta
Lachnospira_sp003537285	Faecalibacterium_prausnitzii_H	-0.1991	0.3257	TLL03_bin.1.fasta	TLL64_bin.18.fasta
Lachnospira_sp003537285	Eubacterium_E_hallii	0.2352	0.2278	TLL26_bin.1.fasta	TLL64_bin.18.fasta
Lachnospira_sp003537285	Acetatifactor_sp900066565	0.3352	0.0959	TLL23_bin.43.fasta	TLL64_bin.18.fasta
Lachnospira_sp003537285	Blautia_A_wexlerae	-0.081	0.7133	TLL97_bin.80.fasta	TLL64_bin.18.fasta
Lachnospira_sp003537285	Collinsella_SGB_14425	-0.3467	0.0749	TLL72_bin.74.fasta	TLL64_bin.18.fasta
Lachnospira_sp003537285	Gemmiger_SGB_15295_CID_7	-0.395	0.0619	TLL61_bin.62.fasta	TLL64_bin.18.fasta
Lachnospira_sp003537285	Blautia_A_massiliensis	-0.2337	0.2298	TLL15_bin.16.fasta	TLL64_bin.18.fasta
Lachnospira_sp003537285	Bifidobacterium_catenulatum	-0.3785	0.0599	TLL38_bin.25.fasta	TLL64_bin.18.fasta
Lachnospira_sp003537285	Blautia_A_obeum	-0.0964	0.6354	TLL30_bin.87.fasta	TLL64_bin.18.fasta
Lachnospira_sp003537285	Anaerostipes_hadrus	0.0116	0.9491	TLL43_bin.39.fasta	TLL64_bin.18.fasta
Lachnospira_sp003537285	Bifidobacterium_pseudocatenulatum	-0.2828	0.1708	TLL49_bin.59.fasta	TLL64_bin.18.fasta
Lachnospira_sp003537285	CAG-41_sp900066215	0.0929	0.6114	TLL89_bin.92.fasta	TLL64_bin.18.fasta
Lachnospira_sp003537285	Agathobacter_rectale	0.0343	0.8591	TLL04_bin.33.fasta	TLL64_bin.18.fasta
Lachnospira_sp003537285	Alistipes_putredinis	0.4092	0.036	TLL100_bin.80.fasta	TLL64_bin.18.fasta
Lachnospira_sp003537285	Bacteroides_thetaiotaomicron	0.4184	0.042	TLL15_bin.24.fasta	TLL64_bin.18.fasta
Faecalibacterium_prausnitzii_E	Blautia_A_sp900066335	-0.1173	0.5594	TLL02_bin.63.fasta	TLL96_bin.33.fasta
Faecalibacterium_prausnitzii_E	Blautia_A_sp003471165_ERR1578675_bin.45	-0.4459	0.038	TLL34_bin.16.fasta	TLL96_bin.33.fasta
Faecalibacterium_prausnitzii_E	Faecalibacterium_prausnitzii_C	0.1702	0.3966	TLL06_bin.94.fasta	TLL96_bin.33.fasta
Faecalibacterium_prausnitzii_E	Bacteroides_ovatus	-0.3742	0.0609	TLL09_bin.26.fasta	TLL96_bin.33.fasta
Faecalibacterium_prausnitzii_E	Eubacterium_E_hallii_A	0.1759	0.3826	TLL62_bin.17.fasta	TLL96_bin.33.fasta
Faecalibacterium_prausnitzii_E	Blautia_A_obeum	-0.2632	0.1708	TLL30_bin.87.fasta	TLL96_bin.33.fasta
Faecalibacterium_prausnitzii_E	Acetatifactor_sp900066565	0.0054	0.98	TLL23_bin.43.fasta	TLL96_bin.33.fasta
Faecalibacterium_prausnitzii_E	Eubacterium_I_ramulus	-0.2338	0.2527	TLL60_bin.40.fasta	TLL96_bin.33.fasta
Faecalibacterium_prausnitzii_E	Eubacterium_I_ramulus_A	-0.1741	0.4076	TLL80_bin.32.fasta	TLL96_bin.33.fasta
Faecalibacterium_prausnitzii_E	Bacteroides_coprocola_SGB_1891	-0.4609	0.023	TLL53_bin.50.fasta	TLL96_bin.33.fasta
Faecalibacterium_prausnitzii_E	Collinsella_sp002232035	0.1878	0.3417	TLL10_bin.21.fasta	TLL96_bin.33.fasta
Faecalibacterium_prausnitzii_E	Clostridium_SGB_4780	0.1381	0.4955	TLL97_bin.22.fasta	TLL96_bin.33.fasta
Faecalibacterium_prausnitzii_E	Blautia_A_massiliensis	-0.0077	0.97	TLL15_bin.16.fasta	TLL96_bin.33.fasta
Faecalibacterium_prausnitzii_E	Agathobacter_faecis	0.2243	0.2677	TLL76_bin.87.fasta	TLL96_bin.33.fasta
Faecalibacterium_prausnitzii_E	Bacteroides_thetaiotaomicron	-0.5022	0.007	TLL15_bin.24.fasta	TLL96_bin.33.fasta
Faecalibacterium_prausnitzii_E	Collinsella_aerofaciens_E	0.1108	0.5894	TLL57_bin.37.fasta	TLL96_bin.33.fasta
Faecalibacterium_prausnitzii_E	Blautia_SGB_4795	-0.3153	0.1349	TLL101_bin.55.fasta	TLL96_bin.33.fasta
Faecalibacterium_prausnitzii_E	Eubacterium_E_hallii	0.2496	0.2348	TLL26_bin.1.fasta	TLL96_bin.33.fasta
Faecalibacterium_prausnitzii_E	Dorea_formicigenerans	-0.2305	0.2607	TLL82_bin.89.fasta	TLL96_bin.33.fasta
Faecalibacterium_prausnitzii_E	Bacteroides_B_massiliensis	-0.2931	0.1299	TLL27_bin.51.fasta	TLL96_bin.33.fasta
Faecalibacterium_prausnitzii_E	Alistipes_putredinis	0.048	0.8042	TLL100_bin.80.fasta	TLL96_bin.33.fasta
Faecalibacterium_prausnitzii_E	Blautia_A_sp900120195	-0.3337	0.1299	TLL103_bin.41.fasta	TLL96_bin.33.fasta
Faecalibacterium_prausnitzii_E	Dorea_longicatena	0.1339	0.4965	TLL97_bin.42.fasta	TLL96_bin.33.fasta
Faecalibacterium_prausnitzii_E	Bifidobacterium_adolescentis	0.1341	0.5185	TLL74_bin.113.fasta	TLL96_bin.33.fasta
Faecalibacterium_prausnitzii_E	CAG-81_sp900066535	-0.3981	0.043	TLL90_bin.66.fasta	TLL96_bin.33.fasta
Faecalibacterium_prausnitzii_E	Agathobacter_rectale	0.016	0.9421	TLL04_bin.33.fasta	TLL96_bin.33.fasta
Faecalibacterium_prausnitzii_E	Faecalibacterium_prausnitzii_D	0.492	0.008	TLL105_bin.26.fasta	TLL96_bin.33.fasta
Faecalibacterium_prausnitzii_E	Collinsella_aerofaciens_SGB_14631	0.2117	0.2887	TLL07_bin.31.fasta	TLL96_bin.33.fasta
Faecalibacterium_prausnitzii_E	Coprococcus_B_comes	0.0688	0.7413	TLL91_bin.10.fasta	TLL96_bin.33.fasta
Faecalibacterium_prausnitzii_E	Bacteroides_xylanisolvens	-0.4815	0.014	TLL72_bin.39.fasta	TLL96_bin.33.fasta
Faecalibacterium_prausnitzii_E	Dorea_longicatena_B	0.1985	0.3247	TLL62_bin.65.fasta	TLL96_bin.33.fasta
Faecalibacterium_prausnitzii_E	Bifidobacterium_catenulatum	0.0447	0.8402	TLL38_bin.25.fasta	TLL96_bin.33.fasta
Faecalibacterium_prausnitzii_E	Bacteroides_B_vulgatus	-0.425	0.039	TLL27_bin.76.fasta	TLL96_bin.33.fasta
Faecalibacterium_prausnitzii_E	Bifidobacterium_longum	0.0375	0.8432	TLL98_bin.70.fasta	TLL96_bin.33.fasta
Faecalibacterium_prausnitzii_E	Bifidobacterium_pseudocatenulatum	0.302	0.1279	TLL49_bin.59.fasta	TLL96_bin.33.fasta
Faecalibacterium_prausnitzii_E	Blautia_A_sp900066165	-0.3262	0.1339	TLL95_bin.76.fasta	TLL96_bin.33.fasta
Faecalibacterium_prausnitzii_E	Dorea_formicigenerans_SGB_4575	-0.3842	0.0659	TLL35_bin.77.fasta	TLL96_bin.33.fasta
Faecalibacterium_prausnitzii_E	Blautia_A_wexlerae	-0.4513	0.028	TLL97_bin.80.fasta	TLL96_bin.33.fasta
Faecalibacterium_prausnitzii_E	Collinsella_SGB_14400	0.1646	0.4276	TLL12_bin.19.fasta	TLL96_bin.33.fasta
Faecalibacterium_prausnitzii_E	Collinsella_SGB_14507	0.183	0.3786	TLL96_bin.12.fasta	TLL96_bin.33.fasta
Faecalibacterium_prausnitzii_E	Bacteroides_uniformis	-0.1926	0.3536	TLL47_bin.18.fasta	TLL96_bin.33.fasta
Faecalibacterium_prausnitzii_E	Collinsella_SGB_14425	0.0591	0.7532	TLL72_bin.74.fasta	TLL96_bin.33.fasta
Faecalibacterium_prausnitzii_E	CAG-41_sp900066215	0.0321	0.8841	TLL89_bin.92.fasta	TLL96_bin.33.fasta
Faecalibacterium_prausnitzii_E	Escherichia_flexneri	0.045	0.8172	TLL96_bin.32.fasta	TLL96_bin.33.fasta
Faecalibacterium_prausnitzii_E	Anaerostipes_hadrus	0.2126	0.2737	TLL43_bin.39.fasta	TLL96_bin.33.fasta
Faecalibacterium_prausnitzii_E	Collinsella_sp900542825_SRR1197039_bin.26	0.2141	0.3127	TLL63_bin.60.fasta	TLL96_bin.33.fasta
Faecalibacterium_prausnitzii_E	Agathobaculum_butyriciproducens	-0.4555	0.018	TLL73_bin.62.fasta	TLL96_bin.33.fasta
Bacteroides_B_vulgatus	Anaerostipes_hadrus	-0.2824	0.1688	TLL43_bin.39.fasta	TLL27_bin.76.fasta
Bacteroides_B_vulgatus	Agathobacter_rectale	0.1087	0.5954	TLL04_bin.33.fasta	TLL27_bin.76.fasta
Bacteroides_B_vulgatus	Acetatifactor_sp900066565	0.0882	0.6763	TLL23_bin.43.fasta	TLL27_bin.76.fasta
Bacteroides_B_vulgatus	Alistipes_putredinis	0.4038	0.046	TLL100_bin.80.fasta	TLL27_bin.76.fasta
Bacteroides_B_vulgatus	Agathobaculum_butyriciproducens	0.6064	0.002	TLL73_bin.62.fasta	TLL27_bin.76.fasta
Bacteroides_B_vulgatus	Agathobacter_faecis	-0.1314	0.5235	TLL76_bin.87.fasta	TLL27_bin.76.fasta
Bacteroides_B_vulgatus	Bacteroides_B_massiliensis	0.874	0.001	TLL27_bin.51.fasta	TLL27_bin.76.fasta
Blautia_A_wexlerae	Acetatifactor_sp900066565	0.1094	0.6354	TLL23_bin.43.fasta	TLL97_bin.80.fasta
Blautia_A_wexlerae	Bacteroides_B_vulgatus	0.2269	0.2807	TLL27_bin.76.fasta	TLL97_bin.80.fasta
Blautia_A_wexlerae	Bacteroides_uniformis	0.1126	0.5954	TLL47_bin.18.fasta	TLL97_bin.80.fasta
Blautia_A_wexlerae	Bifidobacterium_longum	-0.1333	0.5125	TLL98_bin.70.fasta	TLL97_bin.80.fasta
Blautia_A_wexlerae	Blautia_A_massiliensis	0.1654	0.4505	TLL15_bin.16.fasta	TLL97_bin.80.fasta
Blautia_A_wexlerae	Bifidobacterium_catenulatum	0.0694	0.7453	TLL38_bin.25.fasta	TLL97_bin.80.fasta
Blautia_A_wexlerae	Alistipes_putredinis	-0.1425	0.4945	TLL100_bin.80.fasta	TLL97_bin.80.fasta
Blautia_A_wexlerae	Bifidobacterium_adolescentis	-0.1186	0.5754	TLL74_bin.113.fasta	TLL97_bin.80.fasta
Blautia_A_wexlerae	Blautia_A_obeum	0.2806	0.1778	TLL30_bin.87.fasta	TLL97_bin.80.fasta
Blautia_A_wexlerae	Bacteroides_xylanisolvens	0.2955	0.1638	TLL72_bin.39.fasta	TLL97_bin.80.fasta
Blautia_A_wexlerae	Agathobaculum_butyriciproducens	0.3638	0.0749	TLL73_bin.62.fasta	TLL97_bin.80.fasta
Blautia_A_wexlerae	Bacteroides_coprocola_SGB_1891	0.4925	0.017	TLL53_bin.50.fasta	TLL97_bin.80.fasta
Blautia_A_wexlerae	Blautia_A_sp900120195	0.8312	0.002	TLL103_bin.41.fasta	TLL97_bin.80.fasta
Blautia_A_wexlerae	Bifidobacterium_pseudocatenulatum	-0.0449	0.8342	TLL49_bin.59.fasta	TLL97_bin.80.fasta
Blautia_A_wexlerae	Agathobacter_faecis	0.021	0.9081	TLL76_bin.87.fasta	TLL97_bin.80.fasta
Blautia_A_wexlerae	Blautia_A_sp900066165	0.8901	0.003	TLL95_bin.76.fasta	TLL97_bin.80.fasta
Blautia_A_wexlerae	Bacteroides_thetaiotaomicron	0.4133	0.045	TLL15_bin.24.fasta	TLL97_bin.80.fasta
Blautia_A_wexlerae	Blautia_A_sp900066335	0.2702	0.1968	TLL02_bin.63.fasta	TLL97_bin.80.fasta
Blautia_A_wexlerae	Blautia_A_sp003471165_ERR1578675_bin.45	0.9061	0.001	TLL34_bin.16.fasta	TLL97_bin.80.fasta
Blautia_A_wexlerae	Bacteroides_ovatus	0.2538	0.2188	TLL09_bin.26.fasta	TLL97_bin.80.fasta
Blautia_A_wexlerae	Agathobacter_rectale	-0.3628	0.0779	TLL04_bin.33.fasta	TLL97_bin.80.fasta
Blautia_A_wexlerae	Bacteroides_B_massiliensis	0.046	0.8342	TLL27_bin.51.fasta	TLL97_bin.80.fasta
Blautia_A_wexlerae	Anaerostipes_hadrus	-0.1323	0.5554	TLL43_bin.39.fasta	TLL97_bin.80.fasta
Blautia_A_sp900066165	Bifidobacterium_longum	-0.2099	0.3656	TLL98_bin.70.fasta	TLL95_bin.76.fasta
Blautia_A_sp900066165	Anaerostipes_hadrus	-0.2267	0.3177	TLL43_bin.39.fasta	TLL95_bin.76.fasta
Blautia_A_sp900066165	Agathobacter_faecis	-0.0832	0.7243	TLL76_bin.87.fasta	TLL95_bin.76.fasta
Blautia_A_sp900066165	Blautia_A_sp003471165_ERR1578675_bin.45	0.8976	0.002	TLL34_bin.16.fasta	TLL95_bin.76.fasta
Blautia_A_sp900066165	Bacteroides_B_vulgatus	0.3125	0.1459	TLL27_bin.76.fasta	TLL95_bin.76.fasta
Blautia_A_sp900066165	Bifidobacterium_adolescentis	-0.1695	0.4446	TLL74_bin.113.fasta	TLL95_bin.76.fasta
Blautia_A_sp900066165	Agathobacter_rectale	-0.3825	0.0739	TLL04_bin.33.fasta	TLL95_bin.76.fasta
Blautia_A_sp900066165	Bifidobacterium_catenulatum	0.0092	0.961	TLL38_bin.25.fasta	TLL95_bin.76.fasta
Blautia_A_sp900066165	Agathobaculum_butyriciproducens	0.4072	0.0739	TLL73_bin.62.fasta	TLL95_bin.76.fasta
Blautia_A_sp900066165	Acetatifactor_sp900066565	0.1118	0.6144	TLL23_bin.43.fasta	TLL95_bin.76.fasta
Blautia_A_sp900066165	Alistipes_putredinis	0.085	0.6953	TLL100_bin.80.fasta	TLL95_bin.76.fasta
Blautia_A_sp900066165	Blautia_A_massiliensis	0.1222	0.5684	TLL15_bin.16.fasta	TLL95_bin.76.fasta
Blautia_A_sp900066165	Bacteroides_ovatus	0.3127	0.1479	TLL09_bin.26.fasta	TLL95_bin.76.fasta
Blautia_A_sp900066165	Bacteroides_B_massiliensis	0.2236	0.3057	TLL27_bin.51.fasta	TLL95_bin.76.fasta
Blautia_A_sp900066165	Bacteroides_thetaiotaomicron	0.4971	0.022	TLL15_bin.24.fasta	TLL95_bin.76.fasta
Blautia_A_sp900066165	Bacteroides_coprocola_SGB_1891	0.5819	0.009	TLL53_bin.50.fasta	TLL95_bin.76.fasta
Blautia_A_sp900066165	Bifidobacterium_pseudocatenulatum	-0.1438	0.5155	TLL49_bin.59.fasta	TLL95_bin.76.fasta
Blautia_A_sp900066165	Blautia_A_obeum	0.293	0.1808	TLL30_bin.87.fasta	TLL95_bin.76.fasta
Blautia_A_sp900066165	Bacteroides_xylanisolvens	0.3672	0.0869	TLL72_bin.39.fasta	TLL95_bin.76.fasta
Blautia_A_sp900066165	Bacteroides_uniformis	0.2407	0.2847	TLL47_bin.18.fasta	TLL95_bin.76.fasta
Dorea_formicigenerans	Blautia_A_sp003471165_ERR1578675_bin.45	0.1311	0.5105	TLL34_bin.16.fasta	TLL82_bin.89.fasta
Dorea_formicigenerans	Blautia_A_massiliensis	0.3754	0.0669	TLL15_bin.16.fasta	TLL82_bin.89.fasta
Dorea_formicigenerans	Coprococcus_B_comes	0.1432	0.4945	TLL91_bin.10.fasta	TLL82_bin.89.fasta
Dorea_formicigenerans	Bacteroides_thetaiotaomicron	-0.2143	0.3127	TLL15_bin.24.fasta	TLL82_bin.89.fasta
Dorea_formicigenerans	Collinsella_sp002232035	-0.019	0.9331	TLL10_bin.21.fasta	TLL82_bin.89.fasta
Dorea_formicigenerans	Collinsella_SGB_14507	0.0107	0.964	TLL96_bin.12.fasta	TLL82_bin.89.fasta
Dorea_formicigenerans	Agathobaculum_butyriciproducens	-0.0488	0.8152	TLL73_bin.62.fasta	TLL82_bin.89.fasta
Dorea_formicigenerans	CAG-41_sp900066215	-0.0433	0.8422	TLL89_bin.92.fasta	TLL82_bin.89.fasta
Dorea_formicigenerans	Collinsella_SGB_14400	-0.0475	0.8102	TLL12_bin.19.fasta	TLL82_bin.89.fasta
Dorea_formicigenerans	Bacteroides_B_massiliensis	-0.3406	0.0989	TLL27_bin.51.fasta	TLL82_bin.89.fasta
Dorea_formicigenerans	Clostridium_SGB_4780	0.4014	0.047	TLL97_bin.22.fasta	TLL82_bin.89.fasta
Dorea_formicigenerans	Blautia_A_obeum	0.3232	0.1079	TLL30_bin.87.fasta	TLL82_bin.89.fasta
Dorea_formicigenerans	Blautia_A_sp900066165	0.1698	0.4386	TLL95_bin.76.fasta	TLL82_bin.89.fasta
Dorea_formicigenerans	CAG-81_sp900066535	0.1089	0.5964	TLL90_bin.66.fasta	TLL82_bin.89.fasta
Dorea_formicigenerans	Alistipes_putredinis	-0.3329	0.1009	TLL100_bin.80.fasta	TLL82_bin.89.fasta
Dorea_formicigenerans	Blautia_A_wexlerae	0.3306	0.1139	TLL97_bin.80.fasta	TLL82_bin.89.fasta
Dorea_formicigenerans	Blautia_A_sp900120195	0.4611	0.033	TLL103_bin.41.fasta	TLL82_bin.89.fasta
Dorea_formicigenerans	Collinsella_aerofaciens_SGB_14631	0.0262	0.9111	TLL07_bin.31.fasta	TLL82_bin.89.fasta
Dorea_formicigenerans	Bacteroides_uniformis	-0.412	0.0569	TLL47_bin.18.fasta	TLL82_bin.89.fasta
Dorea_formicigenerans	Agathobacter_rectale	0.2805	0.1678	TLL04_bin.33.fasta	TLL82_bin.89.fasta
Dorea_formicigenerans	Agathobacter_faecis	0.0768	0.7143	TLL76_bin.87.fasta	TLL82_bin.89.fasta
Dorea_formicigenerans	Blautia_SGB_4795	0.3581	0.0839	TLL101_bin.55.fasta	TLL82_bin.89.fasta
Dorea_formicigenerans	Bacteroides_ovatus	-0.341	0.1089	TLL09_bin.26.fasta	TLL82_bin.89.fasta
Dorea_formicigenerans	Bacteroides_B_vulgatus	-0.2818	0.1738	TLL27_bin.76.fasta	TLL82_bin.89.fasta
Dorea_formicigenerans	Bifidobacterium_pseudocatenulatum	0.076	0.7113	TLL49_bin.59.fasta	TLL82_bin.89.fasta
Dorea_formicigenerans	Blautia_A_sp900066335	-0.1399	0.4765	TLL02_bin.63.fasta	TLL82_bin.89.fasta
Dorea_formicigenerans	Bifidobacterium_adolescentis	0.0892	0.6623	TLL74_bin.113.fasta	TLL82_bin.89.fasta
Dorea_formicigenerans	Collinsella_SGB_14425	-0.165	0.4246	TLL72_bin.74.fasta	TLL82_bin.89.fasta
Dorea_formicigenerans	Acetatifactor_sp900066565	-0.0447	0.8352	TLL23_bin.43.fasta	TLL82_bin.89.fasta
Dorea_formicigenerans	Anaerostipes_hadrus	-0.1494	0.4735	TLL43_bin.39.fasta	TLL82_bin.89.fasta
Dorea_formicigenerans	Bifidobacterium_catenulatum	-0.0997	0.6523	TLL38_bin.25.fasta	TLL82_bin.89.fasta
Dorea_formicigenerans	Collinsella_sp900542825_SRR1197039_bin.26	0.0212	0.9191	TLL63_bin.60.fasta	TLL82_bin.89.fasta
Dorea_formicigenerans	Bifidobacterium_longum	-0.641	0.002	TLL98_bin.70.fasta	TLL82_bin.89.fasta
Dorea_formicigenerans	Bacteroides_xylanisolvens	-0.3506	0.0869	TLL72_bin.39.fasta	TLL82_bin.89.fasta
Dorea_formicigenerans	Collinsella_aerofaciens_E	-0.0787	0.7632	TLL57_bin.37.fasta	TLL82_bin.89.fasta
Dorea_formicigenerans	Bacteroides_coprocola_SGB_1891	-0.1876	0.3816	TLL53_bin.50.fasta	TLL82_bin.89.fasta
Blautia_A_massiliensis	Bacteroides_thetaiotaomicron	-0.1433	0.4615	TLL15_bin.24.fasta	TLL15_bin.16.fasta
Blautia_A_massiliensis	Anaerostipes_hadrus	-0.2786	0.1628	TLL43_bin.39.fasta	TLL15_bin.16.fasta
Blautia_A_massiliensis	Agathobacter_faecis	-0.1962	0.3337	TLL76_bin.87.fasta	TLL15_bin.16.fasta
Blautia_A_massiliensis	Bifidobacterium_adolescentis	-0.206	0.3077	TLL74_bin.113.fasta	TLL15_bin.16.fasta
Blautia_A_massiliensis	Alistipes_putredinis	-0.0798	0.7103	TLL100_bin.80.fasta	TLL15_bin.16.fasta
Blautia_A_massiliensis	Bacteroides_ovatus	-0.2325	0.2478	TLL09_bin.26.fasta	TLL15_bin.16.fasta
Blautia_A_massiliensis	Bacteroides_xylanisolvens	-0.2324	0.2148	TLL72_bin.39.fasta	TLL15_bin.16.fasta
Blautia_A_massiliensis	Agathobacter_rectale	0.0679	0.7333	TLL04_bin.33.fasta	TLL15_bin.16.fasta
Blautia_A_massiliensis	Bacteroides_coprocola_SGB_1891	-0.1214	0.5315	TLL53_bin.50.fasta	TLL15_bin.16.fasta
Blautia_A_massiliensis	Bacteroides_B_massiliensis	-0.1511	0.4775	TLL27_bin.51.fasta	TLL15_bin.16.fasta
Blautia_A_massiliensis	Bifidobacterium_pseudocatenulatum	-0.1334	0.4965	TLL49_bin.59.fasta	TLL15_bin.16.fasta
Blautia_A_massiliensis	Agathobaculum_butyriciproducens	-0.0732	0.7233	TLL73_bin.62.fasta	TLL15_bin.16.fasta
Blautia_A_massiliensis	Bacteroides_B_vulgatus	-0.2941	0.1349	TLL27_bin.76.fasta	TLL15_bin.16.fasta
Blautia_A_massiliensis	Bacteroides_uniformis	-0.106	0.6124	TLL47_bin.18.fasta	TLL15_bin.16.fasta
Blautia_A_massiliensis	Acetatifactor_sp900066565	-0.3433	0.0979	TLL23_bin.43.fasta	TLL15_bin.16.fasta
Blautia_A_massiliensis	Bifidobacterium_catenulatum	-0.2244	0.2468	TLL38_bin.25.fasta	TLL15_bin.16.fasta
Blautia_A_massiliensis	Bifidobacterium_longum	0.1058	0.6044	TLL98_bin.70.fasta	TLL15_bin.16.fasta
Faecalibacterium_prausnitzii_C	Bifidobacterium_longum	0.0461	0.8212	TLL98_bin.70.fasta	TLL06_bin.94.fasta
Faecalibacterium_prausnitzii_C	Bifidobacterium_catenulatum	-0.0548	0.7802	TLL38_bin.25.fasta	TLL06_bin.94.fasta
Faecalibacterium_prausnitzii_C	Blautia_SGB_4795	-0.4032	0.0549	TLL101_bin.55.fasta	TLL06_bin.94.fasta
Faecalibacterium_prausnitzii_C	Agathobacter_faecis	0.3185	0.0909	TLL76_bin.87.fasta	TLL06_bin.94.fasta
Faecalibacterium_prausnitzii_C	Blautia_A_wexlerae	-0.4932	0.014	TLL97_bin.80.fasta	TLL06_bin.94.fasta
Faecalibacterium_prausnitzii_C	Eubacterium_E_hallii_A	-0.2364	0.2188	TLL62_bin.17.fasta	TLL06_bin.94.fasta
Faecalibacterium_prausnitzii_C	Blautia_A_sp900066335	0.071	0.7502	TLL02_bin.63.fasta	TLL06_bin.94.fasta
Faecalibacterium_prausnitzii_C	Dorea_formicigenerans	0.0816	0.6973	TLL82_bin.89.fasta	TLL06_bin.94.fasta
Faecalibacterium_prausnitzii_C	Dorea_longicatena_B	-0.0533	0.8062	TLL62_bin.65.fasta	TLL06_bin.94.fasta
Faecalibacterium_prausnitzii_C	Eubacterium_I_ramulus_A	-0.0849	0.6793	TLL80_bin.32.fasta	TLL06_bin.94.fasta
Faecalibacterium_prausnitzii_C	Bacteroides_B_massiliensis	-0.2187	0.2877	TLL27_bin.51.fasta	TLL06_bin.94.fasta
Faecalibacterium_prausnitzii_C	Bifidobacterium_adolescentis	0.1059	0.5964	TLL74_bin.113.fasta	TLL06_bin.94.fasta
Faecalibacterium_prausnitzii_C	Blautia_A_sp003471165_ERR1578675_bin.45	-0.5764	0.004	TLL34_bin.16.fasta	TLL06_bin.94.fasta
Faecalibacterium_prausnitzii_C	Bacteroides_coprocola_SGB_1891	-0.4742	0.01	TLL53_bin.50.fasta	TLL06_bin.94.fasta
Faecalibacterium_prausnitzii_C	Eubacterium_I_ramulus	-0.4132	0.042	TLL60_bin.40.fasta	TLL06_bin.94.fasta
Faecalibacterium_prausnitzii_C	Alistipes_putredinis	0.0494	0.8202	TLL100_bin.80.fasta	TLL06_bin.94.fasta
Faecalibacterium_prausnitzii_C	Blautia_A_massiliensis	-0.0643	0.7522	TLL15_bin.16.fasta	TLL06_bin.94.fasta
Faecalibacterium_prausnitzii_C	Collinsella_aerofaciens_SGB_14631	0.1921	0.3526	TLL07_bin.31.fasta	TLL06_bin.94.fasta
Faecalibacterium_prausnitzii_C	Blautia_A_obeum	-0.1731	0.4236	TLL30_bin.87.fasta	TLL06_bin.94.fasta
Faecalibacterium_prausnitzii_C	Agathobaculum_butyriciproducens	-0.2604	0.1788	TLL73_bin.62.fasta	TLL06_bin.94.fasta
Faecalibacterium_prausnitzii_C	Collinsella_SGB_14400	0.021	0.9091	TLL12_bin.19.fasta	TLL06_bin.94.fasta
Faecalibacterium_prausnitzii_C	Agathobacter_rectale	0.4821	0.016	TLL04_bin.33.fasta	TLL06_bin.94.fasta
Faecalibacterium_prausnitzii_C	Bacteroides_ovatus	-0.3125	0.1179	TLL09_bin.26.fasta	TLL06_bin.94.fasta
Faecalibacterium_prausnitzii_C	Bifidobacterium_pseudocatenulatum	0.1246	0.5355	TLL49_bin.59.fasta	TLL06_bin.94.fasta
Faecalibacterium_prausnitzii_C	Collinsella_sp900542825_SRR1197039_bin.26	0.2173	0.2847	TLL63_bin.60.fasta	TLL06_bin.94.fasta
Faecalibacterium_prausnitzii_C	Clostridium_SGB_4780	0.2606	0.2108	TLL97_bin.22.fasta	TLL06_bin.94.fasta
Faecalibacterium_prausnitzii_C	Dorea_longicatena	0.3046	0.1259	TLL97_bin.42.fasta	TLL06_bin.94.fasta
Faecalibacterium_prausnitzii_C	Bacteroides_thetaiotaomicron	-0.2881	0.1339	TLL15_bin.24.fasta	TLL06_bin.94.fasta
Faecalibacterium_prausnitzii_C	Bacteroides_xylanisolvens	-0.3043	0.1299	TLL72_bin.39.fasta	TLL06_bin.94.fasta
Faecalibacterium_prausnitzii_C	Escherichia_flexneri	-0.0522	0.8042	TLL96_bin.32.fasta	TLL06_bin.94.fasta
Faecalibacterium_prausnitzii_C	Acetatifactor_sp900066565	-0.2598	0.2018	TLL23_bin.43.fasta	TLL06_bin.94.fasta
Faecalibacterium_prausnitzii_C	Collinsella_SGB_14425	-0.0296	0.8691	TLL72_bin.74.fasta	TLL06_bin.94.fasta
Faecalibacterium_prausnitzii_C	Blautia_A_sp900120195	-0.4738	0.021	TLL103_bin.41.fasta	TLL06_bin.94.fasta
Faecalibacterium_prausnitzii_C	Dorea_formicigenerans_SGB_4575	-0.49	0.024	TLL35_bin.77.fasta	TLL06_bin.94.fasta
Faecalibacterium_prausnitzii_C	Anaerostipes_hadrus	0.0867	0.6793	TLL43_bin.39.fasta	TLL06_bin.94.fasta
Faecalibacterium_prausnitzii_C	Coprococcus_B_comes	-0.0135	0.9471	TLL91_bin.10.fasta	TLL06_bin.94.fasta
Faecalibacterium_prausnitzii_C	Collinsella_aerofaciens_E	0.2302	0.2587	TLL57_bin.37.fasta	TLL06_bin.94.fasta
Faecalibacterium_prausnitzii_C	Bacteroides_uniformis	-0.3045	0.1249	TLL47_bin.18.fasta	TLL06_bin.94.fasta
Faecalibacterium_prausnitzii_C	CAG-41_sp900066215	0.0201	0.9031	TLL89_bin.92.fasta	TLL06_bin.94.fasta
Faecalibacterium_prausnitzii_C	Bacteroides_B_vulgatus	-0.2663	0.1748	TLL27_bin.76.fasta	TLL06_bin.94.fasta
Faecalibacterium_prausnitzii_C	Collinsella_SGB_14507	0.1516	0.4446	TLL96_bin.12.fasta	TLL06_bin.94.fasta
Faecalibacterium_prausnitzii_C	Eubacterium_E_hallii	-0.0294	0.8911	TLL26_bin.1.fasta	TLL06_bin.94.fasta
Faecalibacterium_prausnitzii_C	Blautia_A_sp900066165	-0.6026	0.005	TLL95_bin.76.fasta	TLL06_bin.94.fasta
Faecalibacterium_prausnitzii_C	Collinsella_sp002232035	0.2037	0.2977	TLL10_bin.21.fasta	TLL06_bin.94.fasta
Faecalibacterium_prausnitzii_C	CAG-81_sp900066535	0.06	0.8122	TLL90_bin.66.fasta	TLL06_bin.94.fasta
Bacteroides_ovatus	Agathobacter_faecis	-0.2093	0.3107	TLL76_bin.87.fasta	TLL09_bin.26.fasta
Bacteroides_ovatus	Agathobaculum_butyriciproducens	0.531	0.005	TLL73_bin.62.fasta	TLL09_bin.26.fasta
Bacteroides_ovatus	Bacteroides_coprocola_SGB_1891	0.8217	0.001	TLL53_bin.50.fasta	TLL09_bin.26.fasta
Bacteroides_ovatus	Bacteroides_B_vulgatus	0.9089	0.001	TLL27_bin.76.fasta	TLL09_bin.26.fasta
Bacteroides_ovatus	Anaerostipes_hadrus	-0.1567	0.4466	TLL43_bin.39.fasta	TLL09_bin.26.fasta
Bacteroides_ovatus	Agathobacter_rectale	0.0444	0.8322	TLL04_bin.33.fasta	TLL09_bin.26.fasta
Bacteroides_ovatus	Bacteroides_B_massiliensis	0.7944	0.001	TLL27_bin.51.fasta	TLL09_bin.26.fasta
Bacteroides_ovatus	Acetatifactor_sp900066565	0.1216	0.5624	TLL23_bin.43.fasta	TLL09_bin.26.fasta
Bacteroides_ovatus	Alistipes_putredinis	0.4015	0.029	TLL100_bin.80.fasta	TLL09_bin.26.fasta
Faecalibacterium_prausnitzii_G	CAG-81_sp900066535	0.0482	0.7972	TLL90_bin.66.fasta	TLL97_bin.11.fasta
Faecalibacterium_prausnitzii_G	Bifidobacterium_longum	0.1789	0.3776	TLL98_bin.70.fasta	TLL97_bin.11.fasta
Faecalibacterium_prausnitzii_G	Dorea_longicatena_B	0.2973	0.1319	TLL62_bin.65.fasta	TLL97_bin.11.fasta
Faecalibacterium_prausnitzii_G	Dorea_longicatena	0.0409	0.8302	TLL97_bin.42.fasta	TLL97_bin.11.fasta
Faecalibacterium_prausnitzii_G	Blautia_A_sp003471165_ERR1578675_bin.45	-0.4525	0.019	TLL34_bin.16.fasta	TLL97_bin.11.fasta
Faecalibacterium_prausnitzii_G	Agathobacter_rectale	0.043	0.8631	TLL04_bin.33.fasta	TLL97_bin.11.fasta
Faecalibacterium_prausnitzii_G	Bacteroides_B_massiliensis	-0.2056	0.3297	TLL27_bin.51.fasta	TLL97_bin.11.fasta
Faecalibacterium_prausnitzii_G	Collinsella_aerofaciens_SGB_14631	0.1071	0.6054	TLL07_bin.31.fasta	TLL97_bin.11.fasta
Faecalibacterium_prausnitzii_G	Bifidobacterium_adolescentis	0.153	0.4396	TLL74_bin.113.fasta	TLL97_bin.11.fasta
Faecalibacterium_prausnitzii_G	Bifidobacterium_pseudocatenulatum	0.3736	0.0669	TLL49_bin.59.fasta	TLL97_bin.11.fasta
Faecalibacterium_prausnitzii_G	Blautia_A_obeum	-0.4424	0.016	TLL30_bin.87.fasta	TLL97_bin.11.fasta
Faecalibacterium_prausnitzii_G	Anaerostipes_hadrus	0.2857	0.1489	TLL43_bin.39.fasta	TLL97_bin.11.fasta
Faecalibacterium_prausnitzii_G	Bacteroides_xylanisolvens	-0.1312	0.5025	TLL72_bin.39.fasta	TLL97_bin.11.fasta
Faecalibacterium_prausnitzii_G	Faecalibacterium_prausnitzii_D	0.5727	0.003	TLL105_bin.26.fasta	TLL97_bin.11.fasta
Faecalibacterium_prausnitzii_G	Blautia_A_wexlerae	-0.3734	0.0749	TLL97_bin.80.fasta	TLL97_bin.11.fasta
Faecalibacterium_prausnitzii_G	Faecalibacterium_prausnitzii_E	0.2568	0.1888	TLL96_bin.33.fasta	TLL97_bin.11.fasta
Faecalibacterium_prausnitzii_G	Blautia_A_sp900066335	0.0905	0.6573	TLL02_bin.63.fasta	TLL97_bin.11.fasta
Faecalibacterium_prausnitzii_G	Collinsella_SGB_14425	-0.0057	0.979	TLL72_bin.74.fasta	TLL97_bin.11.fasta
Faecalibacterium_prausnitzii_G	Eubacterium_E_hallii_A	-0.2575	0.1818	TLL62_bin.17.fasta	TLL97_bin.11.fasta
Faecalibacterium_prausnitzii_G	CAG-41_sp900066215	0.0064	0.968	TLL89_bin.92.fasta	TLL97_bin.11.fasta
Faecalibacterium_prausnitzii_G	Bifidobacterium_catenulatum	0.2239	0.2657	TLL38_bin.25.fasta	TLL97_bin.11.fasta
Faecalibacterium_prausnitzii_G	Dorea_formicigenerans_SGB_4575	-0.4132	0.038	TLL35_bin.77.fasta	TLL97_bin.11.fasta
Faecalibacterium_prausnitzii_G	Blautia_A_massiliensis	-0.1823	0.3397	TLL15_bin.16.fasta	TLL97_bin.11.fasta
Faecalibacterium_prausnitzii_G	Blautia_A_sp900120195	-0.4824	0.021	TLL103_bin.41.fasta	TLL97_bin.11.fasta
Faecalibacterium_prausnitzii_G	Bacteroides_uniformis	-0.2044	0.3187	TLL47_bin.18.fasta	TLL97_bin.11.fasta
Faecalibacterium_prausnitzii_G	Eubacterium_I_ramulus_A	-0.0123	0.95	TLL80_bin.32.fasta	TLL97_bin.11.fasta
Faecalibacterium_prausnitzii_G	Coprococcus_B_comes	0.1717	0.3826	TLL91_bin.10.fasta	TLL97_bin.11.fasta
Faecalibacterium_prausnitzii_G	Bacteroides_coprocola_SGB_1891	-0.2446	0.2128	TLL53_bin.50.fasta	TLL97_bin.11.fasta
Faecalibacterium_prausnitzii_G	Bacteroides_B_vulgatus	-0.1375	0.4845	TLL27_bin.76.fasta	TLL97_bin.11.fasta
Faecalibacterium_prausnitzii_G	Collinsella_sp900542825_SRR1197039_bin.26	0.0195	0.9151	TLL63_bin.60.fasta	TLL97_bin.11.fasta
Faecalibacterium_prausnitzii_G	Agathobacter_faecis	0.4565	0.014	TLL76_bin.87.fasta	TLL97_bin.11.fasta
Faecalibacterium_prausnitzii_G	Eubacterium_I_ramulus	0.0414	0.8412	TLL60_bin.40.fasta	TLL97_bin.11.fasta
Faecalibacterium_prausnitzii_G	Alistipes_putredinis	-0.33	0.0799	TLL100_bin.80.fasta	TLL97_bin.11.fasta
Faecalibacterium_prausnitzii_G	Bacteroides_ovatus	-0.0462	0.8102	TLL09_bin.26.fasta	TLL97_bin.11.fasta
Faecalibacterium_prausnitzii_G	Faecalibacterium_prausnitzii_C	0.3349	0.0949	TLL06_bin.94.fasta	TLL97_bin.11.fasta
Faecalibacterium_prausnitzii_G	Collinsella_aerofaciens_E	-0.0376	0.8641	TLL57_bin.37.fasta	TLL97_bin.11.fasta
Faecalibacterium_prausnitzii_G	Blautia_SGB_4795	-0.334	0.1139	TLL101_bin.55.fasta	TLL97_bin.11.fasta
Faecalibacterium_prausnitzii_G	Collinsella_SGB_14400	-0.0247	0.9111	TLL12_bin.19.fasta	TLL97_bin.11.fasta
Faecalibacterium_prausnitzii_G	Escherichia_flexneri	-0.3667	0.0509	TLL96_bin.32.fasta	TLL97_bin.11.fasta
Faecalibacterium_prausnitzii_G	Collinsella_SGB_14507	0.0031	0.991	TLL96_bin.12.fasta	TLL97_bin.11.fasta
Faecalibacterium_prausnitzii_G	Clostridium_SGB_4780	-0.1535	0.4605	TLL97_bin.22.fasta	TLL97_bin.11.fasta
Faecalibacterium_prausnitzii_G	Acetatifactor_sp900066565	0.1946	0.3157	TLL23_bin.43.fasta	TLL97_bin.11.fasta
Faecalibacterium_prausnitzii_G	Dorea_formicigenerans	-0.1819	0.3966	TLL82_bin.89.fasta	TLL97_bin.11.fasta
Faecalibacterium_prausnitzii_G	Collinsella_sp002232035	0.0394	0.8432	TLL10_bin.21.fasta	TLL97_bin.11.fasta
Faecalibacterium_prausnitzii_G	Bacteroides_thetaiotaomicron	-0.3317	0.0869	TLL15_bin.24.fasta	TLL97_bin.11.fasta
Faecalibacterium_prausnitzii_G	Blautia_A_sp900066165	-0.5286	0.018	TLL95_bin.76.fasta	TLL97_bin.11.fasta
Faecalibacterium_prausnitzii_G	Eubacterium_E_hallii	0.0417	0.8272	TLL26_bin.1.fasta	TLL97_bin.11.fasta
Faecalibacterium_prausnitzii_G	Agathobaculum_butyriciproducens	-0.2569	0.2038	TLL73_bin.62.fasta	TLL97_bin.11.fasta
Bacteroides_B_massiliensis	Alistipes_putredinis	0.5142	0.009	TLL100_bin.80.fasta	TLL27_bin.51.fasta
Bacteroides_B_massiliensis	Agathobacter_rectale	0.1675	0.4026	TLL04_bin.33.fasta	TLL27_bin.51.fasta
Bacteroides_B_massiliensis	Anaerostipes_hadrus	-0.3532	0.0759	TLL43_bin.39.fasta	TLL27_bin.51.fasta
Bacteroides_B_massiliensis	Acetatifactor_sp900066565	0.0844	0.7003	TLL23_bin.43.fasta	TLL27_bin.51.fasta
Bacteroides_B_massiliensis	Agathobacter_faecis	-0.2835	0.1638	TLL76_bin.87.fasta	TLL27_bin.51.fasta
Bacteroides_B_massiliensis	Agathobaculum_butyriciproducens	0.5867	0.001	TLL73_bin.62.fasta	TLL27_bin.51.fasta
Roseburia_inulinivorans	Blautia_A_massiliensis	-0.3535	0.0829	TLL15_bin.16.fasta	TLL75_bin.70.fasta
Roseburia_inulinivorans	NS_612	0.3023	0.1668	TLL10_bin.42.fasta	TLL75_bin.70.fasta
Roseburia_inulinivorans	Blautia_A_sp900066335	0.2587	0.2098	TLL02_bin.63.fasta	TLL75_bin.70.fasta
Roseburia_inulinivorans	Flavonifractor_sp000508885	0.1582	0.4246	TLL15_bin.50.fasta	TLL75_bin.70.fasta
Roseburia_inulinivorans	Blautia_A_sp900066165	0.144	0.5215	TLL95_bin.76.fasta	TLL75_bin.70.fasta
Roseburia_inulinivorans	NS_330	0.128	0.5714	TLL72_bin.89.fasta	TLL75_bin.70.fasta
Roseburia_inulinivorans	Dorea_formicigenerans_SGB_4575	0.1746	0.4286	TLL35_bin.77.fasta	TLL75_bin.70.fasta
Roseburia_inulinivorans	Anaerostipes_hadrus	0.106	0.6114	TLL43_bin.39.fasta	TLL75_bin.70.fasta
Roseburia_inulinivorans	Collinsella_aerofaciens_E	-0.099	0.6134	TLL57_bin.37.fasta	TLL75_bin.70.fasta
Roseburia_inulinivorans	Faecalibacterium_SGB_15315	0.1751	0.4066	TLL11_bin.59.fasta	TLL75_bin.70.fasta
Roseburia_inulinivorans	Faecalicatena_gnavus	0.4224	0.033	TLL02_bin.78.fasta	TLL75_bin.70.fasta
Roseburia_inulinivorans	Collinsella_SGB_14507	-0.2248	0.2577	TLL96_bin.12.fasta	TLL75_bin.70.fasta
Roseburia_inulinivorans	Gemmiger_SGB_15299	-0.4955	0.009	TLL62_bin.40.fasta	TLL75_bin.70.fasta
Roseburia_inulinivorans	Coprococcus_B_comes	-0.2481	0.2238	TLL91_bin.10.fasta	TLL75_bin.70.fasta
Roseburia_inulinivorans	Gemmiger_SGB_15295_CID_7	-0.4642	0.017	TLL61_bin.62.fasta	TLL75_bin.70.fasta
Roseburia_inulinivorans	Dorea_longicatena	-0.2863	0.1399	TLL97_bin.42.fasta	TLL75_bin.70.fasta
Roseburia_inulinivorans	Eubacterium_I_ramulus_A	0.2131	0.2657	TLL80_bin.32.fasta	TLL75_bin.70.fasta
Roseburia_inulinivorans	Dorea_longicatena_B	-0.2785	0.1369	TLL62_bin.65.fasta	TLL75_bin.70.fasta
Roseburia_inulinivorans	Collinsella_sp002232035	-0.2088	0.2867	TLL10_bin.21.fasta	TLL75_bin.70.fasta
Roseburia_inulinivorans	Faecalibacterium_prausnitzii_G	0.2172	0.2567	TLL97_bin.11.fasta	TLL75_bin.70.fasta
Roseburia_inulinivorans	Faecalibacterium_prausnitzii_E	-0.2466	0.2398	TLL96_bin.33.fasta	TLL75_bin.70.fasta
Roseburia_inulinivorans	Eubacterium_I_ramulus	0.0708	0.7493	TLL60_bin.40.fasta	TLL75_bin.70.fasta
Roseburia_inulinivorans	Bacteroides_uniformis	0.2147	0.2907	TLL47_bin.18.fasta	TLL75_bin.70.fasta
Roseburia_inulinivorans	Acetatifactor_sp900066565	0.3127	0.1169	TLL23_bin.43.fasta	TLL75_bin.70.fasta
Roseburia_inulinivorans	NS_318	0.3851	0.0809	TLL56_bin.56.fasta	TLL75_bin.70.fasta
Roseburia_inulinivorans	Escherichia_flexneri	0.1174	0.5465	TLL96_bin.32.fasta	TLL75_bin.70.fasta
Roseburia_inulinivorans	Faecalibacterium_prausnitzii_J_CID_664	0.0614	0.7542	TLL35_bin.66.fasta	TLL75_bin.70.fasta
Roseburia_inulinivorans	KLE1615_sp900066985	-0.3228	0.1259	TLL84_bin.27.fasta	TLL75_bin.70.fasta
Roseburia_inulinivorans	Faecalibacterium_SGB_15346	-0.0977	0.6503	TLL08_bin.14.fasta	TLL75_bin.70.fasta
Roseburia_inulinivorans	Bacteroides_B_vulgatus	0.4656	0.015	TLL27_bin.76.fasta	TLL75_bin.70.fasta
Roseburia_inulinivorans	Collinsella_SGB_14425	-0.2543	0.1988	TLL72_bin.74.fasta	TLL75_bin.70.fasta
Roseburia_inulinivorans	Dorea_formicigenerans	-0.2363	0.2567	TLL82_bin.89.fasta	TLL75_bin.70.fasta
Roseburia_inulinivorans	Faecalibacterium_prausnitzii_H	-0.1917	0.3357	TLL03_bin.1.fasta	TLL75_bin.70.fasta
Roseburia_inulinivorans	Faecalibacterium_prausnitzii_C	-0.0416	0.8352	TLL06_bin.94.fasta	TLL75_bin.70.fasta
Roseburia_inulinivorans	Bifidobacterium_catenulatum	-0.2036	0.3097	TLL38_bin.25.fasta	TLL75_bin.70.fasta
Roseburia_inulinivorans	Alistipes_putredinis	-0.0043	0.982	TLL100_bin.80.fasta	TLL75_bin.70.fasta
Roseburia_inulinivorans	Parabacteroides_merdae	0.1026	0.6044	TLL01_bin.36.fasta	TLL75_bin.70.fasta
Roseburia_inulinivorans	Bacteroides_xylanisolvens	0.406	0.045	TLL72_bin.39.fasta	TLL75_bin.70.fasta
Roseburia_inulinivorans	Bifidobacterium_longum	0.1072	0.6154	TLL98_bin.70.fasta	TLL75_bin.70.fasta
Roseburia_inulinivorans	Gemmiger_sp003476825	-0.2791	0.1588	TLL31_bin.94.fasta	TLL75_bin.70.fasta
Roseburia_inulinivorans	Agathobacter_faecis	0.3054	0.1189	TLL76_bin.87.fasta	TLL75_bin.70.fasta
Roseburia_inulinivorans	Bacteroides_thetaiotaomicron	0.3841	0.043	TLL15_bin.24.fasta	TLL75_bin.70.fasta
Roseburia_inulinivorans	Blautia_A_sp003471165_ERR1578675_bin.45	0.3311	0.1129	TLL34_bin.16.fasta	TLL75_bin.70.fasta
Roseburia_inulinivorans	Faecalibacterium_prausnitzii_J_CID_9	0.0541	0.7782	TLL102_bin.121.fasta	TLL75_bin.70.fasta
Roseburia_inulinivorans	CAG-41_sp900066215	-0.1267	0.5285	TLL89_bin.92.fasta	TLL75_bin.70.fasta
Roseburia_inulinivorans	NS_665	-0.1476	0.4865	TLL68_bin.41.fasta	TLL75_bin.70.fasta
Roseburia_inulinivorans	Faecalibacterium_SGB_15345	0.018	0.9331	TLL90_bin.37.fasta	TLL75_bin.70.fasta
Roseburia_inulinivorans	Bifidobacterium_pseudocatenulatum	-0.0804	0.6943	TLL49_bin.59.fasta	TLL75_bin.70.fasta
Roseburia_inulinivorans	Faecalibacterium_prausnitzii_D	-0.2227	0.2677	TLL105_bin.26.fasta	TLL75_bin.70.fasta
Roseburia_inulinivorans	Agathobaculum_butyriciproducens	0.3988	0.048	TLL73_bin.62.fasta	TLL75_bin.70.fasta
Roseburia_inulinivorans	Collinsella_SGB_14400	-0.2925	0.1459	TLL12_bin.19.fasta	TLL75_bin.70.fasta
Roseburia_inulinivorans	Fusicatenibacter_saccharivorans	0.1428	0.4775	TLL54_bin.14.fasta	TLL75_bin.70.fasta
Roseburia_inulinivorans	Lachnospira_sp003537285	0.2774	0.1878	TLL64_bin.18.fasta	TLL75_bin.70.fasta
Roseburia_inulinivorans	Bacteroides_ovatus	0.4603	0.018	TLL09_bin.26.fasta	TLL75_bin.70.fasta
Roseburia_inulinivorans	NS_643	0.1713	0.4505	TLL14_bin.43.fasta	TLL75_bin.70.fasta
Roseburia_inulinivorans	Faecalibacterium_prausnitzii_K	0.0093	0.97	TLL07_bin.56.fasta	TLL75_bin.70.fasta
Roseburia_inulinivorans	CAG-81_sp900066535	0.2916	0.1628	TLL90_bin.66.fasta	TLL75_bin.70.fasta
Roseburia_inulinivorans	Roseburia_intestinalis	0.4075	0.041	TLL39_bin.61.fasta	TLL75_bin.70.fasta
Roseburia_inulinivorans	Bifidobacterium_adolescentis	-0.3873	0.0569	TLL74_bin.113.fasta	TLL75_bin.70.fasta
Roseburia_inulinivorans	Blautia_SGB_4795	0.2792	0.1818	TLL101_bin.55.fasta	TLL75_bin.70.fasta
Roseburia_inulinivorans	Collinsella_sp900542825_SRR1197039_bin.26	-0.1327	0.5524	TLL63_bin.60.fasta	TLL75_bin.70.fasta
Roseburia_inulinivorans	Blautia_A_wexlerae	0.2614	0.2188	TLL97_bin.80.fasta	TLL75_bin.70.fasta
Roseburia_inulinivorans	Bacteroides_B_massiliensis	0.3633	0.0669	TLL27_bin.51.fasta	TLL75_bin.70.fasta
Roseburia_inulinivorans	NS_668	0.2366	0.2627	TLL07_bin.35.fasta	TLL75_bin.70.fasta
Roseburia_inulinivorans	Eubacterium_E_hallii	-0.226	0.2398	TLL26_bin.1.fasta	TLL75_bin.70.fasta
Roseburia_inulinivorans	Bacteroides_coprocola_SGB_1891	0.4337	0.029	TLL53_bin.50.fasta	TLL75_bin.70.fasta
Roseburia_inulinivorans	Clostridium_SGB_4780	-0.5579	0.006	TLL97_bin.22.fasta	TLL75_bin.70.fasta
Roseburia_inulinivorans	Parabacteroides_distasonis	0.2681	0.2008	TLL87_bin.53.fasta	TLL75_bin.70.fasta
Roseburia_inulinivorans	Gemmiger_SGB_15295_CID_674	-0.6041	0.002	TLL48_bin.100.fasta	TLL75_bin.70.fasta
Roseburia_inulinivorans	Agathobacter_rectale	-0.0312	0.8631	TLL04_bin.33.fasta	TLL75_bin.70.fasta
Roseburia_inulinivorans	Collinsella_aerofaciens_SGB_14631	-0.1987	0.3357	TLL07_bin.31.fasta	TLL75_bin.70.fasta
Roseburia_inulinivorans	Eubacterium_E_hallii_A	-0.3206	0.1359	TLL62_bin.17.fasta	TLL75_bin.70.fasta
Roseburia_inulinivorans	Gemmiger_formicilis	-0.5834	0.002	TLL106_bin.7.fasta	TLL75_bin.70.fasta
Roseburia_inulinivorans	Lachnospiraceae_SGB_4832	0.2339	0.2727	TLL26_bin.100.fasta	TLL75_bin.70.fasta
Roseburia_inulinivorans	Blautia_A_obeum	0.0228	0.9171	TLL30_bin.87.fasta	TLL75_bin.70.fasta
Roseburia_inulinivorans	NA_ERR1953522_bin.87	-0.3045	0.1339	TLL93_bin.77.fasta	TLL75_bin.70.fasta
Roseburia_inulinivorans	Blautia_A_sp900120195	0.1117	0.6124	TLL103_bin.41.fasta	TLL75_bin.70.fasta
CAG-81_sp900066535	Agathobacter_faecis	0.1015	0.6184	TLL76_bin.87.fasta	TLL90_bin.66.fasta
CAG-81_sp900066535	Blautia_A_sp900120195	0.0437	0.8382	TLL103_bin.41.fasta	TLL90_bin.66.fasta
CAG-81_sp900066535	Bifidobacterium_longum	0.1285	0.5395	TLL98_bin.70.fasta	TLL90_bin.66.fasta
CAG-81_sp900066535	Blautia_A_sp900066165	-0.0276	0.8961	TLL95_bin.76.fasta	TLL90_bin.66.fasta
CAG-81_sp900066535	Blautia_A_sp900066335	-0.1557	0.4505	TLL02_bin.63.fasta	TLL90_bin.66.fasta
CAG-81_sp900066535	Bifidobacterium_catenulatum	-0.2421	0.2428	TLL38_bin.25.fasta	TLL90_bin.66.fasta
CAG-81_sp900066535	Bacteroides_B_vulgatus	0.3124	0.1169	TLL27_bin.76.fasta	TLL90_bin.66.fasta
CAG-81_sp900066535	Bacteroides_xylanisolvens	0.2641	0.1858	TLL72_bin.39.fasta	TLL90_bin.66.fasta
CAG-81_sp900066535	Bacteroides_ovatus	0.2412	0.2697	TLL09_bin.26.fasta	TLL90_bin.66.fasta
CAG-81_sp900066535	CAG-41_sp900066215	0.0425	0.8362	TLL89_bin.92.fasta	TLL90_bin.66.fasta
CAG-81_sp900066535	Blautia_A_sp003471165_ERR1578675_bin.45	0.0275	0.9011	TLL34_bin.16.fasta	TLL90_bin.66.fasta
CAG-81_sp900066535	Agathobaculum_butyriciproducens	0.5749	0.008	TLL73_bin.62.fasta	TLL90_bin.66.fasta
CAG-81_sp900066535	Bacteroides_B_massiliensis	0.2295	0.2687	TLL27_bin.51.fasta	TLL90_bin.66.fasta
CAG-81_sp900066535	Acetatifactor_sp900066565	-0.1268	0.5225	TLL23_bin.43.fasta	TLL90_bin.66.fasta
CAG-81_sp900066535	Alistipes_putredinis	0.096	0.6683	TLL100_bin.80.fasta	TLL90_bin.66.fasta
CAG-81_sp900066535	Bifidobacterium_adolescentis	-0.2411	0.2348	TLL74_bin.113.fasta	TLL90_bin.66.fasta
CAG-81_sp900066535	Bacteroides_thetaiotaomicron	0.2009	0.3107	TLL15_bin.24.fasta	TLL90_bin.66.fasta
CAG-81_sp900066535	Blautia_A_massiliensis	-0.0831	0.6803	TLL15_bin.16.fasta	TLL90_bin.66.fasta
CAG-81_sp900066535	Bacteroides_coprocola_SGB_1891	0.2616	0.2058	TLL53_bin.50.fasta	TLL90_bin.66.fasta
CAG-81_sp900066535	Bifidobacterium_pseudocatenulatum	-0.3251	0.1199	TLL49_bin.59.fasta	TLL90_bin.66.fasta
CAG-81_sp900066535	Blautia_A_obeum	0.0998	0.6583	TLL30_bin.87.fasta	TLL90_bin.66.fasta
CAG-81_sp900066535	Blautia_A_wexlerae	0.137	0.5165	TLL97_bin.80.fasta	TLL90_bin.66.fasta
CAG-81_sp900066535	Agathobacter_rectale	0.2014	0.3596	TLL04_bin.33.fasta	TLL90_bin.66.fasta
CAG-81_sp900066535	Bacteroides_uniformis	0.3459	0.0809	TLL47_bin.18.fasta	TLL90_bin.66.fasta
CAG-81_sp900066535	Blautia_SGB_4795	0.083	0.6883	TLL101_bin.55.fasta	TLL90_bin.66.fasta
CAG-81_sp900066535	Anaerostipes_hadrus	-0.185	0.3756	TLL43_bin.39.fasta	TLL90_bin.66.fasta
Dorea_longicatena	Bacteroides_coprocola_SGB_1891	-0.4737	0.012	TLL53_bin.50.fasta	TLL97_bin.42.fasta
Dorea_longicatena	Clostridium_SGB_4780	0.4364	0.027	TLL97_bin.22.fasta	TLL97_bin.42.fasta
Dorea_longicatena	Collinsella_aerofaciens_E	0.0066	0.977	TLL57_bin.37.fasta	TLL97_bin.42.fasta
Dorea_longicatena	Collinsella_sp002232035	0.0049	0.981	TLL10_bin.21.fasta	TLL97_bin.42.fasta
Dorea_longicatena	Bacteroides_xylanisolvens	-0.4113	0.034	TLL72_bin.39.fasta	TLL97_bin.42.fasta
Dorea_longicatena	Blautia_A_wexlerae	-0.198	0.3566	TLL97_bin.80.fasta	TLL97_bin.42.fasta
Dorea_longicatena	Blautia_A_sp900066335	0.1042	0.6174	TLL02_bin.63.fasta	TLL97_bin.42.fasta
Dorea_longicatena	Collinsella_SGB_14400	-0.0038	0.986	TLL12_bin.19.fasta	TLL97_bin.42.fasta
Dorea_longicatena	Collinsella_SGB_14425	-0.0978	0.6394	TLL72_bin.74.fasta	TLL97_bin.42.fasta
Dorea_longicatena	Collinsella_SGB_14507	-0.0132	0.95	TLL96_bin.12.fasta	TLL97_bin.42.fasta
Dorea_longicatena	Agathobacter_faecis	-0.1888	0.3437	TLL76_bin.87.fasta	TLL97_bin.42.fasta
Dorea_longicatena	CAG-81_sp900066535	0.1179	0.5564	TLL90_bin.66.fasta	TLL97_bin.42.fasta
Dorea_longicatena	Blautia_SGB_4795	-0.2622	0.2228	TLL101_bin.55.fasta	TLL97_bin.42.fasta
Dorea_longicatena	Dorea_formicigenerans	0.2877	0.1608	TLL82_bin.89.fasta	TLL97_bin.42.fasta
Dorea_longicatena	Anaerostipes_hadrus	0.0765	0.7273	TLL43_bin.39.fasta	TLL97_bin.42.fasta
Dorea_longicatena	Bifidobacterium_catenulatum	0.1983	0.3487	TLL38_bin.25.fasta	TLL97_bin.42.fasta
Dorea_longicatena	Blautia_A_massiliensis	0.2861	0.1558	TLL15_bin.16.fasta	TLL97_bin.42.fasta
Dorea_longicatena	Collinsella_aerofaciens_SGB_14631	0.0097	0.972	TLL07_bin.31.fasta	TLL97_bin.42.fasta
Dorea_longicatena	Bacteroides_uniformis	-0.3873	0.0509	TLL47_bin.18.fasta	TLL97_bin.42.fasta
Dorea_longicatena	Blautia_A_obeum	0.1767	0.3836	TLL30_bin.87.fasta	TLL97_bin.42.fasta
Dorea_longicatena	Agathobacter_rectale	0.477	0.017	TLL04_bin.33.fasta	TLL97_bin.42.fasta
Dorea_longicatena	Bacteroides_B_vulgatus	-0.3952	0.045	TLL27_bin.76.fasta	TLL97_bin.42.fasta
Dorea_longicatena	Bifidobacterium_adolescentis	0.1952	0.3427	TLL74_bin.113.fasta	TLL97_bin.42.fasta
Dorea_longicatena	Bifidobacterium_longum	0.0262	0.9031	TLL98_bin.70.fasta	TLL97_bin.42.fasta
Dorea_longicatena	Coprococcus_B_comes	0.4175	0.038	TLL91_bin.10.fasta	TLL97_bin.42.fasta
Dorea_longicatena	Collinsella_sp900542825_SRR1197039_bin.26	-0.0022	0.99	TLL63_bin.60.fasta	TLL97_bin.42.fasta
Dorea_longicatena	Bacteroides_B_massiliensis	-0.2458	0.2368	TLL27_bin.51.fasta	TLL97_bin.42.fasta
Dorea_longicatena	Agathobaculum_butyriciproducens	0.0254	0.8971	TLL73_bin.62.fasta	TLL97_bin.42.fasta
Dorea_longicatena	Bacteroides_ovatus	-0.4099	0.043	TLL09_bin.26.fasta	TLL97_bin.42.fasta
Dorea_longicatena	Blautia_A_sp900066165	-0.2653	0.2188	TLL95_bin.76.fasta	TLL97_bin.42.fasta
Dorea_longicatena	Acetatifactor_sp900066565	-0.3009	0.1279	TLL23_bin.43.fasta	TLL97_bin.42.fasta
Dorea_longicatena	Dorea_formicigenerans_SGB_4575	-0.1369	0.5654	TLL35_bin.77.fasta	TLL97_bin.42.fasta
Dorea_longicatena	Bifidobacterium_pseudocatenulatum	0.2323	0.2707	TLL49_bin.59.fasta	TLL97_bin.42.fasta
Dorea_longicatena	Blautia_A_sp003471165_ERR1578675_bin.45	-0.2738	0.1768	TLL34_bin.16.fasta	TLL97_bin.42.fasta
Dorea_longicatena	CAG-41_sp900066215	-0.3077	0.1409	TLL89_bin.92.fasta	TLL97_bin.42.fasta
Dorea_longicatena	Blautia_A_sp900120195	-0.1222	0.5814	TLL103_bin.41.fasta	TLL97_bin.42.fasta
Dorea_longicatena	Alistipes_putredinis	-0.1306	0.4985	TLL100_bin.80.fasta	TLL97_bin.42.fasta
Dorea_longicatena	Bacteroides_thetaiotaomicron	-0.3735	0.0589	TLL15_bin.24.fasta	TLL97_bin.42.fasta
CAG-41_sp900066215	Bacteroides_uniformis	-0.0707	0.7133	TLL47_bin.18.fasta	TLL89_bin.92.fasta
CAG-41_sp900066215	Anaerostipes_hadrus	0.0287	0.9041	TLL43_bin.39.fasta	TLL89_bin.92.fasta
CAG-41_sp900066215	Bacteroides_B_massiliensis	-0.1764	0.3916	TLL27_bin.51.fasta	TLL89_bin.92.fasta
CAG-41_sp900066215	Blautia_A_wexlerae	-0.1654	0.4336	TLL97_bin.80.fasta	TLL89_bin.92.fasta
CAG-41_sp900066215	Acetatifactor_sp900066565	0.2259	0.2527	TLL23_bin.43.fasta	TLL89_bin.92.fasta
CAG-41_sp900066215	Agathobacter_rectale	0.0674	0.7393	TLL04_bin.33.fasta	TLL89_bin.92.fasta
CAG-41_sp900066215	Blautia_A_obeum	-0.1449	0.4705	TLL30_bin.87.fasta	TLL89_bin.92.fasta
CAG-41_sp900066215	Blautia_SGB_4795	-0.1755	0.4026	TLL101_bin.55.fasta	TLL89_bin.92.fasta
CAG-41_sp900066215	Blautia_A_sp900120195	-0.0921	0.6693	TLL103_bin.41.fasta	TLL89_bin.92.fasta
CAG-41_sp900066215	Agathobaculum_butyriciproducens	-0.1667	0.4306	TLL73_bin.62.fasta	TLL89_bin.92.fasta
CAG-41_sp900066215	Bacteroides_ovatus	-0.3471	0.0819	TLL09_bin.26.fasta	TLL89_bin.92.fasta
CAG-41_sp900066215	Bacteroides_coprocola_SGB_1891	-0.2136	0.2847	TLL53_bin.50.fasta	TLL89_bin.92.fasta
CAG-41_sp900066215	Blautia_A_massiliensis	-0.1204	0.5824	TLL15_bin.16.fasta	TLL89_bin.92.fasta
CAG-41_sp900066215	Bifidobacterium_longum	-0.1936	0.3237	TLL98_bin.70.fasta	TLL89_bin.92.fasta
CAG-41_sp900066215	Bacteroides_xylanisolvens	-0.1927	0.3217	TLL72_bin.39.fasta	TLL89_bin.92.fasta
CAG-41_sp900066215	Blautia_A_sp003471165_ERR1578675_bin.45	-0.2312	0.2717	TLL34_bin.16.fasta	TLL89_bin.92.fasta
CAG-41_sp900066215	Bifidobacterium_pseudocatenulatum	-0.1184	0.5694	TLL49_bin.59.fasta	TLL89_bin.92.fasta
CAG-41_sp900066215	Bacteroides_B_vulgatus	-0.2702	0.1788	TLL27_bin.76.fasta	TLL89_bin.92.fasta
CAG-41_sp900066215	Bifidobacterium_catenulatum	-0.1885	0.3257	TLL38_bin.25.fasta	TLL89_bin.92.fasta
CAG-41_sp900066215	Bifidobacterium_adolescentis	0.1948	0.3397	TLL74_bin.113.fasta	TLL89_bin.92.fasta
CAG-41_sp900066215	Agathobacter_faecis	0.0366	0.8501	TLL76_bin.87.fasta	TLL89_bin.92.fasta
CAG-41_sp900066215	Blautia_A_sp900066335	-0.3142	0.1249	TLL02_bin.63.fasta	TLL89_bin.92.fasta
CAG-41_sp900066215	Bacteroides_thetaiotaomicron	-0.1708	0.3956	TLL15_bin.24.fasta	TLL89_bin.92.fasta
CAG-41_sp900066215	Alistipes_putredinis	-0.2681	0.1868	TLL100_bin.80.fasta	TLL89_bin.92.fasta
CAG-41_sp900066215	Blautia_A_sp900066165	-0.2403	0.2607	TLL95_bin.76.fasta	TLL89_bin.92.fasta
Faecalicatena_gnavus	Dorea_formicigenerans	0.1445	0.4995	TLL82_bin.89.fasta	TLL02_bin.78.fasta
Faecalicatena_gnavus	Collinsella_aerofaciens_SGB_14631	-0.5517	0.009	TLL07_bin.31.fasta	TLL02_bin.78.fasta
Faecalicatena_gnavus	Collinsella_sp900542825_SRR1197039_bin.26	-0.5381	0.003	TLL63_bin.60.fasta	TLL02_bin.78.fasta
Faecalicatena_gnavus	Blautia_SGB_4795	0.8164	0.001	TLL101_bin.55.fasta	TLL02_bin.78.fasta
Faecalicatena_gnavus	Faecalibacterium_SGB_15346	-0.5049	0.013	TLL08_bin.14.fasta	TLL02_bin.78.fasta
Faecalicatena_gnavus	Agathobacter_rectale	-0.1377	0.5105	TLL04_bin.33.fasta	TLL02_bin.78.fasta
Faecalicatena_gnavus	Bacteroides_ovatus	0.616	0.003	TLL09_bin.26.fasta	TLL02_bin.78.fasta
Faecalicatena_gnavus	Faecalibacterium_prausnitzii_G	-0.2994	0.1329	TLL97_bin.11.fasta	TLL02_bin.78.fasta
Faecalicatena_gnavus	Agathobaculum_butyriciproducens	0.4831	0.015	TLL73_bin.62.fasta	TLL02_bin.78.fasta
Faecalicatena_gnavus	Anaerostipes_hadrus	-0.0528	0.7982	TLL43_bin.39.fasta	TLL02_bin.78.fasta
Faecalicatena_gnavus	Faecalibacterium_prausnitzii_J_CID_664	-0.5761	0.006	TLL35_bin.66.fasta	TLL02_bin.78.fasta
Faecalicatena_gnavus	Bacteroides_thetaiotaomicron	0.7105	0.001	TLL15_bin.24.fasta	TLL02_bin.78.fasta
Faecalicatena_gnavus	Bifidobacterium_longum	0.0972	0.6464	TLL98_bin.70.fasta	TLL02_bin.78.fasta
Faecalicatena_gnavus	Bifidobacterium_catenulatum	0.1519	0.4685	TLL38_bin.25.fasta	TLL02_bin.78.fasta
Faecalicatena_gnavus	Blautia_A_sp003471165_ERR1578675_bin.45	0.833	0.001	TLL34_bin.16.fasta	TLL02_bin.78.fasta
Faecalicatena_gnavus	Collinsella_sp002232035	-0.529	0.005	TLL10_bin.21.fasta	TLL02_bin.78.fasta
Faecalicatena_gnavus	CAG-41_sp900066215	-0.3196	0.1049	TLL89_bin.92.fasta	TLL02_bin.78.fasta
Faecalicatena_gnavus	Blautia_A_sp900066335	0.2516	0.2088	TLL02_bin.63.fasta	TLL02_bin.78.fasta
Faecalicatena_gnavus	Dorea_formicigenerans_SGB_4575	0.8363	0.001	TLL35_bin.77.fasta	TLL02_bin.78.fasta
Faecalicatena_gnavus	Bacteroides_uniformis	0.3142	0.1269	TLL47_bin.18.fasta	TLL02_bin.78.fasta
Faecalicatena_gnavus	Collinsella_SGB_14507	-0.5029	0.004	TLL96_bin.12.fasta	TLL02_bin.78.fasta
Faecalicatena_gnavus	Dorea_longicatena_B	-0.0132	0.9451	TLL62_bin.65.fasta	TLL02_bin.78.fasta
Faecalicatena_gnavus	Faecalibacterium_prausnitzii_D	-0.5338	0.006	TLL105_bin.26.fasta	TLL02_bin.78.fasta
Faecalicatena_gnavus	Faecalibacterium_SGB_15315	-0.2694	0.1758	TLL11_bin.59.fasta	TLL02_bin.78.fasta
Faecalicatena_gnavus	Faecalibacterium_prausnitzii_K	-0.567	0.003	TLL07_bin.56.fasta	TLL02_bin.78.fasta
Faecalicatena_gnavus	Faecalibacterium_prausnitzii_J_CID_9	-0.5675	0.006	TLL102_bin.121.fasta	TLL02_bin.78.fasta
Faecalicatena_gnavus	Collinsella_aerofaciens_E	-0.6293	0.002	TLL57_bin.37.fasta	TLL02_bin.78.fasta
Faecalicatena_gnavus	Faecalibacterium_prausnitzii_C	-0.3821	0.044	TLL06_bin.94.fasta	TLL02_bin.78.fasta
Faecalicatena_gnavus	Acetatifactor_sp900066565	0.0841	0.6863	TLL23_bin.43.fasta	TLL02_bin.78.fasta
Faecalicatena_gnavus	Faecalibacterium_prausnitzii_E	-0.4242	0.04	TLL96_bin.33.fasta	TLL02_bin.78.fasta
Faecalicatena_gnavus	Agathobacter_faecis	0.0825	0.6933	TLL76_bin.87.fasta	TLL02_bin.78.fasta
Faecalicatena_gnavus	Blautia_A_obeum	0.0696	0.7123	TLL30_bin.87.fasta	TLL02_bin.78.fasta
Faecalicatena_gnavus	Blautia_A_wexlerae	0.8148	0.001	TLL97_bin.80.fasta	TLL02_bin.78.fasta
Faecalicatena_gnavus	Blautia_A_sp900066165	0.7922	0.002	TLL95_bin.76.fasta	TLL02_bin.78.fasta
Faecalicatena_gnavus	Faecalibacterium_prausnitzii_H	-0.4081	0.032	TLL03_bin.1.fasta	TLL02_bin.78.fasta
Faecalicatena_gnavus	Blautia_A_sp900120195	0.5796	0.006	TLL103_bin.41.fasta	TLL02_bin.78.fasta
Faecalicatena_gnavus	Eubacterium_I_ramulus_A	0.4581	0.023	TLL80_bin.32.fasta	TLL02_bin.78.fasta
Faecalicatena_gnavus	Bifidobacterium_pseudocatenulatum	-0.0005	0.998	TLL49_bin.59.fasta	TLL02_bin.78.fasta
Faecalicatena_gnavus	Eubacterium_E_hallii_A	-0.0591	0.7852	TLL62_bin.17.fasta	TLL02_bin.78.fasta
Faecalicatena_gnavus	Bacteroides_B_massiliensis	0.3772	0.0529	TLL27_bin.51.fasta	TLL02_bin.78.fasta
Faecalicatena_gnavus	Eubacterium_E_hallii	0.0497	0.8092	TLL26_bin.1.fasta	TLL02_bin.78.fasta
Faecalicatena_gnavus	Collinsella_SGB_14425	-0.5379	0.006	TLL72_bin.74.fasta	TLL02_bin.78.fasta
Faecalicatena_gnavus	Bacteroides_B_vulgatus	0.6256	0.002	TLL27_bin.76.fasta	TLL02_bin.78.fasta
Faecalicatena_gnavus	Collinsella_SGB_14400	-0.5054	0.005	TLL12_bin.19.fasta	TLL02_bin.78.fasta
Faecalicatena_gnavus	Faecalibacterium_SGB_15345	-0.4212	0.023	TLL90_bin.37.fasta	TLL02_bin.78.fasta
Faecalicatena_gnavus	Bacteroides_coprocola_SGB_1891	0.7428	0.001	TLL53_bin.50.fasta	TLL02_bin.78.fasta
Faecalicatena_gnavus	Bifidobacterium_adolescentis	-0.1598	0.4366	TLL74_bin.113.fasta	TLL02_bin.78.fasta
Faecalicatena_gnavus	Dorea_longicatena	-0.2401	0.2388	TLL97_bin.42.fasta	TLL02_bin.78.fasta
Faecalicatena_gnavus	Bacteroides_xylanisolvens	0.64	0.001	TLL72_bin.39.fasta	TLL02_bin.78.fasta
Faecalicatena_gnavus	Coprococcus_B_comes	-0.1679	0.3946	TLL91_bin.10.fasta	TLL02_bin.78.fasta
Faecalicatena_gnavus	Clostridium_SGB_4780	-0.3378	0.0889	TLL97_bin.22.fasta	TLL02_bin.78.fasta
Faecalicatena_gnavus	Escherichia_flexneri	0.1783	0.3906	TLL96_bin.32.fasta	TLL02_bin.78.fasta
Faecalicatena_gnavus	Blautia_A_massiliensis	-0.0613	0.7932	TLL15_bin.16.fasta	TLL02_bin.78.fasta
Faecalicatena_gnavus	Alistipes_putredinis	0.0538	0.7792	TLL100_bin.80.fasta	TLL02_bin.78.fasta
Faecalicatena_gnavus	CAG-81_sp900066535	0.2764	0.1638	TLL90_bin.66.fasta	TLL02_bin.78.fasta
Faecalicatena_gnavus	Eubacterium_I_ramulus	0.4163	0.043	TLL60_bin.40.fasta	TLL02_bin.78.fasta
Eubacterium_E_hallii	Dorea_formicigenerans	0.2293	0.2478	TLL82_bin.89.fasta	TLL26_bin.1.fasta
Eubacterium_E_hallii	Blautia_A_wexlerae	0.0548	0.8182	TLL97_bin.80.fasta	TLL26_bin.1.fasta
Eubacterium_E_hallii	Blautia_SGB_4795	0.3142	0.1249	TLL101_bin.55.fasta	TLL26_bin.1.fasta
Eubacterium_E_hallii	Bacteroides_thetaiotaomicron	-0.1204	0.5794	TLL15_bin.24.fasta	TLL26_bin.1.fasta
Eubacterium_E_hallii	Bacteroides_B_massiliensis	-0.1569	0.4635	TLL27_bin.51.fasta	TLL26_bin.1.fasta
Eubacterium_E_hallii	Agathobacter_rectale	0.039	0.8551	TLL04_bin.33.fasta	TLL26_bin.1.fasta
Eubacterium_E_hallii	Blautia_A_sp003471165_ERR1578675_bin.45	0.1215	0.5594	TLL34_bin.16.fasta	TLL26_bin.1.fasta
Eubacterium_E_hallii	Collinsella_SGB_14507	-0.3794	0.0529	TLL96_bin.12.fasta	TLL26_bin.1.fasta
Eubacterium_E_hallii	Bifidobacterium_longum	-0.185	0.3347	TLL98_bin.70.fasta	TLL26_bin.1.fasta
Eubacterium_E_hallii	Blautia_A_sp900120195	0.2376	0.2927	TLL103_bin.41.fasta	TLL26_bin.1.fasta
Eubacterium_E_hallii	Collinsella_SGB_14425	-0.4177	0.027	TLL72_bin.74.fasta	TLL26_bin.1.fasta
Eubacterium_E_hallii	Clostridium_SGB_4780	0.2614	0.2038	TLL97_bin.22.fasta	TLL26_bin.1.fasta
Eubacterium_E_hallii	Dorea_longicatena	0.3713	0.0659	TLL97_bin.42.fasta	TLL26_bin.1.fasta
Eubacterium_E_hallii	Agathobacter_faecis	0.2905	0.1279	TLL76_bin.87.fasta	TLL26_bin.1.fasta
Eubacterium_E_hallii	Bacteroides_ovatus	-0.2536	0.2028	TLL09_bin.26.fasta	TLL26_bin.1.fasta
Eubacterium_E_hallii	Bifidobacterium_pseudocatenulatum	0.0272	0.8941	TLL49_bin.59.fasta	TLL26_bin.1.fasta
Eubacterium_E_hallii	Escherichia_flexneri	-0.0045	0.982	TLL96_bin.32.fasta	TLL26_bin.1.fasta
Eubacterium_E_hallii	Blautia_A_massiliensis	0.198	0.3047	TLL15_bin.16.fasta	TLL26_bin.1.fasta
Eubacterium_E_hallii	Collinsella_aerofaciens_SGB_14631	-0.2894	0.1718	TLL07_bin.31.fasta	TLL26_bin.1.fasta
Eubacterium_E_hallii	Bifidobacterium_catenulatum	0.0997	0.6523	TLL38_bin.25.fasta	TLL26_bin.1.fasta
Eubacterium_E_hallii	Bacteroides_xylanisolvens	-0.0997	0.6244	TLL72_bin.39.fasta	TLL26_bin.1.fasta
Eubacterium_E_hallii	CAG-81_sp900066535	0.1731	0.4036	TLL90_bin.66.fasta	TLL26_bin.1.fasta
Eubacterium_E_hallii	Bacteroides_uniformis	0.0328	0.8891	TLL47_bin.18.fasta	TLL26_bin.1.fasta
Eubacterium_E_hallii	Bacteroides_coprocola_SGB_1891	-0.1402	0.4925	TLL53_bin.50.fasta	TLL26_bin.1.fasta
Eubacterium_E_hallii	Blautia_A_sp900066335	-0.2304	0.2627	TLL02_bin.63.fasta	TLL26_bin.1.fasta
Eubacterium_E_hallii	Dorea_formicigenerans_SGB_4575	0.1884	0.3976	TLL35_bin.77.fasta	TLL26_bin.1.fasta
Eubacterium_E_hallii	Blautia_A_sp900066165	0.1883	0.4046	TLL95_bin.76.fasta	TLL26_bin.1.fasta
Eubacterium_E_hallii	Anaerostipes_hadrus	0.142	0.4825	TLL43_bin.39.fasta	TLL26_bin.1.fasta
Eubacterium_E_hallii	Dorea_longicatena_B	0.5484	0.004	TLL62_bin.65.fasta	TLL26_bin.1.fasta
Eubacterium_E_hallii	Agathobaculum_butyriciproducens	0.0821	0.6913	TLL73_bin.62.fasta	TLL26_bin.1.fasta
Eubacterium_E_hallii	Coprococcus_B_comes	0.5205	0.006	TLL91_bin.10.fasta	TLL26_bin.1.fasta
Eubacterium_E_hallii	Blautia_A_obeum	0.2285	0.2607	TLL30_bin.87.fasta	TLL26_bin.1.fasta
Eubacterium_E_hallii	Collinsella_sp002232035	-0.3747	0.0519	TLL10_bin.21.fasta	TLL26_bin.1.fasta
Eubacterium_E_hallii	Bifidobacterium_adolescentis	0.0294	0.8771	TLL74_bin.113.fasta	TLL26_bin.1.fasta
Eubacterium_E_hallii	Alistipes_putredinis	0.0923	0.6593	TLL100_bin.80.fasta	TLL26_bin.1.fasta
Eubacterium_E_hallii	Collinsella_sp900542825_SRR1197039_bin.26	-0.3341	0.0949	TLL63_bin.60.fasta	TLL26_bin.1.fasta
Eubacterium_E_hallii	Acetatifactor_sp900066565	0.2326	0.2867	TLL23_bin.43.fasta	TLL26_bin.1.fasta
Eubacterium_E_hallii	CAG-41_sp900066215	-0.0948	0.6404	TLL89_bin.92.fasta	TLL26_bin.1.fasta
Eubacterium_E_hallii	Collinsella_SGB_14400	-0.2371	0.2358	TLL12_bin.19.fasta	TLL26_bin.1.fasta
Eubacterium_E_hallii	Collinsella_aerofaciens_E	-0.3267	0.0999	TLL57_bin.37.fasta	TLL26_bin.1.fasta
Eubacterium_E_hallii	Bacteroides_B_vulgatus	-0.1787	0.3896	TLL27_bin.76.fasta	TLL26_bin.1.fasta
Agathobacter_rectale	Acetatifactor_sp900066565	-0.0582	0.7582	TLL23_bin.43.fasta	TLL04_bin.33.fasta
Agathobacter_rectale	Agathobacter_faecis	-0.1379	0.4865	TLL76_bin.87.fasta	TLL04_bin.33.fasta
Parabacteroides_distasonis	Gemmiger_SGB_15295_CID_674	-0.3983	0.047	TLL48_bin.100.fasta	TLL87_bin.53.fasta
Parabacteroides_distasonis	NS_330	0.0566	0.8042	TLL72_bin.89.fasta	TLL87_bin.53.fasta
Parabacteroides_distasonis	Bifidobacterium_longum	0.3957	0.049	TLL98_bin.70.fasta	TLL87_bin.53.fasta
Parabacteroides_distasonis	Gemmiger_sp003476825	-0.2407	0.2098	TLL31_bin.94.fasta	TLL87_bin.53.fasta
Parabacteroides_distasonis	Dorea_longicatena_B	-0.3016	0.1329	TLL62_bin.65.fasta	TLL87_bin.53.fasta
Parabacteroides_distasonis	Lachnospira_sp003537285	0.3614	0.0649	TLL64_bin.18.fasta	TLL87_bin.53.fasta
Parabacteroides_distasonis	Agathobacter_rectale	-0.0881	0.6773	TLL04_bin.33.fasta	TLL87_bin.53.fasta
Parabacteroides_distasonis	Faecalibacterium_prausnitzii_J_CID_664	-0.2744	0.1858	TLL35_bin.66.fasta	TLL87_bin.53.fasta
Parabacteroides_distasonis	Bacteroides_ovatus	0.6216	0.003	TLL09_bin.26.fasta	TLL87_bin.53.fasta
Parabacteroides_distasonis	Anaerostipes_hadrus	-0.338	0.0969	TLL43_bin.39.fasta	TLL87_bin.53.fasta
Parabacteroides_distasonis	CAG-41_sp900066215	-0.0648	0.7632	TLL89_bin.92.fasta	TLL87_bin.53.fasta
Parabacteroides_distasonis	Gemmiger_formicilis	-0.4852	0.009	TLL106_bin.7.fasta	TLL87_bin.53.fasta
Parabacteroides_distasonis	NS_665	-0.0429	0.8312	TLL68_bin.41.fasta	TLL87_bin.53.fasta
Parabacteroides_distasonis	Agathobaculum_butyriciproducens	0.3281	0.1019	TLL73_bin.62.fasta	TLL87_bin.53.fasta
Parabacteroides_distasonis	Dorea_formicigenerans	-0.2696	0.1658	TLL82_bin.89.fasta	TLL87_bin.53.fasta
Parabacteroides_distasonis	Blautia_A_sp900066165	0.2319	0.2787	TLL95_bin.76.fasta	TLL87_bin.53.fasta
Parabacteroides_distasonis	Faecalibacterium_prausnitzii_E	-0.3162	0.0869	TLL96_bin.33.fasta	TLL87_bin.53.fasta
Parabacteroides_distasonis	Escherichia_flexneri	0.0686	0.7393	TLL96_bin.32.fasta	TLL87_bin.53.fasta
Parabacteroides_distasonis	Bacteroides_B_vulgatus	0.5958	0.002	TLL27_bin.76.fasta	TLL87_bin.53.fasta
Parabacteroides_distasonis	Faecalibacterium_prausnitzii_G	-0.2211	0.2827	TLL97_bin.11.fasta	TLL87_bin.53.fasta
Parabacteroides_distasonis	CAG-81_sp900066535	0.2776	0.1658	TLL90_bin.66.fasta	TLL87_bin.53.fasta
Parabacteroides_distasonis	Acetatifactor_sp900066565	-0.1001	0.6284	TLL23_bin.43.fasta	TLL87_bin.53.fasta
Parabacteroides_distasonis	Bacteroides_uniformis	0.6008	0.003	TLL47_bin.18.fasta	TLL87_bin.53.fasta
Parabacteroides_distasonis	Faecalibacterium_prausnitzii_K	-0.1849	0.3427	TLL07_bin.56.fasta	TLL87_bin.53.fasta
Parabacteroides_distasonis	Coprococcus_B_comes	-0.3755	0.0649	TLL91_bin.10.fasta	TLL87_bin.53.fasta
Parabacteroides_distasonis	Faecalibacterium_SGB_15345	-0.3648	0.0539	TLL90_bin.37.fasta	TLL87_bin.53.fasta
Parabacteroides_distasonis	Blautia_A_obeum	-0.2441	0.2098	TLL30_bin.87.fasta	TLL87_bin.53.fasta
Parabacteroides_distasonis	NS_643	0.0195	0.9201	TLL14_bin.43.fasta	TLL87_bin.53.fasta
Parabacteroides_distasonis	Dorea_formicigenerans_SGB_4575	0.1349	0.5694	TLL35_bin.77.fasta	TLL87_bin.53.fasta
Parabacteroides_distasonis	Collinsella_SGB_14425	-0.0987	0.6214	TLL72_bin.74.fasta	TLL87_bin.53.fasta
Parabacteroides_distasonis	Bacteroides_B_massiliensis	0.6655	0.001	TLL27_bin.51.fasta	TLL87_bin.53.fasta
Parabacteroides_distasonis	Bifidobacterium_adolescentis	-0.3472	0.0779	TLL74_bin.113.fasta	TLL87_bin.53.fasta
Parabacteroides_distasonis	Bifidobacterium_pseudocatenulatum	-0.38	0.046	TLL49_bin.59.fasta	TLL87_bin.53.fasta
Parabacteroides_distasonis	Bifidobacterium_catenulatum	-0.2969	0.1528	TLL38_bin.25.fasta	TLL87_bin.53.fasta
Parabacteroides_distasonis	Fusicatenibacter_saccharivorans	-0.2531	0.1958	TLL54_bin.14.fasta	TLL87_bin.53.fasta
Parabacteroides_distasonis	Eubacterium_I_ramulus	-0.2705	0.1798	TLL60_bin.40.fasta	TLL87_bin.53.fasta
Parabacteroides_distasonis	Faecalibacterium_SGB_15315	-0.3993	0.047	TLL11_bin.59.fasta	TLL87_bin.53.fasta
Parabacteroides_distasonis	Lachnospiraceae_SGB_4832	0.2023	0.3367	TLL26_bin.100.fasta	TLL87_bin.53.fasta
Parabacteroides_distasonis	Blautia_A_sp900066335	0.1023	0.6234	TLL02_bin.63.fasta	TLL87_bin.53.fasta
Parabacteroides_distasonis	NS_668	0.1227	0.5874	TLL07_bin.35.fasta	TLL87_bin.53.fasta
Parabacteroides_distasonis	Faecalibacterium_prausnitzii_J_CID_9	-0.2634	0.1978	TLL102_bin.121.fasta	TLL87_bin.53.fasta
Parabacteroides_distasonis	Blautia_A_massiliensis	0.1338	0.5225	TLL15_bin.16.fasta	TLL87_bin.53.fasta
Parabacteroides_distasonis	Faecalicatena_gnavus	0.3108	0.1199	TLL02_bin.78.fasta	TLL87_bin.53.fasta
Parabacteroides_distasonis	Collinsella_aerofaciens_E	-0.0427	0.8272	TLL57_bin.37.fasta	TLL87_bin.53.fasta
Parabacteroides_distasonis	Eubacterium_I_ramulus_A	0.2228	0.2927	TLL80_bin.32.fasta	TLL87_bin.53.fasta
Parabacteroides_distasonis	Faecalibacterium_SGB_15346	-0.2794	0.1688	TLL08_bin.14.fasta	TLL87_bin.53.fasta
Parabacteroides_distasonis	Gemmiger_SGB_15295_CID_7	-0.2251	0.2877	TLL61_bin.62.fasta	TLL87_bin.53.fasta
Parabacteroides_distasonis	NA_ERR1953522_bin.87	-0.1772	0.3776	TLL93_bin.77.fasta	TLL87_bin.53.fasta
Parabacteroides_distasonis	Bacteroides_coprocola_SGB_1891	0.5879	0.004	TLL53_bin.50.fasta	TLL87_bin.53.fasta
Parabacteroides_distasonis	NS_318	0.2714	0.2158	TLL56_bin.56.fasta	TLL87_bin.53.fasta
Parabacteroides_distasonis	Gemmiger_SGB_15299	-0.4242	0.026	TLL62_bin.40.fasta	TLL87_bin.53.fasta
Parabacteroides_distasonis	Blautia_A_sp900120195	0.0089	0.967	TLL103_bin.41.fasta	TLL87_bin.53.fasta
Parabacteroides_distasonis	Blautia_A_sp003471165_ERR1578675_bin.45	0.2595	0.2228	TLL34_bin.16.fasta	TLL87_bin.53.fasta
Parabacteroides_distasonis	Collinsella_sp002232035	0.0776	0.7283	TLL10_bin.21.fasta	TLL87_bin.53.fasta
Parabacteroides_distasonis	KLE1615_sp900066985	-0.4303	0.034	TLL84_bin.27.fasta	TLL87_bin.53.fasta
Parabacteroides_distasonis	Faecalibacterium_prausnitzii_H	-0.4466	0.015	TLL03_bin.1.fasta	TLL87_bin.53.fasta
Parabacteroides_distasonis	Flavonifractor_sp000508885	0.4623	0.025	TLL15_bin.50.fasta	TLL87_bin.53.fasta
Parabacteroides_distasonis	Blautia_A_wexlerae	0.2413	0.2448	TLL97_bin.80.fasta	TLL87_bin.53.fasta
Parabacteroides_distasonis	Clostridium_SGB_4780	-0.4154	0.023	TLL97_bin.22.fasta	TLL87_bin.53.fasta
Parabacteroides_distasonis	Agathobacter_faecis	-0.4346	0.022	TLL76_bin.87.fasta	TLL87_bin.53.fasta
Parabacteroides_distasonis	Faecalibacterium_prausnitzii_D	-0.4296	0.026	TLL105_bin.26.fasta	TLL87_bin.53.fasta
Parabacteroides_distasonis	NS_612	0.2069	0.3307	TLL10_bin.42.fasta	TLL87_bin.53.fasta
Parabacteroides_distasonis	Collinsella_sp900542825_SRR1197039_bin.26	-0.0039	0.983	TLL63_bin.60.fasta	TLL87_bin.53.fasta
Parabacteroides_distasonis	Eubacterium_E_hallii	-0.3223	0.1179	TLL26_bin.1.fasta	TLL87_bin.53.fasta
Parabacteroides_distasonis	Collinsella_aerofaciens_SGB_14631	-0.0603	0.7772	TLL07_bin.31.fasta	TLL87_bin.53.fasta
Parabacteroides_distasonis	Bacteroides_thetaiotaomicron	0.6022	0.002	TLL15_bin.24.fasta	TLL87_bin.53.fasta
Parabacteroides_distasonis	Alistipes_putredinis	0.3186	0.0969	TLL100_bin.80.fasta	TLL87_bin.53.fasta
Parabacteroides_distasonis	Collinsella_SGB_14400	-0.079	0.6733	TLL12_bin.19.fasta	TLL87_bin.53.fasta
Parabacteroides_distasonis	Collinsella_SGB_14507	-0.02	0.9231	TLL96_bin.12.fasta	TLL87_bin.53.fasta
Parabacteroides_distasonis	Blautia_SGB_4795	-0.0518	0.8312	TLL101_bin.55.fasta	TLL87_bin.53.fasta
Parabacteroides_distasonis	Eubacterium_E_hallii_A	0.0442	0.8392	TLL62_bin.17.fasta	TLL87_bin.53.fasta
Parabacteroides_distasonis	Bacteroides_xylanisolvens	0.6148	0.005	TLL72_bin.39.fasta	TLL87_bin.53.fasta
Parabacteroides_distasonis	Dorea_longicatena	-0.2632	0.1938	TLL97_bin.42.fasta	TLL87_bin.53.fasta
Parabacteroides_distasonis	Faecalibacterium_prausnitzii_C	-0.2328	0.2278	TLL06_bin.94.fasta	TLL87_bin.53.fasta
Eubacterium_I_ramulus	Eubacterium_E_hallii	0.333	0.0879	TLL26_bin.1.fasta	TLL60_bin.40.fasta
Eubacterium_I_ramulus	Blautia_SGB_4795	0.4534	0.042	TLL101_bin.55.fasta	TLL60_bin.40.fasta
Eubacterium_I_ramulus	Dorea_formicigenerans	0.1548	0.4635	TLL82_bin.89.fasta	TLL60_bin.40.fasta
Eubacterium_I_ramulus	Blautia_A_obeum	0.0046	0.988	TLL30_bin.87.fasta	TLL60_bin.40.fasta
Eubacterium_I_ramulus	Bifidobacterium_longum	-0.3042	0.1319	TLL98_bin.70.fasta	TLL60_bin.40.fasta
Eubacterium_I_ramulus	Blautia_A_sp900066165	0.4735	0.036	TLL95_bin.76.fasta	TLL60_bin.40.fasta
Eubacterium_I_ramulus	Blautia_A_sp900066335	0.1259	0.5295	TLL02_bin.63.fasta	TLL60_bin.40.fasta
Eubacterium_I_ramulus	Bacteroides_B_massiliensis	-0.022	0.9211	TLL27_bin.51.fasta	TLL60_bin.40.fasta
Eubacterium_I_ramulus	Agathobaculum_butyriciproducens	0.1696	0.4136	TLL73_bin.62.fasta	TLL60_bin.40.fasta
Eubacterium_I_ramulus	Eubacterium_E_hallii_A	0.2072	0.3107	TLL62_bin.17.fasta	TLL60_bin.40.fasta
Eubacterium_I_ramulus	Blautia_A_massiliensis	-0.0324	0.8731	TLL15_bin.16.fasta	TLL60_bin.40.fasta
Eubacterium_I_ramulus	Anaerostipes_hadrus	0.0986	0.6304	TLL43_bin.39.fasta	TLL60_bin.40.fasta
Eubacterium_I_ramulus	Agathobacter_rectale	-0.1746	0.3976	TLL04_bin.33.fasta	TLL60_bin.40.fasta
Eubacterium_I_ramulus	Blautia_A_sp900120195	0.2342	0.3217	TLL103_bin.41.fasta	TLL60_bin.40.fasta
Eubacterium_I_ramulus	Collinsella_sp002232035	-0.4193	0.043	TLL10_bin.21.fasta	TLL60_bin.40.fasta
Eubacterium_I_ramulus	Dorea_formicigenerans_SGB_4575	0.4899	0.033	TLL35_bin.77.fasta	TLL60_bin.40.fasta
Eubacterium_I_ramulus	Bifidobacterium_pseudocatenulatum	0.3999	0.036	TLL49_bin.59.fasta	TLL60_bin.40.fasta
Eubacterium_I_ramulus	Collinsella_SGB_14400	-0.3381	0.0969	TLL12_bin.19.fasta	TLL60_bin.40.fasta
Eubacterium_I_ramulus	Escherichia_flexneri	-0.0571	0.7772	TLL96_bin.32.fasta	TLL60_bin.40.fasta
Eubacterium_I_ramulus	Blautia_A_sp003471165_ERR1578675_bin.45	0.4237	0.034	TLL34_bin.16.fasta	TLL60_bin.40.fasta
Eubacterium_I_ramulus	Bifidobacterium_adolescentis	0.2073	0.3227	TLL74_bin.113.fasta	TLL60_bin.40.fasta
Eubacterium_I_ramulus	Coprococcus_B_comes	0.4099	0.047	TLL91_bin.10.fasta	TLL60_bin.40.fasta
Eubacterium_I_ramulus	Collinsella_sp900542825_SRR1197039_bin.26	-0.3942	0.05	TLL63_bin.60.fasta	TLL60_bin.40.fasta
Eubacterium_I_ramulus	Bacteroides_ovatus	0.0377	0.8691	TLL09_bin.26.fasta	TLL60_bin.40.fasta
Eubacterium_I_ramulus	Collinsella_SGB_14507	-0.3413	0.0909	TLL96_bin.12.fasta	TLL60_bin.40.fasta
Eubacterium_I_ramulus	CAG-41_sp900066215	-0.1697	0.4316	TLL89_bin.92.fasta	TLL60_bin.40.fasta
Eubacterium_I_ramulus	Dorea_longicatena	0.1107	0.5934	TLL97_bin.42.fasta	TLL60_bin.40.fasta
Eubacterium_I_ramulus	Bacteroides_B_vulgatus	-0.0059	0.982	TLL27_bin.76.fasta	TLL60_bin.40.fasta
Eubacterium_I_ramulus	Clostridium_SGB_4780	0.05	0.7992	TLL97_bin.22.fasta	TLL60_bin.40.fasta
Eubacterium_I_ramulus	Bacteroides_uniformis	-0.0069	0.978	TLL47_bin.18.fasta	TLL60_bin.40.fasta
Eubacterium_I_ramulus	CAG-81_sp900066535	-0.1454	0.4835	TLL90_bin.66.fasta	TLL60_bin.40.fasta
Eubacterium_I_ramulus	Collinsella_aerofaciens_SGB_14631	-0.3187	0.1119	TLL07_bin.31.fasta	TLL60_bin.40.fasta
Eubacterium_I_ramulus	Bifidobacterium_catenulatum	0.3727	0.0679	TLL38_bin.25.fasta	TLL60_bin.40.fasta
Eubacterium_I_ramulus	Bacteroides_thetaiotaomicron	0.1649	0.4216	TLL15_bin.24.fasta	TLL60_bin.40.fasta
Eubacterium_I_ramulus	Blautia_A_wexlerae	0.4849	0.02	TLL97_bin.80.fasta	TLL60_bin.40.fasta
Eubacterium_I_ramulus	Collinsella_aerofaciens_E	-0.5481	0.004	TLL57_bin.37.fasta	TLL60_bin.40.fasta
Eubacterium_I_ramulus	Bacteroides_coprocola_SGB_1891	0.118	0.5664	TLL53_bin.50.fasta	TLL60_bin.40.fasta
Eubacterium_I_ramulus	Acetatifactor_sp900066565	0.4814	0.008	TLL23_bin.43.fasta	TLL60_bin.40.fasta
Eubacterium_I_ramulus	Dorea_longicatena_B	0.3547	0.0859	TLL62_bin.65.fasta	TLL60_bin.40.fasta
Eubacterium_I_ramulus	Bacteroides_xylanisolvens	0.1535	0.4406	TLL72_bin.39.fasta	TLL60_bin.40.fasta
Eubacterium_I_ramulus	Alistipes_putredinis	-0.1575	0.4396	TLL100_bin.80.fasta	TLL60_bin.40.fasta
Eubacterium_I_ramulus	Collinsella_SGB_14425	-0.3482	0.0839	TLL72_bin.74.fasta	TLL60_bin.40.fasta
Eubacterium_I_ramulus	Agathobacter_faecis	0.1951	0.3487	TLL76_bin.87.fasta	TLL60_bin.40.fasta
Roseburia_intestinalis	NS_318	0.5748	0.01	TLL56_bin.56.fasta	TLL39_bin.61.fasta
Roseburia_intestinalis	Collinsella_aerofaciens_E	-0.3436	0.0889	TLL57_bin.37.fasta	TLL39_bin.61.fasta
Roseburia_intestinalis	Anaerostipes_hadrus	-0.3849	0.039	TLL43_bin.39.fasta	TLL39_bin.61.fasta
Roseburia_intestinalis	Faecalibacterium_SGB_15346	-0.1153	0.6174	TLL08_bin.14.fasta	TLL39_bin.61.fasta
Roseburia_intestinalis	Collinsella_sp900542825_SRR1197039_bin.26	-0.2321	0.2607	TLL63_bin.60.fasta	TLL39_bin.61.fasta
Roseburia_intestinalis	Eubacterium_E_hallii	-0.0474	0.7952	TLL26_bin.1.fasta	TLL39_bin.61.fasta
Roseburia_intestinalis	Bacteroides_B_vulgatus	0.3747	0.0589	TLL27_bin.76.fasta	TLL39_bin.61.fasta
Roseburia_intestinalis	Gemmiger_SGB_15295_CID_674	-0.1486	0.4595	TLL48_bin.100.fasta	TLL39_bin.61.fasta
Roseburia_intestinalis	Dorea_formicigenerans	-0.2286	0.2458	TLL82_bin.89.fasta	TLL39_bin.61.fasta
Roseburia_intestinalis	NS_330	0.3043	0.1868	TLL72_bin.89.fasta	TLL39_bin.61.fasta
Roseburia_intestinalis	Agathobacter_faecis	0.2665	0.1868	TLL76_bin.87.fasta	TLL39_bin.61.fasta
Roseburia_intestinalis	Blautia_A_sp900120195	0.3103	0.1479	TLL103_bin.41.fasta	TLL39_bin.61.fasta
Roseburia_intestinalis	Dorea_longicatena_B	-0.2984	0.1229	TLL62_bin.65.fasta	TLL39_bin.61.fasta
Roseburia_intestinalis	Acetatifactor_sp900066565	0.0781	0.6983	TLL23_bin.43.fasta	TLL39_bin.61.fasta
Roseburia_intestinalis	NS_643	0.163	0.4895	TLL14_bin.43.fasta	TLL39_bin.61.fasta
Roseburia_intestinalis	Dorea_longicatena	-0.3856	0.0579	TLL97_bin.42.fasta	TLL39_bin.61.fasta
Roseburia_intestinalis	Bacteroides_B_massiliensis	0.2137	0.3217	TLL27_bin.51.fasta	TLL39_bin.61.fasta
Roseburia_intestinalis	Flavonifractor_sp000508885	0.1903	0.3397	TLL15_bin.50.fasta	TLL39_bin.61.fasta
Roseburia_intestinalis	Parabacteroides_merdae	-0.0712	0.7223	TLL01_bin.36.fasta	TLL39_bin.61.fasta
Roseburia_intestinalis	Bacteroides_ovatus	0.3383	0.0819	TLL09_bin.26.fasta	TLL39_bin.61.fasta
Roseburia_intestinalis	Clostridium_SGB_4780	-0.2897	0.1489	TLL97_bin.22.fasta	TLL39_bin.61.fasta
Roseburia_intestinalis	Alistipes_putredinis	0.2302	0.2707	TLL100_bin.80.fasta	TLL39_bin.61.fasta
Roseburia_intestinalis	Bifidobacterium_adolescentis	-0.3237	0.1019	TLL74_bin.113.fasta	TLL39_bin.61.fasta
Roseburia_intestinalis	Blautia_A_sp003471165_ERR1578675_bin.45	0.4279	0.045	TLL34_bin.16.fasta	TLL39_bin.61.fasta
Roseburia_intestinalis	Blautia_A_massiliensis	-0.0726	0.7233	TLL15_bin.16.fasta	TLL39_bin.61.fasta
Roseburia_intestinalis	Faecalibacterium_SGB_15345	0.0428	0.8621	TLL90_bin.37.fasta	TLL39_bin.61.fasta
Roseburia_intestinalis	Bifidobacterium_pseudocatenulatum	-0.2702	0.1758	TLL49_bin.59.fasta	TLL39_bin.61.fasta
Roseburia_intestinalis	NS_665	-0.3256	0.0969	TLL68_bin.41.fasta	TLL39_bin.61.fasta
Roseburia_intestinalis	Gemmiger_formicilis	-0.2585	0.1998	TLL106_bin.7.fasta	TLL39_bin.61.fasta
Roseburia_intestinalis	NS_668	0.3608	0.0859	TLL07_bin.35.fasta	TLL39_bin.61.fasta
Roseburia_intestinalis	Faecalicatena_gnavus	0.4971	0.007	TLL02_bin.78.fasta	TLL39_bin.61.fasta
Roseburia_intestinalis	Blautia_A_sp900066335	0.2332	0.2458	TLL02_bin.63.fasta	TLL39_bin.61.fasta
Roseburia_intestinalis	Faecalibacterium_prausnitzii_E	-0.1581	0.4256	TLL96_bin.33.fasta	TLL39_bin.61.fasta
Roseburia_intestinalis	Collinsella_SGB_14400	-0.3313	0.1009	TLL12_bin.19.fasta	TLL39_bin.61.fasta
Roseburia_intestinalis	KLE1615_sp900066985	-0.2908	0.1548	TLL84_bin.27.fasta	TLL39_bin.61.fasta
Roseburia_intestinalis	Faecalibacterium_SGB_15315	-0.111	0.5894	TLL11_bin.59.fasta	TLL39_bin.61.fasta
Roseburia_intestinalis	Fusicatenibacter_saccharivorans	-0.213	0.2837	TLL54_bin.14.fasta	TLL39_bin.61.fasta
Roseburia_intestinalis	Escherichia_flexneri	0.2549	0.1918	TLL96_bin.32.fasta	TLL39_bin.61.fasta
Roseburia_intestinalis	Faecalibacterium_prausnitzii_J_CID_9	-0.06	0.7722	TLL102_bin.121.fasta	TLL39_bin.61.fasta
Roseburia_intestinalis	Coprococcus_B_comes	-0.0972	0.6244	TLL91_bin.10.fasta	TLL39_bin.61.fasta
Roseburia_intestinalis	Faecalibacterium_prausnitzii_J_CID_664	-0.0598	0.7602	TLL35_bin.66.fasta	TLL39_bin.61.fasta
Roseburia_intestinalis	Agathobacter_rectale	-0.2742	0.1628	TLL04_bin.33.fasta	TLL39_bin.61.fasta
Roseburia_intestinalis	Eubacterium_I_ramulus	0.0743	0.7243	TLL60_bin.40.fasta	TLL39_bin.61.fasta
Roseburia_intestinalis	Collinsella_SGB_14507	-0.3252	0.0979	TLL96_bin.12.fasta	TLL39_bin.61.fasta
Roseburia_intestinalis	Blautia_A_wexlerae	0.4462	0.032	TLL97_bin.80.fasta	TLL39_bin.61.fasta
Roseburia_intestinalis	Bacteroides_coprocola_SGB_1891	0.4741	0.02	TLL53_bin.50.fasta	TLL39_bin.61.fasta
Roseburia_intestinalis	Collinsella_SGB_14425	-0.3391	0.0849	TLL72_bin.74.fasta	TLL39_bin.61.fasta
Roseburia_intestinalis	Faecalibacterium_prausnitzii_K	-0.0417	0.8302	TLL07_bin.56.fasta	TLL39_bin.61.fasta
Roseburia_intestinalis	Eubacterium_E_hallii_A	-0.0442	0.8422	TLL62_bin.17.fasta	TLL39_bin.61.fasta
Roseburia_intestinalis	Gemmiger_SGB_15295_CID_7	-0.1961	0.3576	TLL61_bin.62.fasta	TLL39_bin.61.fasta
Roseburia_intestinalis	CAG-81_sp900066535	0.0706	0.7453	TLL90_bin.66.fasta	TLL39_bin.61.fasta
Roseburia_intestinalis	Blautia_A_sp900066165	0.3536	0.0979	TLL95_bin.76.fasta	TLL39_bin.61.fasta
Roseburia_intestinalis	Bacteroides_thetaiotaomicron	0.4021	0.041	TLL15_bin.24.fasta	TLL39_bin.61.fasta
Roseburia_intestinalis	NS_612	0.4288	0.0539	TLL10_bin.42.fasta	TLL39_bin.61.fasta
Roseburia_intestinalis	Dorea_formicigenerans_SGB_4575	0.3809	0.0719	TLL35_bin.77.fasta	TLL39_bin.61.fasta
Roseburia_intestinalis	Bacteroides_xylanisolvens	0.3964	0.05	TLL72_bin.39.fasta	TLL39_bin.61.fasta
Roseburia_intestinalis	Lachnospiraceae_SGB_4832	0.4417	0.041	TLL26_bin.100.fasta	TLL39_bin.61.fasta
Roseburia_intestinalis	Eubacterium_I_ramulus_A	0.6017	0.002	TLL80_bin.32.fasta	TLL39_bin.61.fasta
Roseburia_intestinalis	Lachnospira_sp003537285	0.1288	0.4995	TLL64_bin.18.fasta	TLL39_bin.61.fasta
Roseburia_intestinalis	Gemmiger_SGB_15299	-0.1817	0.3447	TLL62_bin.40.fasta	TLL39_bin.61.fasta
Roseburia_intestinalis	Blautia_A_obeum	-0.0613	0.7502	TLL30_bin.87.fasta	TLL39_bin.61.fasta
Roseburia_intestinalis	Gemmiger_sp003476825	-0.081	0.6993	TLL31_bin.94.fasta	TLL39_bin.61.fasta
Roseburia_intestinalis	Faecalibacterium_prausnitzii_C	-0.1101	0.5814	TLL06_bin.94.fasta	TLL39_bin.61.fasta
Roseburia_intestinalis	Collinsella_sp002232035	-0.2659	0.2018	TLL10_bin.21.fasta	TLL39_bin.61.fasta
Roseburia_intestinalis	Parabacteroides_distasonis	0.3045	0.1129	TLL87_bin.53.fasta	TLL39_bin.61.fasta
Roseburia_intestinalis	Faecalibacterium_prausnitzii_D	-0.0779	0.7223	TLL105_bin.26.fasta	TLL39_bin.61.fasta
Roseburia_intestinalis	CAG-41_sp900066215	-0.2097	0.2837	TLL89_bin.92.fasta	TLL39_bin.61.fasta
Roseburia_intestinalis	Faecalibacterium_prausnitzii_G	-0.0371	0.8472	TLL97_bin.11.fasta	TLL39_bin.61.fasta
Roseburia_intestinalis	Bifidobacterium_longum	0.197	0.3447	TLL98_bin.70.fasta	TLL39_bin.61.fasta
Roseburia_intestinalis	Bifidobacterium_catenulatum	-0.181	0.3566	TLL38_bin.25.fasta	TLL39_bin.61.fasta
Roseburia_intestinalis	Blautia_SGB_4795	0.4056	0.0669	TLL101_bin.55.fasta	TLL39_bin.61.fasta
Roseburia_intestinalis	NA_ERR1953522_bin.87	-0.4394	0.019	TLL93_bin.77.fasta	TLL39_bin.61.fasta
Roseburia_intestinalis	Collinsella_aerofaciens_SGB_14631	-0.3318	0.0829	TLL07_bin.31.fasta	TLL39_bin.61.fasta
Roseburia_intestinalis	Faecalibacterium_prausnitzii_H	0.0717	0.7263	TLL03_bin.1.fasta	TLL39_bin.61.fasta
Roseburia_intestinalis	Agathobaculum_butyriciproducens	0.2118	0.2867	TLL73_bin.62.fasta	TLL39_bin.61.fasta
Roseburia_intestinalis	Bacteroides_uniformis	0.211	0.2907	TLL47_bin.18.fasta	TLL39_bin.61.fasta
Faecalibacterium_SGB_15346	Coprococcus_B_comes	0.1055	0.6024	TLL91_bin.10.fasta	TLL08_bin.14.fasta
Faecalibacterium_SGB_15346	CAG-81_sp900066535	-0.1287	0.5574	TLL90_bin.66.fasta	TLL08_bin.14.fasta
Faecalibacterium_SGB_15346	Faecalibacterium_prausnitzii_K	0.574	0.002	TLL07_bin.56.fasta	TLL08_bin.14.fasta
Faecalibacterium_SGB_15346	Faecalibacterium_SGB_15345	0.7808	0.001	TLL90_bin.37.fasta	TLL08_bin.14.fasta
Faecalibacterium_SGB_15346	Bifidobacterium_catenulatum	0.0732	0.7103	TLL38_bin.25.fasta	TLL08_bin.14.fasta
Faecalibacterium_SGB_15346	Blautia_A_sp900120195	-0.6599	0.001	TLL103_bin.41.fasta	TLL08_bin.14.fasta
Faecalibacterium_SGB_15346	Bacteroides_coprocola_SGB_1891	-0.5324	0.003	TLL53_bin.50.fasta	TLL08_bin.14.fasta
Faecalibacterium_SGB_15346	Agathobacter_faecis	0.3743	0.048	TLL76_bin.87.fasta	TLL08_bin.14.fasta
Faecalibacterium_SGB_15346	Faecalibacterium_prausnitzii_G	0.5664	0.003	TLL97_bin.11.fasta	TLL08_bin.14.fasta
Faecalibacterium_SGB_15346	Collinsella_sp900542825_SRR1197039_bin.26	0.2873	0.1479	TLL63_bin.60.fasta	TLL08_bin.14.fasta
Faecalibacterium_SGB_15346	Bacteroides_B_vulgatus	-0.3134	0.1129	TLL27_bin.76.fasta	TLL08_bin.14.fasta
Faecalibacterium_SGB_15346	Faecalibacterium_prausnitzii_H	0.6241	0.003	TLL03_bin.1.fasta	TLL08_bin.14.fasta
Faecalibacterium_SGB_15346	Faecalibacterium_prausnitzii_E	0.4206	0.035	TLL96_bin.33.fasta	TLL08_bin.14.fasta
Faecalibacterium_SGB_15346	Faecalibacterium_prausnitzii_D	0.7193	0.001	TLL105_bin.26.fasta	TLL08_bin.14.fasta
Faecalibacterium_SGB_15346	Escherichia_flexneri	-0.2171	0.2517	TLL96_bin.32.fasta	TLL08_bin.14.fasta
Faecalibacterium_SGB_15346	Eubacterium_E_hallii_A	-0.1799	0.3726	TLL62_bin.17.fasta	TLL08_bin.14.fasta
Faecalibacterium_SGB_15346	Dorea_longicatena_B	-0.0012	0.994	TLL62_bin.65.fasta	TLL08_bin.14.fasta
Faecalibacterium_SGB_15346	Collinsella_aerofaciens_SGB_14631	0.2674	0.1868	TLL07_bin.31.fasta	TLL08_bin.14.fasta
Faecalibacterium_SGB_15346	Bifidobacterium_longum	0.322	0.0839	TLL98_bin.70.fasta	TLL08_bin.14.fasta
Faecalibacterium_SGB_15346	Eubacterium_E_hallii	-0.1226	0.5455	TLL26_bin.1.fasta	TLL08_bin.14.fasta
Faecalibacterium_SGB_15346	Agathobacter_rectale	0.2681	0.1808	TLL04_bin.33.fasta	TLL08_bin.14.fasta
Faecalibacterium_SGB_15346	Bacteroides_uniformis	-0.2171	0.2767	TLL47_bin.18.fasta	TLL08_bin.14.fasta
Faecalibacterium_SGB_15346	CAG-41_sp900066215	-0.0876	0.6903	TLL89_bin.92.fasta	TLL08_bin.14.fasta
Faecalibacterium_SGB_15346	Blautia_A_obeum	-0.3199	0.0939	TLL30_bin.87.fasta	TLL08_bin.14.fasta
Faecalibacterium_SGB_15346	Bacteroides_B_massiliensis	-0.3403	0.0939	TLL27_bin.51.fasta	TLL08_bin.14.fasta
Faecalibacterium_SGB_15346	Blautia_A_sp900066165	-0.7232	0.002	TLL95_bin.76.fasta	TLL08_bin.14.fasta
Faecalibacterium_SGB_15346	Bacteroides_ovatus	-0.2444	0.2118	TLL09_bin.26.fasta	TLL08_bin.14.fasta
Faecalibacterium_SGB_15346	Eubacterium_I_ramulus_A	-0.2228	0.2687	TLL80_bin.32.fasta	TLL08_bin.14.fasta
Faecalibacterium_SGB_15346	Collinsella_SGB_14425	0.0305	0.8981	TLL72_bin.74.fasta	TLL08_bin.14.fasta
Faecalibacterium_SGB_15346	Dorea_longicatena	0.1506	0.4785	TLL97_bin.42.fasta	TLL08_bin.14.fasta
Faecalibacterium_SGB_15346	Faecalibacterium_prausnitzii_J_CID_664	0.6815	0.001	TLL35_bin.66.fasta	TLL08_bin.14.fasta
Faecalibacterium_SGB_15346	Collinsella_sp002232035	0.2496	0.2068	TLL10_bin.21.fasta	TLL08_bin.14.fasta
Faecalibacterium_SGB_15346	Blautia_SGB_4795	-0.5608	0.009	TLL101_bin.55.fasta	TLL08_bin.14.fasta
Faecalibacterium_SGB_15346	Blautia_A_sp900066335	0.0435	0.8402	TLL02_bin.63.fasta	TLL08_bin.14.fasta
Faecalibacterium_SGB_15346	Faecalibacterium_prausnitzii_C	0.7524	0.001	TLL06_bin.94.fasta	TLL08_bin.14.fasta
Faecalibacterium_SGB_15346	Collinsella_SGB_14507	0.1991	0.3177	TLL96_bin.12.fasta	TLL08_bin.14.fasta
Faecalibacterium_SGB_15346	Alistipes_putredinis	-0.0352	0.8761	TLL100_bin.80.fasta	TLL08_bin.14.fasta
Faecalibacterium_SGB_15346	Collinsella_aerofaciens_E	0.2459	0.2108	TLL57_bin.37.fasta	TLL08_bin.14.fasta
Faecalibacterium_SGB_15346	Eubacterium_I_ramulus	-0.4265	0.027	TLL60_bin.40.fasta	TLL08_bin.14.fasta
Faecalibacterium_SGB_15346	Blautia_A_sp003471165_ERR1578675_bin.45	-0.7548	0.001	TLL34_bin.16.fasta	TLL08_bin.14.fasta
Faecalibacterium_SGB_15346	Bifidobacterium_adolescentis	0.1965	0.3407	TLL74_bin.113.fasta	TLL08_bin.14.fasta
Faecalibacterium_SGB_15346	Agathobaculum_butyriciproducens	-0.4448	0.019	TLL73_bin.62.fasta	TLL08_bin.14.fasta
Faecalibacterium_SGB_15346	Bacteroides_thetaiotaomicron	-0.3895	0.046	TLL15_bin.24.fasta	TLL08_bin.14.fasta
Faecalibacterium_SGB_15346	Blautia_A_massiliensis	-0.0013	0.991	TLL15_bin.16.fasta	TLL08_bin.14.fasta
Faecalibacterium_SGB_15346	Faecalibacterium_SGB_15315	0.5367	0.007	TLL11_bin.59.fasta	TLL08_bin.14.fasta
Faecalibacterium_SGB_15346	Acetatifactor_sp900066565	-0.2961	0.1389	TLL23_bin.43.fasta	TLL08_bin.14.fasta
Faecalibacterium_SGB_15346	Blautia_A_wexlerae	-0.6364	0.001	TLL97_bin.80.fasta	TLL08_bin.14.fasta
Faecalibacterium_SGB_15346	Dorea_formicigenerans	-0.1453	0.4835	TLL82_bin.89.fasta	TLL08_bin.14.fasta
Faecalibacterium_SGB_15346	Anaerostipes_hadrus	0.1613	0.4166	TLL43_bin.39.fasta	TLL08_bin.14.fasta
Faecalibacterium_SGB_15346	Dorea_formicigenerans_SGB_4575	-0.6052	0.006	TLL35_bin.77.fasta	TLL08_bin.14.fasta
Faecalibacterium_SGB_15346	Bacteroides_xylanisolvens	-0.3445	0.0969	TLL72_bin.39.fasta	TLL08_bin.14.fasta
Faecalibacterium_SGB_15346	Faecalibacterium_prausnitzii_J_CID_9	0.6637	0.003	TLL102_bin.121.fasta	TLL08_bin.14.fasta
Faecalibacterium_SGB_15346	Clostridium_SGB_4780	0.1206	0.5465	TLL97_bin.22.fasta	TLL08_bin.14.fasta
Faecalibacterium_SGB_15346	Bifidobacterium_pseudocatenulatum	0.2925	0.1429	TLL49_bin.59.fasta	TLL08_bin.14.fasta
Faecalibacterium_SGB_15346	Collinsella_SGB_14400	0.1425	0.5125	TLL12_bin.19.fasta	TLL08_bin.14.fasta
Collinsella_aerofaciens_E	Blautia_A_sp900120195	-0.1997	0.3526	TLL103_bin.41.fasta	TLL57_bin.37.fasta
Collinsella_aerofaciens_E	Bacteroides_B_massiliensis	-0.1956	0.3207	TLL27_bin.51.fasta	TLL57_bin.37.fasta
Collinsella_aerofaciens_E	Alistipes_putredinis	-0.0061	0.973	TLL100_bin.80.fasta	TLL57_bin.37.fasta
Collinsella_aerofaciens_E	Blautia_A_sp900066335	-0.0843	0.6723	TLL02_bin.63.fasta	TLL57_bin.37.fasta
Collinsella_aerofaciens_E	Bacteroides_xylanisolvens	-0.4768	0.011	TLL72_bin.39.fasta	TLL57_bin.37.fasta
Collinsella_aerofaciens_E	Blautia_A_sp003471165_ERR1578675_bin.45	-0.4555	0.023	TLL34_bin.16.fasta	TLL57_bin.37.fasta
Collinsella_aerofaciens_E	CAG-41_sp900066215	0.3775	0.0719	TLL89_bin.92.fasta	TLL57_bin.37.fasta
Collinsella_aerofaciens_E	Bacteroides_uniformis	-0.2642	0.1838	TLL47_bin.18.fasta	TLL57_bin.37.fasta
Collinsella_aerofaciens_E	Agathobacter_faecis	-0.1873	0.3427	TLL76_bin.87.fasta	TLL57_bin.37.fasta
Collinsella_aerofaciens_E	Blautia_A_sp900066165	-0.4695	0.031	TLL95_bin.76.fasta	TLL57_bin.37.fasta
Collinsella_aerofaciens_E	Blautia_A_wexlerae	-0.4702	0.021	TLL97_bin.80.fasta	TLL57_bin.37.fasta
Collinsella_aerofaciens_E	Bacteroides_thetaiotaomicron	-0.4842	0.02	TLL15_bin.24.fasta	TLL57_bin.37.fasta
Collinsella_aerofaciens_E	Agathobacter_rectale	-0.0582	0.7882	TLL04_bin.33.fasta	TLL57_bin.37.fasta
Collinsella_aerofaciens_E	Blautia_A_obeum	0.3329	0.0949	TLL30_bin.87.fasta	TLL57_bin.37.fasta
Collinsella_aerofaciens_E	Acetatifactor_sp900066565	-0.3176	0.1049	TLL23_bin.43.fasta	TLL57_bin.37.fasta
Collinsella_aerofaciens_E	Blautia_A_massiliensis	-0.0238	0.8991	TLL15_bin.16.fasta	TLL57_bin.37.fasta
Collinsella_aerofaciens_E	Clostridium_SGB_4780	0.1914	0.3287	TLL97_bin.22.fasta	TLL57_bin.37.fasta
Collinsella_aerofaciens_E	Bifidobacterium_longum	-0.1961	0.3147	TLL98_bin.70.fasta	TLL57_bin.37.fasta
Collinsella_aerofaciens_E	Bacteroides_B_vulgatus	-0.3792	0.048	TLL27_bin.76.fasta	TLL57_bin.37.fasta
Collinsella_aerofaciens_E	Bifidobacterium_pseudocatenulatum	-0.3283	0.0949	TLL49_bin.59.fasta	TLL57_bin.37.fasta
Collinsella_aerofaciens_E	Blautia_SGB_4795	-0.5095	0.014	TLL101_bin.55.fasta	TLL57_bin.37.fasta
Collinsella_aerofaciens_E	CAG-81_sp900066535	-0.102	0.6134	TLL90_bin.66.fasta	TLL57_bin.37.fasta
Collinsella_aerofaciens_E	Bacteroides_ovatus	-0.4393	0.022	TLL09_bin.26.fasta	TLL57_bin.37.fasta
Collinsella_aerofaciens_E	Bacteroides_coprocola_SGB_1891	-0.4516	0.02	TLL53_bin.50.fasta	TLL57_bin.37.fasta
Collinsella_aerofaciens_E	Bifidobacterium_adolescentis	-0.0473	0.8312	TLL74_bin.113.fasta	TLL57_bin.37.fasta
Collinsella_aerofaciens_E	Agathobaculum_butyriciproducens	-0.3567	0.0919	TLL73_bin.62.fasta	TLL57_bin.37.fasta
Collinsella_aerofaciens_E	Bifidobacterium_catenulatum	-0.3904	0.0529	TLL38_bin.25.fasta	TLL57_bin.37.fasta
Collinsella_aerofaciens_E	Anaerostipes_hadrus	0.0779	0.7043	TLL43_bin.39.fasta	TLL57_bin.37.fasta
Faecalibacterium_SGB_15315	Agathobacter_faecis	0.4706	0.016	TLL76_bin.87.fasta	TLL11_bin.59.fasta
Faecalibacterium_SGB_15315	Bacteroides_ovatus	-0.1636	0.4136	TLL09_bin.26.fasta	TLL11_bin.59.fasta
Faecalibacterium_SGB_15315	Dorea_longicatena_B	0.2488	0.2008	TLL62_bin.65.fasta	TLL11_bin.59.fasta
Faecalibacterium_SGB_15315	Faecalibacterium_prausnitzii_G	0.8631	0.001	TLL97_bin.11.fasta	TLL11_bin.59.fasta
Faecalibacterium_SGB_15315	Agathobaculum_butyriciproducens	-0.3045	0.1359	TLL73_bin.62.fasta	TLL11_bin.59.fasta
Faecalibacterium_SGB_15315	Escherichia_flexneri	-0.2259	0.2388	TLL96_bin.32.fasta	TLL11_bin.59.fasta
Faecalibacterium_SGB_15315	Bifidobacterium_catenulatum	0.2951	0.1459	TLL38_bin.25.fasta	TLL11_bin.59.fasta
Faecalibacterium_SGB_15315	Coprococcus_B_comes	-0.032	0.8711	TLL91_bin.10.fasta	TLL11_bin.59.fasta
Faecalibacterium_SGB_15315	Blautia_A_obeum	-0.2839	0.1369	TLL30_bin.87.fasta	TLL11_bin.59.fasta
Faecalibacterium_SGB_15315	Eubacterium_E_hallii_A	-0.2148	0.2767	TLL62_bin.17.fasta	TLL11_bin.59.fasta
Faecalibacterium_SGB_15315	Bacteroides_B_vulgatus	-0.2355	0.2398	TLL27_bin.76.fasta	TLL11_bin.59.fasta
Faecalibacterium_SGB_15315	Blautia_A_sp900120195	-0.4868	0.021	TLL103_bin.41.fasta	TLL11_bin.59.fasta
Faecalibacterium_SGB_15315	Bacteroides_thetaiotaomicron	-0.4755	0.014	TLL15_bin.24.fasta	TLL11_bin.59.fasta
Faecalibacterium_SGB_15315	Collinsella_aerofaciens_SGB_14631	0.2406	0.2108	TLL07_bin.31.fasta	TLL11_bin.59.fasta
Faecalibacterium_SGB_15315	Faecalibacterium_prausnitzii_D	0.5813	0.004	TLL105_bin.26.fasta	TLL11_bin.59.fasta
Faecalibacterium_SGB_15315	CAG-81_sp900066535	0.0729	0.7163	TLL90_bin.66.fasta	TLL11_bin.59.fasta
Faecalibacterium_SGB_15315	Anaerostipes_hadrus	0.3831	0.0509	TLL43_bin.39.fasta	TLL11_bin.59.fasta
Faecalibacterium_SGB_15315	Dorea_longicatena	0.1261	0.5355	TLL97_bin.42.fasta	TLL11_bin.59.fasta
Faecalibacterium_SGB_15315	Blautia_A_wexlerae	-0.3862	0.0549	TLL97_bin.80.fasta	TLL11_bin.59.fasta
Faecalibacterium_SGB_15315	Faecalibacterium_prausnitzii_J_CID_664	0.6444	0.002	TLL35_bin.66.fasta	TLL11_bin.59.fasta
Faecalibacterium_SGB_15315	Dorea_formicigenerans	-0.2166	0.2907	TLL82_bin.89.fasta	TLL11_bin.59.fasta
Faecalibacterium_SGB_15315	Faecalibacterium_prausnitzii_E	0.3024	0.1239	TLL96_bin.33.fasta	TLL11_bin.59.fasta
Faecalibacterium_SGB_15315	Collinsella_sp002232035	0.1673	0.4046	TLL10_bin.21.fasta	TLL11_bin.59.fasta
Faecalibacterium_SGB_15315	Bacteroides_B_massiliensis	-0.3241	0.0949	TLL27_bin.51.fasta	TLL11_bin.59.fasta
Faecalibacterium_SGB_15315	Blautia_A_sp900066335	0.0773	0.7163	TLL02_bin.63.fasta	TLL11_bin.59.fasta
Faecalibacterium_SGB_15315	Blautia_A_sp900066165	-0.5715	0.011	TLL95_bin.76.fasta	TLL11_bin.59.fasta
Faecalibacterium_SGB_15315	Faecalibacterium_prausnitzii_H	0.648	0.002	TLL03_bin.1.fasta	TLL11_bin.59.fasta
Faecalibacterium_SGB_15315	CAG-41_sp900066215	-0.0429	0.8312	TLL89_bin.92.fasta	TLL11_bin.59.fasta
Faecalibacterium_SGB_15315	Eubacterium_E_hallii	-0.0556	0.7932	TLL26_bin.1.fasta	TLL11_bin.59.fasta
Faecalibacterium_SGB_15315	Faecalibacterium_prausnitzii_K	0.4325	0.022	TLL07_bin.56.fasta	TLL11_bin.59.fasta
Faecalibacterium_SGB_15315	Collinsella_SGB_14425	0.0952	0.6494	TLL72_bin.74.fasta	TLL11_bin.59.fasta
Faecalibacterium_SGB_15315	Collinsella_SGB_14400	0.0902	0.6563	TLL12_bin.19.fasta	TLL11_bin.59.fasta
Faecalibacterium_SGB_15315	Dorea_formicigenerans_SGB_4575	-0.3772	0.0919	TLL35_bin.77.fasta	TLL11_bin.59.fasta
Faecalibacterium_SGB_15315	Eubacterium_I_ramulus	-0.0514	0.7952	TLL60_bin.40.fasta	TLL11_bin.59.fasta
Faecalibacterium_SGB_15315	Acetatifactor_sp900066565	-0.0018	0.991	TLL23_bin.43.fasta	TLL11_bin.59.fasta
Faecalibacterium_SGB_15315	Blautia_A_massiliensis	-0.4207	0.038	TLL15_bin.16.fasta	TLL11_bin.59.fasta
Faecalibacterium_SGB_15315	Alistipes_putredinis	-0.3658	0.0709	TLL100_bin.80.fasta	TLL11_bin.59.fasta
Faecalibacterium_SGB_15315	Bifidobacterium_pseudocatenulatum	0.4126	0.025	TLL49_bin.59.fasta	TLL11_bin.59.fasta
Faecalibacterium_SGB_15315	Faecalibacterium_prausnitzii_J_CID_9	0.6652	0.001	TLL102_bin.121.fasta	TLL11_bin.59.fasta
Faecalibacterium_SGB_15315	Faecalibacterium_prausnitzii_C	0.3982	0.045	TLL06_bin.94.fasta	TLL11_bin.59.fasta
Faecalibacterium_SGB_15315	Bacteroides_coprocola_SGB_1891	-0.3601	0.0659	TLL53_bin.50.fasta	TLL11_bin.59.fasta
Faecalibacterium_SGB_15315	Bacteroides_uniformis	-0.3427	0.1019	TLL47_bin.18.fasta	TLL11_bin.59.fasta
Faecalibacterium_SGB_15315	Eubacterium_I_ramulus_A	-0.187	0.3966	TLL80_bin.32.fasta	TLL11_bin.59.fasta
Faecalibacterium_SGB_15315	Collinsella_SGB_14507	0.1475	0.4645	TLL96_bin.12.fasta	TLL11_bin.59.fasta
Faecalibacterium_SGB_15315	Collinsella_aerofaciens_E	0.0735	0.7073	TLL57_bin.37.fasta	TLL11_bin.59.fasta
Faecalibacterium_SGB_15315	Bacteroides_xylanisolvens	-0.293	0.1558	TLL72_bin.39.fasta	TLL11_bin.59.fasta
Faecalibacterium_SGB_15315	Agathobacter_rectale	-0.011	0.966	TLL04_bin.33.fasta	TLL11_bin.59.fasta
Faecalibacterium_SGB_15315	Blautia_SGB_4795	-0.3431	0.1089	TLL101_bin.55.fasta	TLL11_bin.59.fasta
Faecalibacterium_SGB_15315	Bifidobacterium_longum	0.0888	0.6114	TLL98_bin.70.fasta	TLL11_bin.59.fasta
Faecalibacterium_SGB_15315	Bifidobacterium_adolescentis	0.2267	0.2737	TLL74_bin.113.fasta	TLL11_bin.59.fasta
Faecalibacterium_SGB_15315	Collinsella_sp900542825_SRR1197039_bin.26	0.1561	0.4515	TLL63_bin.60.fasta	TLL11_bin.59.fasta
Faecalibacterium_SGB_15315	Blautia_A_sp003471165_ERR1578675_bin.45	-0.4574	0.021	TLL34_bin.16.fasta	TLL11_bin.59.fasta
Faecalibacterium_SGB_15315	Clostridium_SGB_4780	-0.0839	0.6533	TLL97_bin.22.fasta	TLL11_bin.59.fasta
Anaerostipes_hadrus	Agathobacter_rectale	-0.173	0.4076	TLL04_bin.33.fasta	TLL43_bin.39.fasta
Anaerostipes_hadrus	Alistipes_putredinis	-0.2199	0.2727	TLL100_bin.80.fasta	TLL43_bin.39.fasta
Anaerostipes_hadrus	Acetatifactor_sp900066565	0.2206	0.2577	TLL23_bin.43.fasta	TLL43_bin.39.fasta
Anaerostipes_hadrus	Agathobaculum_butyriciproducens	-0.2644	0.2038	TLL73_bin.62.fasta	TLL43_bin.39.fasta
Anaerostipes_hadrus	Agathobacter_faecis	0.1792	0.3666	TLL76_bin.87.fasta	TLL43_bin.39.fasta
Collinsella_SGB_14425	Blautia_A_sp900120195	-0.1368	0.5155	TLL103_bin.41.fasta	TLL72_bin.74.fasta
Collinsella_SGB_14425	Bacteroides_coprocola_SGB_1891	-0.3431	0.0939	TLL53_bin.50.fasta	TLL72_bin.74.fasta
Collinsella_SGB_14425	Blautia_SGB_4795	-0.4809	0.018	TLL101_bin.55.fasta	TLL72_bin.74.fasta
Collinsella_SGB_14425	Bacteroides_thetaiotaomicron	-0.5052	0.007	TLL15_bin.24.fasta	TLL72_bin.74.fasta
Collinsella_SGB_14425	Agathobacter_faecis	-0.2561	0.1988	TLL76_bin.87.fasta	TLL72_bin.74.fasta
Collinsella_SGB_14425	Bacteroides_ovatus	-0.4732	0.017	TLL09_bin.26.fasta	TLL72_bin.74.fasta
Collinsella_SGB_14425	Bifidobacterium_longum	-0.0819	0.6773	TLL98_bin.70.fasta	TLL72_bin.74.fasta
Collinsella_SGB_14425	CAG-81_sp900066535	-0.2497	0.2268	TLL90_bin.66.fasta	TLL72_bin.74.fasta
Collinsella_SGB_14425	Blautia_A_obeum	0.1446	0.4825	TLL30_bin.87.fasta	TLL72_bin.74.fasta
Collinsella_SGB_14425	Blautia_A_sp003471165_ERR1578675_bin.45	-0.2842	0.1608	TLL34_bin.16.fasta	TLL72_bin.74.fasta
Collinsella_SGB_14425	Bifidobacterium_pseudocatenulatum	-0.1997	0.3127	TLL49_bin.59.fasta	TLL72_bin.74.fasta
Collinsella_SGB_14425	Agathobaculum_butyriciproducens	-0.3171	0.1149	TLL73_bin.62.fasta	TLL72_bin.74.fasta
Collinsella_SGB_14425	Bacteroides_uniformis	-0.3325	0.1069	TLL47_bin.18.fasta	TLL72_bin.74.fasta
Collinsella_SGB_14425	Blautia_A_wexlerae	-0.2822	0.1838	TLL97_bin.80.fasta	TLL72_bin.74.fasta
Collinsella_SGB_14425	Bacteroides_xylanisolvens	-0.4587	0.012	TLL72_bin.39.fasta	TLL72_bin.74.fasta
Collinsella_SGB_14425	Bifidobacterium_catenulatum	-0.195	0.3516	TLL38_bin.25.fasta	TLL72_bin.74.fasta
Collinsella_SGB_14425	Blautia_A_sp900066335	-0.0634	0.7802	TLL02_bin.63.fasta	TLL72_bin.74.fasta
Collinsella_SGB_14425	Collinsella_aerofaciens_E	0.7362	0.001	TLL57_bin.37.fasta	TLL72_bin.74.fasta
Collinsella_SGB_14425	CAG-41_sp900066215	0.5413	0.011	TLL89_bin.92.fasta	TLL72_bin.74.fasta
Collinsella_SGB_14425	Anaerostipes_hadrus	0.0024	0.997	TLL43_bin.39.fasta	TLL72_bin.74.fasta
Collinsella_SGB_14425	Collinsella_SGB_14400	0.8757	0.001	TLL12_bin.19.fasta	TLL72_bin.74.fasta
Collinsella_SGB_14425	Bacteroides_B_vulgatus	-0.4139	0.03	TLL27_bin.76.fasta	TLL72_bin.74.fasta
Collinsella_SGB_14425	Agathobacter_rectale	-0.201	0.3197	TLL04_bin.33.fasta	TLL72_bin.74.fasta
Collinsella_SGB_14425	Clostridium_SGB_4780	0.1499	0.4466	TLL97_bin.22.fasta	TLL72_bin.74.fasta
Collinsella_SGB_14425	Collinsella_aerofaciens_SGB_14631	0.9146	0.001	TLL07_bin.31.fasta	TLL72_bin.74.fasta
Collinsella_SGB_14425	Acetatifactor_sp900066565	-0.2203	0.2737	TLL23_bin.43.fasta	TLL72_bin.74.fasta
Collinsella_SGB_14425	Alistipes_putredinis	-0.2745	0.1618	TLL100_bin.80.fasta	TLL72_bin.74.fasta
Collinsella_SGB_14425	Blautia_A_sp900066165	-0.3388	0.1299	TLL95_bin.76.fasta	TLL72_bin.74.fasta
Collinsella_SGB_14425	Blautia_A_massiliensis	0.0575	0.8042	TLL15_bin.16.fasta	TLL72_bin.74.fasta
Collinsella_SGB_14425	Bifidobacterium_adolescentis	0.0945	0.6404	TLL74_bin.113.fasta	TLL72_bin.74.fasta
Collinsella_SGB_14425	Bacteroides_B_massiliensis	-0.2832	0.1588	TLL27_bin.51.fasta	TLL72_bin.74.fasta
Bacteroides_xylanisolvens	Alistipes_putredinis	0.4174	0.039	TLL100_bin.80.fasta	TLL72_bin.39.fasta
Bacteroides_xylanisolvens	Agathobacter_faecis	-0.1455	0.4745	TLL76_bin.87.fasta	TLL72_bin.39.fasta
Bacteroides_xylanisolvens	Agathobacter_rectale	0.0255	0.9121	TLL04_bin.33.fasta	TLL72_bin.39.fasta
Bacteroides_xylanisolvens	Bacteroides_coprocola_SGB_1891	0.8443	0.001	TLL53_bin.50.fasta	TLL72_bin.39.fasta
Bacteroides_xylanisolvens	Bacteroides_B_vulgatus	0.9319	0.001	TLL27_bin.76.fasta	TLL72_bin.39.fasta
Bacteroides_xylanisolvens	Bacteroides_ovatus	0.9146	0.001	TLL09_bin.26.fasta	TLL72_bin.39.fasta
Bacteroides_xylanisolvens	Bacteroides_thetaiotaomicron	0.922	0.001	TLL15_bin.24.fasta	TLL72_bin.39.fasta
Bacteroides_xylanisolvens	Agathobaculum_butyriciproducens	0.5913	0.003	TLL73_bin.62.fasta	TLL72_bin.39.fasta
Bacteroides_xylanisolvens	Anaerostipes_hadrus	-0.1653	0.4406	TLL43_bin.39.fasta	TLL72_bin.39.fasta
Bacteroides_xylanisolvens	Bacteroides_uniformis	0.7353	0.001	TLL47_bin.18.fasta	TLL72_bin.39.fasta
Bacteroides_xylanisolvens	Acetatifactor_sp900066565	0.2136	0.2777	TLL23_bin.43.fasta	TLL72_bin.39.fasta
Bacteroides_xylanisolvens	Bacteroides_B_massiliensis	0.8241	0.001	TLL27_bin.51.fasta	TLL72_bin.39.fasta
Gemmiger_sp003476825	Blautia_A_sp900120195	-0.0365	0.8561	TLL103_bin.41.fasta	TLL31_bin.94.fasta
Gemmiger_sp003476825	Blautia_A_sp900066335	0.0829	0.6713	TLL02_bin.63.fasta	TLL31_bin.94.fasta
Gemmiger_sp003476825	Blautia_A_obeum	0.1652	0.4086	TLL30_bin.87.fasta	TLL31_bin.94.fasta
Gemmiger_sp003476825	Gemmiger_formicilis	0.5405	0.008	TLL106_bin.7.fasta	TLL31_bin.94.fasta
Gemmiger_sp003476825	Faecalibacterium_prausnitzii_G	0.0897	0.6374	TLL97_bin.11.fasta	TLL31_bin.94.fasta
Gemmiger_sp003476825	Collinsella_aerofaciens_SGB_14631	0.2272	0.2537	TLL07_bin.31.fasta	TLL31_bin.94.fasta
Gemmiger_sp003476825	Blautia_A_massiliensis	0.2465	0.2348	TLL15_bin.16.fasta	TLL31_bin.94.fasta
Gemmiger_sp003476825	CAG-81_sp900066535	-0.0402	0.8531	TLL90_bin.66.fasta	TLL31_bin.94.fasta
Gemmiger_sp003476825	Acetatifactor_sp900066565	-0.4186	0.025	TLL23_bin.43.fasta	TLL31_bin.94.fasta
Gemmiger_sp003476825	Faecalibacterium_prausnitzii_D	0.2753	0.1748	TLL105_bin.26.fasta	TLL31_bin.94.fasta
Gemmiger_sp003476825	Bifidobacterium_catenulatum	-0.1319	0.5375	TLL38_bin.25.fasta	TLL31_bin.94.fasta
Gemmiger_sp003476825	Faecalibacterium_SGB_15345	0.2562	0.2068	TLL90_bin.37.fasta	TLL31_bin.94.fasta
Gemmiger_sp003476825	Collinsella_SGB_14400	0.1864	0.3706	TLL12_bin.19.fasta	TLL31_bin.94.fasta
Gemmiger_sp003476825	Collinsella_sp900542825_SRR1197039_bin.26	0.2783	0.1658	TLL63_bin.60.fasta	TLL31_bin.94.fasta
Gemmiger_sp003476825	Faecalibacterium_prausnitzii_J_CID_9	0.5259	0.005	TLL102_bin.121.fasta	TLL31_bin.94.fasta
Gemmiger_sp003476825	Agathobacter_faecis	0.0754	0.7273	TLL76_bin.87.fasta	TLL31_bin.94.fasta
Gemmiger_sp003476825	Blautia_A_sp003471165_ERR1578675_bin.45	-0.4167	0.043	TLL34_bin.16.fasta	TLL31_bin.94.fasta
Gemmiger_sp003476825	Eubacterium_I_ramulus	-0.2929	0.1459	TLL60_bin.40.fasta	TLL31_bin.94.fasta
Gemmiger_sp003476825	Dorea_longicatena_B	-0.1588	0.4266	TLL62_bin.65.fasta	TLL31_bin.94.fasta
Gemmiger_sp003476825	Gemmiger_SGB_15299	0.5903	0.002	TLL62_bin.40.fasta	TLL31_bin.94.fasta
Gemmiger_sp003476825	Collinsella_SGB_14425	0.1879	0.3477	TLL72_bin.74.fasta	TLL31_bin.94.fasta
Gemmiger_sp003476825	Bacteroides_uniformis	-0.4129	0.0519	TLL47_bin.18.fasta	TLL31_bin.94.fasta
Gemmiger_sp003476825	Blautia_SGB_4795	-0.2855	0.1818	TLL101_bin.55.fasta	TLL31_bin.94.fasta
Gemmiger_sp003476825	Agathobacter_rectale	0.2095	0.3017	TLL04_bin.33.fasta	TLL31_bin.94.fasta
Gemmiger_sp003476825	Anaerostipes_hadrus	-0.2751	0.1578	TLL43_bin.39.fasta	TLL31_bin.94.fasta
Gemmiger_sp003476825	Coprococcus_B_comes	0.0044	0.981	TLL91_bin.10.fasta	TLL31_bin.94.fasta
Gemmiger_sp003476825	Blautia_A_wexlerae	-0.3053	0.1489	TLL97_bin.80.fasta	TLL31_bin.94.fasta
Gemmiger_sp003476825	Bacteroides_coprocola_SGB_1891	-0.4389	0.024	TLL53_bin.50.fasta	TLL31_bin.94.fasta
Gemmiger_sp003476825	Faecalibacterium_prausnitzii_E	0.4457	0.016	TLL96_bin.33.fasta	TLL31_bin.94.fasta
Gemmiger_sp003476825	Bacteroides_xylanisolvens	-0.6107	0.002	TLL72_bin.39.fasta	TLL31_bin.94.fasta
Gemmiger_sp003476825	Fusicatenibacter_saccharivorans	-0.0898	0.6553	TLL54_bin.14.fasta	TLL31_bin.94.fasta
Gemmiger_sp003476825	Collinsella_aerofaciens_E	0.2867	0.1409	TLL57_bin.37.fasta	TLL31_bin.94.fasta
Gemmiger_sp003476825	Faecalibacterium_prausnitzii_K	0.6681	0.002	TLL07_bin.56.fasta	TLL31_bin.94.fasta
Gemmiger_sp003476825	Faecalicatena_gnavus	-0.415	0.042	TLL02_bin.78.fasta	TLL31_bin.94.fasta
Gemmiger_sp003476825	Dorea_formicigenerans_SGB_4575	-0.2646	0.2258	TLL35_bin.77.fasta	TLL31_bin.94.fasta
Gemmiger_sp003476825	Blautia_A_sp900066165	-0.3129	0.1439	TLL95_bin.76.fasta	TLL31_bin.94.fasta
Gemmiger_sp003476825	Bacteroides_B_vulgatus	-0.4735	0.023	TLL27_bin.76.fasta	TLL31_bin.94.fasta
Gemmiger_sp003476825	Bacteroides_B_massiliensis	-0.287	0.1419	TLL27_bin.51.fasta	TLL31_bin.94.fasta
Gemmiger_sp003476825	Gemmiger_SGB_15295_CID_7	0.2372	0.2517	TLL61_bin.62.fasta	TLL31_bin.94.fasta
Gemmiger_sp003476825	Bifidobacterium_pseudocatenulatum	-0.0408	0.8372	TLL49_bin.59.fasta	TLL31_bin.94.fasta
Gemmiger_sp003476825	CAG-41_sp900066215	-0.1194	0.5654	TLL89_bin.92.fasta	TLL31_bin.94.fasta
Gemmiger_sp003476825	Gemmiger_SGB_15295_CID_674	0.5138	0.006	TLL48_bin.100.fasta	TLL31_bin.94.fasta
Gemmiger_sp003476825	Eubacterium_E_hallii	0.0023	0.991	TLL26_bin.1.fasta	TLL31_bin.94.fasta
Gemmiger_sp003476825	Faecalibacterium_prausnitzii_C	0.3548	0.0789	TLL06_bin.94.fasta	TLL31_bin.94.fasta
Gemmiger_sp003476825	Dorea_formicigenerans	0.1499	0.4905	TLL82_bin.89.fasta	TLL31_bin.94.fasta
Gemmiger_sp003476825	Eubacterium_E_hallii_A	0.107	0.5974	TLL62_bin.17.fasta	TLL31_bin.94.fasta
Gemmiger_sp003476825	Bifidobacterium_adolescentis	0.0081	0.967	TLL74_bin.113.fasta	TLL31_bin.94.fasta
Gemmiger_sp003476825	Faecalibacterium_SGB_15346	0.3924	0.0509	TLL08_bin.14.fasta	TLL31_bin.94.fasta
Gemmiger_sp003476825	Faecalibacterium_SGB_15315	0.2445	0.2428	TLL11_bin.59.fasta	TLL31_bin.94.fasta
Gemmiger_sp003476825	Alistipes_putredinis	-0.1179	0.5634	TLL100_bin.80.fasta	TLL31_bin.94.fasta
Gemmiger_sp003476825	Escherichia_flexneri	0.096	0.6583	TLL96_bin.32.fasta	TLL31_bin.94.fasta
Gemmiger_sp003476825	Faecalibacterium_prausnitzii_H	0.3487	0.0829	TLL03_bin.1.fasta	TLL31_bin.94.fasta
Gemmiger_sp003476825	Collinsella_sp002232035	0.2285	0.2478	TLL10_bin.21.fasta	TLL31_bin.94.fasta
Gemmiger_sp003476825	Agathobaculum_butyriciproducens	-0.2003	0.3377	TLL73_bin.62.fasta	TLL31_bin.94.fasta
Gemmiger_sp003476825	Collinsella_SGB_14507	0.193	0.3626	TLL96_bin.12.fasta	TLL31_bin.94.fasta
Gemmiger_sp003476825	Bacteroides_thetaiotaomicron	-0.5692	0.003	TLL15_bin.24.fasta	TLL31_bin.94.fasta
Gemmiger_sp003476825	Flavonifractor_sp000508885	-0.5683	0.004	TLL15_bin.50.fasta	TLL31_bin.94.fasta
Gemmiger_sp003476825	Faecalibacterium_prausnitzii_J_CID_664	0.4206	0.027	TLL35_bin.66.fasta	TLL31_bin.94.fasta
Gemmiger_sp003476825	Bifidobacterium_longum	-0.0128	0.953	TLL98_bin.70.fasta	TLL31_bin.94.fasta
Gemmiger_sp003476825	Dorea_longicatena	0.4976	0.011	TLL97_bin.42.fasta	TLL31_bin.94.fasta
Gemmiger_sp003476825	Eubacterium_I_ramulus_A	0.038	0.8591	TLL80_bin.32.fasta	TLL31_bin.94.fasta
Gemmiger_sp003476825	Clostridium_SGB_4780	0.4089	0.035	TLL97_bin.22.fasta	TLL31_bin.94.fasta
Gemmiger_sp003476825	Bacteroides_ovatus	-0.484	0.012	TLL09_bin.26.fasta	TLL31_bin.94.fasta
Bacteroides_thetaiotaomicron	Bacteroides_coprocola_SGB_1891	0.8033	0.001	TLL53_bin.50.fasta	TLL15_bin.24.fasta
Bacteroides_thetaiotaomicron	Acetatifactor_sp900066565	0.1672	0.4306	TLL23_bin.43.fasta	TLL15_bin.24.fasta
Bacteroides_thetaiotaomicron	Agathobacter_rectale	0.1165	0.5684	TLL04_bin.33.fasta	TLL15_bin.24.fasta
Bacteroides_thetaiotaomicron	Agathobacter_faecis	-0.2108	0.2857	TLL76_bin.87.fasta	TLL15_bin.24.fasta
Bacteroides_thetaiotaomicron	Alistipes_putredinis	0.4051	0.033	TLL100_bin.80.fasta	TLL15_bin.24.fasta
Bacteroides_thetaiotaomicron	Bacteroides_B_massiliensis	0.759	0.001	TLL27_bin.51.fasta	TLL15_bin.24.fasta
Bacteroides_thetaiotaomicron	Bacteroides_B_vulgatus	0.8442	0.001	TLL27_bin.76.fasta	TLL15_bin.24.fasta
Bacteroides_thetaiotaomicron	Anaerostipes_hadrus	-0.2353	0.2567	TLL43_bin.39.fasta	TLL15_bin.24.fasta
Bacteroides_thetaiotaomicron	Bacteroides_ovatus	0.8692	0.001	TLL09_bin.26.fasta	TLL15_bin.24.fasta
Bacteroides_thetaiotaomicron	Agathobaculum_butyriciproducens	0.5513	0.006	TLL73_bin.62.fasta	TLL15_bin.24.fasta
Flavonifractor_sp000508885	Blautia_A_sp003471165_ERR1578675_bin.45	0.7201	0.001	TLL34_bin.16.fasta	TLL15_bin.50.fasta
Flavonifractor_sp000508885	Agathobacter_faecis	-0.3243	0.0959	TLL76_bin.87.fasta	TLL15_bin.50.fasta
Flavonifractor_sp000508885	Blautia_A_sp900066165	0.6708	0.004	TLL95_bin.76.fasta	TLL15_bin.50.fasta
Flavonifractor_sp000508885	Blautia_A_massiliensis	0.0804	0.7023	TLL15_bin.16.fasta	TLL15_bin.50.fasta
Flavonifractor_sp000508885	Faecalibacterium_prausnitzii_H	-0.689	0.001	TLL03_bin.1.fasta	TLL15_bin.50.fasta
Flavonifractor_sp000508885	Bacteroides_B_vulgatus	0.6184	0.002	TLL27_bin.76.fasta	TLL15_bin.50.fasta
Flavonifractor_sp000508885	Blautia_A_obeum	-0.0229	0.9081	TLL30_bin.87.fasta	TLL15_bin.50.fasta
Flavonifractor_sp000508885	Bacteroides_B_massiliensis	0.4876	0.012	TLL27_bin.51.fasta	TLL15_bin.50.fasta
Flavonifractor_sp000508885	Collinsella_sp002232035	-0.3737	0.0599	TLL10_bin.21.fasta	TLL15_bin.50.fasta
Flavonifractor_sp000508885	Bifidobacterium_adolescentis	-0.0203	0.9381	TLL74_bin.113.fasta	TLL15_bin.50.fasta
Flavonifractor_sp000508885	Collinsella_SGB_14507	-0.3347	0.0929	TLL96_bin.12.fasta	TLL15_bin.50.fasta
Flavonifractor_sp000508885	Blautia_A_wexlerae	0.647	0.002	TLL97_bin.80.fasta	TLL15_bin.50.fasta
Flavonifractor_sp000508885	Faecalibacterium_prausnitzii_J_CID_9	-0.7404	0.001	TLL102_bin.121.fasta	TLL15_bin.50.fasta
Flavonifractor_sp000508885	Faecalibacterium_prausnitzii_J_CID_664	-0.7518	0.001	TLL35_bin.66.fasta	TLL15_bin.50.fasta
Flavonifractor_sp000508885	Faecalibacterium_SGB_15315	-0.5276	0.006	TLL11_bin.59.fasta	TLL15_bin.50.fasta
Flavonifractor_sp000508885	Collinsella_aerofaciens_E	-0.5313	0.007	TLL57_bin.37.fasta	TLL15_bin.50.fasta
Flavonifractor_sp000508885	Faecalibacterium_prausnitzii_G	-0.4485	0.019	TLL97_bin.11.fasta	TLL15_bin.50.fasta
Flavonifractor_sp000508885	Bacteroides_uniformis	0.3762	0.0699	TLL47_bin.18.fasta	TLL15_bin.50.fasta
Flavonifractor_sp000508885	Dorea_formicigenerans_SGB_4575	0.6358	0.003	TLL35_bin.77.fasta	TLL15_bin.50.fasta
Flavonifractor_sp000508885	Clostridium_SGB_4780	-0.2718	0.1758	TLL97_bin.22.fasta	TLL15_bin.50.fasta
Flavonifractor_sp000508885	Eubacterium_E_hallii	0.0381	0.8322	TLL26_bin.1.fasta	TLL15_bin.50.fasta
Flavonifractor_sp000508885	Acetatifactor_sp900066565	-0.016	0.9321	TLL23_bin.43.fasta	TLL15_bin.50.fasta
Flavonifractor_sp000508885	Bifidobacterium_longum	0.1771	0.4106	TLL98_bin.70.fasta	TLL15_bin.50.fasta
Flavonifractor_sp000508885	Faecalibacterium_SGB_15345	-0.6787	0.001	TLL90_bin.37.fasta	TLL15_bin.50.fasta
Flavonifractor_sp000508885	Collinsella_SGB_14425	-0.4017	0.047	TLL72_bin.74.fasta	TLL15_bin.50.fasta
Flavonifractor_sp000508885	Eubacterium_I_ramulus_A	0.2239	0.2867	TLL80_bin.32.fasta	TLL15_bin.50.fasta
Flavonifractor_sp000508885	Collinsella_aerofaciens_SGB_14631	-0.412	0.043	TLL07_bin.31.fasta	TLL15_bin.50.fasta
Flavonifractor_sp000508885	Bifidobacterium_catenulatum	0.2194	0.2767	TLL38_bin.25.fasta	TLL15_bin.50.fasta
Flavonifractor_sp000508885	Collinsella_SGB_14400	-0.3629	0.0689	TLL12_bin.19.fasta	TLL15_bin.50.fasta
Flavonifractor_sp000508885	Dorea_formicigenerans	0.043	0.8192	TLL82_bin.89.fasta	TLL15_bin.50.fasta
Flavonifractor_sp000508885	Bacteroides_thetaiotaomicron	0.7719	0.001	TLL15_bin.24.fasta	TLL15_bin.50.fasta
Flavonifractor_sp000508885	Agathobaculum_butyriciproducens	0.4393	0.035	TLL73_bin.62.fasta	TLL15_bin.50.fasta
Flavonifractor_sp000508885	Faecalibacterium_prausnitzii_E	-0.5395	0.006	TLL96_bin.33.fasta	TLL15_bin.50.fasta
Flavonifractor_sp000508885	Bacteroides_xylanisolvens	0.6928	0.001	TLL72_bin.39.fasta	TLL15_bin.50.fasta
Flavonifractor_sp000508885	Faecalibacterium_prausnitzii_D	-0.6137	0.001	TLL105_bin.26.fasta	TLL15_bin.50.fasta
Flavonifractor_sp000508885	Faecalibacterium_prausnitzii_K	-0.701	0.001	TLL07_bin.56.fasta	TLL15_bin.50.fasta
Flavonifractor_sp000508885	CAG-81_sp900066535	0.1027	0.6314	TLL90_bin.66.fasta	TLL15_bin.50.fasta
Flavonifractor_sp000508885	Dorea_longicatena_B	0.0732	0.7013	TLL62_bin.65.fasta	TLL15_bin.50.fasta
Flavonifractor_sp000508885	Escherichia_flexneri	0.0783	0.6913	TLL96_bin.32.fasta	TLL15_bin.50.fasta
Flavonifractor_sp000508885	Faecalibacterium_SGB_15346	-0.613	0.001	TLL08_bin.14.fasta	TLL15_bin.50.fasta
Flavonifractor_sp000508885	Faecalibacterium_prausnitzii_C	-0.4994	0.011	TLL06_bin.94.fasta	TLL15_bin.50.fasta
Flavonifractor_sp000508885	Alistipes_putredinis	0.0352	0.8591	TLL100_bin.80.fasta	TLL15_bin.50.fasta
Flavonifractor_sp000508885	Faecalicatena_gnavus	0.8165	0.001	TLL02_bin.78.fasta	TLL15_bin.50.fasta
Flavonifractor_sp000508885	Blautia_SGB_4795	0.5208	0.008	TLL101_bin.55.fasta	TLL15_bin.50.fasta
Flavonifractor_sp000508885	Anaerostipes_hadrus	-0.0525	0.8062	TLL43_bin.39.fasta	TLL15_bin.50.fasta
Flavonifractor_sp000508885	Bacteroides_coprocola_SGB_1891	0.6851	0.001	TLL53_bin.50.fasta	TLL15_bin.50.fasta
Flavonifractor_sp000508885	CAG-41_sp900066215	-0.2438	0.2428	TLL89_bin.92.fasta	TLL15_bin.50.fasta
Flavonifractor_sp000508885	Coprococcus_B_comes	-0.0284	0.9071	TLL91_bin.10.fasta	TLL15_bin.50.fasta
Flavonifractor_sp000508885	Blautia_A_sp900120195	0.3752	0.0849	TLL103_bin.41.fasta	TLL15_bin.50.fasta
Flavonifractor_sp000508885	Bacteroides_ovatus	0.603	0.003	TLL09_bin.26.fasta	TLL15_bin.50.fasta
Flavonifractor_sp000508885	Agathobacter_rectale	-0.0208	0.8991	TLL04_bin.33.fasta	TLL15_bin.50.fasta
Flavonifractor_sp000508885	Eubacterium_I_ramulus	0.3716	0.0659	TLL60_bin.40.fasta	TLL15_bin.50.fasta
Flavonifractor_sp000508885	Blautia_A_sp900066335	0.1147	0.5724	TLL02_bin.63.fasta	TLL15_bin.50.fasta
Flavonifractor_sp000508885	Collinsella_sp900542825_SRR1197039_bin.26	-0.4295	0.022	TLL63_bin.60.fasta	TLL15_bin.50.fasta
Flavonifractor_sp000508885	Bifidobacterium_pseudocatenulatum	0.0126	0.9451	TLL49_bin.59.fasta	TLL15_bin.50.fasta
Flavonifractor_sp000508885	Dorea_longicatena	-0.0953	0.6204	TLL97_bin.42.fasta	TLL15_bin.50.fasta
Flavonifractor_sp000508885	Eubacterium_E_hallii_A	-0.0355	0.8661	TLL62_bin.17.fasta	TLL15_bin.50.fasta
Escherichia_flexneri	Collinsella_sp900542825_SRR1197039_bin.26	0.1171	0.5584	TLL63_bin.60.fasta	TLL96_bin.32.fasta
Escherichia_flexneri	Bacteroides_ovatus	0.1043	0.6284	TLL09_bin.26.fasta	TLL96_bin.32.fasta
Escherichia_flexneri	Blautia_A_massiliensis	-0.3763	0.0649	TLL15_bin.16.fasta	TLL96_bin.32.fasta
Escherichia_flexneri	Bacteroides_coprocola_SGB_1891	0.2925	0.1688	TLL53_bin.50.fasta	TLL96_bin.32.fasta
Escherichia_flexneri	Agathobacter_rectale	-0.0045	0.982	TLL04_bin.33.fasta	TLL96_bin.32.fasta
Escherichia_flexneri	Blautia_A_sp003471165_ERR1578675_bin.45	0.1981	0.3327	TLL34_bin.16.fasta	TLL96_bin.32.fasta
Escherichia_flexneri	Blautia_A_sp900120195	0.331	0.1119	TLL103_bin.41.fasta	TLL96_bin.32.fasta
Escherichia_flexneri	Dorea_formicigenerans	-0.1303	0.5315	TLL82_bin.89.fasta	TLL96_bin.32.fasta
Escherichia_flexneri	CAG-41_sp900066215	0.1846	0.3327	TLL89_bin.92.fasta	TLL96_bin.32.fasta
Escherichia_flexneri	Bacteroides_xylanisolvens	0.17	0.3956	TLL72_bin.39.fasta	TLL96_bin.32.fasta
Escherichia_flexneri	Bifidobacterium_longum	-0.1671	0.4216	TLL98_bin.70.fasta	TLL96_bin.32.fasta
Escherichia_flexneri	Acetatifactor_sp900066565	-0.0399	0.8472	TLL23_bin.43.fasta	TLL96_bin.32.fasta
Escherichia_flexneri	Anaerostipes_hadrus	-0.3158	0.1049	TLL43_bin.39.fasta	TLL96_bin.32.fasta
Escherichia_flexneri	Dorea_longicatena_B	-0.5766	0.001	TLL62_bin.65.fasta	TLL96_bin.32.fasta
Escherichia_flexneri	Collinsella_aerofaciens_SGB_14631	-0.0434	0.8352	TLL07_bin.31.fasta	TLL96_bin.32.fasta
Escherichia_flexneri	CAG-81_sp900066535	-0.0212	0.9151	TLL90_bin.66.fasta	TLL96_bin.32.fasta
Escherichia_flexneri	Bacteroides_B_vulgatus	0.2407	0.2537	TLL27_bin.76.fasta	TLL96_bin.32.fasta
Escherichia_flexneri	Collinsella_aerofaciens_E	0.1488	0.4565	TLL57_bin.37.fasta	TLL96_bin.32.fasta
Escherichia_flexneri	Blautia_SGB_4795	0.3276	0.1259	TLL101_bin.55.fasta	TLL96_bin.32.fasta
Escherichia_flexneri	Bifidobacterium_catenulatum	-0.1361	0.5005	TLL38_bin.25.fasta	TLL96_bin.32.fasta
Escherichia_flexneri	Alistipes_putredinis	0.2472	0.2098	TLL100_bin.80.fasta	TLL96_bin.32.fasta
Escherichia_flexneri	Clostridium_SGB_4780	0.0027	0.989	TLL97_bin.22.fasta	TLL96_bin.32.fasta
Escherichia_flexneri	Bifidobacterium_pseudocatenulatum	-0.3261	0.1029	TLL49_bin.59.fasta	TLL96_bin.32.fasta
Escherichia_flexneri	Bacteroides_thetaiotaomicron	0.2632	0.2158	TLL15_bin.24.fasta	TLL96_bin.32.fasta
Escherichia_flexneri	Collinsella_SGB_14400	-0.0404	0.8691	TLL12_bin.19.fasta	TLL96_bin.32.fasta
Escherichia_flexneri	Dorea_formicigenerans_SGB_4575	0.1163	0.5974	TLL35_bin.77.fasta	TLL96_bin.32.fasta
Escherichia_flexneri	Bacteroides_uniformis	0.0588	0.7772	TLL47_bin.18.fasta	TLL96_bin.32.fasta
Escherichia_flexneri	Agathobacter_faecis	0.1253	0.5624	TLL76_bin.87.fasta	TLL96_bin.32.fasta
Escherichia_flexneri	Bifidobacterium_adolescentis	-0.0222	0.9181	TLL74_bin.113.fasta	TLL96_bin.32.fasta
Escherichia_flexneri	Bacteroides_B_massiliensis	0.2896	0.1568	TLL27_bin.51.fasta	TLL96_bin.32.fasta
Escherichia_flexneri	Agathobaculum_butyriciproducens	0.0828	0.6873	TLL73_bin.62.fasta	TLL96_bin.32.fasta
Escherichia_flexneri	Collinsella_sp002232035	0.026	0.9031	TLL10_bin.21.fasta	TLL96_bin.32.fasta
Escherichia_flexneri	Blautia_A_sp900066335	-0.0217	0.9131	TLL02_bin.63.fasta	TLL96_bin.32.fasta
Escherichia_flexneri	Collinsella_SGB_14425	-0.0717	0.7313	TLL72_bin.74.fasta	TLL96_bin.32.fasta
Escherichia_flexneri	Blautia_A_obeum	0.0989	0.6054	TLL30_bin.87.fasta	TLL96_bin.32.fasta
Escherichia_flexneri	Coprococcus_B_comes	-0.449	0.024	TLL91_bin.10.fasta	TLL96_bin.32.fasta
Escherichia_flexneri	Dorea_longicatena	-0.2577	0.1928	TLL97_bin.42.fasta	TLL96_bin.32.fasta
Escherichia_flexneri	Blautia_A_sp900066165	0.329	0.1399	TLL95_bin.76.fasta	TLL96_bin.32.fasta
Escherichia_flexneri	Blautia_A_wexlerae	0.1432	0.5035	TLL97_bin.80.fasta	TLL96_bin.32.fasta
Escherichia_flexneri	Collinsella_SGB_14507	0.042	0.8472	TLL96_bin.12.fasta	TLL96_bin.32.fasta
Bacteroides_uniformis	Acetatifactor_sp900066565	0.2327	0.2557	TLL23_bin.43.fasta	TLL47_bin.18.fasta
Bacteroides_uniformis	Alistipes_putredinis	0.5422	0.005	TLL100_bin.80.fasta	TLL47_bin.18.fasta
Bacteroides_uniformis	Bacteroides_ovatus	0.6707	0.001	TLL09_bin.26.fasta	TLL47_bin.18.fasta
Bacteroides_uniformis	Anaerostipes_hadrus	-0.0458	0.8232	TLL43_bin.39.fasta	TLL47_bin.18.fasta
Bacteroides_uniformis	Bacteroides_coprocola_SGB_1891	0.553	0.006	TLL53_bin.50.fasta	TLL47_bin.18.fasta
Bacteroides_uniformis	Bacteroides_B_massiliensis	0.6509	0.002	TLL27_bin.51.fasta	TLL47_bin.18.fasta
Bacteroides_uniformis	Agathobaculum_butyriciproducens	0.5598	0.002	TLL73_bin.62.fasta	TLL47_bin.18.fasta
Bacteroides_uniformis	Agathobacter_rectale	-0.1969	0.3117	TLL04_bin.33.fasta	TLL47_bin.18.fasta
Bacteroides_uniformis	Agathobacter_faecis	-0.128	0.5195	TLL76_bin.87.fasta	TLL47_bin.18.fasta
Bacteroides_uniformis	Bacteroides_B_vulgatus	0.6356	0.002	TLL27_bin.76.fasta	TLL47_bin.18.fasta
Bacteroides_uniformis	Bacteroides_thetaiotaomicron	0.6271	0.001	TLL15_bin.24.fasta	TLL47_bin.18.fasta
Parabacteroides_merdae	Flavonifractor_sp000508885	0.2612	0.1908	TLL15_bin.50.fasta	TLL01_bin.36.fasta
Parabacteroides_merdae	Blautia_A_sp900066335	-0.3618	0.0809	TLL02_bin.63.fasta	TLL01_bin.36.fasta
Parabacteroides_merdae	Eubacterium_E_hallii_A	0.0087	0.957	TLL62_bin.17.fasta	TLL01_bin.36.fasta
Parabacteroides_merdae	Alistipes_putredinis	0.0408	0.8392	TLL100_bin.80.fasta	TLL01_bin.36.fasta
Parabacteroides_merdae	Faecalibacterium_prausnitzii_J_CID_664	-0.0745	0.7053	TLL35_bin.66.fasta	TLL01_bin.36.fasta
Parabacteroides_merdae	Bacteroides_uniformis	0.3942	0.0529	TLL47_bin.18.fasta	TLL01_bin.36.fasta
Parabacteroides_merdae	Collinsella_SGB_14507	0.2105	0.3107	TLL96_bin.12.fasta	TLL01_bin.36.fasta
Parabacteroides_merdae	Collinsella_SGB_14400	0.0702	0.7333	TLL12_bin.19.fasta	TLL01_bin.36.fasta
Parabacteroides_merdae	Collinsella_aerofaciens_E	0.1678	0.4046	TLL57_bin.37.fasta	TLL01_bin.36.fasta
Parabacteroides_merdae	Lachnospiraceae_SGB_4832	-0.094	0.6743	TLL26_bin.100.fasta	TLL01_bin.36.fasta
Parabacteroides_merdae	NS_643	-0.0203	0.9281	TLL14_bin.43.fasta	TLL01_bin.36.fasta
Parabacteroides_merdae	Bacteroides_B_massiliensis	0.4101	0.046	TLL27_bin.51.fasta	TLL01_bin.36.fasta
Parabacteroides_merdae	Faecalibacterium_prausnitzii_C	-0.3058	0.1269	TLL06_bin.94.fasta	TLL01_bin.36.fasta
Parabacteroides_merdae	Collinsella_SGB_14425	0.0985	0.6134	TLL72_bin.74.fasta	TLL01_bin.36.fasta
Parabacteroides_merdae	NS_668	-0.0686	0.7403	TLL07_bin.35.fasta	TLL01_bin.36.fasta
Parabacteroides_merdae	Faecalibacterium_prausnitzii_K	-0.0021	0.992	TLL07_bin.56.fasta	TLL01_bin.36.fasta
Parabacteroides_merdae	CAG-81_sp900066535	-0.0075	0.971	TLL90_bin.66.fasta	TLL01_bin.36.fasta
Parabacteroides_merdae	Faecalibacterium_prausnitzii_E	-0.3073	0.1199	TLL96_bin.33.fasta	TLL01_bin.36.fasta
Parabacteroides_merdae	Blautia_SGB_4795	-0.1958	0.3596	TLL101_bin.55.fasta	TLL01_bin.36.fasta
Parabacteroides_merdae	Bacteroides_B_vulgatus	0.3594	0.0759	TLL27_bin.76.fasta	TLL01_bin.36.fasta
Parabacteroides_merdae	NA_ERR1953522_bin.87	-0.0398	0.8442	TLL93_bin.77.fasta	TLL01_bin.36.fasta
Parabacteroides_merdae	Coprococcus_B_comes	-0.1136	0.6024	TLL91_bin.10.fasta	TLL01_bin.36.fasta
Parabacteroides_merdae	Escherichia_flexneri	0.1551	0.4466	TLL96_bin.32.fasta	TLL01_bin.36.fasta
Parabacteroides_merdae	Bifidobacterium_catenulatum	-0.248	0.2308	TLL38_bin.25.fasta	TLL01_bin.36.fasta
Parabacteroides_merdae	Faecalibacterium_SGB_15346	-0.2345	0.2537	TLL08_bin.14.fasta	TLL01_bin.36.fasta
Parabacteroides_merdae	NS_665	0.15	0.4765	TLL68_bin.41.fasta	TLL01_bin.36.fasta
Parabacteroides_merdae	Bacteroides_coprocola_SGB_1891	0.3337	0.0949	TLL53_bin.50.fasta	TLL01_bin.36.fasta
Parabacteroides_merdae	Gemmiger_SGB_15295_CID_7	-0.1498	0.4555	TLL61_bin.62.fasta	TLL01_bin.36.fasta
Parabacteroides_merdae	Faecalibacterium_prausnitzii_D	-0.3052	0.1039	TLL105_bin.26.fasta	TLL01_bin.36.fasta
Parabacteroides_merdae	Dorea_formicigenerans	-0.1195	0.5694	TLL82_bin.89.fasta	TLL01_bin.36.fasta
Parabacteroides_merdae	Faecalibacterium_prausnitzii_J_CID_9	-0.0782	0.7163	TLL102_bin.121.fasta	TLL01_bin.36.fasta
Parabacteroides_merdae	Clostridium_SGB_4780	-0.065	0.7682	TLL97_bin.22.fasta	TLL01_bin.36.fasta
Parabacteroides_merdae	Dorea_longicatena_B	-0.2531	0.2068	TLL62_bin.65.fasta	TLL01_bin.36.fasta
Parabacteroides_merdae	NS_318	-0.01	0.968	TLL56_bin.56.fasta	TLL01_bin.36.fasta
Parabacteroides_merdae	Gemmiger_sp003476825	-0.2529	0.2408	TLL31_bin.94.fasta	TLL01_bin.36.fasta
Parabacteroides_merdae	Dorea_longicatena	-0.1832	0.3736	TLL97_bin.42.fasta	TLL01_bin.36.fasta
Parabacteroides_merdae	CAG-41_sp900066215	0.1945	0.3447	TLL89_bin.92.fasta	TLL01_bin.36.fasta
Parabacteroides_merdae	Collinsella_aerofaciens_SGB_14631	0.1462	0.4885	TLL07_bin.31.fasta	TLL01_bin.36.fasta
Parabacteroides_merdae	Gemmiger_formicilis	-0.3239	0.0949	TLL106_bin.7.fasta	TLL01_bin.36.fasta
Parabacteroides_merdae	Anaerostipes_hadrus	-0.2517	0.2048	TLL43_bin.39.fasta	TLL01_bin.36.fasta
Parabacteroides_merdae	Bifidobacterium_pseudocatenulatum	-0.2894	0.1618	TLL49_bin.59.fasta	TLL01_bin.36.fasta
Parabacteroides_merdae	Eubacterium_I_ramulus_A	-0.2229	0.2777	TLL80_bin.32.fasta	TLL01_bin.36.fasta
Parabacteroides_merdae	Agathobacter_rectale	0.1229	0.5265	TLL04_bin.33.fasta	TLL01_bin.36.fasta
Parabacteroides_merdae	Collinsella_sp900542825_SRR1197039_bin.26	0.217	0.3037	TLL63_bin.60.fasta	TLL01_bin.36.fasta
Parabacteroides_merdae	Acetatifactor_sp900066565	0.0813	0.6613	TLL23_bin.43.fasta	TLL01_bin.36.fasta
Parabacteroides_merdae	Faecalibacterium_prausnitzii_G	-0.1755	0.3876	TLL97_bin.11.fasta	TLL01_bin.36.fasta
Parabacteroides_merdae	Blautia_A_sp003471165_ERR1578675_bin.45	-0.0072	0.983	TLL34_bin.16.fasta	TLL01_bin.36.fasta
Parabacteroides_merdae	Agathobaculum_butyriciproducens	0.2473	0.2128	TLL73_bin.62.fasta	TLL01_bin.36.fasta
Parabacteroides_merdae	Bacteroides_thetaiotaomicron	0.2892	0.1518	TLL15_bin.24.fasta	TLL01_bin.36.fasta
Parabacteroides_merdae	Blautia_A_sp900120195	-0.0399	0.8392	TLL103_bin.41.fasta	TLL01_bin.36.fasta
Parabacteroides_merdae	Dorea_formicigenerans_SGB_4575	-0.1437	0.5025	TLL35_bin.77.fasta	TLL01_bin.36.fasta
Parabacteroides_merdae	Faecalibacterium_prausnitzii_H	-0.4598	0.014	TLL03_bin.1.fasta	TLL01_bin.36.fasta
Parabacteroides_merdae	NS_330	-0.056	0.8062	TLL72_bin.89.fasta	TLL01_bin.36.fasta
Parabacteroides_merdae	Gemmiger_SGB_15299	-0.385	0.049	TLL62_bin.40.fasta	TLL01_bin.36.fasta
Parabacteroides_merdae	Lachnospira_sp003537285	0.1964	0.3297	TLL64_bin.18.fasta	TLL01_bin.36.fasta
Parabacteroides_merdae	Collinsella_sp002232035	0.2236	0.2478	TLL10_bin.21.fasta	TLL01_bin.36.fasta
Parabacteroides_merdae	Blautia_A_massiliensis	0.0008	0.994	TLL15_bin.16.fasta	TLL01_bin.36.fasta
Parabacteroides_merdae	KLE1615_sp900066985	-0.1378	0.5115	TLL84_bin.27.fasta	TLL01_bin.36.fasta
Parabacteroides_merdae	Faecalibacterium_SGB_15315	-0.4077	0.038	TLL11_bin.59.fasta	TLL01_bin.36.fasta
Parabacteroides_merdae	NS_612	-0.0252	0.8971	TLL10_bin.42.fasta	TLL01_bin.36.fasta
Parabacteroides_merdae	Blautia_A_wexlerae	0.0084	0.978	TLL97_bin.80.fasta	TLL01_bin.36.fasta
Parabacteroides_merdae	Gemmiger_SGB_15295_CID_674	-0.3864	0.0539	TLL48_bin.100.fasta	TLL01_bin.36.fasta
Parabacteroides_merdae	Faecalicatena_gnavus	-0.0463	0.8302	TLL02_bin.78.fasta	TLL01_bin.36.fasta
Parabacteroides_merdae	Bifidobacterium_longum	0.0357	0.8631	TLL98_bin.70.fasta	TLL01_bin.36.fasta
Parabacteroides_merdae	Bacteroides_xylanisolvens	0.3588	0.0939	TLL72_bin.39.fasta	TLL01_bin.36.fasta
Parabacteroides_merdae	Blautia_A_sp900066165	-0.0057	0.984	TLL95_bin.76.fasta	TLL01_bin.36.fasta
Parabacteroides_merdae	Eubacterium_I_ramulus	-0.1308	0.5125	TLL60_bin.40.fasta	TLL01_bin.36.fasta
Parabacteroides_merdae	Blautia_A_obeum	-0.1523	0.4416	TLL30_bin.87.fasta	TLL01_bin.36.fasta
Parabacteroides_merdae	Bacteroides_ovatus	0.3053	0.1309	TLL09_bin.26.fasta	TLL01_bin.36.fasta
Parabacteroides_merdae	Eubacterium_E_hallii	-0.3436	0.0789	TLL26_bin.1.fasta	TLL01_bin.36.fasta
Parabacteroides_merdae	Fusicatenibacter_saccharivorans	0.032	0.8851	TLL54_bin.14.fasta	TLL01_bin.36.fasta
Parabacteroides_merdae	Parabacteroides_distasonis	0.5598	0.005	TLL87_bin.53.fasta	TLL01_bin.36.fasta
Parabacteroides_merdae	Agathobacter_faecis	-0.4601	0.025	TLL76_bin.87.fasta	TLL01_bin.36.fasta
Parabacteroides_merdae	Faecalibacterium_SGB_15345	-0.2951	0.1399	TLL90_bin.37.fasta	TLL01_bin.36.fasta
Parabacteroides_merdae	Bifidobacterium_adolescentis	-0.0947	0.6543	TLL74_bin.113.fasta	TLL01_bin.36.fasta
Lachnospiraceae_SGB_4832	Blautia_A_sp003471165_ERR1578675_bin.45	0.9193	0.001	TLL34_bin.16.fasta	TLL26_bin.100.fasta
Lachnospiraceae_SGB_4832	Agathobacter_faecis	0.0271	0.9011	TLL76_bin.87.fasta	TLL26_bin.100.fasta
Lachnospiraceae_SGB_4832	Clostridium_SGB_4780	-0.0732	0.7283	TLL97_bin.22.fasta	TLL26_bin.100.fasta
Lachnospiraceae_SGB_4832	Bifidobacterium_longum	-0.1395	0.5325	TLL98_bin.70.fasta	TLL26_bin.100.fasta
Lachnospiraceae_SGB_4832	Flavonifractor_sp000508885	0.6409	0.002	TLL15_bin.50.fasta	TLL26_bin.100.fasta
Lachnospiraceae_SGB_4832	CAG-41_sp900066215	-0.1934	0.3506	TLL89_bin.92.fasta	TLL26_bin.100.fasta
Lachnospiraceae_SGB_4832	Agathobacter_rectale	-0.3043	0.1508	TLL04_bin.33.fasta	TLL26_bin.100.fasta
Lachnospiraceae_SGB_4832	Bifidobacterium_pseudocatenulatum	-0.1893	0.3946	TLL49_bin.59.fasta	TLL26_bin.100.fasta
Lachnospiraceae_SGB_4832	Bacteroides_coprocola_SGB_1891	0.5026	0.01	TLL53_bin.50.fasta	TLL26_bin.100.fasta
Lachnospiraceae_SGB_4832	Blautia_A_massiliensis	0.225	0.3147	TLL15_bin.16.fasta	TLL26_bin.100.fasta
Lachnospiraceae_SGB_4832	Collinsella_SGB_14507	-0.2742	0.1918	TLL96_bin.12.fasta	TLL26_bin.100.fasta
Lachnospiraceae_SGB_4832	Acetatifactor_sp900066565	0.1298	0.5495	TLL23_bin.43.fasta	TLL26_bin.100.fasta
Lachnospiraceae_SGB_4832	Gemmiger_SGB_15295_CID_7	0.3116	0.1409	TLL61_bin.62.fasta	TLL26_bin.100.fasta
Lachnospiraceae_SGB_4832	Bacteroides_ovatus	0.2135	0.3297	TLL09_bin.26.fasta	TLL26_bin.100.fasta
Lachnospiraceae_SGB_4832	Escherichia_flexneri	0.1421	0.4985	TLL96_bin.32.fasta	TLL26_bin.100.fasta
Lachnospiraceae_SGB_4832	Collinsella_sp002232035	-0.3128	0.1179	TLL10_bin.21.fasta	TLL26_bin.100.fasta
Lachnospiraceae_SGB_4832	Eubacterium_E_hallii	0.1885	0.3786	TLL26_bin.1.fasta	TLL26_bin.100.fasta
Lachnospiraceae_SGB_4832	Gemmiger_SGB_15299	-0.0184	0.9181	TLL62_bin.40.fasta	TLL26_bin.100.fasta
Lachnospiraceae_SGB_4832	Dorea_longicatena_B	-0.0991	0.6314	TLL62_bin.65.fasta	TLL26_bin.100.fasta
Lachnospiraceae_SGB_4832	Faecalibacterium_SGB_15315	-0.499	0.016	TLL11_bin.59.fasta	TLL26_bin.100.fasta
Lachnospiraceae_SGB_4832	Eubacterium_I_ramulus	0.4382	0.04	TLL60_bin.40.fasta	TLL26_bin.100.fasta
Lachnospiraceae_SGB_4832	Bacteroides_uniformis	0.1211	0.5744	TLL47_bin.18.fasta	TLL26_bin.100.fasta
Lachnospiraceae_SGB_4832	Faecalibacterium_SGB_15346	-0.6809	0.001	TLL08_bin.14.fasta	TLL26_bin.100.fasta
Lachnospiraceae_SGB_4832	Bifidobacterium_catenulatum	-0.0274	0.9151	TLL38_bin.25.fasta	TLL26_bin.100.fasta
Lachnospiraceae_SGB_4832	KLE1615_sp900066985	-0.4966	0.019	TLL84_bin.27.fasta	TLL26_bin.100.fasta
Lachnospiraceae_SGB_4832	Lachnospira_sp003537285	-0.0408	0.8561	TLL64_bin.18.fasta	TLL26_bin.100.fasta
Lachnospiraceae_SGB_4832	Faecalibacterium_prausnitzii_K	-0.5334	0.011	TLL07_bin.56.fasta	TLL26_bin.100.fasta
Lachnospiraceae_SGB_4832	Bacteroides_xylanisolvens	0.3264	0.1349	TLL72_bin.39.fasta	TLL26_bin.100.fasta
Lachnospiraceae_SGB_4832	Alistipes_putredinis	-0.0409	0.8631	TLL100_bin.80.fasta	TLL26_bin.100.fasta
Lachnospiraceae_SGB_4832	Blautia_A_sp900120195	0.8335	0.004	TLL103_bin.41.fasta	TLL26_bin.100.fasta
Lachnospiraceae_SGB_4832	Faecalicatena_gnavus	0.7971	0.002	TLL02_bin.78.fasta	TLL26_bin.100.fasta
Lachnospiraceae_SGB_4832	Anaerostipes_hadrus	-0.1926	0.3696	TLL43_bin.39.fasta	TLL26_bin.100.fasta
Lachnospiraceae_SGB_4832	Collinsella_sp900542825_SRR1197039_bin.26	-0.2724	0.1968	TLL63_bin.60.fasta	TLL26_bin.100.fasta
Lachnospiraceae_SGB_4832	Blautia_A_sp900066335	0.2393	0.2498	TLL02_bin.63.fasta	TLL26_bin.100.fasta
Lachnospiraceae_SGB_4832	Collinsella_SGB_14400	-0.1968	0.3556	TLL12_bin.19.fasta	TLL26_bin.100.fasta
Lachnospiraceae_SGB_4832	Faecalibacterium_prausnitzii_J_CID_9	-0.5909	0.008	TLL102_bin.121.fasta	TLL26_bin.100.fasta
Lachnospiraceae_SGB_4832	Faecalibacterium_prausnitzii_H	-0.5592	0.007	TLL03_bin.1.fasta	TLL26_bin.100.fasta
Lachnospiraceae_SGB_4832	Coprococcus_B_comes	-0.1529	0.4885	TLL91_bin.10.fasta	TLL26_bin.100.fasta
Lachnospiraceae_SGB_4832	Eubacterium_I_ramulus_A	0.5466	0.011	TLL80_bin.32.fasta	TLL26_bin.100.fasta
Lachnospiraceae_SGB_4832	Bifidobacterium_adolescentis	-0.2203	0.3287	TLL74_bin.113.fasta	TLL26_bin.100.fasta
Lachnospiraceae_SGB_4832	Eubacterium_E_hallii_A	0.1021	0.6573	TLL62_bin.17.fasta	TLL26_bin.100.fasta
Lachnospiraceae_SGB_4832	Gemmiger_formicilis	-0.2582	0.2248	TLL106_bin.7.fasta	TLL26_bin.100.fasta
Lachnospiraceae_SGB_4832	Collinsella_SGB_14425	-0.2771	0.1828	TLL72_bin.74.fasta	TLL26_bin.100.fasta
Lachnospiraceae_SGB_4832	Dorea_formicigenerans_SGB_4575	0.9204	0.003	TLL35_bin.77.fasta	TLL26_bin.100.fasta
Lachnospiraceae_SGB_4832	Blautia_SGB_4795	0.8527	0.001	TLL101_bin.55.fasta	TLL26_bin.100.fasta
Lachnospiraceae_SGB_4832	Bacteroides_thetaiotaomicron	0.4406	0.05	TLL15_bin.24.fasta	TLL26_bin.100.fasta
Lachnospiraceae_SGB_4832	Gemmiger_SGB_15295_CID_674	0.1078	0.6054	TLL48_bin.100.fasta	TLL26_bin.100.fasta
Lachnospiraceae_SGB_4832	Fusicatenibacter_saccharivorans	-0.0802	0.6973	TLL54_bin.14.fasta	TLL26_bin.100.fasta
Lachnospiraceae_SGB_4832	Faecalibacterium_prausnitzii_C	-0.447	0.033	TLL06_bin.94.fasta	TLL26_bin.100.fasta
Lachnospiraceae_SGB_4832	Blautia_A_obeum	0.3497	0.1039	TLL30_bin.87.fasta	TLL26_bin.100.fasta
Lachnospiraceae_SGB_4832	Agathobaculum_butyriciproducens	0.414	0.05	TLL73_bin.62.fasta	TLL26_bin.100.fasta
Lachnospiraceae_SGB_4832	Blautia_A_wexlerae	0.9401	0.003	TLL97_bin.80.fasta	TLL26_bin.100.fasta
Lachnospiraceae_SGB_4832	Faecalibacterium_prausnitzii_G	-0.459	0.033	TLL97_bin.11.fasta	TLL26_bin.100.fasta
Lachnospiraceae_SGB_4832	Collinsella_aerofaciens_SGB_14631	-0.2864	0.1988	TLL07_bin.31.fasta	TLL26_bin.100.fasta
Lachnospiraceae_SGB_4832	Faecalibacterium_SGB_15345	-0.6399	0.004	TLL90_bin.37.fasta	TLL26_bin.100.fasta
Lachnospiraceae_SGB_4832	Bacteroides_B_vulgatus	0.2488	0.2438	TLL27_bin.76.fasta	TLL26_bin.100.fasta
Lachnospiraceae_SGB_4832	Bacteroides_B_massiliensis	0.1005	0.6593	TLL27_bin.51.fasta	TLL26_bin.100.fasta
Lachnospiraceae_SGB_4832	Blautia_A_sp900066165	0.8853	0.002	TLL95_bin.76.fasta	TLL26_bin.100.fasta
Lachnospiraceae_SGB_4832	Dorea_formicigenerans	0.2933	0.1528	TLL82_bin.89.fasta	TLL26_bin.100.fasta
Lachnospiraceae_SGB_4832	CAG-81_sp900066535	0.1096	0.5914	TLL90_bin.66.fasta	TLL26_bin.100.fasta
Lachnospiraceae_SGB_4832	Faecalibacterium_prausnitzii_D	-0.599	0.002	TLL105_bin.26.fasta	TLL26_bin.100.fasta
Lachnospiraceae_SGB_4832	Gemmiger_sp003476825	-0.3157	0.1249	TLL31_bin.94.fasta	TLL26_bin.100.fasta
Lachnospiraceae_SGB_4832	Dorea_longicatena	-0.1671	0.4106	TLL97_bin.42.fasta	TLL26_bin.100.fasta
Lachnospiraceae_SGB_4832	Faecalibacterium_prausnitzii_E	-0.4979	0.026	TLL96_bin.33.fasta	TLL26_bin.100.fasta
Lachnospiraceae_SGB_4832	Collinsella_aerofaciens_E	-0.4817	0.016	TLL57_bin.37.fasta	TLL26_bin.100.fasta
Lachnospiraceae_SGB_4832	Faecalibacterium_prausnitzii_J_CID_664	-0.5605	0.012	TLL35_bin.66.fasta	TLL26_bin.100.fasta
Bifidobacterium_adolescentis	Agathobacter_faecis	0.0251	0.9021	TLL76_bin.87.fasta	TLL74_bin.113.fasta
Bifidobacterium_adolescentis	Agathobaculum_butyriciproducens	-0.4937	0.012	TLL73_bin.62.fasta	TLL74_bin.113.fasta
Bifidobacterium_adolescentis	Agathobacter_rectale	0.1849	0.3676	TLL04_bin.33.fasta	TLL74_bin.113.fasta
Bifidobacterium_adolescentis	Bacteroides_uniformis	-0.3843	0.0539	TLL47_bin.18.fasta	TLL74_bin.113.fasta
Bifidobacterium_adolescentis	Bacteroides_B_vulgatus	-0.3515	0.0659	TLL27_bin.76.fasta	TLL74_bin.113.fasta
Bifidobacterium_adolescentis	Anaerostipes_hadrus	0.2121	0.2677	TLL43_bin.39.fasta	TLL74_bin.113.fasta
Bifidobacterium_adolescentis	Bacteroides_ovatus	-0.2647	0.2108	TLL09_bin.26.fasta	TLL74_bin.113.fasta
Bifidobacterium_adolescentis	Bacteroides_xylanisolvens	-0.2948	0.1419	TLL72_bin.39.fasta	TLL74_bin.113.fasta
Bifidobacterium_adolescentis	Bacteroides_thetaiotaomicron	-0.1792	0.3696	TLL15_bin.24.fasta	TLL74_bin.113.fasta
Bifidobacterium_adolescentis	Bacteroides_B_massiliensis	-0.4598	0.018	TLL27_bin.51.fasta	TLL74_bin.113.fasta
Bifidobacterium_adolescentis	Alistipes_putredinis	-0.2627	0.2048	TLL100_bin.80.fasta	TLL74_bin.113.fasta
Bifidobacterium_adolescentis	Acetatifactor_sp900066565	0.0837	0.6943	TLL23_bin.43.fasta	TLL74_bin.113.fasta
Bifidobacterium_adolescentis	Bacteroides_coprocola_SGB_1891	-0.3829	0.047	TLL53_bin.50.fasta	TLL74_bin.113.fasta
Coprococcus_B_comes	Clostridium_SGB_4780	0.2371	0.2338	TLL97_bin.22.fasta	TLL91_bin.10.fasta
Coprococcus_B_comes	CAG-81_sp900066535	-0.1597	0.4645	TLL90_bin.66.fasta	TLL91_bin.10.fasta
Coprococcus_B_comes	Acetatifactor_sp900066565	0.2385	0.2428	TLL23_bin.43.fasta	TLL91_bin.10.fasta
Coprococcus_B_comes	Agathobaculum_butyriciproducens	0.0699	0.7612	TLL73_bin.62.fasta	TLL91_bin.10.fasta
Coprococcus_B_comes	Bacteroides_uniformis	0.0266	0.8971	TLL47_bin.18.fasta	TLL91_bin.10.fasta
Coprococcus_B_comes	Bacteroides_thetaiotaomicron	-0.1139	0.6034	TLL15_bin.24.fasta	TLL91_bin.10.fasta
Coprococcus_B_comes	Alistipes_putredinis	0.0856	0.7013	TLL100_bin.80.fasta	TLL91_bin.10.fasta
Coprococcus_B_comes	Collinsella_aerofaciens_E	-0.3097	0.1329	TLL57_bin.37.fasta	TLL91_bin.10.fasta
Coprococcus_B_comes	Blautia_A_sp900066335	-0.2036	0.3397	TLL02_bin.63.fasta	TLL91_bin.10.fasta
Coprococcus_B_comes	Bacteroides_ovatus	-0.1225	0.5265	TLL09_bin.26.fasta	TLL91_bin.10.fasta
Coprococcus_B_comes	Bifidobacterium_longum	-0.0919	0.6374	TLL98_bin.70.fasta	TLL91_bin.10.fasta
Coprococcus_B_comes	Collinsella_SGB_14400	-0.2041	0.2857	TLL12_bin.19.fasta	TLL91_bin.10.fasta
Coprococcus_B_comes	Blautia_A_sp900120195	-0.2147	0.3027	TLL103_bin.41.fasta	TLL91_bin.10.fasta
Coprococcus_B_comes	CAG-41_sp900066215	-0.2923	0.1518	TLL89_bin.92.fasta	TLL91_bin.10.fasta
Coprococcus_B_comes	Bacteroides_coprocola_SGB_1891	-0.2364	0.2547	TLL53_bin.50.fasta	TLL91_bin.10.fasta
Coprococcus_B_comes	Collinsella_SGB_14425	-0.3252	0.1009	TLL72_bin.74.fasta	TLL91_bin.10.fasta
Coprococcus_B_comes	Collinsella_SGB_14507	-0.2524	0.2108	TLL96_bin.12.fasta	TLL91_bin.10.fasta
Coprococcus_B_comes	Bacteroides_xylanisolvens	-0.0628	0.7622	TLL72_bin.39.fasta	TLL91_bin.10.fasta
Coprococcus_B_comes	Collinsella_sp900542825_SRR1197039_bin.26	-0.2161	0.2627	TLL63_bin.60.fasta	TLL91_bin.10.fasta
Coprococcus_B_comes	Blautia_A_wexlerae	-0.2043	0.3347	TLL97_bin.80.fasta	TLL91_bin.10.fasta
Coprococcus_B_comes	Collinsella_aerofaciens_SGB_14631	-0.1356	0.4955	TLL07_bin.31.fasta	TLL91_bin.10.fasta
Coprococcus_B_comes	Bacteroides_B_massiliensis	-0.0866	0.6653	TLL27_bin.51.fasta	TLL91_bin.10.fasta
Coprococcus_B_comes	Blautia_A_sp900066165	-0.2016	0.3457	TLL95_bin.76.fasta	TLL91_bin.10.fasta
Coprococcus_B_comes	Collinsella_sp002232035	-0.2682	0.1968	TLL10_bin.21.fasta	TLL91_bin.10.fasta
Coprococcus_B_comes	Bacteroides_B_vulgatus	-0.1596	0.4276	TLL27_bin.76.fasta	TLL91_bin.10.fasta
Coprococcus_B_comes	Blautia_SGB_4795	-0.1367	0.5135	TLL101_bin.55.fasta	TLL91_bin.10.fasta
Coprococcus_B_comes	Agathobacter_rectale	0.236	0.2547	TLL04_bin.33.fasta	TLL91_bin.10.fasta
Coprococcus_B_comes	Blautia_A_obeum	0.019	0.9141	TLL30_bin.87.fasta	TLL91_bin.10.fasta
Coprococcus_B_comes	Bifidobacterium_adolescentis	0.0549	0.7862	TLL74_bin.113.fasta	TLL91_bin.10.fasta
Coprococcus_B_comes	Bifidobacterium_pseudocatenulatum	0.2866	0.1528	TLL49_bin.59.fasta	TLL91_bin.10.fasta
Coprococcus_B_comes	Anaerostipes_hadrus	0.1135	0.5754	TLL43_bin.39.fasta	TLL91_bin.10.fasta
Coprococcus_B_comes	Blautia_A_sp003471165_ERR1578675_bin.45	-0.1796	0.4256	TLL34_bin.16.fasta	TLL91_bin.10.fasta
Coprococcus_B_comes	Agathobacter_faecis	0.0457	0.8082	TLL76_bin.87.fasta	TLL91_bin.10.fasta
Coprococcus_B_comes	Bifidobacterium_catenulatum	0.1566	0.4396	TLL38_bin.25.fasta	TLL91_bin.10.fasta
Coprococcus_B_comes	Blautia_A_massiliensis	0.3116	0.1239	TLL15_bin.16.fasta	TLL91_bin.10.fasta
Bifidobacterium_longum	Agathobacter_faecis	-0.1168	0.5495	TLL76_bin.87.fasta	TLL98_bin.70.fasta
Bifidobacterium_longum	Bacteroides_ovatus	0.3991	0.0519	TLL09_bin.26.fasta	TLL98_bin.70.fasta
Bifidobacterium_longum	Bifidobacterium_catenulatum	0.2276	0.2787	TLL38_bin.25.fasta	TLL98_bin.70.fasta
Bifidobacterium_longum	Agathobaculum_butyriciproducens	0.1062	0.6254	TLL73_bin.62.fasta	TLL98_bin.70.fasta
Bifidobacterium_longum	Bacteroides_thetaiotaomicron	0.3188	0.1119	TLL15_bin.24.fasta	TLL98_bin.70.fasta
Bifidobacterium_longum	Bacteroides_coprocola_SGB_1891	0.1563	0.4505	TLL53_bin.50.fasta	TLL98_bin.70.fasta
Bifidobacterium_longum	Anaerostipes_hadrus	-0.0292	0.8741	TLL43_bin.39.fasta	TLL98_bin.70.fasta
Bifidobacterium_longum	Bacteroides_B_massiliensis	0.2005	0.3047	TLL27_bin.51.fasta	TLL98_bin.70.fasta
Bifidobacterium_longum	Bacteroides_uniformis	0.308	0.1179	TLL47_bin.18.fasta	TLL98_bin.70.fasta
Bifidobacterium_longum	Bifidobacterium_adolescentis	0.0331	0.8591	TLL74_bin.113.fasta	TLL98_bin.70.fasta
Bifidobacterium_longum	Acetatifactor_sp900066565	-0.34	0.0949	TLL23_bin.43.fasta	TLL98_bin.70.fasta
Bifidobacterium_longum	Bacteroides_xylanisolvens	0.3581	0.0669	TLL72_bin.39.fasta	TLL98_bin.70.fasta
Bifidobacterium_longum	Bacteroides_B_vulgatus	0.2728	0.1568	TLL27_bin.76.fasta	TLL98_bin.70.fasta
Bifidobacterium_longum	Agathobacter_rectale	0.1091	0.5495	TLL04_bin.33.fasta	TLL98_bin.70.fasta
Bifidobacterium_longum	Alistipes_putredinis	0.1438	0.4755	TLL100_bin.80.fasta	TLL98_bin.70.fasta
Faecalibacterium_prausnitzii_D	Bacteroides_B_vulgatus	-0.5202	0.008	TLL27_bin.76.fasta	TLL105_bin.26.fasta
Faecalibacterium_prausnitzii_D	Dorea_formicigenerans	-0.3137	0.1029	TLL82_bin.89.fasta	TLL105_bin.26.fasta
Faecalibacterium_prausnitzii_D	Eubacterium_E_hallii_A	-0.1993	0.3127	TLL62_bin.17.fasta	TLL105_bin.26.fasta
Faecalibacterium_prausnitzii_D	Collinsella_sp900542825_SRR1197039_bin.26	0.3022	0.1219	TLL63_bin.60.fasta	TLL105_bin.26.fasta
Faecalibacterium_prausnitzii_D	Alistipes_putredinis	-0.1496	0.4935	TLL100_bin.80.fasta	TLL105_bin.26.fasta
Faecalibacterium_prausnitzii_D	CAG-41_sp900066215	0.1683	0.4346	TLL89_bin.92.fasta	TLL105_bin.26.fasta
Faecalibacterium_prausnitzii_D	Dorea_formicigenerans_SGB_4575	-0.5138	0.015	TLL35_bin.77.fasta	TLL105_bin.26.fasta
Faecalibacterium_prausnitzii_D	Agathobaculum_butyriciproducens	-0.7042	0.001	TLL73_bin.62.fasta	TLL105_bin.26.fasta
Faecalibacterium_prausnitzii_D	Collinsella_SGB_14425	0.2652	0.1898	TLL72_bin.74.fasta	TLL105_bin.26.fasta
Faecalibacterium_prausnitzii_D	Anaerostipes_hadrus	0.3568	0.0619	TLL43_bin.39.fasta	TLL105_bin.26.fasta
Faecalibacterium_prausnitzii_D	Bifidobacterium_pseudocatenulatum	0.4187	0.022	TLL49_bin.59.fasta	TLL105_bin.26.fasta
Faecalibacterium_prausnitzii_D	Bacteroides_ovatus	-0.4653	0.019	TLL09_bin.26.fasta	TLL105_bin.26.fasta
Faecalibacterium_prausnitzii_D	Bacteroides_coprocola_SGB_1891	-0.6381	0.002	TLL53_bin.50.fasta	TLL105_bin.26.fasta
Faecalibacterium_prausnitzii_D	Collinsella_SGB_14400	0.281	0.1489	TLL12_bin.19.fasta	TLL105_bin.26.fasta
Faecalibacterium_prausnitzii_D	Collinsella_aerofaciens_E	0.2641	0.1738	TLL57_bin.37.fasta	TLL105_bin.26.fasta
Faecalibacterium_prausnitzii_D	Collinsella_sp002232035	0.3078	0.1029	TLL10_bin.21.fasta	TLL105_bin.26.fasta
Faecalibacterium_prausnitzii_D	Blautia_A_massiliensis	-0.1119	0.5754	TLL15_bin.16.fasta	TLL105_bin.26.fasta
Faecalibacterium_prausnitzii_D	Blautia_A_wexlerae	-0.5556	0.009	TLL97_bin.80.fasta	TLL105_bin.26.fasta
Faecalibacterium_prausnitzii_D	Eubacterium_I_ramulus_A	-0.2492	0.2647	TLL80_bin.32.fasta	TLL105_bin.26.fasta
Faecalibacterium_prausnitzii_D	Collinsella_aerofaciens_SGB_14631	0.3762	0.0509	TLL07_bin.31.fasta	TLL105_bin.26.fasta
Faecalibacterium_prausnitzii_D	Collinsella_SGB_14507	0.2882	0.1508	TLL96_bin.12.fasta	TLL105_bin.26.fasta
Faecalibacterium_prausnitzii_D	Agathobacter_faecis	0.4596	0.02	TLL76_bin.87.fasta	TLL105_bin.26.fasta
Faecalibacterium_prausnitzii_D	Agathobacter_rectale	-0.1141	0.5894	TLL04_bin.33.fasta	TLL105_bin.26.fasta
Faecalibacterium_prausnitzii_D	Eubacterium_I_ramulus	-0.09	0.6523	TLL60_bin.40.fasta	TLL105_bin.26.fasta
Faecalibacterium_prausnitzii_D	Bacteroides_uniformis	-0.2811	0.1638	TLL47_bin.18.fasta	TLL105_bin.26.fasta
Faecalibacterium_prausnitzii_D	Blautia_A_sp900066165	-0.6288	0.002	TLL95_bin.76.fasta	TLL105_bin.26.fasta
Faecalibacterium_prausnitzii_D	Dorea_longicatena_B	0.1794	0.3606	TLL62_bin.65.fasta	TLL105_bin.26.fasta
Faecalibacterium_prausnitzii_D	Bacteroides_B_massiliensis	-0.5233	0.005	TLL27_bin.51.fasta	TLL105_bin.26.fasta
Faecalibacterium_prausnitzii_D	Bifidobacterium_adolescentis	0.435	0.026	TLL74_bin.113.fasta	TLL105_bin.26.fasta
Faecalibacterium_prausnitzii_D	Bacteroides_thetaiotaomicron	-0.5566	0.005	TLL15_bin.24.fasta	TLL105_bin.26.fasta
Faecalibacterium_prausnitzii_D	Blautia_SGB_4795	-0.4831	0.017	TLL101_bin.55.fasta	TLL105_bin.26.fasta
Faecalibacterium_prausnitzii_D	Blautia_A_obeum	-0.2501	0.2178	TLL30_bin.87.fasta	TLL105_bin.26.fasta
Faecalibacterium_prausnitzii_D	Dorea_longicatena	0.0124	0.9471	TLL97_bin.42.fasta	TLL105_bin.26.fasta
Faecalibacterium_prausnitzii_D	Blautia_A_sp900066335	0.0235	0.9161	TLL02_bin.63.fasta	TLL105_bin.26.fasta
Faecalibacterium_prausnitzii_D	Acetatifactor_sp900066565	0.0125	0.957	TLL23_bin.43.fasta	TLL105_bin.26.fasta
Faecalibacterium_prausnitzii_D	Bifidobacterium_longum	0.1483	0.4655	TLL98_bin.70.fasta	TLL105_bin.26.fasta
Faecalibacterium_prausnitzii_D	Faecalibacterium_prausnitzii_C	0.4301	0.023	TLL06_bin.94.fasta	TLL105_bin.26.fasta
Faecalibacterium_prausnitzii_D	Escherichia_flexneri	-0.2132	0.2837	TLL96_bin.32.fasta	TLL105_bin.26.fasta
Faecalibacterium_prausnitzii_D	Bifidobacterium_catenulatum	0.2969	0.1199	TLL38_bin.25.fasta	TLL105_bin.26.fasta
Faecalibacterium_prausnitzii_D	Clostridium_SGB_4780	0.1564	0.4426	TLL97_bin.22.fasta	TLL105_bin.26.fasta
Faecalibacterium_prausnitzii_D	Coprococcus_B_comes	0.1555	0.4256	TLL91_bin.10.fasta	TLL105_bin.26.fasta
Faecalibacterium_prausnitzii_D	CAG-81_sp900066535	-0.3636	0.0689	TLL90_bin.66.fasta	TLL105_bin.26.fasta
Faecalibacterium_prausnitzii_D	Blautia_A_sp003471165_ERR1578675_bin.45	-0.6333	0.004	TLL34_bin.16.fasta	TLL105_bin.26.fasta
Faecalibacterium_prausnitzii_D	Bacteroides_xylanisolvens	-0.4587	0.022	TLL72_bin.39.fasta	TLL105_bin.26.fasta
Faecalibacterium_prausnitzii_D	Eubacterium_E_hallii	-0.007	0.971	TLL26_bin.1.fasta	TLL105_bin.26.fasta
Faecalibacterium_prausnitzii_D	Blautia_A_sp900120195	-0.6221	0.004	TLL103_bin.41.fasta	TLL105_bin.26.fasta
Agathobacter_faecis	Acetatifactor_sp900066565	0.2577	0.1938	TLL23_bin.43.fasta	TLL76_bin.87.fasta
Ruminococcus_A_sp003011855	Faecalibacterium_prausnitzii_G	-0.0528	0.8002	TLL97_bin.11.fasta	TLL31_bin.194.fasta
Ruminococcus_A_sp003011855	Dorea_formicigenerans_SGB_4575	-0.2412	0.2587	TLL35_bin.77.fasta	TLL31_bin.194.fasta
Ruminococcus_A_sp003011855	Collinsella_aerofaciens_SGB_14631	0.0384	0.8412	TLL07_bin.31.fasta	TLL31_bin.194.fasta
Ruminococcus_A_sp003011855	Faecalibacterium_prausnitzii_H	-0.1362	0.5295	TLL03_bin.1.fasta	TLL31_bin.194.fasta
Ruminococcus_A_sp003011855	Bacteroides_xylanisolvens	0.055	0.7802	TLL72_bin.39.fasta	TLL31_bin.194.fasta
Ruminococcus_A_sp003011855	Anaerostipes_hadrus	-0.3163	0.1149	TLL43_bin.39.fasta	TLL31_bin.194.fasta
Ruminococcus_A_sp003011855	Parabacteroides_distasonis	-0.0892	0.6484	TLL87_bin.53.fasta	TLL31_bin.194.fasta
Ruminococcus_A_sp003011855	Roseburia_intestinalis	-0.1703	0.4016	TLL39_bin.61.fasta	TLL31_bin.194.fasta
Ruminococcus_A_sp003011855	Gemmiger_SGB_15295_CID_674	0.0879	0.6643	TLL48_bin.100.fasta	TLL31_bin.194.fasta
Ruminococcus_A_sp003011855	NS_643	0.1014	0.6713	TLL14_bin.43.fasta	TLL31_bin.194.fasta
Ruminococcus_A_sp003011855	Bacteroides_uniformis	-0.1204	0.5425	TLL47_bin.18.fasta	TLL31_bin.194.fasta
Ruminococcus_A_sp003011855	Faecalibacterium_SGB_15346	0.0068	0.975	TLL08_bin.14.fasta	TLL31_bin.194.fasta
Ruminococcus_A_sp003011855	Agathobacter_faecis	-0.3906	0.039	TLL76_bin.87.fasta	TLL31_bin.194.fasta
Ruminococcus_A_sp003011855	Bifidobacterium_pseudocatenulatum	-0.028	0.8961	TLL49_bin.59.fasta	TLL31_bin.194.fasta
Ruminococcus_A_sp003011855	CAG-41_sp900066215	-0.0039	0.99	TLL89_bin.92.fasta	TLL31_bin.194.fasta
Ruminococcus_A_sp003011855	Faecalibacterium_prausnitzii_J_CID_9	0.1017	0.6074	TLL102_bin.121.fasta	TLL31_bin.194.fasta
Ruminococcus_A_sp003011855	Parabacteroides_merdae	0.2999	0.1499	TLL01_bin.36.fasta	TLL31_bin.194.fasta
Ruminococcus_A_sp003011855	Collinsella_aerofaciens_E	-0.057	0.7572	TLL57_bin.37.fasta	TLL31_bin.194.fasta
Ruminococcus_A_sp003011855	Agathobacter_rectale	0.5466	0.005	TLL04_bin.33.fasta	TLL31_bin.194.fasta
Ruminococcus_A_sp003011855	Eubacterium_E_hallii	-0.0276	0.8771	TLL26_bin.1.fasta	TLL31_bin.194.fasta
Ruminococcus_A_sp003011855	Faecalibacterium_prausnitzii_J_CID_664	-0.0213	0.9301	TLL35_bin.66.fasta	TLL31_bin.194.fasta
Ruminococcus_A_sp003011855	Blautia_A_sp900066165	-0.1545	0.4915	TLL95_bin.76.fasta	TLL31_bin.194.fasta
Ruminococcus_A_sp003011855	Dorea_longicatena	0.3103	0.1369	TLL97_bin.42.fasta	TLL31_bin.194.fasta
Ruminococcus_A_sp003011855	Faecalibacterium_prausnitzii_C	0.1635	0.4106	TLL06_bin.94.fasta	TLL31_bin.194.fasta
Ruminococcus_A_sp003011855	Collinsella_sp900542825_SRR1197039_bin.26	-0.0079	0.967	TLL63_bin.60.fasta	TLL31_bin.194.fasta
Ruminococcus_A_sp003011855	Dorea_longicatena_B	0.1524	0.4605	TLL62_bin.65.fasta	TLL31_bin.194.fasta
Ruminococcus_A_sp003011855	Bifidobacterium_catenulatum	-0.011	0.952	TLL38_bin.25.fasta	TLL31_bin.194.fasta
Ruminococcus_A_sp003011855	Eubacterium_I_ramulus	0.1019	0.6394	TLL60_bin.40.fasta	TLL31_bin.194.fasta
Ruminococcus_A_sp003011855	NS_330	0.1428	0.5514	TLL72_bin.89.fasta	TLL31_bin.194.fasta
Ruminococcus_A_sp003011855	Eubacterium_I_ramulus_A	0.0803	0.6893	TLL80_bin.32.fasta	TLL31_bin.194.fasta
Ruminococcus_A_sp003011855	Gemmiger_SGB_15299	-0.0375	0.8621	TLL62_bin.40.fasta	TLL31_bin.194.fasta
Ruminococcus_A_sp003011855	Blautia_A_obeum	-0.0416	0.8432	TLL30_bin.87.fasta	TLL31_bin.194.fasta
Ruminococcus_A_sp003011855	Bacteroides_coprocola_SGB_1891	0.0722	0.7522	TLL53_bin.50.fasta	TLL31_bin.194.fasta
Ruminococcus_A_sp003011855	Blautia_SGB_4795	-0.2424	0.2388	TLL101_bin.55.fasta	TLL31_bin.194.fasta
Ruminococcus_A_sp003011855	Eubacterium_E_hallii_A	-0.1657	0.4356	TLL62_bin.17.fasta	TLL31_bin.194.fasta
Ruminococcus_A_sp003011855	Faecalibacterium_prausnitzii_K	0.2085	0.2717	TLL07_bin.56.fasta	TLL31_bin.194.fasta
Ruminococcus_A_sp003011855	Faecalibacterium_SGB_15315	-0.1824	0.3646	TLL11_bin.59.fasta	TLL31_bin.194.fasta
Ruminococcus_A_sp003011855	NS_668	-0.0728	0.7223	TLL07_bin.35.fasta	TLL31_bin.194.fasta
Ruminococcus_A_sp003011855	Faecalibacterium_SGB_15345	-0.1262	0.5574	TLL90_bin.37.fasta	TLL31_bin.194.fasta
Ruminococcus_A_sp003011855	Bacteroides_B_massiliensis	0.1514	0.4685	TLL27_bin.51.fasta	TLL31_bin.194.fasta
Ruminococcus_A_sp003011855	Bacteroides_ovatus	-0.0252	0.8941	TLL09_bin.26.fasta	TLL31_bin.194.fasta
Ruminococcus_A_sp003011855	Flavonifractor_sp000508885	0.1075	0.5864	TLL15_bin.50.fasta	TLL31_bin.194.fasta
Ruminococcus_A_sp003011855	Bacteroides_B_vulgatus	0.0955	0.6573	TLL27_bin.76.fasta	TLL31_bin.194.fasta
Ruminococcus_A_sp003011855	Gemmiger_SGB_15295_CID_7	0.3628	0.0729	TLL61_bin.62.fasta	TLL31_bin.194.fasta
Ruminococcus_A_sp003011855	Bifidobacterium_adolescentis	0.1111	0.6084	TLL74_bin.113.fasta	TLL31_bin.194.fasta
Ruminococcus_A_sp003011855	Blautia_A_sp900120195	-0.123	0.5784	TLL103_bin.41.fasta	TLL31_bin.194.fasta
Ruminococcus_A_sp003011855	Faecalibacterium_prausnitzii_E	-0.2651	0.2118	TLL96_bin.33.fasta	TLL31_bin.194.fasta
Ruminococcus_A_sp003011855	Lachnospiraceae_SGB_4832	-0.131	0.5395	TLL26_bin.100.fasta	TLL31_bin.194.fasta
Ruminococcus_A_sp003011855	Bacteroides_thetaiotaomicron	0.0354	0.8432	TLL15_bin.24.fasta	TLL31_bin.194.fasta
Ruminococcus_A_sp003011855	NA_ERR1953522_bin.87	-0.1532	0.4795	TLL93_bin.77.fasta	TLL31_bin.194.fasta
Ruminococcus_A_sp003011855	Collinsella_SGB_14400	-0.0872	0.6693	TLL12_bin.19.fasta	TLL31_bin.194.fasta
Ruminococcus_A_sp003011855	Roseburia_inulinivorans	-0.3256	0.0979	TLL75_bin.70.fasta	TLL31_bin.194.fasta
Ruminococcus_A_sp003011855	Collinsella_SGB_14425	0.0528	0.8022	TLL72_bin.74.fasta	TLL31_bin.194.fasta
Ruminococcus_A_sp003011855	Collinsella_SGB_14507	0.0744	0.7243	TLL96_bin.12.fasta	TLL31_bin.194.fasta
Ruminococcus_A_sp003011855	KLE1615_sp900066985	0.4032	0.041	TLL84_bin.27.fasta	TLL31_bin.194.fasta
Ruminococcus_A_sp003011855	Escherichia_flexneri	-0.2146	0.2727	TLL96_bin.32.fasta	TLL31_bin.194.fasta
Ruminococcus_A_sp003011855	Coprococcus_B_comes	0.4455	0.017	TLL91_bin.10.fasta	TLL31_bin.194.fasta
Ruminococcus_A_sp003011855	Acetatifactor_sp900066565	-0.0418	0.8412	TLL23_bin.43.fasta	TLL31_bin.194.fasta
Ruminococcus_A_sp003011855	Bifidobacterium_longum	-0.2038	0.3207	TLL98_bin.70.fasta	TLL31_bin.194.fasta
Ruminococcus_A_sp003011855	Fusicatenibacter_saccharivorans	0.0877	0.6593	TLL54_bin.14.fasta	TLL31_bin.194.fasta
Ruminococcus_A_sp003011855	NS_318	-0.1169	0.5994	TLL56_bin.56.fasta	TLL31_bin.194.fasta
Ruminococcus_A_sp003011855	Clostridium_SGB_4780	0.2594	0.2158	TLL97_bin.22.fasta	TLL31_bin.194.fasta
Ruminococcus_A_sp003011855	Agathobaculum_butyriciproducens	0.2022	0.3407	TLL73_bin.62.fasta	TLL31_bin.194.fasta
Ruminococcus_A_sp003011855	CAG-81_sp900066535	-0.1202	0.5564	TLL90_bin.66.fasta	TLL31_bin.194.fasta
Ruminococcus_A_sp003011855	Gemmiger_sp003476825	0.0865	0.6733	TLL31_bin.94.fasta	TLL31_bin.194.fasta
Ruminococcus_A_sp003011855	Blautia_A_sp900066335	-0.282	0.1768	TLL02_bin.63.fasta	TLL31_bin.194.fasta
Ruminococcus_A_sp003011855	Dorea_formicigenerans	0.2896	0.1489	TLL82_bin.89.fasta	TLL31_bin.194.fasta
Ruminococcus_A_sp003011855	NS_665	0.0204	0.9241	TLL68_bin.41.fasta	TLL31_bin.194.fasta
Ruminococcus_A_sp003011855	Faecalicatena_gnavus	-0.1279	0.5295	TLL02_bin.78.fasta	TLL31_bin.194.fasta
Ruminococcus_A_sp003011855	Collinsella_sp002232035	0.0353	0.8631	TLL10_bin.21.fasta	TLL31_bin.194.fasta
Ruminococcus_A_sp003011855	NS_612	-0.1358	0.5365	TLL10_bin.42.fasta	TLL31_bin.194.fasta
Ruminococcus_A_sp003011855	Blautia_A_massiliensis	0.1826	0.3716	TLL15_bin.16.fasta	TLL31_bin.194.fasta
Ruminococcus_A_sp003011855	Faecalibacterium_prausnitzii_D	-0.0936	0.6583	TLL105_bin.26.fasta	TLL31_bin.194.fasta
Ruminococcus_A_sp003011855	Lachnospira_sp003537285	-0.2846	0.1598	TLL64_bin.18.fasta	TLL31_bin.194.fasta
Ruminococcus_A_sp003011855	Gemmiger_formicilis	0.1284	0.5255	TLL106_bin.7.fasta	TLL31_bin.194.fasta
Ruminococcus_A_sp003011855	Blautia_A_sp003471165_ERR1578675_bin.45	-0.1918	0.3836	TLL34_bin.16.fasta	TLL31_bin.194.fasta
Ruminococcus_A_sp003011855	Blautia_A_wexlerae	-0.1905	0.3656	TLL97_bin.80.fasta	TLL31_bin.194.fasta
Ruminococcus_A_sp003011855	Alistipes_putredinis	-0.0158	0.958	TLL100_bin.80.fasta	TLL31_bin.194.fasta
NA_ERR1953522_bin.87	Collinsella_aerofaciens_E	0.7065	0.001	TLL57_bin.37.fasta	TLL93_bin.77.fasta
NA_ERR1953522_bin.87	Faecalibacterium_prausnitzii_G	0.1151	0.5594	TLL97_bin.11.fasta	TLL93_bin.77.fasta
NA_ERR1953522_bin.87	Blautia_SGB_4795	-0.5108	0.011	TLL101_bin.55.fasta	TLL93_bin.77.fasta
NA_ERR1953522_bin.87	Acetatifactor_sp900066565	-0.1557	0.4466	TLL23_bin.43.fasta	TLL93_bin.77.fasta
NA_ERR1953522_bin.87	Bifidobacterium_pseudocatenulatum	-0.0262	0.8971	TLL49_bin.59.fasta	TLL93_bin.77.fasta
NA_ERR1953522_bin.87	Faecalibacterium_prausnitzii_J_CID_664	0.2626	0.1728	TLL35_bin.66.fasta	TLL93_bin.77.fasta
NA_ERR1953522_bin.87	Faecalibacterium_SGB_15345	0.1399	0.5035	TLL90_bin.37.fasta	TLL93_bin.77.fasta
NA_ERR1953522_bin.87	Dorea_longicatena_B	-0.0318	0.8781	TLL62_bin.65.fasta	TLL93_bin.77.fasta
NA_ERR1953522_bin.87	Bacteroides_coprocola_SGB_1891	-0.5577	0.004	TLL53_bin.50.fasta	TLL93_bin.77.fasta
NA_ERR1953522_bin.87	Faecalibacterium_prausnitzii_C	-0.004	0.984	TLL06_bin.94.fasta	TLL93_bin.77.fasta
NA_ERR1953522_bin.87	CAG-41_sp900066215	0.3972	0.039	TLL89_bin.92.fasta	TLL93_bin.77.fasta
NA_ERR1953522_bin.87	Bifidobacterium_catenulatum	-0.054	0.7852	TLL38_bin.25.fasta	TLL93_bin.77.fasta
NA_ERR1953522_bin.87	Dorea_longicatena	-0.0084	0.968	TLL97_bin.42.fasta	TLL93_bin.77.fasta
NA_ERR1953522_bin.87	Bacteroides_thetaiotaomicron	-0.5994	0.001	TLL15_bin.24.fasta	TLL93_bin.77.fasta
NA_ERR1953522_bin.87	Gemmiger_sp003476825	0.12	0.5435	TLL31_bin.94.fasta	TLL93_bin.77.fasta
NA_ERR1953522_bin.87	Blautia_A_massiliensis	0.0463	0.8212	TLL15_bin.16.fasta	TLL93_bin.77.fasta
NA_ERR1953522_bin.87	Agathobaculum_butyriciproducens	-0.5163	0.011	TLL73_bin.62.fasta	TLL93_bin.77.fasta
NA_ERR1953522_bin.87	Flavonifractor_sp000508885	-0.4411	0.026	TLL15_bin.50.fasta	TLL93_bin.77.fasta
NA_ERR1953522_bin.87	Eubacterium_E_hallii	-0.2337	0.2418	TLL26_bin.1.fasta	TLL93_bin.77.fasta
NA_ERR1953522_bin.87	Collinsella_aerofaciens_SGB_14631	0.9349	0.001	TLL07_bin.31.fasta	TLL93_bin.77.fasta
NA_ERR1953522_bin.87	Blautia_A_sp900120195	-0.2363	0.2587	TLL103_bin.41.fasta	TLL93_bin.77.fasta
NA_ERR1953522_bin.87	Escherichia_flexneri	-0.2031	0.3187	TLL96_bin.32.fasta	TLL93_bin.77.fasta
NA_ERR1953522_bin.87	Eubacterium_I_ramulus	-0.3522	0.0659	TLL60_bin.40.fasta	TLL93_bin.77.fasta
NA_ERR1953522_bin.87	Eubacterium_I_ramulus_A	-0.4301	0.044	TLL80_bin.32.fasta	TLL93_bin.77.fasta
NA_ERR1953522_bin.87	Faecalibacterium_prausnitzii_D	0.3879	0.0519	TLL105_bin.26.fasta	TLL93_bin.77.fasta
NA_ERR1953522_bin.87	Lachnospira_sp003537285	-0.2458	0.2378	TLL64_bin.18.fasta	TLL93_bin.77.fasta
NA_ERR1953522_bin.87	Eubacterium_E_hallii_A	-0.0524	0.8292	TLL62_bin.17.fasta	TLL93_bin.77.fasta
NA_ERR1953522_bin.87	Dorea_formicigenerans	-0.2012	0.3317	TLL82_bin.89.fasta	TLL93_bin.77.fasta
NA_ERR1953522_bin.87	Clostridium_SGB_4780	0.1511	0.4665	TLL97_bin.22.fasta	TLL93_bin.77.fasta
NA_ERR1953522_bin.87	Blautia_A_obeum	0.1327	0.5365	TLL30_bin.87.fasta	TLL93_bin.77.fasta
NA_ERR1953522_bin.87	Bifidobacterium_adolescentis	0.1463	0.4905	TLL74_bin.113.fasta	TLL93_bin.77.fasta
NA_ERR1953522_bin.87	Collinsella_sp002232035	0.8893	0.001	TLL10_bin.21.fasta	TLL93_bin.77.fasta
NA_ERR1953522_bin.87	Blautia_A_sp900066165	-0.4249	0.0539	TLL95_bin.76.fasta	TLL93_bin.77.fasta
NA_ERR1953522_bin.87	Gemmiger_SGB_15299	0.222	0.2797	TLL62_bin.40.fasta	TLL93_bin.77.fasta
NA_ERR1953522_bin.87	Collinsella_SGB_14507	0.9001	0.001	TLL96_bin.12.fasta	TLL93_bin.77.fasta
NA_ERR1953522_bin.87	Anaerostipes_hadrus	0.3369	0.0809	TLL43_bin.39.fasta	TLL93_bin.77.fasta
NA_ERR1953522_bin.87	Alistipes_putredinis	-0.2972	0.1229	TLL100_bin.80.fasta	TLL93_bin.77.fasta
NA_ERR1953522_bin.87	Coprococcus_B_comes	-0.223	0.2667	TLL91_bin.10.fasta	TLL93_bin.77.fasta
NA_ERR1953522_bin.87	Gemmiger_SGB_15295_CID_674	0.0726	0.7033	TLL48_bin.100.fasta	TLL93_bin.77.fasta
NA_ERR1953522_bin.87	Faecalibacterium_prausnitzii_J_CID_9	0.2271	0.2358	TLL102_bin.121.fasta	TLL93_bin.77.fasta
NA_ERR1953522_bin.87	Bacteroides_xylanisolvens	-0.5269	0.008	TLL72_bin.39.fasta	TLL93_bin.77.fasta
NA_ERR1953522_bin.87	Agathobacter_faecis	-0.2013	0.3227	TLL76_bin.87.fasta	TLL93_bin.77.fasta
NA_ERR1953522_bin.87	Dorea_formicigenerans_SGB_4575	-0.3727	0.0949	TLL35_bin.77.fasta	TLL93_bin.77.fasta
NA_ERR1953522_bin.87	Gemmiger_formicilis	0.3314	0.0859	TLL106_bin.7.fasta	TLL93_bin.77.fasta
NA_ERR1953522_bin.87	Faecalibacterium_prausnitzii_K	0.185	0.3556	TLL07_bin.56.fasta	TLL93_bin.77.fasta
NA_ERR1953522_bin.87	KLE1615_sp900066985	-0.0522	0.8182	TLL84_bin.27.fasta	TLL93_bin.77.fasta
NA_ERR1953522_bin.87	Agathobacter_rectale	-0.306	0.1179	TLL04_bin.33.fasta	TLL93_bin.77.fasta
NA_ERR1953522_bin.87	Gemmiger_SGB_15295_CID_7	-0.1331	0.4915	TLL61_bin.62.fasta	TLL93_bin.77.fasta
NA_ERR1953522_bin.87	Fusicatenibacter_saccharivorans	-0.154	0.4515	TLL54_bin.14.fasta	TLL93_bin.77.fasta
NA_ERR1953522_bin.87	Bacteroides_ovatus	-0.5224	0.004	TLL09_bin.26.fasta	TLL93_bin.77.fasta
NA_ERR1953522_bin.87	Lachnospiraceae_SGB_4832	-0.3443	0.1159	TLL26_bin.100.fasta	TLL93_bin.77.fasta
NA_ERR1953522_bin.87	Faecalibacterium_SGB_15315	0.2132	0.2837	TLL11_bin.59.fasta	TLL93_bin.77.fasta
NA_ERR1953522_bin.87	Faecalibacterium_prausnitzii_E	0.2187	0.2458	TLL96_bin.33.fasta	TLL93_bin.77.fasta
NA_ERR1953522_bin.87	Faecalibacterium_SGB_15346	0.1268	0.5245	TLL08_bin.14.fasta	TLL93_bin.77.fasta
NA_ERR1953522_bin.87	Collinsella_SGB_14400	0.9372	0.001	TLL12_bin.19.fasta	TLL93_bin.77.fasta
NA_ERR1953522_bin.87	Bacteroides_B_vulgatus	-0.5489	0.004	TLL27_bin.76.fasta	TLL93_bin.77.fasta
NA_ERR1953522_bin.87	CAG-81_sp900066535	-0.3777	0.049	TLL90_bin.66.fasta	TLL93_bin.77.fasta
NA_ERR1953522_bin.87	Blautia_A_sp900066335	-0.0701	0.7333	TLL02_bin.63.fasta	TLL93_bin.77.fasta
NA_ERR1953522_bin.87	Bacteroides_uniformis	-0.3452	0.0849	TLL47_bin.18.fasta	TLL93_bin.77.fasta
NA_ERR1953522_bin.87	Faecalicatena_gnavus	-0.595	0.006	TLL02_bin.78.fasta	TLL93_bin.77.fasta
NA_ERR1953522_bin.87	Blautia_A_sp003471165_ERR1578675_bin.45	-0.3205	0.1508	TLL34_bin.16.fasta	TLL93_bin.77.fasta
NA_ERR1953522_bin.87	Faecalibacterium_prausnitzii_H	0.1371	0.4955	TLL03_bin.1.fasta	TLL93_bin.77.fasta
NA_ERR1953522_bin.87	Blautia_A_wexlerae	-0.3507	0.0939	TLL97_bin.80.fasta	TLL93_bin.77.fasta
NA_ERR1953522_bin.87	Bacteroides_B_massiliensis	-0.4366	0.027	TLL27_bin.51.fasta	TLL93_bin.77.fasta
NA_ERR1953522_bin.87	Collinsella_SGB_14425	0.8794	0.001	TLL72_bin.74.fasta	TLL93_bin.77.fasta
NA_ERR1953522_bin.87	Collinsella_sp900542825_SRR1197039_bin.26	0.8716	0.001	TLL63_bin.60.fasta	TLL93_bin.77.fasta
NA_ERR1953522_bin.87	Bifidobacterium_longum	-0.0416	0.8472	TLL98_bin.70.fasta	TLL93_bin.77.fasta
NS_318	Eubacterium_I_ramulus_A	0.4727	0.036	TLL80_bin.32.fasta	TLL56_bin.56.fasta
NS_318	Lachnospira_sp003537285	0.0821	0.7303	TLL64_bin.18.fasta	TLL56_bin.56.fasta
NS_318	Collinsella_SGB_14507	-0.4652	0.035	TLL96_bin.12.fasta	TLL56_bin.56.fasta
NS_318	Dorea_longicatena	-0.2809	0.1948	TLL97_bin.42.fasta	TLL56_bin.56.fasta
NS_318	Escherichia_flexneri	0.2404	0.2937	TLL96_bin.32.fasta	TLL56_bin.56.fasta
NS_318	Faecalibacterium_prausnitzii_G	-0.3337	0.1019	TLL97_bin.11.fasta	TLL56_bin.56.fasta
NS_318	Agathobacter_rectale	-0.1743	0.3946	TLL04_bin.33.fasta	TLL56_bin.56.fasta
NS_318	Blautia_A_obeum	0.1011	0.6344	TLL30_bin.87.fasta	TLL56_bin.56.fasta
NS_318	Dorea_longicatena_B	-0.0817	0.6883	TLL62_bin.65.fasta	TLL56_bin.56.fasta
NS_318	Faecalicatena_gnavus	0.9687	0.002	TLL02_bin.78.fasta	TLL56_bin.56.fasta
NS_318	Blautia_A_sp900066165	0.8399	0.008	TLL95_bin.76.fasta	TLL56_bin.56.fasta
NS_318	Blautia_SGB_4795	0.8615	0.003	TLL101_bin.55.fasta	TLL56_bin.56.fasta
NS_318	Collinsella_sp900542825_SRR1197039_bin.26	-0.46	0.036	TLL63_bin.60.fasta	TLL56_bin.56.fasta
NS_318	Agathobaculum_butyriciproducens	0.4631	0.027	TLL73_bin.62.fasta	TLL56_bin.56.fasta
NS_318	Bifidobacterium_adolescentis	-0.1552	0.4755	TLL74_bin.113.fasta	TLL56_bin.56.fasta
NS_318	Faecalibacterium_prausnitzii_J_CID_9	-0.5709	0.006	TLL102_bin.121.fasta	TLL56_bin.56.fasta
NS_318	Anaerostipes_hadrus	-0.1313	0.5345	TLL43_bin.39.fasta	TLL56_bin.56.fasta
NS_318	Eubacterium_E_hallii_A	0.0108	0.969	TLL62_bin.17.fasta	TLL56_bin.56.fasta
NS_318	Acetatifactor_sp900066565	0.1859	0.3946	TLL23_bin.43.fasta	TLL56_bin.56.fasta
NS_318	Lachnospiraceae_SGB_4832	0.8588	0.002	TLL26_bin.100.fasta	TLL56_bin.56.fasta
NS_318	Gemmiger_SGB_15299	-0.2784	0.2048	TLL62_bin.40.fasta	TLL56_bin.56.fasta
NS_318	Blautia_A_sp900066335	0.2383	0.2867	TLL02_bin.63.fasta	TLL56_bin.56.fasta
NS_318	Eubacterium_I_ramulus	0.482	0.031	TLL60_bin.40.fasta	TLL56_bin.56.fasta
NS_318	Blautia_A_wexlerae	0.8772	0.003	TLL97_bin.80.fasta	TLL56_bin.56.fasta
NS_318	Blautia_A_sp003471165_ERR1578675_bin.45	0.864	0.002	TLL34_bin.16.fasta	TLL56_bin.56.fasta
NS_318	Gemmiger_sp003476825	-0.4112	0.038	TLL31_bin.94.fasta	TLL56_bin.56.fasta
NS_318	Faecalibacterium_prausnitzii_K	-0.5538	0.008	TLL07_bin.56.fasta	TLL56_bin.56.fasta
NS_318	Faecalibacterium_SGB_15315	-0.3836	0.0729	TLL11_bin.59.fasta	TLL56_bin.56.fasta
NS_318	KLE1615_sp900066985	-0.345	0.1189	TLL84_bin.27.fasta	TLL56_bin.56.fasta
NS_318	Coprococcus_B_comes	-0.0974	0.6583	TLL91_bin.10.fasta	TLL56_bin.56.fasta
NS_318	Bacteroides_xylanisolvens	0.6017	0.007	TLL72_bin.39.fasta	TLL56_bin.56.fasta
NS_318	Gemmiger_formicilis	-0.433	0.039	TLL106_bin.7.fasta	TLL56_bin.56.fasta
NS_318	Collinsella_SGB_14425	-0.5499	0.012	TLL72_bin.74.fasta	TLL56_bin.56.fasta
NS_318	Faecalibacterium_prausnitzii_D	-0.5458	0.014	TLL105_bin.26.fasta	TLL56_bin.56.fasta
NS_318	Agathobacter_faecis	0.0874	0.6853	TLL76_bin.87.fasta	TLL56_bin.56.fasta
NS_318	Faecalibacterium_SGB_15346	-0.5763	0.006	TLL08_bin.14.fasta	TLL56_bin.56.fasta
NS_318	Gemmiger_SGB_15295_CID_7	0.213	0.3516	TLL61_bin.62.fasta	TLL56_bin.56.fasta
NS_318	Faecalibacterium_prausnitzii_E	-0.4501	0.032	TLL96_bin.33.fasta	TLL56_bin.56.fasta
NS_318	Clostridium_SGB_4780	-0.2682	0.2268	TLL97_bin.22.fasta	TLL56_bin.56.fasta
NS_318	Alistipes_putredinis	0.0649	0.7572	TLL100_bin.80.fasta	TLL56_bin.56.fasta
NS_318	Bacteroides_thetaiotaomicron	0.6945	0.004	TLL15_bin.24.fasta	TLL56_bin.56.fasta
NS_318	Eubacterium_E_hallii	0.1072	0.6494	TLL26_bin.1.fasta	TLL56_bin.56.fasta
NS_318	Collinsella_sp002232035	-0.4964	0.02	TLL10_bin.21.fasta	TLL56_bin.56.fasta
NS_318	Bacteroides_coprocola_SGB_1891	0.6965	0.005	TLL53_bin.50.fasta	TLL56_bin.56.fasta
NS_318	Collinsella_aerofaciens_E	-0.6469	0.004	TLL57_bin.37.fasta	TLL56_bin.56.fasta
NS_318	Faecalibacterium_prausnitzii_J_CID_664	-0.5656	0.007	TLL35_bin.66.fasta	TLL56_bin.56.fasta
NS_318	Bifidobacterium_longum	0.0178	0.9161	TLL98_bin.70.fasta	TLL56_bin.56.fasta
NS_318	Bifidobacterium_pseudocatenulatum	-0.0275	0.9001	TLL49_bin.59.fasta	TLL56_bin.56.fasta
NS_318	CAG-41_sp900066215	-0.2914	0.1748	TLL89_bin.92.fasta	TLL56_bin.56.fasta
NS_318	Blautia_A_sp900120195	0.6507	0.017	TLL103_bin.41.fasta	TLL56_bin.56.fasta
NS_318	NA_ERR1953522_bin.87	-0.6124	0.004	TLL93_bin.77.fasta	TLL56_bin.56.fasta
[truncated: 1,161 more rows]

## Sheet: Fig 2.F right
Var2	Var1	corr_coeff	pval	Var1_central_node	Var2_central_node
Collinsella_sp002232035	Bacteroides_stercoris	-0.2254	0.2458	TLL60_bin.72.fasta	TLL10_bin.21.fasta
Collinsella_sp002232035	Bifidobacterium_longum	-0.0077	0.968	TLL98_bin.70.fasta	TLL10_bin.21.fasta
Collinsella_sp002232035	Collinsella_SGB_14400	0.8652	0.001	TLL12_bin.19.fasta	TLL10_bin.21.fasta
Collinsella_sp002232035	Blautia_SGB_4795	-0.4244	0.032	TLL101_bin.55.fasta	TLL10_bin.21.fasta
Collinsella_sp002232035	Clostridium_M_sp000431375	-0.1846	0.3477	TLL85_bin.41.fasta	TLL10_bin.21.fasta
Collinsella_sp002232035	Bifidobacterium_sp002742445	0.1294	0.5005	TLL23_bin.45.fasta	TLL10_bin.21.fasta
Collinsella_sp002232035	Anaerostipes_hadrus	-0.1434	0.4695	TLL43_bin.39.fasta	TLL10_bin.21.fasta
Collinsella_sp002232035	Collinsella_SGB_14425	0.8912	0.001	TLL72_bin.74.fasta	TLL10_bin.21.fasta
Collinsella_sp002232035	Collinsella_aerofaciens_E	0.9552	0.001	TLL57_bin.37.fasta	TLL10_bin.21.fasta
Collinsella_sp002232035	Blautia_A_sp900120195	0.0051	0.983	TLL103_bin.41.fasta	TLL10_bin.21.fasta
Collinsella_sp002232035	CAG-41_sp900066215	-0.3041	0.1119	TLL89_bin.92.fasta	TLL10_bin.21.fasta
Collinsella_sp002232035	Blautia_A_massiliensis	0.3404	0.0759	TLL15_bin.16.fasta	TLL10_bin.21.fasta
Collinsella_sp002232035	Agathobaculum_butyriciproducens	0.2529	0.1938	TLL73_bin.62.fasta	TLL10_bin.21.fasta
Collinsella_sp002232035	Bacteroides_caccae	-0.3984	0.036	TLL06_bin.48.fasta	TLL10_bin.21.fasta
Collinsella_sp002232035	Bacteroides_B_massiliensis	-0.3489	0.0689	TLL27_bin.51.fasta	TLL10_bin.21.fasta
Collinsella_sp002232035	Agathobacter_rectale	-0.0435	0.8152	TLL04_bin.33.fasta	TLL10_bin.21.fasta
Collinsella_sp002232035	Bacteroides_ovatus	-0.3409	0.0759	TLL09_bin.26.fasta	TLL10_bin.21.fasta
Collinsella_sp002232035	Blautia_A_sp003471165_ERR1578675_bin.45	-0.1604	0.3936	TLL34_bin.16.fasta	TLL10_bin.21.fasta
Collinsella_sp002232035	Clostridium_Q_sp003024715	0.3416	0.0799	TLL53_bin.12.fasta	TLL10_bin.21.fasta
Collinsella_sp002232035	Bacteroides_uniformis	-0.1925	0.3347	TLL47_bin.18.fasta	TLL10_bin.21.fasta
Collinsella_sp002232035	Bifidobacterium_adolescentis	-0.1653	0.4156	TLL74_bin.113.fasta	TLL10_bin.21.fasta
Collinsella_sp002232035	Bifidobacterium_pseudocatenulatum	-0.0154	0.9341	TLL49_bin.59.fasta	TLL10_bin.21.fasta
Collinsella_sp002232035	Agathobacter_faecis	-0.3027	0.1139	TLL76_bin.87.fasta	TLL10_bin.21.fasta
Collinsella_sp002232035	Collinsella_SGB_14507	0.9534	0.001	TLL96_bin.12.fasta	TLL10_bin.21.fasta
Collinsella_sp002232035	Blautia_sp000436935	-0.1127	0.5784	TLL34_bin.68.fasta	TLL10_bin.21.fasta
Collinsella_sp002232035	Collinsella_aerofaciens_SGB_14631	0.967	0.001	TLL07_bin.31.fasta	TLL10_bin.21.fasta
Collinsella_sp002232035	Clostridium_SGB_4780	0.2685	0.1818	TLL97_bin.22.fasta	TLL10_bin.21.fasta
Collinsella_sp002232035	Bifidobacterium_catenulatum	-0.0359	0.8641	TLL38_bin.25.fasta	TLL10_bin.21.fasta
Collinsella_sp002232035	Bacteroides_B_vulgatus	-0.4888	0.008	TLL27_bin.76.fasta	TLL10_bin.21.fasta
Collinsella_sp002232035	Blautia_A_sp900066335	0.6169	0.001	TLL02_bin.63.fasta	TLL10_bin.21.fasta
Collinsella_sp002232035	Acetatifactor_sp900066565	0.2602	0.1718	TLL23_bin.43.fasta	TLL10_bin.21.fasta
Collinsella_sp002232035	CAG-81_sp900066535	-0.3289	0.1029	TLL90_bin.66.fasta	TLL10_bin.21.fasta
Collinsella_sp002232035	Bilophila_wadsworthia	-0.2795	0.1518	TLL33_bin.49.fasta	TLL10_bin.21.fasta
Collinsella_sp002232035	Bacteroides_coprocola_SGB_1891	-0.4119	0.032	TLL53_bin.50.fasta	TLL10_bin.21.fasta
Collinsella_sp002232035	Bacteroides_thetaiotaomicron	-0.4257	0.02	TLL15_bin.24.fasta	TLL10_bin.21.fasta
Collinsella_sp002232035	Blautia_A_wexlerae	-0.1872	0.3506	TLL97_bin.80.fasta	TLL10_bin.21.fasta
Collinsella_sp002232035	Bacteroides_xylanisolvens	-0.5054	0.006	TLL72_bin.39.fasta	TLL10_bin.21.fasta
Collinsella_sp002232035	Blautia_A_sp900066165	-0.3758	0.0509	TLL95_bin.76.fasta	TLL10_bin.21.fasta
Collinsella_sp002232035	Blautia_A_obeum	0.4189	0.03	TLL30_bin.87.fasta	TLL10_bin.21.fasta
Gemmiger_SGB_15295_CID_7	Eubacterium_I_ramulus_A	-0.4591	0.022	TLL80_bin.32.fasta	TLL61_bin.62.fasta
Gemmiger_SGB_15295_CID_7	Bacteroides_coprocola_SGB_1891	0.0207	0.9271	TLL53_bin.50.fasta	TLL61_bin.62.fasta
Gemmiger_SGB_15295_CID_7	Eggerthella_lenta	0.1767	0.3626	TLL33_bin.2.fasta	TLL61_bin.62.fasta
Gemmiger_SGB_15295_CID_7	Blautia_sp000436935	-0.3569	0.0939	TLL34_bin.68.fasta	TLL61_bin.62.fasta
Gemmiger_SGB_15295_CID_7	Bacteroides_thetaiotaomicron	0.038	0.8521	TLL15_bin.24.fasta	TLL61_bin.62.fasta
Gemmiger_SGB_15295_CID_7	Bacteroides_stercoris	-0.0575	0.7972	TLL60_bin.72.fasta	TLL61_bin.62.fasta
Gemmiger_SGB_15295_CID_7	Agathobacter_rectale	0.2112	0.2967	TLL04_bin.33.fasta	TLL61_bin.62.fasta
Gemmiger_SGB_15295_CID_7	Blautia_A_obeum	-0.237	0.2607	TLL30_bin.87.fasta	TLL61_bin.62.fasta
Gemmiger_SGB_15295_CID_7	Bacteroides_ovatus	-0.0521	0.8022	TLL09_bin.26.fasta	TLL61_bin.62.fasta
Gemmiger_SGB_15295_CID_7	Gemmiger_SGB_15295_CID_674	0.8242	0.001	TLL48_bin.100.fasta	TLL61_bin.62.fasta
Gemmiger_SGB_15295_CID_7	Clostridium_Q_sp003024715	0.0923	0.6494	TLL53_bin.12.fasta	TLL61_bin.62.fasta
Gemmiger_SGB_15295_CID_7	Faecalibacterium_prausnitzii_G	-0.6082	0.004	TLL97_bin.11.fasta	TLL61_bin.62.fasta
Gemmiger_SGB_15295_CID_7	Faecalibacterium_prausnitzii_H	-0.5838	0.007	TLL03_bin.1.fasta	TLL61_bin.62.fasta
Gemmiger_SGB_15295_CID_7	Faecalibacterium_SGB_15345	-0.2636	0.2058	TLL90_bin.37.fasta	TLL61_bin.62.fasta
Gemmiger_SGB_15295_CID_7	Eubacterium_I_ramulus	-0.1259	0.5415	TLL60_bin.40.fasta	TLL61_bin.62.fasta
Gemmiger_SGB_15295_CID_7	Faecalibacterium_prausnitzii_E	-0.3205	0.1099	TLL96_bin.33.fasta	TLL61_bin.62.fasta
Gemmiger_SGB_15295_CID_7	Blautia_A_sp900066165	-0.1499	0.4476	TLL95_bin.76.fasta	TLL61_bin.62.fasta
Gemmiger_SGB_15295_CID_7	Eubacterium_E_hallii_A	0.2981	0.1538	TLL62_bin.17.fasta	TLL61_bin.62.fasta
Gemmiger_SGB_15295_CID_7	Blautia_A_sp900120195	-0.3849	0.0539	TLL103_bin.41.fasta	TLL61_bin.62.fasta
Gemmiger_SGB_15295_CID_7	Collinsella_SGB_14400	0.1186	0.5514	TLL12_bin.19.fasta	TLL61_bin.62.fasta
Gemmiger_SGB_15295_CID_7	Collinsella_SGB_14507	0.2057	0.3147	TLL96_bin.12.fasta	TLL61_bin.62.fasta
Gemmiger_SGB_15295_CID_7	Enterocloster_sp900541315_SRR3582149_bin.15	-0.0601	0.7692	TLL90_bin.65.fasta	TLL61_bin.62.fasta
Gemmiger_SGB_15295_CID_7	Blautia_A_sp003471165_ERR1578675_bin.45	-0.3381	0.1029	TLL34_bin.16.fasta	TLL61_bin.62.fasta
Gemmiger_SGB_15295_CID_7	Eubacterium_E_hallii	-0.1543	0.4466	TLL26_bin.1.fasta	TLL61_bin.62.fasta
Gemmiger_SGB_15295_CID_7	Bacteroides_uniformis	0.155	0.4406	TLL47_bin.18.fasta	TLL61_bin.62.fasta
Gemmiger_SGB_15295_CID_7	Clostridium_SGB_4780	0.2283	0.2537	TLL97_bin.22.fasta	TLL61_bin.62.fasta
Gemmiger_SGB_15295_CID_7	Faecalibacterium_SGB_15346	-0.2002	0.3427	TLL08_bin.14.fasta	TLL61_bin.62.fasta
Gemmiger_SGB_15295_CID_7	Agathobacter_faecis	-0.133	0.5255	TLL76_bin.87.fasta	TLL61_bin.62.fasta
Gemmiger_SGB_15295_CID_7	Collinsella_SGB_14425	-0.1063	0.5844	TLL72_bin.74.fasta	TLL61_bin.62.fasta
Gemmiger_SGB_15295_CID_7	Collinsella_sp002232035	0.2166	0.2877	TLL10_bin.21.fasta	TLL61_bin.62.fasta
Gemmiger_SGB_15295_CID_7	Bacteroides_B_massiliensis	0.0026	0.993	TLL27_bin.51.fasta	TLL61_bin.62.fasta
Gemmiger_SGB_15295_CID_7	Faecalicatena_gnavus	-0.4325	0.028	TLL02_bin.78.fasta	TLL61_bin.62.fasta
Gemmiger_SGB_15295_CID_7	Faecalibacterium_prausnitzii_K	0.1316	0.4755	TLL07_bin.56.fasta	TLL61_bin.62.fasta
Gemmiger_SGB_15295_CID_7	Blautia_A_massiliensis	-0.3563	0.0709	TLL15_bin.16.fasta	TLL61_bin.62.fasta
Gemmiger_SGB_15295_CID_7	Acetatifactor_sp900066565	0.0695	0.7612	TLL23_bin.43.fasta	TLL61_bin.62.fasta
Gemmiger_SGB_15295_CID_7	Fusicatenibacter_saccharivorans	-0.2983	0.1578	TLL54_bin.14.fasta	TLL61_bin.62.fasta
Gemmiger_SGB_15295_CID_7	CAG-81_sp900066535	-0.1949	0.3566	TLL90_bin.66.fasta	TLL61_bin.62.fasta
Gemmiger_SGB_15295_CID_7	Collinsella_aerofaciens_E	0.2469	0.2338	TLL57_bin.37.fasta	TLL61_bin.62.fasta
Gemmiger_SGB_15295_CID_7	Dorea_longicatena_B	-0.218	0.2957	TLL62_bin.65.fasta	TLL61_bin.62.fasta
Gemmiger_SGB_15295_CID_7	Faecalibacterium_prausnitzii_J_CID_664	-0.1367	0.5015	TLL35_bin.66.fasta	TLL61_bin.62.fasta
Gemmiger_SGB_15295_CID_7	Dorea_longicatena	-0.0794	0.6923	TLL97_bin.42.fasta	TLL61_bin.62.fasta
Gemmiger_SGB_15295_CID_7	Bifidobacterium_pseudocatenulatum	0.0959	0.6384	TLL49_bin.59.fasta	TLL61_bin.62.fasta
Gemmiger_SGB_15295_CID_7	Collinsella_sp900542825_SRR1197039_bin.26	-0.0407	0.8342	TLL63_bin.60.fasta	TLL61_bin.62.fasta
Gemmiger_SGB_15295_CID_7	Faecalibacterium_prausnitzii_C	-0.0519	0.7772	TLL06_bin.94.fasta	TLL61_bin.62.fasta
Gemmiger_SGB_15295_CID_7	Coprococcus_B_comes	-0.067	0.7163	TLL91_bin.10.fasta	TLL61_bin.62.fasta
Gemmiger_SGB_15295_CID_7	Gemmiger_formicilis	0.3607	0.0629	TLL106_bin.7.fasta	TLL61_bin.62.fasta
Gemmiger_SGB_15295_CID_7	Blautia_A_wexlerae	-0.6216	0.001	TLL97_bin.80.fasta	TLL61_bin.62.fasta
Gemmiger_SGB_15295_CID_7	Anaerostipes_hadrus	0.0949	0.6374	TLL43_bin.39.fasta	TLL61_bin.62.fasta
Gemmiger_SGB_15295_CID_7	Faecalibacterium_prausnitzii_J_CID_9	-0.1307	0.5534	TLL102_bin.121.fasta	TLL61_bin.62.fasta
Gemmiger_SGB_15295_CID_7	Agathobaculum_butyriciproducens	-0.1948	0.3337	TLL73_bin.62.fasta	TLL61_bin.62.fasta
Gemmiger_SGB_15295_CID_7	Bifidobacterium_adolescentis	0.2915	0.1309	TLL74_bin.113.fasta	TLL61_bin.62.fasta
Gemmiger_SGB_15295_CID_7	Blautia_SGB_4795	-0.2625	0.2268	TLL101_bin.55.fasta	TLL61_bin.62.fasta
Gemmiger_SGB_15295_CID_7	Blautia_A_sp900066335	0.0912	0.6563	TLL02_bin.63.fasta	TLL61_bin.62.fasta
Gemmiger_SGB_15295_CID_7	Bacteroides_caccae	0.1389	0.4955	TLL06_bin.48.fasta	TLL61_bin.62.fasta
Gemmiger_SGB_15295_CID_7	Collinsella_aerofaciens_SGB_14631	0.1806	0.3407	TLL07_bin.31.fasta	TLL61_bin.62.fasta
Gemmiger_SGB_15295_CID_7	Escherichia_flexneri	-0.2353	0.2478	TLL96_bin.32.fasta	TLL61_bin.62.fasta
Gemmiger_SGB_15295_CID_7	Flavonifractor_sp000508885	-0.2186	0.3177	TLL15_bin.50.fasta	TLL61_bin.62.fasta
Gemmiger_SGB_15295_CID_7	Dorea_formicigenerans_SGB_4575	-0.4668	0.025	TLL35_bin.77.fasta	TLL61_bin.62.fasta
Gemmiger_SGB_15295_CID_7	Faecalibacterium_prausnitzii_D	-0.0013	0.998	TLL105_bin.26.fasta	TLL61_bin.62.fasta
Gemmiger_SGB_15295_CID_7	Clostridium_M_sp000431375	-0.0283	0.8881	TLL85_bin.41.fasta	TLL61_bin.62.fasta
Gemmiger_SGB_15295_CID_7	Bilophila_wadsworthia	-0.0078	0.962	TLL33_bin.49.fasta	TLL61_bin.62.fasta
Gemmiger_SGB_15295_CID_7	CAG-41_sp900066215	0.1361	0.5085	TLL89_bin.92.fasta	TLL61_bin.62.fasta
Gemmiger_SGB_15295_CID_7	Bifidobacterium_longum	-0.0202	0.9161	TLL98_bin.70.fasta	TLL61_bin.62.fasta
Gemmiger_SGB_15295_CID_7	Faecalibacterium_SGB_15315	-0.586	0.004	TLL11_bin.59.fasta	TLL61_bin.62.fasta
Gemmiger_SGB_15295_CID_7	Bifidobacterium_catenulatum	0.1185	0.5684	TLL38_bin.25.fasta	TLL61_bin.62.fasta
Gemmiger_SGB_15295_CID_7	Bacteroides_xylanisolvens	0.0648	0.7443	TLL72_bin.39.fasta	TLL61_bin.62.fasta
Gemmiger_SGB_15295_CID_7	Bifidobacterium_sp002742445	-0.1267	0.5305	TLL23_bin.45.fasta	TLL61_bin.62.fasta
Gemmiger_SGB_15295_CID_7	Bacteroides_B_vulgatus	-0.0412	0.8292	TLL27_bin.76.fasta	TLL61_bin.62.fasta
Faecalibacterium_prausnitzii_J_CID_9	Bifidobacterium_pseudocatenulatum	-0.3716	0.0589	TLL49_bin.59.fasta	TLL102_bin.121.fasta
Faecalibacterium_prausnitzii_J_CID_9	CAG-81_sp900066535	-0.4802	0.016	TLL90_bin.66.fasta	TLL102_bin.121.fasta
Faecalibacterium_prausnitzii_J_CID_9	Acetatifactor_sp900066565	0.3349	0.0909	TLL23_bin.43.fasta	TLL102_bin.121.fasta
Faecalibacterium_prausnitzii_J_CID_9	Dorea_formicigenerans_SGB_4575	-0.5994	0.002	TLL35_bin.77.fasta	TLL102_bin.121.fasta
Faecalibacterium_prausnitzii_J_CID_9	CAG-41_sp900066215	-0.1103	0.5624	TLL89_bin.92.fasta	TLL102_bin.121.fasta
Faecalibacterium_prausnitzii_J_CID_9	Faecalibacterium_prausnitzii_E	0.3313	0.0859	TLL96_bin.33.fasta	TLL102_bin.121.fasta
Faecalibacterium_prausnitzii_J_CID_9	Bacteroides_stercoris	0.1372	0.5215	TLL60_bin.72.fasta	TLL102_bin.121.fasta
Faecalibacterium_prausnitzii_J_CID_9	Bacteroides_thetaiotaomicron	-0.4051	0.043	TLL15_bin.24.fasta	TLL102_bin.121.fasta
Faecalibacterium_prausnitzii_J_CID_9	Blautia_A_sp003471165_ERR1578675_bin.45	-0.8002	0.001	TLL34_bin.16.fasta	TLL102_bin.121.fasta
Faecalibacterium_prausnitzii_J_CID_9	Bilophila_wadsworthia	-0.2017	0.3327	TLL33_bin.49.fasta	TLL102_bin.121.fasta
Faecalibacterium_prausnitzii_J_CID_9	Agathobacter_faecis	0.2452	0.2078	TLL76_bin.87.fasta	TLL102_bin.121.fasta
Faecalibacterium_prausnitzii_J_CID_9	Faecalibacterium_prausnitzii_J_CID_664	0.9278	0.001	TLL35_bin.66.fasta	TLL102_bin.121.fasta
Faecalibacterium_prausnitzii_J_CID_9	Collinsella_SGB_14425	0.1045	0.5834	TLL72_bin.74.fasta	TLL102_bin.121.fasta
Faecalibacterium_prausnitzii_J_CID_9	Bifidobacterium_longum	0.0093	0.9451	TLL98_bin.70.fasta	TLL102_bin.121.fasta
Faecalibacterium_prausnitzii_J_CID_9	Bacteroides_B_massiliensis	-0.4695	0.019	TLL27_bin.51.fasta	TLL102_bin.121.fasta
Faecalibacterium_prausnitzii_J_CID_9	Agathobacter_rectale	0.1689	0.4036	TLL04_bin.33.fasta	TLL102_bin.121.fasta
Faecalibacterium_prausnitzii_J_CID_9	Collinsella_SGB_14400	0.2255	0.2657	TLL12_bin.19.fasta	TLL102_bin.121.fasta
Faecalibacterium_prausnitzii_J_CID_9	Faecalibacterium_prausnitzii_C	0.3837	0.0569	TLL06_bin.94.fasta	TLL102_bin.121.fasta
Faecalibacterium_prausnitzii_J_CID_9	Bacteroides_xylanisolvens	-0.4782	0.009	TLL72_bin.39.fasta	TLL102_bin.121.fasta
Faecalibacterium_prausnitzii_J_CID_9	Blautia_A_sp900066335	0.0167	0.9391	TLL02_bin.63.fasta	TLL102_bin.121.fasta
Faecalibacterium_prausnitzii_J_CID_9	Blautia_A_obeum	-0.0134	0.9411	TLL30_bin.87.fasta	TLL102_bin.121.fasta
Faecalibacterium_prausnitzii_J_CID_9	Blautia_A_massiliensis	-0.0301	0.8701	TLL15_bin.16.fasta	TLL102_bin.121.fasta
Faecalibacterium_prausnitzii_J_CID_9	Eubacterium_E_hallii_A	-0.1925	0.3506	TLL62_bin.17.fasta	TLL102_bin.121.fasta
Faecalibacterium_prausnitzii_J_CID_9	Bacteroides_B_vulgatus	-0.5003	0.009	TLL27_bin.76.fasta	TLL102_bin.121.fasta
Faecalibacterium_prausnitzii_J_CID_9	Blautia_A_sp900066165	-0.3267	0.1089	TLL95_bin.76.fasta	TLL102_bin.121.fasta
Faecalibacterium_prausnitzii_J_CID_9	Dorea_longicatena_B	-0.2005	0.3067	TLL62_bin.65.fasta	TLL102_bin.121.fasta
Faecalibacterium_prausnitzii_J_CID_9	Collinsella_aerofaciens_SGB_14631	0.2471	0.1968	TLL07_bin.31.fasta	TLL102_bin.121.fasta
Faecalibacterium_prausnitzii_J_CID_9	Collinsella_SGB_14507	0.3483	0.0789	TLL96_bin.12.fasta	TLL102_bin.121.fasta
Faecalibacterium_prausnitzii_J_CID_9	Bifidobacterium_adolescentis	-0.1428	0.4745	TLL74_bin.113.fasta	TLL102_bin.121.fasta
Faecalibacterium_prausnitzii_J_CID_9	Eubacterium_E_hallii	-0.2686	0.1808	TLL26_bin.1.fasta	TLL102_bin.121.fasta
Faecalibacterium_prausnitzii_J_CID_9	Agathobaculum_butyriciproducens	0.1693	0.3816	TLL73_bin.62.fasta	TLL102_bin.121.fasta
Faecalibacterium_prausnitzii_J_CID_9	Collinsella_sp002232035	0.4222	0.032	TLL10_bin.21.fasta	TLL102_bin.121.fasta
Faecalibacterium_prausnitzii_J_CID_9	Blautia_sp000436935	-0.2478	0.2168	TLL34_bin.68.fasta	TLL102_bin.121.fasta
Faecalibacterium_prausnitzii_J_CID_9	Blautia_A_wexlerae	-0.7074	0.001	TLL97_bin.80.fasta	TLL102_bin.121.fasta
Faecalibacterium_prausnitzii_J_CID_9	Anaerostipes_hadrus	-0.2639	0.1928	TLL43_bin.39.fasta	TLL102_bin.121.fasta
Faecalibacterium_prausnitzii_J_CID_9	Eubacterium_I_ramulus_A	0.0036	0.995	TLL80_bin.32.fasta	TLL102_bin.121.fasta
Faecalibacterium_prausnitzii_J_CID_9	Clostridium_SGB_4780	-0.0725	0.7163	TLL97_bin.22.fasta	TLL102_bin.121.fasta
Faecalibacterium_prausnitzii_J_CID_9	Bacteroides_coprocola_SGB_1891	-0.3534	0.0789	TLL53_bin.50.fasta	TLL102_bin.121.fasta
Faecalibacterium_prausnitzii_J_CID_9	Eggerthella_lenta	-0.3909	0.044	TLL33_bin.2.fasta	TLL102_bin.121.fasta
Faecalibacterium_prausnitzii_J_CID_9	Escherichia_flexneri	-0.1003	0.6314	TLL96_bin.32.fasta	TLL102_bin.121.fasta
Faecalibacterium_prausnitzii_J_CID_9	Bifidobacterium_sp002742445	-0.1599	0.4096	TLL23_bin.45.fasta	TLL102_bin.121.fasta
Faecalibacterium_prausnitzii_J_CID_9	Bifidobacterium_catenulatum	-0.1976	0.3047	TLL38_bin.25.fasta	TLL102_bin.121.fasta
Faecalibacterium_prausnitzii_J_CID_9	Enterocloster_sp900541315_SRR3582149_bin.15	-0.6349	0.003	TLL90_bin.65.fasta	TLL102_bin.121.fasta
Faecalibacterium_prausnitzii_J_CID_9	Eubacterium_I_ramulus	0.0048	0.978	TLL60_bin.40.fasta	TLL102_bin.121.fasta
Faecalibacterium_prausnitzii_J_CID_9	Blautia_SGB_4795	-0.3547	0.1169	TLL101_bin.55.fasta	TLL102_bin.121.fasta
Faecalibacterium_prausnitzii_J_CID_9	Coprococcus_B_comes	0.2377	0.2507	TLL91_bin.10.fasta	TLL102_bin.121.fasta
Faecalibacterium_prausnitzii_J_CID_9	Collinsella_sp900542825_SRR1197039_bin.26	0.1814	0.3776	TLL63_bin.60.fasta	TLL102_bin.121.fasta
Faecalibacterium_prausnitzii_J_CID_9	Collinsella_aerofaciens_E	0.2465	0.2198	TLL57_bin.37.fasta	TLL102_bin.121.fasta
Faecalibacterium_prausnitzii_J_CID_9	Clostridium_M_sp000431375	-0.0619	0.7373	TLL85_bin.41.fasta	TLL102_bin.121.fasta
Faecalibacterium_prausnitzii_J_CID_9	Bacteroides_ovatus	-0.3536	0.0839	TLL09_bin.26.fasta	TLL102_bin.121.fasta
Faecalibacterium_prausnitzii_J_CID_9	Clostridium_Q_sp003024715	0.2273	0.2617	TLL53_bin.12.fasta	TLL102_bin.121.fasta
Faecalibacterium_prausnitzii_J_CID_9	Bacteroides_uniformis	-0.0683	0.7173	TLL47_bin.18.fasta	TLL102_bin.121.fasta
Faecalibacterium_prausnitzii_J_CID_9	Blautia_A_sp900120195	-0.6379	0.002	TLL103_bin.41.fasta	TLL102_bin.121.fasta
Faecalibacterium_prausnitzii_J_CID_9	Bacteroides_caccae	0.0316	0.8861	TLL06_bin.48.fasta	TLL102_bin.121.fasta
Faecalibacterium_prausnitzii_J_CID_9	Faecalibacterium_prausnitzii_D	0.4159	0.032	TLL105_bin.26.fasta	TLL102_bin.121.fasta
Faecalibacterium_prausnitzii_J_CID_9	Faecalibacterium_prausnitzii_H	0.6053	0.004	TLL03_bin.1.fasta	TLL102_bin.121.fasta
Faecalibacterium_prausnitzii_J_CID_9	Faecalibacterium_prausnitzii_G	-0.0019	0.995	TLL97_bin.11.fasta	TLL102_bin.121.fasta
Faecalibacterium_prausnitzii_J_CID_9	Dorea_longicatena	0.2403	0.2448	TLL97_bin.42.fasta	TLL102_bin.121.fasta
KLE1615_sp900066985	Bacteroides_thetaiotaomicron	-0.5522	0.005	TLL15_bin.24.fasta	TLL84_bin.27.fasta
KLE1615_sp900066985	Bifidobacterium_pseudocatenulatum	-0.0604	0.7852	TLL49_bin.59.fasta	TLL84_bin.27.fasta
KLE1615_sp900066985	Faecalibacterium_SGB_15346	0.2028	0.3287	TLL08_bin.14.fasta	TLL84_bin.27.fasta
KLE1615_sp900066985	Blautia_sp000436935	-0.3817	0.0529	TLL34_bin.68.fasta	TLL84_bin.27.fasta
KLE1615_sp900066985	Faecalibacterium_prausnitzii_D	-0.0843	0.6773	TLL105_bin.26.fasta	TLL84_bin.27.fasta
KLE1615_sp900066985	Collinsella_SGB_14507	0.4767	0.019	TLL96_bin.12.fasta	TLL84_bin.27.fasta
KLE1615_sp900066985	Gemmiger_SGB_15299	0.3036	0.1139	TLL62_bin.40.fasta	TLL84_bin.27.fasta
KLE1615_sp900066985	Anaerostipes_hadrus	-0.395	0.039	TLL43_bin.39.fasta	TLL84_bin.27.fasta
KLE1615_sp900066985	Bacteroides_caccae	-0.3909	0.048	TLL06_bin.48.fasta	TLL84_bin.27.fasta
KLE1615_sp900066985	Bacteroides_coprocola_SGB_1891	-0.418	0.027	TLL53_bin.50.fasta	TLL84_bin.27.fasta
KLE1615_sp900066985	Bifidobacterium_catenulatum	-0.0963	0.5994	TLL38_bin.25.fasta	TLL84_bin.27.fasta
KLE1615_sp900066985	Clostridium_SGB_4780	0.233	0.2527	TLL97_bin.22.fasta	TLL84_bin.27.fasta
KLE1615_sp900066985	Collinsella_aerofaciens_E	0.3435	0.0819	TLL57_bin.37.fasta	TLL84_bin.27.fasta
KLE1615_sp900066985	Faecalibacterium_prausnitzii_J_CID_664	0.1512	0.4525	TLL35_bin.66.fasta	TLL84_bin.27.fasta
KLE1615_sp900066985	Faecalicatena_gnavus	-0.418	0.026	TLL02_bin.78.fasta	TLL84_bin.27.fasta
KLE1615_sp900066985	Faecalibacterium_SGB_15315	0.0334	0.8741	TLL11_bin.59.fasta	TLL84_bin.27.fasta
KLE1615_sp900066985	Faecalibacterium_SGB_15345	-0.4569	0.024	TLL90_bin.37.fasta	TLL84_bin.27.fasta
KLE1615_sp900066985	Bifidobacterium_adolescentis	-0.1355	0.4925	TLL74_bin.113.fasta	TLL84_bin.27.fasta
KLE1615_sp900066985	Escherichia_flexneri	-0.2489	0.2028	TLL96_bin.32.fasta	TLL84_bin.27.fasta
KLE1615_sp900066985	Eggerthella_lenta	-0.232	0.2308	TLL33_bin.2.fasta	TLL84_bin.27.fasta
KLE1615_sp900066985	Bilophila_wadsworthia	-0.111	0.5744	TLL33_bin.49.fasta	TLL84_bin.27.fasta
KLE1615_sp900066985	Faecalibacterium_prausnitzii_K	0.2018	0.2887	TLL07_bin.56.fasta	TLL84_bin.27.fasta
KLE1615_sp900066985	Blautia_SGB_4795	-0.4574	0.024	TLL101_bin.55.fasta	TLL84_bin.27.fasta
KLE1615_sp900066985	Flavonifractor_sp000508885	-0.4114	0.035	TLL15_bin.50.fasta	TLL84_bin.27.fasta
KLE1615_sp900066985	Acetatifactor_sp900066565	-0.138	0.4685	TLL23_bin.43.fasta	TLL84_bin.27.fasta
KLE1615_sp900066985	Bacteroides_B_vulgatus	-0.4338	0.017	TLL27_bin.76.fasta	TLL84_bin.27.fasta
KLE1615_sp900066985	Bacteroides_stercoris	0.004	0.99	TLL60_bin.72.fasta	TLL84_bin.27.fasta
KLE1615_sp900066985	Gemmiger_SGB_15295_CID_674	0.1646	0.4036	TLL48_bin.100.fasta	TLL84_bin.27.fasta
KLE1615_sp900066985	Eubacterium_E_hallii_A	-0.2708	0.1858	TLL62_bin.17.fasta	TLL84_bin.27.fasta
KLE1615_sp900066985	Enterocloster_sp900541315_SRR3582149_bin.15	-0.3462	0.0829	TLL90_bin.65.fasta	TLL84_bin.27.fasta
KLE1615_sp900066985	Faecalibacterium_prausnitzii_G	0.0733	0.7133	TLL97_bin.11.fasta	TLL84_bin.27.fasta
KLE1615_sp900066985	Blautia_A_sp003471165_ERR1578675_bin.45	-0.457	0.019	TLL34_bin.16.fasta	TLL84_bin.27.fasta
KLE1615_sp900066985	Fusicatenibacter_saccharivorans	-0.0487	0.7982	TLL54_bin.14.fasta	TLL84_bin.27.fasta
KLE1615_sp900066985	Bacteroides_B_massiliensis	-0.2464	0.2188	TLL27_bin.51.fasta	TLL84_bin.27.fasta
KLE1615_sp900066985	Bifidobacterium_longum	0.0329	0.8741	TLL98_bin.70.fasta	TLL84_bin.27.fasta
KLE1615_sp900066985	Bacteroides_uniformis	-0.0992	0.6154	TLL47_bin.18.fasta	TLL84_bin.27.fasta
KLE1615_sp900066985	Clostridium_M_sp000431375	-0.0695	0.7512	TLL85_bin.41.fasta	TLL84_bin.27.fasta
KLE1615_sp900066985	Collinsella_sp900542825_SRR1197039_bin.26	0.1105	0.5834	TLL63_bin.60.fasta	TLL84_bin.27.fasta
KLE1615_sp900066985	Bacteroides_ovatus	-0.2776	0.1548	TLL09_bin.26.fasta	TLL84_bin.27.fasta
KLE1615_sp900066985	Eubacterium_I_ramulus	-0.2133	0.2957	TLL60_bin.40.fasta	TLL84_bin.27.fasta
KLE1615_sp900066985	Blautia_A_sp900120195	-0.2189	0.2977	TLL103_bin.41.fasta	TLL84_bin.27.fasta
KLE1615_sp900066985	CAG-81_sp900066535	-0.2286	0.2478	TLL90_bin.66.fasta	TLL84_bin.27.fasta
KLE1615_sp900066985	Blautia_A_sp900066165	-0.714	0.002	TLL95_bin.76.fasta	TLL84_bin.27.fasta
KLE1615_sp900066985	Collinsella_SGB_14400	0.3979	0.034	TLL12_bin.19.fasta	TLL84_bin.27.fasta
KLE1615_sp900066985	Coprococcus_B_comes	-0.0725	0.7033	TLL91_bin.10.fasta	TLL84_bin.27.fasta
KLE1615_sp900066985	Blautia_A_sp900066335	0.2774	0.1768	TLL02_bin.63.fasta	TLL84_bin.27.fasta
KLE1615_sp900066985	Gemmiger_formicilis	0.3861	0.038	TLL106_bin.7.fasta	TLL84_bin.27.fasta
KLE1615_sp900066985	Eubacterium_E_hallii	0.1624	0.4376	TLL26_bin.1.fasta	TLL84_bin.27.fasta
KLE1615_sp900066985	Collinsella_aerofaciens_SGB_14631	0.2755	0.1479	TLL07_bin.31.fasta	TLL84_bin.27.fasta
KLE1615_sp900066985	Gemmiger_SGB_15295_CID_7	-0.1854	0.3377	TLL61_bin.62.fasta	TLL84_bin.27.fasta
KLE1615_sp900066985	Collinsella_sp002232035	0.356	0.0609	TLL10_bin.21.fasta	TLL84_bin.27.fasta
KLE1615_sp900066985	Eubacterium_I_ramulus_A	0.0515	0.7902	TLL80_bin.32.fasta	TLL84_bin.27.fasta
KLE1615_sp900066985	Agathobacter_rectale	0.3308	0.0809	TLL04_bin.33.fasta	TLL84_bin.27.fasta
KLE1615_sp900066985	Faecalibacterium_prausnitzii_J_CID_9	0.1407	0.4755	TLL102_bin.121.fasta	TLL84_bin.27.fasta
KLE1615_sp900066985	Blautia_A_obeum	-0.1307	0.4865	TLL30_bin.87.fasta	TLL84_bin.27.fasta
KLE1615_sp900066985	Bifidobacterium_sp002742445	0.064	0.7453	TLL23_bin.45.fasta	TLL84_bin.27.fasta
KLE1615_sp900066985	Faecalibacterium_prausnitzii_E	0.1129	0.5854	TLL96_bin.33.fasta	TLL84_bin.27.fasta
KLE1615_sp900066985	Gemmiger_sp003476825	0.135	0.5115	TLL31_bin.94.fasta	TLL84_bin.27.fasta
KLE1615_sp900066985	Faecalibacterium_prausnitzii_C	0.1477	0.4515	TLL06_bin.94.fasta	TLL84_bin.27.fasta
KLE1615_sp900066985	Dorea_longicatena_B	0.3551	0.0689	TLL62_bin.65.fasta	TLL84_bin.27.fasta
KLE1615_sp900066985	Agathobacter_faecis	0.0863	0.6883	TLL76_bin.87.fasta	TLL84_bin.27.fasta
KLE1615_sp900066985	Clostridium_Q_sp003024715	-0.058	0.7852	TLL53_bin.12.fasta	TLL84_bin.27.fasta
KLE1615_sp900066985	Dorea_formicigenerans_SGB_4575	-0.6163	0.003	TLL35_bin.77.fasta	TLL84_bin.27.fasta
KLE1615_sp900066985	Blautia_A_wexlerae	-0.2848	0.1628	TLL97_bin.80.fasta	TLL84_bin.27.fasta
KLE1615_sp900066985	Agathobaculum_butyriciproducens	0.0834	0.6593	TLL73_bin.62.fasta	TLL84_bin.27.fasta
KLE1615_sp900066985	Collinsella_SGB_14425	0.3443	0.0709	TLL72_bin.74.fasta	TLL84_bin.27.fasta
KLE1615_sp900066985	Dorea_longicatena	0.3396	0.0899	TLL97_bin.42.fasta	TLL84_bin.27.fasta
KLE1615_sp900066985	Blautia_A_massiliensis	0.5389	0.006	TLL15_bin.16.fasta	TLL84_bin.27.fasta
KLE1615_sp900066985	Bacteroides_xylanisolvens	-0.4465	0.018	TLL72_bin.39.fasta	TLL84_bin.27.fasta
KLE1615_sp900066985	CAG-41_sp900066215	-0.0389	0.8611	TLL89_bin.92.fasta	TLL84_bin.27.fasta
KLE1615_sp900066985	Faecalibacterium_prausnitzii_H	-0.1864	0.3706	TLL03_bin.1.fasta	TLL84_bin.27.fasta
Eubacterium_E_hallii_A	Collinsella_sp002232035	-0.2487	0.2288	TLL10_bin.21.fasta	TLL62_bin.17.fasta
Eubacterium_E_hallii_A	Blautia_A_wexlerae	0.0052	0.985	TLL97_bin.80.fasta	TLL62_bin.17.fasta
Eubacterium_E_hallii_A	Clostridium_SGB_4780	0.0874	0.6643	TLL97_bin.22.fasta	TLL62_bin.17.fasta
Eubacterium_E_hallii_A	Bacteroides_thetaiotaomicron	0.2051	0.3247	TLL15_bin.24.fasta	TLL62_bin.17.fasta
Eubacterium_E_hallii_A	Agathobaculum_butyriciproducens	-0.0025	0.991	TLL73_bin.62.fasta	TLL62_bin.17.fasta
Eubacterium_E_hallii_A	Bacteroides_uniformis	0.1649	0.4436	TLL47_bin.18.fasta	TLL62_bin.17.fasta
Eubacterium_E_hallii_A	CAG-41_sp900066215	0.2447	0.2448	TLL89_bin.92.fasta	TLL62_bin.17.fasta
Eubacterium_E_hallii_A	Eubacterium_E_hallii	-0.2641	0.1768	TLL26_bin.1.fasta	TLL62_bin.17.fasta
Eubacterium_E_hallii_A	Clostridium_Q_sp003024715	0.1176	0.5285	TLL53_bin.12.fasta	TLL62_bin.17.fasta
Eubacterium_E_hallii_A	Dorea_longicatena	0.014	0.9491	TLL97_bin.42.fasta	TLL62_bin.17.fasta
Eubacterium_E_hallii_A	Bilophila_wadsworthia	0.1846	0.3726	TLL33_bin.49.fasta	TLL62_bin.17.fasta
Eubacterium_E_hallii_A	Bifidobacterium_sp002742445	-0.2192	0.2368	TLL23_bin.45.fasta	TLL62_bin.17.fasta
Eubacterium_E_hallii_A	Blautia_A_massiliensis	-0.3422	0.0909	TLL15_bin.16.fasta	TLL62_bin.17.fasta
Eubacterium_E_hallii_A	Agathobacter_faecis	0.3864	0.0509	TLL76_bin.87.fasta	TLL62_bin.17.fasta
Eubacterium_E_hallii_A	Agathobacter_rectale	-0.126	0.5455	TLL04_bin.33.fasta	TLL62_bin.17.fasta
Eubacterium_E_hallii_A	Anaerostipes_hadrus	0.3606	0.0649	TLL43_bin.39.fasta	TLL62_bin.17.fasta
Eubacterium_E_hallii_A	Bifidobacterium_catenulatum	-0.0437	0.8352	TLL38_bin.25.fasta	TLL62_bin.17.fasta
Eubacterium_E_hallii_A	Collinsella_sp900542825_SRR1197039_bin.26	-0.2555	0.1978	TLL63_bin.60.fasta	TLL62_bin.17.fasta
Eubacterium_E_hallii_A	Collinsella_SGB_14425	-0.4139	0.029	TLL72_bin.74.fasta	TLL62_bin.17.fasta
Eubacterium_E_hallii_A	CAG-81_sp900066535	0.2073	0.2957	TLL90_bin.66.fasta	TLL62_bin.17.fasta
Eubacterium_E_hallii_A	Dorea_formicigenerans_SGB_4575	0.1863	0.3726	TLL35_bin.77.fasta	TLL62_bin.17.fasta
Eubacterium_E_hallii_A	Bacteroides_stercoris	-0.0376	0.8402	TLL60_bin.72.fasta	TLL62_bin.17.fasta
Eubacterium_E_hallii_A	Bacteroides_caccae	0.2376	0.2557	TLL06_bin.48.fasta	TLL62_bin.17.fasta
Eubacterium_E_hallii_A	Blautia_A_obeum	-0.0247	0.9181	TLL30_bin.87.fasta	TLL62_bin.17.fasta
Eubacterium_E_hallii_A	Bacteroides_xylanisolvens	0.3102	0.1239	TLL72_bin.39.fasta	TLL62_bin.17.fasta
Eubacterium_E_hallii_A	Collinsella_SGB_14400	-0.5001	0.012	TLL12_bin.19.fasta	TLL62_bin.17.fasta
Eubacterium_E_hallii_A	Bifidobacterium_adolescentis	0.1723	0.4206	TLL74_bin.113.fasta	TLL62_bin.17.fasta
Eubacterium_E_hallii_A	Acetatifactor_sp900066565	-0.0214	0.9151	TLL23_bin.43.fasta	TLL62_bin.17.fasta
Eubacterium_E_hallii_A	Blautia_sp000436935	0.1113	0.5764	TLL34_bin.68.fasta	TLL62_bin.17.fasta
Eubacterium_E_hallii_A	Blautia_A_sp900120195	0.0335	0.8831	TLL103_bin.41.fasta	TLL62_bin.17.fasta
Eubacterium_E_hallii_A	Dorea_longicatena_B	0.2088	0.3087	TLL62_bin.65.fasta	TLL62_bin.17.fasta
Eubacterium_E_hallii_A	Bacteroides_ovatus	0.1778	0.3876	TLL09_bin.26.fasta	TLL62_bin.17.fasta
Eubacterium_E_hallii_A	Blautia_A_sp900066335	-0.1553	0.4515	TLL02_bin.63.fasta	TLL62_bin.17.fasta
Eubacterium_E_hallii_A	Bacteroides_B_vulgatus	0.3154	0.0869	TLL27_bin.76.fasta	TLL62_bin.17.fasta
Eubacterium_E_hallii_A	Bacteroides_coprocola_SGB_1891	0.3594	0.0649	TLL53_bin.50.fasta	TLL62_bin.17.fasta
Eubacterium_E_hallii_A	Collinsella_SGB_14507	-0.3578	0.0649	TLL96_bin.12.fasta	TLL62_bin.17.fasta
Eubacterium_E_hallii_A	Coprococcus_B_comes	0.313	0.1189	TLL91_bin.10.fasta	TLL62_bin.17.fasta
Eubacterium_E_hallii_A	Collinsella_aerofaciens_E	-0.2	0.3097	TLL57_bin.37.fasta	TLL62_bin.17.fasta
Eubacterium_E_hallii_A	Enterocloster_sp900541315_SRR3582149_bin.15	0.0858	0.6733	TLL90_bin.65.fasta	TLL62_bin.17.fasta
Eubacterium_E_hallii_A	Escherichia_flexneri	0.2359	0.2288	TLL96_bin.32.fasta	TLL62_bin.17.fasta
Eubacterium_E_hallii_A	Blautia_SGB_4795	0.3492	0.0749	TLL101_bin.55.fasta	TLL62_bin.17.fasta
Eubacterium_E_hallii_A	Collinsella_aerofaciens_SGB_14631	-0.3311	0.0819	TLL07_bin.31.fasta	TLL62_bin.17.fasta
Eubacterium_E_hallii_A	Blautia_A_sp003471165_ERR1578675_bin.45	0.1184	0.5914	TLL34_bin.16.fasta	TLL62_bin.17.fasta
Eubacterium_E_hallii_A	Bifidobacterium_longum	-0.0908	0.6553	TLL98_bin.70.fasta	TLL62_bin.17.fasta
Eubacterium_E_hallii_A	Bifidobacterium_pseudocatenulatum	-0.0275	0.8851	TLL49_bin.59.fasta	TLL62_bin.17.fasta
Eubacterium_E_hallii_A	Clostridium_M_sp000431375	0.1177	0.5524	TLL85_bin.41.fasta	TLL62_bin.17.fasta
Eubacterium_E_hallii_A	Bacteroides_B_massiliensis	0.4057	0.028	TLL27_bin.51.fasta	TLL62_bin.17.fasta
Eubacterium_E_hallii_A	Eggerthella_lenta	0.3834	0.04	TLL33_bin.2.fasta	TLL62_bin.17.fasta
Eubacterium_E_hallii_A	Blautia_A_sp900066165	0.3091	0.1389	TLL95_bin.76.fasta	TLL62_bin.17.fasta
Eubacterium_I_ramulus_A	Bacteroides_coprocola_SGB_1891	-0.1485	0.4945	TLL53_bin.50.fasta	TLL80_bin.32.fasta
Eubacterium_I_ramulus_A	Collinsella_aerofaciens_SGB_14631	0.1337	0.5065	TLL07_bin.31.fasta	TLL80_bin.32.fasta
Eubacterium_I_ramulus_A	Enterocloster_sp900541315_SRR3582149_bin.15	-0.2587	0.2178	TLL90_bin.65.fasta	TLL80_bin.32.fasta
Eubacterium_I_ramulus_A	Agathobacter_faecis	0.1284	0.5255	TLL76_bin.87.fasta	TLL80_bin.32.fasta
Eubacterium_I_ramulus_A	Blautia_A_sp003471165_ERR1578675_bin.45	-0.0175	0.9271	TLL34_bin.16.fasta	TLL80_bin.32.fasta
Eubacterium_I_ramulus_A	Blautia_A_sp900066335	-0.4402	0.029	TLL02_bin.63.fasta	TLL80_bin.32.fasta
Eubacterium_I_ramulus_A	Blautia_A_wexlerae	-0.075	0.7003	TLL97_bin.80.fasta	TLL80_bin.32.fasta
Eubacterium_I_ramulus_A	CAG-81_sp900066535	-0.0063	0.97	TLL90_bin.66.fasta	TLL80_bin.32.fasta
Eubacterium_I_ramulus_A	Bifidobacterium_longum	-0.1884	0.3636	TLL98_bin.70.fasta	TLL80_bin.32.fasta
Eubacterium_I_ramulus_A	Agathobaculum_butyriciproducens	-0.1854	0.3876	TLL73_bin.62.fasta	TLL80_bin.32.fasta
Eubacterium_I_ramulus_A	Collinsella_sp900542825_SRR1197039_bin.26	-0.1354	0.4935	TLL63_bin.60.fasta	TLL80_bin.32.fasta
Eubacterium_I_ramulus_A	Eubacterium_E_hallii	0.1808	0.3726	TLL26_bin.1.fasta	TLL80_bin.32.fasta
Eubacterium_I_ramulus_A	Bacteroides_xylanisolvens	-0.1988	0.3407	TLL72_bin.39.fasta	TLL80_bin.32.fasta
Eubacterium_I_ramulus_A	Blautia_A_obeum	0.2172	0.2767	TLL30_bin.87.fasta	TLL80_bin.32.fasta
Eubacterium_I_ramulus_A	Clostridium_Q_sp003024715	-0.0694	0.7383	TLL53_bin.12.fasta	TLL80_bin.32.fasta
Eubacterium_I_ramulus_A	Bacteroides_uniformis	-0.113	0.5954	TLL47_bin.18.fasta	TLL80_bin.32.fasta
Eubacterium_I_ramulus_A	Collinsella_SGB_14507	0.1721	0.4216	TLL96_bin.12.fasta	TLL80_bin.32.fasta
Eubacterium_I_ramulus_A	Collinsella_SGB_14400	-0.1226	0.5405	TLL12_bin.19.fasta	TLL80_bin.32.fasta
Eubacterium_I_ramulus_A	Bilophila_wadsworthia	-0.2164	0.2967	TLL33_bin.49.fasta	TLL80_bin.32.fasta
Eubacterium_I_ramulus_A	Bifidobacterium_sp002742445	-0.0466	0.8392	TLL23_bin.45.fasta	TLL80_bin.32.fasta
Eubacterium_I_ramulus_A	Eubacterium_E_hallii_A	0.0484	0.7942	TLL62_bin.17.fasta	TLL80_bin.32.fasta
Eubacterium_I_ramulus_A	Dorea_formicigenerans_SGB_4575	0.0326	0.8831	TLL35_bin.77.fasta	TLL80_bin.32.fasta
Eubacterium_I_ramulus_A	Collinsella_aerofaciens_E	0.154	0.4476	TLL57_bin.37.fasta	TLL80_bin.32.fasta
Eubacterium_I_ramulus_A	Anaerostipes_hadrus	-0.1063	0.5924	TLL43_bin.39.fasta	TLL80_bin.32.fasta
Eubacterium_I_ramulus_A	Coprococcus_B_comes	0.2125	0.3097	TLL91_bin.10.fasta	TLL80_bin.32.fasta
Eubacterium_I_ramulus_A	Acetatifactor_sp900066565	0.3027	0.1169	TLL23_bin.43.fasta	TLL80_bin.32.fasta
Eubacterium_I_ramulus_A	Bifidobacterium_adolescentis	0.0265	0.9081	TLL74_bin.113.fasta	TLL80_bin.32.fasta
Eubacterium_I_ramulus_A	Bifidobacterium_pseudocatenulatum	0.0549	0.7632	TLL49_bin.59.fasta	TLL80_bin.32.fasta
Eubacterium_I_ramulus_A	Blautia_sp000436935	0.3203	0.1189	TLL34_bin.68.fasta	TLL80_bin.32.fasta
Eubacterium_I_ramulus_A	Eubacterium_I_ramulus	0.1359	0.5425	TLL60_bin.40.fasta	TLL80_bin.32.fasta
Eubacterium_I_ramulus_A	Bifidobacterium_catenulatum	-0.1594	0.4555	TLL38_bin.25.fasta	TLL80_bin.32.fasta
Eubacterium_I_ramulus_A	Bacteroides_ovatus	-0.226	0.2727	TLL09_bin.26.fasta	TLL80_bin.32.fasta
Eubacterium_I_ramulus_A	Blautia_A_sp900120195	-0.0269	0.9021	TLL103_bin.41.fasta	TLL80_bin.32.fasta
Eubacterium_I_ramulus_A	Escherichia_flexneri	0.273	0.1918	TLL96_bin.32.fasta	TLL80_bin.32.fasta
Eubacterium_I_ramulus_A	Dorea_longicatena_B	-0.0551	0.7872	TLL62_bin.65.fasta	TLL80_bin.32.fasta
Eubacterium_I_ramulus_A	Eggerthella_lenta	-0.4306	0.029	TLL33_bin.2.fasta	TLL80_bin.32.fasta
Eubacterium_I_ramulus_A	Blautia_A_sp900066165	0.1172	0.5894	TLL95_bin.76.fasta	TLL80_bin.32.fasta
Eubacterium_I_ramulus_A	Bacteroides_B_massiliensis	-0.0419	0.8342	TLL27_bin.51.fasta	TLL80_bin.32.fasta
Eubacterium_I_ramulus_A	Clostridium_M_sp000431375	0.2158	0.2837	TLL85_bin.41.fasta	TLL80_bin.32.fasta
Eubacterium_I_ramulus_A	Dorea_longicatena	0.0294	0.8951	TLL97_bin.42.fasta	TLL80_bin.32.fasta
Eubacterium_I_ramulus_A	Bacteroides_thetaiotaomicron	-0.1136	0.5844	TLL15_bin.24.fasta	TLL80_bin.32.fasta
Eubacterium_I_ramulus_A	Bacteroides_B_vulgatus	-0.1253	0.5425	TLL27_bin.76.fasta	TLL80_bin.32.fasta
Eubacterium_I_ramulus_A	Blautia_SGB_4795	0.0182	0.9391	TLL101_bin.55.fasta	TLL80_bin.32.fasta
Eubacterium_I_ramulus_A	Bacteroides_stercoris	-0.0996	0.6294	TLL60_bin.72.fasta	TLL80_bin.32.fasta
Eubacterium_I_ramulus_A	Clostridium_SGB_4780	-0.037	0.8531	TLL97_bin.22.fasta	TLL80_bin.32.fasta
Eubacterium_I_ramulus_A	Bacteroides_caccae	-0.1096	0.5894	TLL06_bin.48.fasta	TLL80_bin.32.fasta
Eubacterium_I_ramulus_A	CAG-41_sp900066215	0.0837	0.6813	TLL89_bin.92.fasta	TLL80_bin.32.fasta
Eubacterium_I_ramulus_A	Collinsella_SGB_14425	-0.106	0.5844	TLL72_bin.74.fasta	TLL80_bin.32.fasta
Eubacterium_I_ramulus_A	Blautia_A_massiliensis	0.0105	0.95	TLL15_bin.16.fasta	TLL80_bin.32.fasta
Eubacterium_I_ramulus_A	Agathobacter_rectale	0.0799	0.6863	TLL04_bin.33.fasta	TLL80_bin.32.fasta
Eubacterium_I_ramulus_A	Collinsella_sp002232035	0.1436	0.4925	TLL10_bin.21.fasta	TLL80_bin.32.fasta
Bifidobacterium_pseudocatenulatum	Bifidobacterium_catenulatum	0.8715	0.001	TLL38_bin.25.fasta	TLL49_bin.59.fasta
Bifidobacterium_pseudocatenulatum	Bacteroides_coprocola_SGB_1891	0.0372	0.8561	TLL53_bin.50.fasta	TLL49_bin.59.fasta
Bifidobacterium_pseudocatenulatum	Anaerostipes_hadrus	-0.0389	0.8262	TLL43_bin.39.fasta	TLL49_bin.59.fasta
Bifidobacterium_pseudocatenulatum	Agathobacter_rectale	-0.0994	0.5954	TLL04_bin.33.fasta	TLL49_bin.59.fasta
Bifidobacterium_pseudocatenulatum	Bacteroides_thetaiotaomicron	-0.1854	0.3546	TLL15_bin.24.fasta	TLL49_bin.59.fasta
Bifidobacterium_pseudocatenulatum	Bacteroides_uniformis	-0.3346	0.0819	TLL47_bin.18.fasta	TLL49_bin.59.fasta
Bifidobacterium_pseudocatenulatum	Bacteroides_caccae	0.0254	0.9051	TLL06_bin.48.fasta	TLL49_bin.59.fasta
Bifidobacterium_pseudocatenulatum	Bacteroides_xylanisolvens	-0.0297	0.8711	TLL72_bin.39.fasta	TLL49_bin.59.fasta
Bifidobacterium_pseudocatenulatum	Bifidobacterium_longum	0.3656	0.0599	TLL98_bin.70.fasta	TLL49_bin.59.fasta
Bifidobacterium_pseudocatenulatum	Acetatifactor_sp900066565	-0.0552	0.7922	TLL23_bin.43.fasta	TLL49_bin.59.fasta
Bifidobacterium_pseudocatenulatum	Bacteroides_stercoris	-0.2492	0.2088	TLL60_bin.72.fasta	TLL49_bin.59.fasta
Bifidobacterium_pseudocatenulatum	Bacteroides_B_vulgatus	0.0035	0.989	TLL27_bin.76.fasta	TLL49_bin.59.fasta
Bifidobacterium_pseudocatenulatum	Bacteroides_B_massiliensis	-0.0952	0.6274	TLL27_bin.51.fasta	TLL49_bin.59.fasta
Bifidobacterium_pseudocatenulatum	Agathobaculum_butyriciproducens	-0.3766	0.0539	TLL73_bin.62.fasta	TLL49_bin.59.fasta
Bifidobacterium_pseudocatenulatum	Agathobacter_faecis	-0.3758	0.048	TLL76_bin.87.fasta	TLL49_bin.59.fasta
Bifidobacterium_pseudocatenulatum	Bacteroides_ovatus	-0.0372	0.8472	TLL09_bin.26.fasta	TLL49_bin.59.fasta
Bifidobacterium_pseudocatenulatum	Bifidobacterium_adolescentis	0.7186	0.001	TLL74_bin.113.fasta	TLL49_bin.59.fasta
Faecalibacterium_prausnitzii_K	Clostridium_M_sp000431375	-0.0923	0.6274	TLL85_bin.41.fasta	TLL07_bin.56.fasta
Faecalibacterium_prausnitzii_K	Bacteroides_ovatus	-0.6395	0.001	TLL09_bin.26.fasta	TLL07_bin.56.fasta
Faecalibacterium_prausnitzii_K	Faecalibacterium_prausnitzii_C	0.2291	0.2458	TLL06_bin.94.fasta	TLL07_bin.56.fasta
Faecalibacterium_prausnitzii_K	Blautia_A_sp003471165_ERR1578675_bin.45	-0.7563	0.001	TLL34_bin.16.fasta	TLL07_bin.56.fasta
Faecalibacterium_prausnitzii_K	Coprococcus_B_comes	0.2375	0.2438	TLL91_bin.10.fasta	TLL07_bin.56.fasta
Faecalibacterium_prausnitzii_K	Blautia_A_sp900066165	-0.5124	0.008	TLL95_bin.76.fasta	TLL07_bin.56.fasta
Faecalibacterium_prausnitzii_K	Blautia_sp000436935	-0.3865	0.0639	TLL34_bin.68.fasta	TLL07_bin.56.fasta
Faecalibacterium_prausnitzii_K	Enterocloster_sp900541315_SRR3582149_bin.15	-0.5455	0.001	TLL90_bin.65.fasta	TLL07_bin.56.fasta
Faecalibacterium_prausnitzii_K	Eubacterium_I_ramulus_A	0.0937	0.6513	TLL80_bin.32.fasta	TLL07_bin.56.fasta
Faecalibacterium_prausnitzii_K	Dorea_formicigenerans_SGB_4575	-0.6442	0.004	TLL35_bin.77.fasta	TLL07_bin.56.fasta
Faecalibacterium_prausnitzii_K	Faecalibacterium_prausnitzii_J_CID_664	0.6604	0.003	TLL35_bin.66.fasta	TLL07_bin.56.fasta
Faecalibacterium_prausnitzii_K	Collinsella_aerofaciens_E	0.4218	0.031	TLL57_bin.37.fasta	TLL07_bin.56.fasta
Faecalibacterium_prausnitzii_K	Blautia_A_sp900120195	-0.4436	0.034	TLL103_bin.41.fasta	TLL07_bin.56.fasta
Faecalibacterium_prausnitzii_K	Faecalibacterium_prausnitzii_H	0.2389	0.2697	TLL03_bin.1.fasta	TLL07_bin.56.fasta
Faecalibacterium_prausnitzii_K	Bifidobacterium_adolescentis	-0.1009	0.6224	TLL74_bin.113.fasta	TLL07_bin.56.fasta
Faecalibacterium_prausnitzii_K	Faecalibacterium_prausnitzii_J_CID_9	0.8069	0.001	TLL102_bin.121.fasta	TLL07_bin.56.fasta
Faecalibacterium_prausnitzii_K	Collinsella_SGB_14425	0.2525	0.1838	TLL72_bin.74.fasta	TLL07_bin.56.fasta
Faecalibacterium_prausnitzii_K	Bacteroides_xylanisolvens	-0.6669	0.001	TLL72_bin.39.fasta	TLL07_bin.56.fasta
Faecalibacterium_prausnitzii_K	Bacteroides_coprocola_SGB_1891	-0.506	0.005	TLL53_bin.50.fasta	TLL07_bin.56.fasta
Faecalibacterium_prausnitzii_K	Dorea_longicatena_B	-0.0004	0.998	TLL62_bin.65.fasta	TLL07_bin.56.fasta
Faecalibacterium_prausnitzii_K	Bifidobacterium_sp002742445	-0.0571	0.7842	TLL23_bin.45.fasta	TLL07_bin.56.fasta
Faecalibacterium_prausnitzii_K	Bacteroides_stercoris	-0.0467	0.8032	TLL60_bin.72.fasta	TLL07_bin.56.fasta
Faecalibacterium_prausnitzii_K	Collinsella_aerofaciens_SGB_14631	0.3366	0.0689	TLL07_bin.31.fasta	TLL07_bin.56.fasta
Faecalibacterium_prausnitzii_K	Faecalibacterium_prausnitzii_E	0.1339	0.5025	TLL96_bin.33.fasta	TLL07_bin.56.fasta
Faecalibacterium_prausnitzii_K	Dorea_longicatena	0.3738	0.048	TLL97_bin.42.fasta	TLL07_bin.56.fasta
Faecalibacterium_prausnitzii_K	Clostridium_SGB_4780	0.1244	0.5495	TLL97_bin.22.fasta	TLL07_bin.56.fasta
Faecalibacterium_prausnitzii_K	Escherichia_flexneri	-0.0786	0.7083	TLL96_bin.32.fasta	TLL07_bin.56.fasta
Faecalibacterium_prausnitzii_K	Blautia_A_wexlerae	-0.6836	0.001	TLL97_bin.80.fasta	TLL07_bin.56.fasta
Faecalibacterium_prausnitzii_K	Agathobacter_faecis	0.2128	0.2627	TLL76_bin.87.fasta	TLL07_bin.56.fasta
Faecalibacterium_prausnitzii_K	Collinsella_sp900542825_SRR1197039_bin.26	0.3281	0.0719	TLL63_bin.60.fasta	TLL07_bin.56.fasta
Faecalibacterium_prausnitzii_K	Blautia_A_massiliensis	0.1048	0.6054	TLL15_bin.16.fasta	TLL07_bin.56.fasta
Faecalibacterium_prausnitzii_K	Bacteroides_caccae	-0.216	0.2827	TLL06_bin.48.fasta	TLL07_bin.56.fasta
Faecalibacterium_prausnitzii_K	Blautia_A_obeum	0.0154	0.9331	TLL30_bin.87.fasta	TLL07_bin.56.fasta
Faecalibacterium_prausnitzii_K	Bifidobacterium_longum	-0.2272	0.2398	TLL98_bin.70.fasta	TLL07_bin.56.fasta
Faecalibacterium_prausnitzii_K	Clostridium_Q_sp003024715	0.3164	0.0829	TLL53_bin.12.fasta	TLL07_bin.56.fasta
Faecalibacterium_prausnitzii_K	Bilophila_wadsworthia	-0.3858	0.038	TLL33_bin.49.fasta	TLL07_bin.56.fasta
Faecalibacterium_prausnitzii_K	Bacteroides_B_massiliensis	-0.5217	0.006	TLL27_bin.51.fasta	TLL07_bin.56.fasta
Faecalibacterium_prausnitzii_K	CAG-81_sp900066535	-0.4709	0.015	TLL90_bin.66.fasta	TLL07_bin.56.fasta
Faecalibacterium_prausnitzii_K	Anaerostipes_hadrus	-0.2408	0.2288	TLL43_bin.39.fasta	TLL07_bin.56.fasta
Faecalibacterium_prausnitzii_K	Bacteroides_uniformis	-0.273	0.1518	TLL47_bin.18.fasta	TLL07_bin.56.fasta
Faecalibacterium_prausnitzii_K	Acetatifactor_sp900066565	0.3679	0.047	TLL23_bin.43.fasta	TLL07_bin.56.fasta
Faecalibacterium_prausnitzii_K	Eggerthella_lenta	-0.5362	0.004	TLL33_bin.2.fasta	TLL07_bin.56.fasta
Faecalibacterium_prausnitzii_K	Faecalibacterium_prausnitzii_D	0.3356	0.0919	TLL105_bin.26.fasta	TLL07_bin.56.fasta
Faecalibacterium_prausnitzii_K	Collinsella_SGB_14507	0.4019	0.04	TLL96_bin.12.fasta	TLL07_bin.56.fasta
Faecalibacterium_prausnitzii_K	Blautia_SGB_4795	-0.3784	0.0679	TLL101_bin.55.fasta	TLL07_bin.56.fasta
Faecalibacterium_prausnitzii_K	Bacteroides_thetaiotaomicron	-0.5525	0.004	TLL15_bin.24.fasta	TLL07_bin.56.fasta
Faecalibacterium_prausnitzii_K	Eubacterium_E_hallii_A	-0.0642	0.7363	TLL62_bin.17.fasta	TLL07_bin.56.fasta
Faecalibacterium_prausnitzii_K	Bifidobacterium_catenulatum	-0.1771	0.3876	TLL38_bin.25.fasta	TLL07_bin.56.fasta
Faecalibacterium_prausnitzii_K	Faecalibacterium_prausnitzii_G	-0.0261	0.8991	TLL97_bin.11.fasta	TLL07_bin.56.fasta
Faecalibacterium_prausnitzii_K	Eubacterium_I_ramulus	-0.043	0.8332	TLL60_bin.40.fasta	TLL07_bin.56.fasta
Faecalibacterium_prausnitzii_K	Bacteroides_B_vulgatus	-0.5815	0.002	TLL27_bin.76.fasta	TLL07_bin.56.fasta
Faecalibacterium_prausnitzii_K	Blautia_A_sp900066335	0.173	0.3986	TLL02_bin.63.fasta	TLL07_bin.56.fasta
Faecalibacterium_prausnitzii_K	Collinsella_SGB_14400	0.3581	0.0649	TLL12_bin.19.fasta	TLL07_bin.56.fasta
Faecalibacterium_prausnitzii_K	Collinsella_sp002232035	0.4618	0.014	TLL10_bin.21.fasta	TLL07_bin.56.fasta
Faecalibacterium_prausnitzii_K	Agathobaculum_butyriciproducens	0.2709	0.1808	TLL73_bin.62.fasta	TLL07_bin.56.fasta
Faecalibacterium_prausnitzii_K	Bifidobacterium_pseudocatenulatum	-0.2715	0.1598	TLL49_bin.59.fasta	TLL07_bin.56.fasta
Faecalibacterium_prausnitzii_K	Agathobacter_rectale	0.3251	0.0929	TLL04_bin.33.fasta	TLL07_bin.56.fasta
Faecalibacterium_prausnitzii_K	CAG-41_sp900066215	-0.2058	0.2957	TLL89_bin.92.fasta	TLL07_bin.56.fasta
Faecalibacterium_prausnitzii_K	Eubacterium_E_hallii	-0.0594	0.7862	TLL26_bin.1.fasta	TLL07_bin.56.fasta
Agathobaculum_butyriciproducens	Agathobacter_rectale	0.1857	0.3387	TLL04_bin.33.fasta	TLL73_bin.62.fasta
Agathobaculum_butyriciproducens	Agathobacter_faecis	0.3481	0.0839	TLL76_bin.87.fasta	TLL73_bin.62.fasta
Agathobaculum_butyriciproducens	Acetatifactor_sp900066565	-0.1238	0.5604	TLL23_bin.43.fasta	TLL73_bin.62.fasta
Blautia_A_sp900120195	Bacteroides_coprocola_SGB_1891	0.2833	0.2148	TLL53_bin.50.fasta	TLL103_bin.41.fasta
Blautia_A_sp900120195	Blautia_A_obeum	0.183	0.3876	TLL30_bin.87.fasta	TLL103_bin.41.fasta
Blautia_A_sp900120195	Bacteroides_thetaiotaomicron	0.3025	0.1309	TLL15_bin.24.fasta	TLL103_bin.41.fasta
Blautia_A_sp900120195	Anaerostipes_hadrus	0.2918	0.1878	TLL43_bin.39.fasta	TLL103_bin.41.fasta
Blautia_A_sp900120195	Bacteroides_stercoris	0.0442	0.8372	TLL60_bin.72.fasta	TLL103_bin.41.fasta
Blautia_A_sp900120195	Bacteroides_B_massiliensis	0.3134	0.1518	TLL27_bin.51.fasta	TLL103_bin.41.fasta
Blautia_A_sp900120195	Bacteroides_B_vulgatus	0.3878	0.0639	TLL27_bin.76.fasta	TLL103_bin.41.fasta
Blautia_A_sp900120195	Agathobacter_faecis	0.1396	0.4915	TLL76_bin.87.fasta	TLL103_bin.41.fasta
Blautia_A_sp900120195	Bifidobacterium_adolescentis	0.1339	0.5624	TLL74_bin.113.fasta	TLL103_bin.41.fasta
Blautia_A_sp900120195	Blautia_A_sp900066165	0.1847	0.4106	TLL95_bin.76.fasta	TLL103_bin.41.fasta
Blautia_A_sp900120195	Bifidobacterium_pseudocatenulatum	0.1974	0.3806	TLL49_bin.59.fasta	TLL103_bin.41.fasta
Blautia_A_sp900120195	Bifidobacterium_catenulatum	0.0982	0.6523	TLL38_bin.25.fasta	TLL103_bin.41.fasta
Blautia_A_sp900120195	Agathobaculum_butyriciproducens	-0.3514	0.0929	TLL73_bin.62.fasta	TLL103_bin.41.fasta
Blautia_A_sp900120195	Bifidobacterium_longum	-0.2895	0.1638	TLL98_bin.70.fasta	TLL103_bin.41.fasta
Blautia_A_sp900120195	Bacteroides_xylanisolvens	0.2702	0.1918	TLL72_bin.39.fasta	TLL103_bin.41.fasta
Blautia_A_sp900120195	Acetatifactor_sp900066565	-0.285	0.1838	TLL23_bin.43.fasta	TLL103_bin.41.fasta
Blautia_A_sp900120195	Agathobacter_rectale	-0.0917	0.6733	TLL04_bin.33.fasta	TLL103_bin.41.fasta
Blautia_A_sp900120195	Blautia_A_massiliensis	-0.0709	0.7303	TLL15_bin.16.fasta	TLL103_bin.41.fasta
Blautia_A_sp900120195	Bacteroides_caccae	-0.0524	0.7842	TLL06_bin.48.fasta	TLL103_bin.41.fasta
Blautia_A_sp900120195	Bacteroides_ovatus	0.0739	0.7453	TLL09_bin.26.fasta	TLL103_bin.41.fasta
Blautia_A_sp900120195	Blautia_A_sp900066335	-0.018	0.9201	TLL02_bin.63.fasta	TLL103_bin.41.fasta
Blautia_A_sp900120195	Bilophila_wadsworthia	0.2655	0.1758	TLL33_bin.49.fasta	TLL103_bin.41.fasta
Blautia_A_sp900120195	Blautia_A_sp003471165_ERR1578675_bin.45	0.3716	0.0929	TLL34_bin.16.fasta	TLL103_bin.41.fasta
Blautia_A_sp900120195	Bifidobacterium_sp002742445	0.041	0.8412	TLL23_bin.45.fasta	TLL103_bin.41.fasta
Blautia_A_sp900120195	Bacteroides_uniformis	0.2126	0.3327	TLL47_bin.18.fasta	TLL103_bin.41.fasta
Blautia_A_obeum	Bacteroides_caccae	-0.3135	0.1159	TLL06_bin.48.fasta	TLL30_bin.87.fasta
Blautia_A_obeum	Bifidobacterium_sp002742445	0.0106	0.968	TLL23_bin.45.fasta	TLL30_bin.87.fasta
Blautia_A_obeum	Bacteroides_xylanisolvens	-0.3043	0.1139	TLL72_bin.39.fasta	TLL30_bin.87.fasta
Blautia_A_obeum	Bilophila_wadsworthia	0.0777	0.6913	TLL33_bin.49.fasta	TLL30_bin.87.fasta
Blautia_A_obeum	Bacteroides_ovatus	-0.3118	0.1149	TLL09_bin.26.fasta	TLL30_bin.87.fasta
Blautia_A_obeum	Bacteroides_stercoris	-0.5429	0.005	TLL60_bin.72.fasta	TLL30_bin.87.fasta
Blautia_A_obeum	Acetatifactor_sp900066565	0.0412	0.8442	TLL23_bin.43.fasta	TLL30_bin.87.fasta
Blautia_A_obeum	Bacteroides_B_massiliensis	-0.3543	0.0739	TLL27_bin.51.fasta	TLL30_bin.87.fasta
Blautia_A_obeum	Bacteroides_thetaiotaomicron	-0.2463	0.2208	TLL15_bin.24.fasta	TLL30_bin.87.fasta
Blautia_A_obeum	Bacteroides_coprocola_SGB_1891	-0.3868	0.047	TLL53_bin.50.fasta	TLL30_bin.87.fasta
Blautia_A_obeum	Bifidobacterium_catenulatum	0.0619	0.7822	TLL38_bin.25.fasta	TLL30_bin.87.fasta
Blautia_A_obeum	Bifidobacterium_longum	-0.038	0.8492	TLL98_bin.70.fasta	TLL30_bin.87.fasta
Blautia_A_obeum	Bacteroides_uniformis	-0.2902	0.1568	TLL47_bin.18.fasta	TLL30_bin.87.fasta
Blautia_A_obeum	Bacteroides_B_vulgatus	-0.3204	0.1039	TLL27_bin.76.fasta	TLL30_bin.87.fasta
Blautia_A_obeum	Bifidobacterium_pseudocatenulatum	0.1425	0.4715	TLL49_bin.59.fasta	TLL30_bin.87.fasta
Blautia_A_obeum	Agathobacter_faecis	-0.1113	0.5544	TLL76_bin.87.fasta	TLL30_bin.87.fasta
Blautia_A_obeum	Bifidobacterium_adolescentis	0.1766	0.3736	TLL74_bin.113.fasta	TLL30_bin.87.fasta
Blautia_A_obeum	Agathobacter_rectale	-0.152	0.4635	TLL04_bin.33.fasta	TLL30_bin.87.fasta
Blautia_A_obeum	Anaerostipes_hadrus	0.1215	0.5644	TLL43_bin.39.fasta	TLL30_bin.87.fasta
Blautia_A_obeum	Agathobaculum_butyriciproducens	-0.184	0.3596	TLL73_bin.62.fasta	TLL30_bin.87.fasta
Blautia_A_obeum	Blautia_A_massiliensis	-0.1487	0.4935	TLL15_bin.16.fasta	TLL30_bin.87.fasta
Eggerthella_lenta	Bacteroides_caccae	0.3533	0.0629	TLL06_bin.48.fasta	TLL33_bin.2.fasta
Eggerthella_lenta	Agathobacter_rectale	-0.212	0.2887	TLL04_bin.33.fasta	TLL33_bin.2.fasta
Eggerthella_lenta	Bacteroides_uniformis	0.393	0.037	TLL47_bin.18.fasta	TLL33_bin.2.fasta
Eggerthella_lenta	Bifidobacterium_catenulatum	-0.0871	0.6813	TLL38_bin.25.fasta	TLL33_bin.2.fasta
Eggerthella_lenta	Dorea_longicatena_B	0.08	0.7223	TLL62_bin.65.fasta	TLL33_bin.2.fasta
Eggerthella_lenta	Anaerostipes_hadrus	0.5277	0.005	TLL43_bin.39.fasta	TLL33_bin.2.fasta
Eggerthella_lenta	Bacteroides_B_massiliensis	0.5398	0.004	TLL27_bin.51.fasta	TLL33_bin.2.fasta
Eggerthella_lenta	Dorea_longicatena	-0.0969	0.6523	TLL97_bin.42.fasta	TLL33_bin.2.fasta
Eggerthella_lenta	Blautia_A_wexlerae	0.4434	0.027	TLL97_bin.80.fasta	TLL33_bin.2.fasta
Eggerthella_lenta	Bacteroides_xylanisolvens	0.706	0.001	TLL72_bin.39.fasta	TLL33_bin.2.fasta
Eggerthella_lenta	Dorea_formicigenerans_SGB_4575	0.5231	0.012	TLL35_bin.77.fasta	TLL33_bin.2.fasta
Eggerthella_lenta	Blautia_sp000436935	0.2688	0.1748	TLL34_bin.68.fasta	TLL33_bin.2.fasta
Eggerthella_lenta	Collinsella_aerofaciens_SGB_14631	-0.3736	0.048	TLL07_bin.31.fasta	TLL33_bin.2.fasta
Eggerthella_lenta	Blautia_A_obeum	-0.3049	0.1249	TLL30_bin.87.fasta	TLL33_bin.2.fasta
Eggerthella_lenta	Clostridium_Q_sp003024715	-0.2708	0.1918	TLL53_bin.12.fasta	TLL33_bin.2.fasta
Eggerthella_lenta	Bilophila_wadsworthia	0.1859	0.3497	TLL33_bin.49.fasta	TLL33_bin.2.fasta
Eggerthella_lenta	Blautia_A_massiliensis	-0.2522	0.2038	TLL15_bin.16.fasta	TLL33_bin.2.fasta
Eggerthella_lenta	Collinsella_sp002232035	-0.3978	0.026	TLL10_bin.21.fasta	TLL33_bin.2.fasta
Eggerthella_lenta	Blautia_A_sp900120195	0.2132	0.3007	TLL103_bin.41.fasta	TLL33_bin.2.fasta
Eggerthella_lenta	Collinsella_SGB_14507	-0.3962	0.033	TLL96_bin.12.fasta	TLL33_bin.2.fasta
Eggerthella_lenta	Bacteroides_B_vulgatus	0.6214	0.001	TLL27_bin.76.fasta	TLL33_bin.2.fasta
Eggerthella_lenta	Coprococcus_B_comes	-0.0454	0.8182	TLL91_bin.10.fasta	TLL33_bin.2.fasta
Eggerthella_lenta	Collinsella_sp900542825_SRR1197039_bin.26	-0.4962	0.009	TLL63_bin.60.fasta	TLL33_bin.2.fasta
Eggerthella_lenta	Bifidobacterium_longum	0.1254	0.5524	TLL98_bin.70.fasta	TLL33_bin.2.fasta
Eggerthella_lenta	Clostridium_M_sp000431375	0.1344	0.5534	TLL85_bin.41.fasta	TLL33_bin.2.fasta
Eggerthella_lenta	Bifidobacterium_pseudocatenulatum	-0.1651	0.4016	TLL49_bin.59.fasta	TLL33_bin.2.fasta
Eggerthella_lenta	Agathobacter_faecis	0.3128	0.1129	TLL76_bin.87.fasta	TLL33_bin.2.fasta
Eggerthella_lenta	CAG-81_sp900066535	0.5606	0.005	TLL90_bin.66.fasta	TLL33_bin.2.fasta
Eggerthella_lenta	Bifidobacterium_adolescentis	-0.0586	0.7722	TLL74_bin.113.fasta	TLL33_bin.2.fasta
Eggerthella_lenta	CAG-41_sp900066215	0.3914	0.034	TLL89_bin.92.fasta	TLL33_bin.2.fasta
Eggerthella_lenta	Bacteroides_stercoris	0.3757	0.0579	TLL60_bin.72.fasta	TLL33_bin.2.fasta
Eggerthella_lenta	Clostridium_SGB_4780	0.0216	0.9291	TLL97_bin.22.fasta	TLL33_bin.2.fasta
Eggerthella_lenta	Bifidobacterium_sp002742445	-0.2118	0.2907	TLL23_bin.45.fasta	TLL33_bin.2.fasta
Eggerthella_lenta	Blautia_SGB_4795	0.6034	0.003	TLL101_bin.55.fasta	TLL33_bin.2.fasta
Eggerthella_lenta	Blautia_A_sp900066335	-0.2502	0.1968	TLL02_bin.63.fasta	TLL33_bin.2.fasta
Eggerthella_lenta	Bacteroides_coprocola_SGB_1891	0.5831	0.002	TLL53_bin.50.fasta	TLL33_bin.2.fasta
Eggerthella_lenta	Collinsella_aerofaciens_E	-0.4574	0.015	TLL57_bin.37.fasta	TLL33_bin.2.fasta
Eggerthella_lenta	Collinsella_SGB_14425	-0.4338	0.026	TLL72_bin.74.fasta	TLL33_bin.2.fasta
Eggerthella_lenta	Bacteroides_ovatus	0.6078	0.004	TLL09_bin.26.fasta	TLL33_bin.2.fasta
Eggerthella_lenta	Blautia_A_sp900066165	0.5007	0.01	TLL95_bin.76.fasta	TLL33_bin.2.fasta
Eggerthella_lenta	Collinsella_SGB_14400	-0.4471	0.015	TLL12_bin.19.fasta	TLL33_bin.2.fasta
Eggerthella_lenta	Blautia_A_sp003471165_ERR1578675_bin.45	0.4668	0.022	TLL34_bin.16.fasta	TLL33_bin.2.fasta
Eggerthella_lenta	Agathobaculum_butyriciproducens	-0.0479	0.7942	TLL73_bin.62.fasta	TLL33_bin.2.fasta
Eggerthella_lenta	Acetatifactor_sp900066565	-0.3829	0.046	TLL23_bin.43.fasta	TLL33_bin.2.fasta
Eggerthella_lenta	Bacteroides_thetaiotaomicron	0.4974	0.012	TLL15_bin.24.fasta	TLL33_bin.2.fasta
Lachnospira_sp003537285	Faecalibacterium_prausnitzii_J_CID_664	-0.0929	0.6424	TLL35_bin.66.fasta	TLL64_bin.18.fasta
Lachnospira_sp003537285	Faecalibacterium_SGB_15345	0.3724	0.0679	TLL90_bin.37.fasta	TLL64_bin.18.fasta
Lachnospira_sp003537285	Gemmiger_SGB_15299	-0.088	0.6833	TLL62_bin.40.fasta	TLL64_bin.18.fasta
Lachnospira_sp003537285	Bacteroides_xylanisolvens	0.2815	0.1568	TLL72_bin.39.fasta	TLL64_bin.18.fasta
Lachnospira_sp003537285	Bacteroides_thetaiotaomicron	0.0287	0.8741	TLL15_bin.24.fasta	TLL64_bin.18.fasta
Lachnospira_sp003537285	Collinsella_SGB_14400	-0.1638	0.4116	TLL12_bin.19.fasta	TLL64_bin.18.fasta
Lachnospira_sp003537285	Blautia_A_sp900066335	-0.1204	0.5305	TLL02_bin.63.fasta	TLL64_bin.18.fasta
Lachnospira_sp003537285	Eubacterium_I_ramulus_A	0.2023	0.3287	TLL80_bin.32.fasta	TLL64_bin.18.fasta
Lachnospira_sp003537285	Collinsella_SGB_14507	-0.0635	0.7512	TLL96_bin.12.fasta	TLL64_bin.18.fasta
Lachnospira_sp003537285	Bilophila_wadsworthia	0.284	0.1459	TLL33_bin.49.fasta	TLL64_bin.18.fasta
Lachnospira_sp003537285	Faecalibacterium_prausnitzii_C	-0.2558	0.1798	TLL06_bin.94.fasta	TLL64_bin.18.fasta
Lachnospira_sp003537285	Coprococcus_B_comes	-0.2462	0.2128	TLL91_bin.10.fasta	TLL64_bin.18.fasta
Lachnospira_sp003537285	Bifidobacterium_sp002742445	0.0609	0.7632	TLL23_bin.45.fasta	TLL64_bin.18.fasta
Lachnospira_sp003537285	Eubacterium_I_ramulus	-0.1468	0.4525	TLL60_bin.40.fasta	TLL64_bin.18.fasta
Lachnospira_sp003537285	Faecalibacterium_SGB_15346	-0.0763	0.7183	TLL08_bin.14.fasta	TLL64_bin.18.fasta
Lachnospira_sp003537285	Flavonifractor_sp000508885	-0.1571	0.4326	TLL15_bin.50.fasta	TLL64_bin.18.fasta
Lachnospira_sp003537285	Collinsella_sp002232035	-0.1111	0.5584	TLL10_bin.21.fasta	TLL64_bin.18.fasta
Lachnospira_sp003537285	KLE1615_sp900066985	0.2825	0.1508	TLL84_bin.27.fasta	TLL64_bin.18.fasta
Lachnospira_sp003537285	Clostridium_Q_sp003024715	0.0194	0.9281	TLL53_bin.12.fasta	TLL64_bin.18.fasta
Lachnospira_sp003537285	Bifidobacterium_pseudocatenulatum	0.1313	0.4855	TLL49_bin.59.fasta	TLL64_bin.18.fasta
Lachnospira_sp003537285	Gemmiger_formicilis	0.0781	0.6843	TLL106_bin.7.fasta	TLL64_bin.18.fasta
Lachnospira_sp003537285	Blautia_A_sp003471165_ERR1578675_bin.45	0.0265	0.9001	TLL34_bin.16.fasta	TLL64_bin.18.fasta
Lachnospira_sp003537285	Blautia_A_sp900066165	-0.0336	0.8761	TLL95_bin.76.fasta	TLL64_bin.18.fasta
Lachnospira_sp003537285	Acetatifactor_sp900066565	0.0199	0.9341	TLL23_bin.43.fasta	TLL64_bin.18.fasta
Lachnospira_sp003537285	Blautia_A_sp900120195	-0.2419	0.2268	TLL103_bin.41.fasta	TLL64_bin.18.fasta
Lachnospira_sp003537285	Blautia_A_obeum	-0.2399	0.2088	TLL30_bin.87.fasta	TLL64_bin.18.fasta
Lachnospira_sp003537285	Bacteroides_ovatus	0.2297	0.2657	TLL09_bin.26.fasta	TLL64_bin.18.fasta
Lachnospira_sp003537285	CAG-41_sp900066215	0.3203	0.1109	TLL89_bin.92.fasta	TLL64_bin.18.fasta
Lachnospira_sp003537285	Bacteroides_caccae	0.0619	0.7522	TLL06_bin.48.fasta	TLL64_bin.18.fasta
Lachnospira_sp003537285	Eubacterium_E_hallii_A	0.0382	0.8501	TLL62_bin.17.fasta	TLL64_bin.18.fasta
Lachnospira_sp003537285	Gemmiger_sp003476825	-0.227	0.2577	TLL31_bin.94.fasta	TLL64_bin.18.fasta
Lachnospira_sp003537285	Collinsella_aerofaciens_E	-0.1296	0.5045	TLL57_bin.37.fasta	TLL64_bin.18.fasta
Lachnospira_sp003537285	Faecalibacterium_prausnitzii_J_CID_9	-0.1895	0.3157	TLL102_bin.121.fasta	TLL64_bin.18.fasta
Lachnospira_sp003537285	Faecalibacterium_prausnitzii_E	0.0733	0.7213	TLL96_bin.33.fasta	TLL64_bin.18.fasta
Lachnospira_sp003537285	Faecalibacterium_prausnitzii_D	-0.0391	0.8382	TLL105_bin.26.fasta	TLL64_bin.18.fasta
Lachnospira_sp003537285	Escherichia_flexneri	0.2155	0.2677	TLL96_bin.32.fasta	TLL64_bin.18.fasta
Lachnospira_sp003537285	Faecalibacterium_prausnitzii_G	-0.074	0.7123	TLL97_bin.11.fasta	TLL64_bin.18.fasta
Lachnospira_sp003537285	Agathobaculum_butyriciproducens	-0.3234	0.1099	TLL73_bin.62.fasta	TLL64_bin.18.fasta
Lachnospira_sp003537285	Bacteroides_stercoris	-0.0164	0.953	TLL60_bin.72.fasta	TLL64_bin.18.fasta
Lachnospira_sp003537285	Gemmiger_SGB_15295_CID_7	-0.1534	0.4326	TLL61_bin.62.fasta	TLL64_bin.18.fasta
Lachnospira_sp003537285	Bifidobacterium_adolescentis	-0.1189	0.5305	TLL74_bin.113.fasta	TLL64_bin.18.fasta
Lachnospira_sp003537285	Blautia_A_massiliensis	-0.0888	0.6803	TLL15_bin.16.fasta	TLL64_bin.18.fasta
Lachnospira_sp003537285	Faecalibacterium_SGB_15315	-0.1228	0.5345	TLL11_bin.59.fasta	TLL64_bin.18.fasta
Lachnospira_sp003537285	Collinsella_SGB_14425	-0.1432	0.4815	TLL72_bin.74.fasta	TLL64_bin.18.fasta
Lachnospira_sp003537285	Dorea_longicatena	-0.1312	0.5245	TLL97_bin.42.fasta	TLL64_bin.18.fasta
Lachnospira_sp003537285	Clostridium_M_sp000431375	-0.2758	0.1558	TLL85_bin.41.fasta	TLL64_bin.18.fasta
Lachnospira_sp003537285	Agathobacter_rectale	0.2558	0.1948	TLL04_bin.33.fasta	TLL64_bin.18.fasta
Lachnospira_sp003537285	Dorea_longicatena_B	0.0192	0.9181	TLL62_bin.65.fasta	TLL64_bin.18.fasta
Lachnospira_sp003537285	Bacteroides_coprocola_SGB_1891	0.2194	0.2637	TLL53_bin.50.fasta	TLL64_bin.18.fasta
Lachnospira_sp003537285	Agathobacter_faecis	-0.138	0.4725	TLL76_bin.87.fasta	TLL64_bin.18.fasta
Lachnospira_sp003537285	CAG-81_sp900066535	0.2123	0.3077	TLL90_bin.66.fasta	TLL64_bin.18.fasta
Lachnospira_sp003537285	Clostridium_SGB_4780	0.3216	0.0999	TLL97_bin.22.fasta	TLL64_bin.18.fasta
Lachnospira_sp003537285	Bifidobacterium_catenulatum	-0.0985	0.6623	TLL38_bin.25.fasta	TLL64_bin.18.fasta
Lachnospira_sp003537285	Bifidobacterium_longum	-0.1521	0.4466	TLL98_bin.70.fasta	TLL64_bin.18.fasta
Lachnospira_sp003537285	Faecalibacterium_prausnitzii_K	-0.2818	0.1588	TLL07_bin.56.fasta	TLL64_bin.18.fasta
Lachnospira_sp003537285	Collinsella_aerofaciens_SGB_14631	-0.0394	0.8711	TLL07_bin.31.fasta	TLL64_bin.18.fasta
Lachnospira_sp003537285	Blautia_SGB_4795	-0.0829	0.7043	TLL101_bin.55.fasta	TLL64_bin.18.fasta
Lachnospira_sp003537285	Eggerthella_lenta	0.0552	0.7912	TLL33_bin.2.fasta	TLL64_bin.18.fasta
Lachnospira_sp003537285	Enterocloster_sp900541315_SRR3582149_bin.15	0.0882	0.6793	TLL90_bin.65.fasta	TLL64_bin.18.fasta
Lachnospira_sp003537285	Anaerostipes_hadrus	-0.1984	0.3427	TLL43_bin.39.fasta	TLL64_bin.18.fasta
Lachnospira_sp003537285	Dorea_formicigenerans_SGB_4575	-0.0579	0.7822	TLL35_bin.77.fasta	TLL64_bin.18.fasta
Lachnospira_sp003537285	Blautia_A_wexlerae	0.1678	0.4016	TLL97_bin.80.fasta	TLL64_bin.18.fasta
Lachnospira_sp003537285	Eubacterium_E_hallii	0.121	0.5714	TLL26_bin.1.fasta	TLL64_bin.18.fasta
Lachnospira_sp003537285	Blautia_sp000436935	0.182	0.3546	TLL34_bin.68.fasta	TLL64_bin.18.fasta
Lachnospira_sp003537285	Bacteroides_B_vulgatus	0.181	0.3526	TLL27_bin.76.fasta	TLL64_bin.18.fasta
Lachnospira_sp003537285	Bacteroides_uniformis	0.0488	0.8152	TLL47_bin.18.fasta	TLL64_bin.18.fasta
Lachnospira_sp003537285	Faecalicatena_gnavus	-0.0592	0.7602	TLL02_bin.78.fasta	TLL64_bin.18.fasta
Lachnospira_sp003537285	Collinsella_sp900542825_SRR1197039_bin.26	-0.3	0.1229	TLL63_bin.60.fasta	TLL64_bin.18.fasta
Lachnospira_sp003537285	Gemmiger_SGB_15295_CID_674	-0.1185	0.5594	TLL48_bin.100.fasta	TLL64_bin.18.fasta
Lachnospira_sp003537285	Faecalibacterium_prausnitzii_H	-0.2763	0.2038	TLL03_bin.1.fasta	TLL64_bin.18.fasta
Lachnospira_sp003537285	Bacteroides_B_massiliensis	0.2651	0.2058	TLL27_bin.51.fasta	TLL64_bin.18.fasta
Lachnospira_sp003537285	Fusicatenibacter_saccharivorans	-0.2419	0.2208	TLL54_bin.14.fasta	TLL64_bin.18.fasta
Faecalibacterium_prausnitzii_E	Bacteroides_B_massiliensis	-0.2158	0.2657	TLL27_bin.51.fasta	TLL96_bin.33.fasta
Faecalibacterium_prausnitzii_E	Bacteroides_thetaiotaomicron	-0.2548	0.1968	TLL15_bin.24.fasta	TLL96_bin.33.fasta
Faecalibacterium_prausnitzii_E	Eubacterium_E_hallii_A	-0.0849	0.6643	TLL62_bin.17.fasta	TLL96_bin.33.fasta
Faecalibacterium_prausnitzii_E	Anaerostipes_hadrus	-0.2374	0.2338	TLL43_bin.39.fasta	TLL96_bin.33.fasta
Faecalibacterium_prausnitzii_E	Eubacterium_I_ramulus	-0.2393	0.2248	TLL60_bin.40.fasta	TLL96_bin.33.fasta
Faecalibacterium_prausnitzii_E	Bacteroides_stercoris	0.1016	0.5884	TLL60_bin.72.fasta	TLL96_bin.33.fasta
Faecalibacterium_prausnitzii_E	Dorea_formicigenerans_SGB_4575	-0.4042	0.0599	TLL35_bin.77.fasta	TLL96_bin.33.fasta
Faecalibacterium_prausnitzii_E	Eubacterium_I_ramulus_A	0.1384	0.4985	TLL80_bin.32.fasta	TLL96_bin.33.fasta
Faecalibacterium_prausnitzii_E	Blautia_A_sp900066165	-0.1626	0.4356	TLL95_bin.76.fasta	TLL96_bin.33.fasta
Faecalibacterium_prausnitzii_E	Blautia_sp000436935	0.0356	0.8681	TLL34_bin.68.fasta	TLL96_bin.33.fasta
Faecalibacterium_prausnitzii_E	CAG-41_sp900066215	-0.0462	0.8212	TLL89_bin.92.fasta	TLL96_bin.33.fasta
Faecalibacterium_prausnitzii_E	Collinsella_SGB_14400	0.0543	0.7942	TLL12_bin.19.fasta	TLL96_bin.33.fasta
Faecalibacterium_prausnitzii_E	CAG-81_sp900066535	-0.2331	0.2547	TLL90_bin.66.fasta	TLL96_bin.33.fasta
Faecalibacterium_prausnitzii_E	Bacteroides_coprocola_SGB_1891	-0.2406	0.2438	TLL53_bin.50.fasta	TLL96_bin.33.fasta
Faecalibacterium_prausnitzii_E	Agathobaculum_butyriciproducens	0.3145	0.1139	TLL73_bin.62.fasta	TLL96_bin.33.fasta
Faecalibacterium_prausnitzii_E	Agathobacter_rectale	0.1582	0.4695	TLL04_bin.33.fasta	TLL96_bin.33.fasta
Faecalibacterium_prausnitzii_E	Collinsella_SGB_14507	0.1912	0.3397	TLL96_bin.12.fasta	TLL96_bin.33.fasta
Faecalibacterium_prausnitzii_E	Bifidobacterium_longum	-0.003	0.989	TLL98_bin.70.fasta	TLL96_bin.33.fasta
Faecalibacterium_prausnitzii_E	Clostridium_Q_sp003024715	-0.0158	0.9421	TLL53_bin.12.fasta	TLL96_bin.33.fasta
Faecalibacterium_prausnitzii_E	Bifidobacterium_catenulatum	-0.0881	0.6533	TLL38_bin.25.fasta	TLL96_bin.33.fasta
Faecalibacterium_prausnitzii_E	Coprococcus_B_comes	0.091	0.6523	TLL91_bin.10.fasta	TLL96_bin.33.fasta
Faecalibacterium_prausnitzii_E	Bacteroides_uniformis	0.0766	0.6953	TLL47_bin.18.fasta	TLL96_bin.33.fasta
Faecalibacterium_prausnitzii_E	Blautia_A_massiliensis	-0.0703	0.7303	TLL15_bin.16.fasta	TLL96_bin.33.fasta
Faecalibacterium_prausnitzii_E	Enterocloster_sp900541315_SRR3582149_bin.15	-0.3882	0.043	TLL90_bin.65.fasta	TLL96_bin.33.fasta
Faecalibacterium_prausnitzii_E	Blautia_A_sp900066335	0.0994	0.6284	TLL02_bin.63.fasta	TLL96_bin.33.fasta
Faecalibacterium_prausnitzii_E	Collinsella_sp002232035	0.1807	0.3526	TLL10_bin.21.fasta	TLL96_bin.33.fasta
Faecalibacterium_prausnitzii_E	Bacteroides_B_vulgatus	-0.2142	0.2737	TLL27_bin.76.fasta	TLL96_bin.33.fasta
Faecalibacterium_prausnitzii_E	Clostridium_SGB_4780	-0.2266	0.2657	TLL97_bin.22.fasta	TLL96_bin.33.fasta
Faecalibacterium_prausnitzii_E	Bifidobacterium_pseudocatenulatum	-0.0141	0.9381	TLL49_bin.59.fasta	TLL96_bin.33.fasta
Faecalibacterium_prausnitzii_E	Blautia_A_wexlerae	-0.3314	0.1109	TLL97_bin.80.fasta	TLL96_bin.33.fasta
Faecalibacterium_prausnitzii_E	Blautia_A_obeum	0.0649	0.7473	TLL30_bin.87.fasta	TLL96_bin.33.fasta
Faecalibacterium_prausnitzii_E	Agathobacter_faecis	-0.0604	0.7622	TLL76_bin.87.fasta	TLL96_bin.33.fasta
Faecalibacterium_prausnitzii_E	Bacteroides_xylanisolvens	-0.1731	0.4006	TLL72_bin.39.fasta	TLL96_bin.33.fasta
Faecalibacterium_prausnitzii_E	Dorea_longicatena_B	0.1631	0.4216	TLL62_bin.65.fasta	TLL96_bin.33.fasta
Faecalibacterium_prausnitzii_E	Bifidobacterium_adolescentis	-0.042	0.8342	TLL74_bin.113.fasta	TLL96_bin.33.fasta
Faecalibacterium_prausnitzii_E	Bilophila_wadsworthia	0.114	0.5415	TLL33_bin.49.fasta	TLL96_bin.33.fasta
Faecalibacterium_prausnitzii_E	Clostridium_M_sp000431375	-0.1676	0.4306	TLL85_bin.41.fasta	TLL96_bin.33.fasta
Faecalibacterium_prausnitzii_E	Blautia_A_sp003471165_ERR1578675_bin.45	-0.418	0.0529	TLL34_bin.16.fasta	TLL96_bin.33.fasta
Faecalibacterium_prausnitzii_E	Collinsella_aerofaciens_SGB_14631	0.0372	0.8661	TLL07_bin.31.fasta	TLL96_bin.33.fasta
Faecalibacterium_prausnitzii_E	Eubacterium_E_hallii	-0.1694	0.3906	TLL26_bin.1.fasta	TLL96_bin.33.fasta
Faecalibacterium_prausnitzii_E	Bifidobacterium_sp002742445	-0.2256	0.2507	TLL23_bin.45.fasta	TLL96_bin.33.fasta
Faecalibacterium_prausnitzii_E	Bacteroides_ovatus	-0.1569	0.4016	TLL09_bin.26.fasta	TLL96_bin.33.fasta
Faecalibacterium_prausnitzii_E	Bacteroides_caccae	0.133	0.5175	TLL06_bin.48.fasta	TLL96_bin.33.fasta
Faecalibacterium_prausnitzii_E	Collinsella_SGB_14425	-0.0176	0.9221	TLL72_bin.74.fasta	TLL96_bin.33.fasta
Faecalibacterium_prausnitzii_E	Dorea_longicatena	0.052	0.8122	TLL97_bin.42.fasta	TLL96_bin.33.fasta
Faecalibacterium_prausnitzii_E	Escherichia_flexneri	0.269	0.1898	TLL96_bin.32.fasta	TLL96_bin.33.fasta
Faecalibacterium_prausnitzii_E	Blautia_A_sp900120195	-0.1868	0.3556	TLL103_bin.41.fasta	TLL96_bin.33.fasta
Faecalibacterium_prausnitzii_E	Acetatifactor_sp900066565	0.2599	0.1758	TLL23_bin.43.fasta	TLL96_bin.33.fasta
Faecalibacterium_prausnitzii_E	Eggerthella_lenta	-0.2722	0.1788	TLL33_bin.2.fasta	TLL96_bin.33.fasta
Faecalibacterium_prausnitzii_E	Collinsella_sp900542825_SRR1197039_bin.26	0.0467	0.8212	TLL63_bin.60.fasta	TLL96_bin.33.fasta
Faecalibacterium_prausnitzii_E	Collinsella_aerofaciens_E	0.1157	0.5514	TLL57_bin.37.fasta	TLL96_bin.33.fasta
Faecalibacterium_prausnitzii_E	Blautia_SGB_4795	-0.3766	0.0789	TLL101_bin.55.fasta	TLL96_bin.33.fasta
Faecalibacterium_prausnitzii_E	Faecalibacterium_prausnitzii_C	0.1688	0.3806	TLL06_bin.94.fasta	TLL96_bin.33.fasta
Faecalibacterium_prausnitzii_E	Faecalibacterium_prausnitzii_D	0.5267	0.007	TLL105_bin.26.fasta	TLL96_bin.33.fasta
Bacteroides_B_vulgatus	Agathobaculum_butyriciproducens	-0.2182	0.2647	TLL73_bin.62.fasta	TLL27_bin.76.fasta
Bacteroides_B_vulgatus	Anaerostipes_hadrus	0.5057	0.01	TLL43_bin.39.fasta	TLL27_bin.76.fasta
Bacteroides_B_vulgatus	Bacteroides_B_massiliensis	0.8779	0.001	TLL27_bin.51.fasta	TLL27_bin.76.fasta
Bacteroides_B_vulgatus	Agathobacter_faecis	0.0318	0.8631	TLL76_bin.87.fasta	TLL27_bin.76.fasta
Bacteroides_B_vulgatus	Agathobacter_rectale	-0.1125	0.5884	TLL04_bin.33.fasta	TLL27_bin.76.fasta
Bacteroides_B_vulgatus	Acetatifactor_sp900066565	-0.1701	0.3816	TLL23_bin.43.fasta	TLL27_bin.76.fasta
Blautia_A_wexlerae	Bacteroides_B_massiliensis	0.4579	0.02	TLL27_bin.51.fasta	TLL97_bin.80.fasta
Blautia_A_wexlerae	Bifidobacterium_catenulatum	0.0564	0.8012	TLL38_bin.25.fasta	TLL97_bin.80.fasta
Blautia_A_wexlerae	Blautia_A_sp900066165	0.4952	0.008	TLL95_bin.76.fasta	TLL97_bin.80.fasta
Blautia_A_wexlerae	Bacteroides_thetaiotaomicron	0.4915	0.018	TLL15_bin.24.fasta	TLL97_bin.80.fasta
Blautia_A_wexlerae	Blautia_A_massiliensis	0.1245	0.5455	TLL15_bin.16.fasta	TLL97_bin.80.fasta
Blautia_A_wexlerae	Bacteroides_stercoris	0.0391	0.8442	TLL60_bin.72.fasta	TLL97_bin.80.fasta
Blautia_A_wexlerae	Agathobaculum_butyriciproducens	-0.0838	0.6753	TLL73_bin.62.fasta	TLL97_bin.80.fasta
Blautia_A_wexlerae	Bacteroides_uniformis	0.1004	0.6304	TLL47_bin.18.fasta	TLL97_bin.80.fasta
Blautia_A_wexlerae	Blautia_A_sp900066335	-0.4149	0.041	TLL02_bin.63.fasta	TLL97_bin.80.fasta
Blautia_A_wexlerae	Bacteroides_ovatus	0.4653	0.021	TLL09_bin.26.fasta	TLL97_bin.80.fasta
Blautia_A_wexlerae	Bilophila_wadsworthia	0.2513	0.2188	TLL33_bin.49.fasta	TLL97_bin.80.fasta
Blautia_A_wexlerae	Acetatifactor_sp900066565	-0.5106	0.012	TLL23_bin.43.fasta	TLL97_bin.80.fasta
Blautia_A_wexlerae	Bacteroides_B_vulgatus	0.6221	0.001	TLL27_bin.76.fasta	TLL97_bin.80.fasta
Blautia_A_wexlerae	Bifidobacterium_longum	0.0501	0.8022	TLL98_bin.70.fasta	TLL97_bin.80.fasta
Blautia_A_wexlerae	Anaerostipes_hadrus	0.1848	0.3766	TLL43_bin.39.fasta	TLL97_bin.80.fasta
Blautia_A_wexlerae	Bacteroides_coprocola_SGB_1891	0.5405	0.01	TLL53_bin.50.fasta	TLL97_bin.80.fasta
Blautia_A_wexlerae	Blautia_A_obeum	-0.2426	0.2108	TLL30_bin.87.fasta	TLL97_bin.80.fasta
Blautia_A_wexlerae	Agathobacter_rectale	-0.207	0.2967	TLL04_bin.33.fasta	TLL97_bin.80.fasta
Blautia_A_wexlerae	Bacteroides_xylanisolvens	0.516	0.007	TLL72_bin.39.fasta	TLL97_bin.80.fasta
Blautia_A_wexlerae	Blautia_A_sp003471165_ERR1578675_bin.45	0.7894	0.002	TLL34_bin.16.fasta	TLL97_bin.80.fasta
Blautia_A_wexlerae	Bifidobacterium_adolescentis	-0.0753	0.7173	TLL74_bin.113.fasta	TLL97_bin.80.fasta
Blautia_A_wexlerae	Bacteroides_caccae	0.1813	0.3706	TLL06_bin.48.fasta	TLL97_bin.80.fasta
Blautia_A_wexlerae	Agathobacter_faecis	0.1199	0.5495	TLL76_bin.87.fasta	TLL97_bin.80.fasta
Blautia_A_wexlerae	Bifidobacterium_sp002742445	0.1687	0.3946	TLL23_bin.45.fasta	TLL97_bin.80.fasta
Blautia_A_wexlerae	Bifidobacterium_pseudocatenulatum	0.1154	0.5684	TLL49_bin.59.fasta	TLL97_bin.80.fasta
Blautia_A_wexlerae	Blautia_A_sp900120195	0.4369	0.031	TLL103_bin.41.fasta	TLL97_bin.80.fasta
Blautia_A_sp900066165	Bifidobacterium_catenulatum	-0.0003	0.999	TLL38_bin.25.fasta	TLL95_bin.76.fasta
Blautia_A_sp900066165	Bacteroides_thetaiotaomicron	0.6876	0.001	TLL15_bin.24.fasta	TLL95_bin.76.fasta
Blautia_A_sp900066165	Acetatifactor_sp900066565	-0.0445	0.8432	TLL23_bin.43.fasta	TLL95_bin.76.fasta
Blautia_A_sp900066165	Bifidobacterium_pseudocatenulatum	0.0143	0.9481	TLL49_bin.59.fasta	TLL95_bin.76.fasta
Blautia_A_sp900066165	Agathobaculum_butyriciproducens	-0.2357	0.2537	TLL73_bin.62.fasta	TLL95_bin.76.fasta
Blautia_A_sp900066165	Bifidobacterium_sp002742445	-0.1447	0.5055	TLL23_bin.45.fasta	TLL95_bin.76.fasta
Blautia_A_sp900066165	Agathobacter_faecis	0.1196	0.5604	TLL76_bin.87.fasta	TLL95_bin.76.fasta
Blautia_A_sp900066165	Agathobacter_rectale	-0.3732	0.0589	TLL04_bin.33.fasta	TLL95_bin.76.fasta
Blautia_A_sp900066165	Anaerostipes_hadrus	0.5954	0.001	TLL43_bin.39.fasta	TLL95_bin.76.fasta
Blautia_A_sp900066165	Blautia_A_obeum	-0.1187	0.5485	TLL30_bin.87.fasta	TLL95_bin.76.fasta
Blautia_A_sp900066165	Bacteroides_stercoris	0.232	0.2448	TLL60_bin.72.fasta	TLL95_bin.76.fasta
Blautia_A_sp900066165	Bacteroides_B_vulgatus	0.6524	0.001	TLL27_bin.76.fasta	TLL95_bin.76.fasta
Blautia_A_sp900066165	Bacteroides_ovatus	0.5817	0.007	TLL09_bin.26.fasta	TLL95_bin.76.fasta
Blautia_A_sp900066165	Bacteroides_caccae	0.4639	0.019	TLL06_bin.48.fasta	TLL95_bin.76.fasta
Blautia_A_sp900066165	Bacteroides_xylanisolvens	0.7038	0.002	TLL72_bin.39.fasta	TLL95_bin.76.fasta
Blautia_A_sp900066165	Bifidobacterium_adolescentis	0.0422	0.8362	TLL74_bin.113.fasta	TLL95_bin.76.fasta
Blautia_A_sp900066165	Bacteroides_B_massiliensis	0.5203	0.015	TLL27_bin.51.fasta	TLL95_bin.76.fasta
Blautia_A_sp900066165	Blautia_A_massiliensis	-0.3954	0.048	TLL15_bin.16.fasta	TLL95_bin.76.fasta
Blautia_A_sp900066165	Bacteroides_coprocola_SGB_1891	0.635	0.001	TLL53_bin.50.fasta	TLL95_bin.76.fasta
Blautia_A_sp900066165	Blautia_A_sp003471165_ERR1578675_bin.45	0.5763	0.006	TLL34_bin.16.fasta	TLL95_bin.76.fasta
Blautia_A_sp900066165	Bacteroides_uniformis	0.1583	0.4635	TLL47_bin.18.fasta	TLL95_bin.76.fasta
Blautia_A_sp900066165	Bilophila_wadsworthia	0.2136	0.2997	TLL33_bin.49.fasta	TLL95_bin.76.fasta
Blautia_A_sp900066165	Bifidobacterium_longum	0.0918	0.6444	TLL98_bin.70.fasta	TLL95_bin.76.fasta
Blautia_A_massiliensis	Acetatifactor_sp900066565	-0.3788	0.0619	TLL23_bin.43.fasta	TLL15_bin.16.fasta
Blautia_A_massiliensis	Bacteroides_coprocola_SGB_1891	-0.2732	0.1968	TLL53_bin.50.fasta	TLL15_bin.16.fasta
Blautia_A_massiliensis	Bifidobacterium_pseudocatenulatum	-0.1021	0.6074	TLL49_bin.59.fasta	TLL15_bin.16.fasta
Blautia_A_massiliensis	Bifidobacterium_adolescentis	-0.1263	0.5215	TLL74_bin.113.fasta	TLL15_bin.16.fasta
Blautia_A_massiliensis	Agathobaculum_butyriciproducens	0.3274	0.0919	TLL73_bin.62.fasta	TLL15_bin.16.fasta
Blautia_A_massiliensis	Bacteroides_B_massiliensis	-0.1795	0.3626	TLL27_bin.51.fasta	TLL15_bin.16.fasta
Blautia_A_massiliensis	Bacteroides_uniformis	-0.2092	0.3017	TLL47_bin.18.fasta	TLL15_bin.16.fasta
Blautia_A_massiliensis	Agathobacter_rectale	-0.0394	0.8462	TLL04_bin.33.fasta	TLL15_bin.16.fasta
Blautia_A_massiliensis	Bifidobacterium_longum	0.0039	0.981	TLL98_bin.70.fasta	TLL15_bin.16.fasta
Blautia_A_massiliensis	Bacteroides_xylanisolvens	-0.4567	0.014	TLL72_bin.39.fasta	TLL15_bin.16.fasta
Blautia_A_massiliensis	Bacteroides_thetaiotaomicron	-0.294	0.1399	TLL15_bin.24.fasta	TLL15_bin.16.fasta
Blautia_A_massiliensis	Bifidobacterium_catenulatum	-0.059	0.7792	TLL38_bin.25.fasta	TLL15_bin.16.fasta
Blautia_A_massiliensis	Bilophila_wadsworthia	0.0321	0.8751	TLL33_bin.49.fasta	TLL15_bin.16.fasta
Blautia_A_massiliensis	Anaerostipes_hadrus	-0.5977	0.003	TLL43_bin.39.fasta	TLL15_bin.16.fasta
Blautia_A_massiliensis	Bacteroides_stercoris	-0.0593	0.7393	TLL60_bin.72.fasta	TLL15_bin.16.fasta
Blautia_A_massiliensis	Bifidobacterium_sp002742445	-0.0045	0.98	TLL23_bin.45.fasta	TLL15_bin.16.fasta
Blautia_A_massiliensis	Bacteroides_B_vulgatus	-0.3496	0.0639	TLL27_bin.76.fasta	TLL15_bin.16.fasta
Blautia_A_massiliensis	Bacteroides_ovatus	-0.2888	0.1419	TLL09_bin.26.fasta	TLL15_bin.16.fasta
Blautia_A_massiliensis	Agathobacter_faecis	0.0934	0.6583	TLL76_bin.87.fasta	TLL15_bin.16.fasta
Blautia_A_massiliensis	Bacteroides_caccae	-0.261	0.1758	TLL06_bin.48.fasta	TLL15_bin.16.fasta
Faecalibacterium_prausnitzii_C	Blautia_A_sp003471165_ERR1578675_bin.45	-0.3978	0.0529	TLL34_bin.16.fasta	TLL06_bin.94.fasta
Faecalibacterium_prausnitzii_C	Bacteroides_caccae	0.0753	0.7443	TLL06_bin.48.fasta	TLL06_bin.94.fasta
Faecalibacterium_prausnitzii_C	Collinsella_aerofaciens_SGB_14631	-0.0519	0.7942	TLL07_bin.31.fasta	TLL06_bin.94.fasta
Faecalibacterium_prausnitzii_C	Anaerostipes_hadrus	-0.4727	0.006	TLL43_bin.39.fasta	TLL06_bin.94.fasta
Faecalibacterium_prausnitzii_C	Clostridium_Q_sp003024715	-0.0007	0.995	TLL53_bin.12.fasta	TLL06_bin.94.fasta
Faecalibacterium_prausnitzii_C	Bifidobacterium_longum	0.0807	0.6923	TLL98_bin.70.fasta	TLL06_bin.94.fasta
Faecalibacterium_prausnitzii_C	Eubacterium_I_ramulus	0.1621	0.4366	TLL60_bin.40.fasta	TLL06_bin.94.fasta
Faecalibacterium_prausnitzii_C	Bacteroides_B_vulgatus	-0.2714	0.1808	TLL27_bin.76.fasta	TLL06_bin.94.fasta
Faecalibacterium_prausnitzii_C	Eubacterium_I_ramulus_A	-0.0222	0.9181	TLL80_bin.32.fasta	TLL06_bin.94.fasta
Faecalibacterium_prausnitzii_C	Acetatifactor_sp900066565	0.0843	0.6803	TLL23_bin.43.fasta	TLL06_bin.94.fasta
Faecalibacterium_prausnitzii_C	Collinsella_aerofaciens_E	-0.0462	0.8172	TLL57_bin.37.fasta	TLL06_bin.94.fasta
Faecalibacterium_prausnitzii_C	Blautia_A_sp900066165	-0.2519	0.2008	TLL95_bin.76.fasta	TLL06_bin.94.fasta
Faecalibacterium_prausnitzii_C	Bifidobacterium_sp002742445	0.0535	0.7792	TLL23_bin.45.fasta	TLL06_bin.94.fasta
Faecalibacterium_prausnitzii_C	Blautia_sp000436935	-0.1498	0.4446	TLL34_bin.68.fasta	TLL06_bin.94.fasta
Faecalibacterium_prausnitzii_C	Bifidobacterium_pseudocatenulatum	0.0141	0.9431	TLL49_bin.59.fasta	TLL06_bin.94.fasta
Faecalibacterium_prausnitzii_C	Bacteroides_uniformis	-0.0477	0.8162	TLL47_bin.18.fasta	TLL06_bin.94.fasta
Faecalibacterium_prausnitzii_C	Collinsella_SGB_14507	0.1092	0.5764	TLL96_bin.12.fasta	TLL06_bin.94.fasta
Faecalibacterium_prausnitzii_C	Coprococcus_B_comes	0.1546	0.4356	TLL91_bin.10.fasta	TLL06_bin.94.fasta
Faecalibacterium_prausnitzii_C	Bacteroides_coprocola_SGB_1891	-0.2088	0.2917	TLL53_bin.50.fasta	TLL06_bin.94.fasta
Faecalibacterium_prausnitzii_C	Bacteroides_stercoris	0.1815	0.3896	TLL60_bin.72.fasta	TLL06_bin.94.fasta
Faecalibacterium_prausnitzii_C	Eubacterium_E_hallii_A	-0.42	0.033	TLL62_bin.17.fasta	TLL06_bin.94.fasta
Faecalibacterium_prausnitzii_C	Bacteroides_xylanisolvens	-0.2946	0.1239	TLL72_bin.39.fasta	TLL06_bin.94.fasta
Faecalibacterium_prausnitzii_C	Blautia_A_sp900120195	0.0083	0.963	TLL103_bin.41.fasta	TLL06_bin.94.fasta
Faecalibacterium_prausnitzii_C	Bacteroides_B_massiliensis	-0.2968	0.1429	TLL27_bin.51.fasta	TLL06_bin.94.fasta
Faecalibacterium_prausnitzii_C	Dorea_formicigenerans_SGB_4575	-0.2755	0.1898	TLL35_bin.77.fasta	TLL06_bin.94.fasta
Faecalibacterium_prausnitzii_C	Escherichia_flexneri	-0.2268	0.2527	TLL96_bin.32.fasta	TLL06_bin.94.fasta
Faecalibacterium_prausnitzii_C	Agathobaculum_butyriciproducens	0.0703	0.7333	TLL73_bin.62.fasta	TLL06_bin.94.fasta
Faecalibacterium_prausnitzii_C	Collinsella_SGB_14400	0.1547	0.4216	TLL12_bin.19.fasta	TLL06_bin.94.fasta
Faecalibacterium_prausnitzii_C	Bacteroides_thetaiotaomicron	-0.0413	0.8531	TLL15_bin.24.fasta	TLL06_bin.94.fasta
Faecalibacterium_prausnitzii_C	Bilophila_wadsworthia	0.229	0.2318	TLL33_bin.49.fasta	TLL06_bin.94.fasta
Faecalibacterium_prausnitzii_C	Eubacterium_E_hallii	0.1368	0.4865	TLL26_bin.1.fasta	TLL06_bin.94.fasta
Faecalibacterium_prausnitzii_C	Bifidobacterium_adolescentis	0.2849	0.1469	TLL74_bin.113.fasta	TLL06_bin.94.fasta
Faecalibacterium_prausnitzii_C	Clostridium_M_sp000431375	0.2499	0.1868	TLL85_bin.41.fasta	TLL06_bin.94.fasta
Faecalibacterium_prausnitzii_C	Blautia_A_wexlerae	-0.3594	0.0639	TLL97_bin.80.fasta	TLL06_bin.94.fasta
Faecalibacterium_prausnitzii_C	CAG-81_sp900066535	-0.3821	0.042	TLL90_bin.66.fasta	TLL06_bin.94.fasta
Faecalibacterium_prausnitzii_C	CAG-41_sp900066215	-0.221	0.2587	TLL89_bin.92.fasta	TLL06_bin.94.fasta
Faecalibacterium_prausnitzii_C	Collinsella_sp900542825_SRR1197039_bin.26	-0.0659	0.7193	TLL63_bin.60.fasta	TLL06_bin.94.fasta
Faecalibacterium_prausnitzii_C	Blautia_A_obeum	0.0452	0.8302	TLL30_bin.87.fasta	TLL06_bin.94.fasta
Faecalibacterium_prausnitzii_C	Enterocloster_sp900541315_SRR3582149_bin.15	-0.233	0.2128	TLL90_bin.65.fasta	TLL06_bin.94.fasta
Faecalibacterium_prausnitzii_C	Blautia_A_sp900066335	0.1182	0.5654	TLL02_bin.63.fasta	TLL06_bin.94.fasta
Faecalibacterium_prausnitzii_C	Agathobacter_faecis	0.0965	0.6244	TLL76_bin.87.fasta	TLL06_bin.94.fasta
Faecalibacterium_prausnitzii_C	Collinsella_sp002232035	-0.0021	0.989	TLL10_bin.21.fasta	TLL06_bin.94.fasta
Faecalibacterium_prausnitzii_C	Blautia_A_massiliensis	0.2804	0.1499	TLL15_bin.16.fasta	TLL06_bin.94.fasta
Faecalibacterium_prausnitzii_C	Clostridium_SGB_4780	-0.178	0.3866	TLL97_bin.22.fasta	TLL06_bin.94.fasta
Faecalibacterium_prausnitzii_C	Dorea_longicatena	0.2763	0.1618	TLL97_bin.42.fasta	TLL06_bin.94.fasta
Faecalibacterium_prausnitzii_C	Bacteroides_ovatus	-0.2354	0.2438	TLL09_bin.26.fasta	TLL06_bin.94.fasta
Faecalibacterium_prausnitzii_C	Eggerthella_lenta	-0.3242	0.1159	TLL33_bin.2.fasta	TLL06_bin.94.fasta
Faecalibacterium_prausnitzii_C	Bifidobacterium_catenulatum	0.2144	0.2827	TLL38_bin.25.fasta	TLL06_bin.94.fasta
Faecalibacterium_prausnitzii_C	Collinsella_SGB_14425	-0.0662	0.7443	TLL72_bin.74.fasta	TLL06_bin.94.fasta
Faecalibacterium_prausnitzii_C	Dorea_longicatena_B	0.0551	0.7752	TLL62_bin.65.fasta	TLL06_bin.94.fasta
Faecalibacterium_prausnitzii_C	Agathobacter_rectale	0.2159	0.2547	TLL04_bin.33.fasta	TLL06_bin.94.fasta
Faecalibacterium_prausnitzii_C	Blautia_SGB_4795	-0.1458	0.4805	TLL101_bin.55.fasta	TLL06_bin.94.fasta
Bacteroides_ovatus	Agathobacter_faecis	0.092	0.6324	TLL76_bin.87.fasta	TLL09_bin.26.fasta
Bacteroides_ovatus	Bacteroides_coprocola_SGB_1891	0.7658	0.001	TLL53_bin.50.fasta	TLL09_bin.26.fasta
Bacteroides_ovatus	Anaerostipes_hadrus	0.3198	0.1009	TLL43_bin.39.fasta	TLL09_bin.26.fasta
Bacteroides_ovatus	Acetatifactor_sp900066565	-0.328	0.0779	TLL23_bin.43.fasta	TLL09_bin.26.fasta
Bacteroides_ovatus	Bacteroides_B_massiliensis	0.6568	0.003	TLL27_bin.51.fasta	TLL09_bin.26.fasta
Bacteroides_ovatus	Agathobaculum_butyriciproducens	-0.1795	0.3976	TLL73_bin.62.fasta	TLL09_bin.26.fasta
Bacteroides_ovatus	Bacteroides_B_vulgatus	0.7331	0.001	TLL27_bin.76.fasta	TLL09_bin.26.fasta
Bacteroides_ovatus	Bacteroides_caccae	0.5821	0.005	TLL06_bin.48.fasta	TLL09_bin.26.fasta
Bacteroides_ovatus	Agathobacter_rectale	-0.2932	0.1279	TLL04_bin.33.fasta	TLL09_bin.26.fasta
Faecalibacterium_prausnitzii_G	Blautia_SGB_4795	-0.0316	0.8691	TLL101_bin.55.fasta	TLL97_bin.11.fasta
Faecalibacterium_prausnitzii_G	Collinsella_sp900542825_SRR1197039_bin.26	0.41	0.036	TLL63_bin.60.fasta	TLL97_bin.11.fasta
Faecalibacterium_prausnitzii_G	CAG-81_sp900066535	-0.1838	0.3666	TLL90_bin.66.fasta	TLL97_bin.11.fasta
Faecalibacterium_prausnitzii_G	Clostridium_SGB_4780	-0.2775	0.1489	TLL97_bin.22.fasta	TLL97_bin.11.fasta
Faecalibacterium_prausnitzii_G	Clostridium_M_sp000431375	-0.3788	0.042	TLL85_bin.41.fasta	TLL97_bin.11.fasta
Faecalibacterium_prausnitzii_G	Bacteroides_caccae	-0.1845	0.3546	TLL06_bin.48.fasta	TLL97_bin.11.fasta
Faecalibacterium_prausnitzii_G	Collinsella_SGB_14507	0.2859	0.1449	TLL96_bin.12.fasta	TLL97_bin.11.fasta
Faecalibacterium_prausnitzii_G	Dorea_formicigenerans_SGB_4575	0.0289	0.8971	TLL35_bin.77.fasta	TLL97_bin.11.fasta
Faecalibacterium_prausnitzii_G	Bacteroides_uniformis	0.0708	0.7053	TLL47_bin.18.fasta	TLL97_bin.11.fasta
Faecalibacterium_prausnitzii_G	Escherichia_flexneri	0.0564	0.7872	TLL96_bin.32.fasta	TLL97_bin.11.fasta
Faecalibacterium_prausnitzii_G	Clostridium_Q_sp003024715	-0.1377	0.4915	TLL53_bin.12.fasta	TLL97_bin.11.fasta
Faecalibacterium_prausnitzii_G	Collinsella_aerofaciens_SGB_14631	0.3009	0.1299	TLL07_bin.31.fasta	TLL97_bin.11.fasta
Faecalibacterium_prausnitzii_G	Faecalibacterium_prausnitzii_E	0.0593	0.7602	TLL96_bin.33.fasta	TLL97_bin.11.fasta
Faecalibacterium_prausnitzii_G	Eubacterium_I_ramulus_A	0.018	0.9461	TLL80_bin.32.fasta	TLL97_bin.11.fasta
Faecalibacterium_prausnitzii_G	Blautia_A_massiliensis	0.1928	0.3377	TLL15_bin.16.fasta	TLL97_bin.11.fasta
[truncated: 3,403 more rows]
