# Supplementary material for: Genome-centric analysis of short and long read metagenomes reveals uncharacterized microbiome diversity in Southeast Asians
Source: Nat Commun. 2022 Oct 13;13:6044. doi: 10.1038/s41467-022-33782-z (PMC9561172; doi:10.1038/s41467-022-33782-z)
Supplement: Supplementary file 12 — Source Data [file 41467_2022_33782_MOESM12_ESM.zip › Split/supplementary_data_1.xlsx]

## Sheet: SFig 1
sample	total_gb	platform	readlength_n50_kb
SPMP01	22.9858	Illumina
SPMP02	22.028	Illumina
SPMP03	10.6387	Illumina
SPMP04	9.80291	Illumina
SPMP05	9.52361	Illumina
SPMP06	10.6636	Illumina
SPMP07	8.22565	Illumina
SPMP08	9.98416	Illumina
SPMP09	8.55961	Illumina
SPMP10	9.26704	Illumina
SPMP100	10.4261	Illumina
SPMP101	9.47566	Illumina
SPMP102	9.9411	Illumina
SPMP103	3.14653	Illumina
SPMP104	2.89423	Illumina
SPMP105	2.50981	Illumina
SPMP106	9.43751	Illumina
SPMP107	2.5271	Illumina
SPMP108	2.50436	Illumina
SPMP109	2.42927	Illumina
SPMP11	10.0408	Illumina
SPMP12	10.0634	Illumina
SPMP13	8.30324	Illumina
SPMP14	11.099	Illumina
SPMP15	10.4254	Illumina
SPMP16	7.97188	Illumina
SPMP17	10.6884	Illumina
SPMP18	10.9098	Illumina
SPMP19	11.6899	Illumina
SPMP20	9.49916	Illumina
SPMP21	9.94392	Illumina
SPMP22	9.48721	Illumina
SPMP23	9.69511	Illumina
SPMP24	9.15101	Illumina
SPMP25	8.74062	Illumina
SPMP26	11.9131	Illumina
SPMP27	8.23723	Illumina
SPMP28	9.15134	Illumina
SPMP29	7.31383	Illumina
SPMP30	12.5902	Illumina
SPMP31	10.0865	Illumina
SPMP32	9.94899	Illumina
SPMP33	12.3466	Illumina
SPMP34	9.83217	Illumina
SPMP35	11.9059	Illumina
SPMP36	7.06363	Illumina
SPMP37	10.3015	Illumina
SPMP38	9.81946	Illumina
SPMP39	8.68047	Illumina
SPMP40	10.3277	Illumina
SPMP41	6.48303	Illumina
SPMP42	10.3064	Illumina
SPMP43	10.4906	Illumina
SPMP44	9.52866	Illumina
SPMP45	10.7176	Illumina
SPMP46	8.76181	Illumina
SPMP47	9.98357	Illumina
SPMP48	9.88946	Illumina
SPMP49	9.60148	Illumina
SPMP50	9.75387	Illumina
SPMP51	8.82979	Illumina
SPMP52	10.3432	Illumina
SPMP53	9.04395	Illumina
SPMP54	9.35843	Illumina
SPMP55	9.2845	Illumina
SPMP56	11.4818	Illumina
SPMP57	11.7954	Illumina
SPMP58	8.30575	Illumina
SPMP59	9.09093	Illumina
SPMP60	7.64086	Illumina
SPMP61	9.70681	Illumina
SPMP62	10.6332	Illumina
SPMP63	10.9441	Illumina
SPMP64	6.91861	Illumina
SPMP65	13.487	Illumina
SPMP66	9.84092	Illumina
SPMP67	11.7035	Illumina
SPMP68	9.9783	Illumina
SPMP69	9.6412	Illumina
SPMP70	8.71599	Illumina
SPMP71	11.705	Illumina
SPMP72	7.68772	Illumina
SPMP73	10.7451	Illumina
SPMP74	9.50377	Illumina
SPMP75	9.56614	Illumina
SPMP76	8.72989	Illumina
SPMP77	8.47405	Illumina
SPMP78	6.70982	Illumina
SPMP79	11.7131	Illumina
SPMP80	9.46498	Illumina
SPMP81	8.27705	Illumina
SPMP82	8.92664	Illumina
SPMP83	8.7973	Illumina
SPMP84	6.00533	Illumina
SPMP85	6.10912	Illumina
SPMP86	7.62107	Illumina
SPMP87	9.24566	Illumina
SPMP88	10.6592	Illumina
SPMP89	10.312	Illumina
SPMP90	9.39515	Illumina
SPMP91	9.08268	Illumina
SPMP92	10.149	Illumina
SPMP93	8.14904	Illumina
SPMP94	8.513	Illumina
SPMP95	8.21156	Illumina
SPMP96	9.73511	Illumina
SPMP97	10.6112	Illumina
SPMP98	9.2882	Illumina
SPMP99	8.36506	Illumina
N269_barcode20	7.12745	ONT	6.677
N269_barcode23	6.18787	ONT	7.286
N254_barcode07	2.22604	ONT	9.245
N272_barcode21	3.79688	ONT	9.572
N272_barcode22	5.36267	ONT	8.891
N272_barcode14	5.31609	ONT	7.559
N254_barcode02	2.19398	ONT	8.233
N274_barcode24	5.42328	ONT	11.689
N274_barcode21	5.3738	ONT	9.906
N268_barcode22	7.10339	ONT	8.079
N273_barcode19	4.37281	ONT	8.472
N268_barcode20	7.10018	ONT	6.188
N272_barcode16	5.33251	ONT	10.005
N277_all_long	10.9487	ONT	7.822
N250_all_long	12.2501	ONT	9.315
N249_all_long	10.7888	ONT	9.79
N271_barcode17	4.12807	ONT	10.039
N272_barcode20	4.9608	ONT	7.392
N270_barcode15	6.05453	ONT	7.815
N270_barcode22	8.76829	ONT	6.975
N241_all_long	13.0746	ONT	8.182
N254_barcode04	2.39322	ONT	12.006
N268_barcode18	6.65524	ONT	7.85
N273_barcode20	6.33228	ONT	8.829
N269_barcode14	1.91127	ONT	5.84
N269_barcode16	6.58491	ONT	5.477
N254_barcode09	1.97622	ONT	8.929
N271_barcode14	4.47465	ONT	8.824
N254_barcode01	2.20212	ONT	8.053
N243_all_long	13.2193	ONT	10.754
N247_all_long	9.38018	ONT	12.237
N273_barcode21	5.8567	ONT	10.058
N273_barcode24	5.85449	ONT	9.584
N254_barcode03	2.5039	ONT	8.726
N245_all_long	10.6743	ONT	9.744
N248_all_long	11.2854	ONT	7.872
N271_barcode21	4.0164	ONT	9.241
N278_all_long	14.619	ONT	7.27
N242_all_long	12.7505	ONT	8.351
N273_barcode16	6.6694	ONT	9.536
N274_barcode13	5.5424	ONT	5.562
N268_barcode19	6.71327	ONT	9.804
N254_barcode11	2.38222	ONT	10.25
N268_barcode13	7.11087	ONT	8.103
N271_barcode15	1.78997	ONT	9.765
N274_barcode15	4.01376	ONT	9.988
N269_barcode17	6.82781	ONT	6.656
N272_barcode19	5.51928	ONT	7.887
N272_barcode15	3.81978	ONT	8.284
N270_barcode16	2.305	ONT	8.844
N274_barcode19	6.02184	ONT	5.868
N271_barcode13	4.37931	ONT	7.709
N269_barcode18	5.97332	ONT	10.248
N273_barcode13	6.0033	ONT	6.466
N272_barcode23	4.37497	ONT	8.902
N270_barcode23	7.56035	ONT	9.008
N269_barcode13	6.76147	ONT	4.778
N274_barcode23	4.77594	ONT	10.087
N273_barcode17	6.36339	ONT	10.871
N276_all_long	5.29869	ONT	6.503
N272_barcode17	4.45794	ONT	8.963
N271_barcode19	4.20748	ONT	8.595
N271_barcode20	4.61499	ONT	8.423
N269_barcode24	7.16133	ONT	8.873
N244_all_long	12.056	ONT	9.374
N270_barcode13	8.80569	ONT	8.363
N273_barcode14	7.28211	ONT	8.231
N270_barcode18	5.72934	ONT	9.051
N254_barcode08	2.16166	ONT	10.865
N246_all_long	9.7011	ONT	9.805
N268_barcode21	6.49305	ONT	8.605
N254_barcode05	2.17256	ONT	10.977
N268_barcode14	7.49186	ONT	8.494
N270_barcode21	7.46577	ONT	6.934
N274_barcode22	6.23345	ONT	8.209
N274_barcode16	5.4115	ONT	4.292
N273_barcode22	6.6792	ONT	9.86
N268_barcode24	7.33053	ONT	9.563
N272_barcode18	3.68688	ONT	7.104
N268_barcode16	6.589	ONT	9.171
N271_barcode16	4.12757	ONT	6.829
N271_barcode24	4.26588	ONT	9.578
N271_barcode23	4.08202	ONT	8.379
N272_barcode13	4.76579	ONT	10.616
N269_barcode22	6.80351	ONT	8.896
N269_barcode19	6.59569	ONT	6.754
N269_barcode21	6.19213	ONT	3.975
N270_barcode19	7.72771	ONT	9.882
N273_barcode23	2.19903	ONT	8.758
N270_barcode14	8.84624	ONT	6.615
N254_barcode12	2.19353	ONT	12.848
N268_barcode17	5.58341	ONT	7.381
N270_barcode20	5.22536	ONT	4.569
N274_barcode18	5.74831	ONT	5.072
N273_barcode15	4.4856	ONT	10.533
N269_barcode15	4.27993	ONT	6.119
N271_barcode22	4.15127	ONT	11.16
N274_barcode20	5.71735	ONT	8.525
N270_barcode24	9.16946	ONT	7.198
N254_barcode10	2.3611	ONT	10.463
N272_barcode24	5.09123	ONT	6.8
N268_barcode15	4.62366	ONT	7.739
N273_barcode18	6.24079	ONT	7.487
N271_barcode18	3.35114	ONT	10.313
N274_barcode17	5.47774	ONT	7.136
N270_barcode17	6.35505	ONT	9.448
N274_barcode14	2.99644	ONT	8.765
N254_barcode06	2.50255	ONT	11.65
N268_barcode23	5.98225	ONT	11.171
