# Supplementary material for: Genome-centric analysis of short and long read metagenomes reveals uncharacterized microbiome diversity in Southeast Asians
Source: Nat Commun. 2022 Oct 13;13:6044. doi: 10.1038/s41467-022-33782-z (PMC9561172; doi:10.1038/s41467-022-33782-z)
Supplement: Supplementary file 12 — Source Data [file 41467_2022_33782_MOESM12_ESM.zip › Split/supplementary_data_10.xlsx]

## Sheet: SFig 10.A
name	division	phylum	class	order	family	genus	species
SPMP88_bin.19	Archaea	Methanobacteriota	Methanobacteria	Methanobacteriales	Methanobacteriaceae	Methanobrevibacter_A	Methanobrevibacter_A smithii
SPMP51_bin.133	Archaea	Methanobacteriota	Methanobacteria	Methanobacteriales	Methanobacteriaceae	Methanobrevibacter_A	Methanobrevibacter_A smithii
SPMP03_bin.52	Archaea	Methanobacteriota	Methanobacteria	Methanobacteriales	Methanobacteriaceae	Methanobrevibacter_A	Methanobrevibacter_A smithii
SPMP04_bin.116	Archaea	Methanobacteriota	Methanobacteria	Methanobacteriales	Methanobacteriaceae	Methanobrevibacter_A	Methanobrevibacter_A smithii
SPMP05_bin.17	Archaea	Methanobacteriota	Methanobacteria	Methanobacteriales	Methanobacteriaceae	Methanobrevibacter_A	Methanobrevibacter_A smithii
SPMP05_bin.41	Archaea	Methanobacteriota	Methanobacteria	Methanobacteriales	Methanobacteriaceae	Methanosphaera	Methanosphaera stadtmanae
SPMP102_bin.110	Archaea	Methanobacteriota	Methanobacteria	Methanobacteriales	Methanobacteriaceae	Methanosphaera	Methanosphaera stadtmanae
SPMP13_bin.9	Archaea	Methanobacteriota	Methanobacteria	Methanobacteriales	Methanobacteriaceae	Methanobrevibacter_A	Methanobrevibacter_A smithii
SPMP18_bin.5	Archaea	Methanobacteriota	Methanobacteria	Methanobacteriales	Methanobacteriaceae	Methanobrevibacter_A	Methanobrevibacter_A smithii
SPMP25_bin.80	Archaea	Methanobacteriota	Methanobacteria	Methanobacteriales	Methanobacteriaceae	Methanobrevibacter_A	Methanobrevibacter_A smithii
SPMP26_bin.4	Archaea	Methanobacteriota	Methanobacteria	Methanobacteriales	Methanobacteriaceae	Methanosphaera	Methanosphaera stadtmanae
SPMP26_bin.8	Archaea	Methanobacteriota	Methanobacteria	Methanobacteriales	Methanobacteriaceae	Methanobrevibacter_A	Methanobrevibacter_A smithii
SPMP30_bin.136	Archaea	Methanobacteriota	Methanobacteria	Methanobacteriales	Methanobacteriaceae	Methanobrevibacter_A	Methanobrevibacter_A smithii
SPMP102_bin.4	Archaea	Methanobacteriota	Methanobacteria	Methanobacteriales	Methanobacteriaceae	Methanobrevibacter_A	Methanobrevibacter_A smithii
SPMP39_bin.88	Archaea	Methanobacteriota	Methanobacteria	Methanobacteriales	Methanobacteriaceae	Methanobrevibacter_A	Methanobrevibacter_A smithii_A
SPMP48_bin.130	Archaea	Methanobacteriota	Methanobacteria	Methanobacteriales	Methanobacteriaceae	Methanobrevibacter_A	Methanobrevibacter_A smithii_A
SPMP31_bin.71	Archaea	Methanobacteriota	Methanobacteria	Methanobacteriales	Methanobacteriaceae	Methanosphaera	Methanosphaera stadtmanae
SPMP30_bin.148	Archaea	Methanobacteriota	Methanobacteria	Methanobacteriales	Methanobacteriaceae	Methanosphaera	Methanosphaera stadtmanae
SPMP31_bin.129	Archaea	Methanobacteriota	Methanobacteria	Methanobacteriales	Methanobacteriaceae	Methanobrevibacter_A	Methanobrevibacter_A smithii
SPMP93_bin.5	Bacteria	Firmicutes	Bacilli	Lactobacillales	Lactobacillaceae	Ligilactobacillus	Ligilactobacillus ruminis
SPMP26_bin.6	Bacteria	Firmicutes	Bacilli	Lactobacillales	Lactobacillaceae	Ligilactobacillus	Ligilactobacillus ruminis
SPMP75_bin.46	Bacteria	Firmicutes	Bacilli	Lactobacillales	Streptococcaceae	Streptococcus
SPMP49_bin.101	Bacteria	Firmicutes	Bacilli	Lactobacillales	Streptococcaceae	Streptococcus	Streptococcus pasteurianus
SPMP07_bin.27	Bacteria	Firmicutes	Bacilli	Lactobacillales	Streptococcaceae	Streptococcus	Streptococcus salivarius
SPMP60_bin.86	Bacteria	Firmicutes	Bacilli	Lactobacillales	Streptococcaceae	Streptococcus	Streptococcus infantarius
SPMP97_bin.48	Bacteria	Firmicutes	Bacilli	Lactobacillales	Streptococcaceae	Streptococcus	Streptococcus anginosus_C
SPMP76_bin.101	Bacteria	Firmicutes	Bacilli	Lactobacillales	Lactobacillaceae	Weissella	Weissella confusa
SPMP08_bin.27	Bacteria	Firmicutes	Bacilli	Lactobacillales	Streptococcaceae	Streptococcus	Streptococcus parasanguinis_B
SPMP11_bin.6	Bacteria	Firmicutes	Bacilli	Lactobacillales	Lactobacillaceae	Ligilactobacillus	Ligilactobacillus ruminis
SPMP48_bin.106	Bacteria	Firmicutes	Bacilli	Lactobacillales	Lactobacillaceae	Ligilactobacillus	Ligilactobacillus ruminis
SPMP76_bin.4	Bacteria	Firmicutes	Bacilli	Lactobacillales	Lactobacillaceae	Ligilactobacillus	Ligilactobacillus ruminis
SPMP08_bin.76	Bacteria	Firmicutes	Bacilli	Lactobacillales	Streptococcaceae	Lactococcus	Lactococcus garvieae_B
SPMP09_bin.14	Bacteria	Firmicutes	Bacilli	Lactobacillales	Enterococcaceae	Enterococcus_A	Enterococcus_A avium
SPMP09_bin.17	Bacteria	Firmicutes	Bacilli	Lactobacillales	Lactobacillaceae	Limosilactobacillus	Limosilactobacillus mucosae
SPMP11_bin.18	Bacteria	Firmicutes	Bacilli	Lactobacillales	Streptococcaceae	Streptococcus	Streptococcus salivarius
SPMP09_bin.20	Bacteria	Firmicutes	Bacilli	Lactobacillales	Lactobacillaceae	Lactobacillus	Lactobacillus delbrueckii
SPMP71_bin.78	Bacteria	Firmicutes	Bacilli	Lactobacillales	Lactobacillaceae	Ligilactobacillus	Ligilactobacillus ruminis
SPMP97_bin.68	Bacteria	Firmicutes	Bacilli	Lactobacillales	Lactobacillaceae	Weissella	Weissella cibaria
SPMP21_bin.32	Bacteria	Firmicutes	Bacilli	Lactobacillales	Streptococcaceae	Streptococcus	Streptococcus salivarius
SPMP22_bin.13	Bacteria	Firmicutes	Bacilli	Lactobacillales	Lactobacillaceae	Ligilactobacillus	Ligilactobacillus ruminis
SPMP05_bin.112	Bacteria	Firmicutes	Bacilli	Lactobacillales	Streptococcaceae	Streptococcus	Streptococcus salivarius
SPMP56_bin.19	Bacteria	Firmicutes	Bacilli	Lactobacillales	Streptococcaceae	Streptococcus	Streptococcus thermophilus
SPMP55_bin.8	Bacteria	Firmicutes	Bacilli	Lactobacillales	Lactobacillaceae	Pediococcus	Pediococcus acidilactici
SPMP92_bin.31	Bacteria	Firmicutes	Bacilli	Lactobacillales	Lactobacillaceae	Ligilactobacillus	Ligilactobacillus ruminis
SPMP55_bin.56	Bacteria	Firmicutes	Bacilli	Lactobacillales	Lactobacillaceae	Lactobacillus	Lactobacillus gasseri
SPMP04_bin.26	Bacteria	Firmicutes	Bacilli	Lactobacillales	Enterococcaceae	Enterococcus_B	Enterococcus_B faecium_B
SPMP73_bin.64	Bacteria	Firmicutes	Bacilli	Lactobacillales	Lactobacillaceae	Ligilactobacillus	Ligilactobacillus ruminis
SPMP23_bin.1	Bacteria	Firmicutes	Bacilli	Lactobacillales	Lactobacillaceae	Ligilactobacillus	Ligilactobacillus ruminis
SPMP97_bin.81	Bacteria	Firmicutes	Bacilli	Lactobacillales	Streptococcaceae	Streptococcus	Streptococcus parasanguinis_B
SPMP74_bin.104	Bacteria	Firmicutes	Bacilli	Lactobacillales	Lactobacillaceae	Weissella	Weissella confusa
SPMP58_bin.26	Bacteria	Firmicutes	Bacilli	Lactobacillales	Streptococcaceae	Streptococcus	Streptococcus pasteurianus
SPMP25_bin.73	Bacteria	Firmicutes	Bacilli	Lactobacillales	Enterococcaceae	Enterococcus	Enterococcus faecalis
SPMP97_bin.17	Bacteria	Firmicutes	Bacilli	Lactobacillales	Lactobacillaceae	Leuconostoc	Leuconostoc lactis
SPMP98_bin.16	Bacteria	Firmicutes	Bacilli	Lactobacillales	Streptococcaceae	Streptococcus	Streptococcus salivarius
SPMP50_bin.75	Bacteria	Firmicutes	Bacilli	Lactobacillales	Streptococcaceae	Lactococcus	Lactococcus garvieae_B
SPMP50_bin.64	Bacteria	Firmicutes	Bacilli	Lactobacillales	Streptococcaceae	Streptococcus	Streptococcus pasteurianus
SPMP14_bin.76	Bacteria	Firmicutes	Bacilli	Lactobacillales	Lactobacillaceae	Ligilactobacillus	Ligilactobacillus ruminis
SPMP74_bin.95	Bacteria	Firmicutes	Bacilli	Lactobacillales	Lactobacillaceae	Ligilactobacillus	Ligilactobacillus ruminis
SPMP25_bin.4	Bacteria	Firmicutes	Bacilli	Lactobacillales	Lactobacillaceae	Ligilactobacillus	Ligilactobacillus ruminis
SPMP09_bin.6	Bacteria	Firmicutes	Bacilli	Lactobacillales	Streptococcaceae	Streptococcus	Streptococcus gallolyticus
SPMP100_bin.69	Bacteria	Firmicutes	Bacilli	Lactobacillales	Streptococcaceae	Streptococcus	Streptococcus salivarius
SPMP45_bin.44	Bacteria	Firmicutes	Bacilli	Lactobacillales	Lactobacillaceae	Lactobacillus	Lactobacillus crispatus
SPMP33_bin.8	Bacteria	Firmicutes	Bacilli	Lactobacillales	Streptococcaceae	Streptococcus
SPMP103_bin.25	Bacteria	Firmicutes	Bacilli	Lactobacillales	Streptococcaceae	Streptococcus	Streptococcus salivarius
SPMP33_bin.80	Bacteria	Firmicutes	Bacilli	Lactobacillales	Lactobacillaceae	Limosilactobacillus	Limosilactobacillus mucosae
SPMP34_bin.10	Bacteria	Firmicutes	Bacilli	Lactobacillales	Streptococcaceae	Streptococcus	Streptococcus salivarius
SPMP82_bin.69	Bacteria	Firmicutes	Bacilli	Lactobacillales	Lactobacillaceae	Ligilactobacillus	Ligilactobacillus ruminis
SPMP103_bin.35	Bacteria	Firmicutes	Bacilli	Lactobacillales	Lactobacillaceae	Ligilactobacillus	Ligilactobacillus ruminis
SPMP94_bin.73	Bacteria	Firmicutes	Bacilli	Lactobacillales	Lactobacillaceae	Weissella	Weissella cibaria
SPMP104_bin.2	Bacteria	Firmicutes	Bacilli	Lactobacillales	Lactobacillaceae	Ligilactobacillus	Ligilactobacillus ruminis
SPMP38_bin.27	Bacteria	Firmicutes	Bacilli	Lactobacillales	Lactobacillaceae	Ligilactobacillus	Ligilactobacillus ruminis
SPMP34_bin.53	Bacteria	Firmicutes	Bacilli	Lactobacillales	Streptococcaceae	Streptococcus	Streptococcus pasteurianus
SPMP94_bin.81	Bacteria	Firmicutes	Bacilli	Lactobacillales	Lactobacillaceae	Ligilactobacillus	Ligilactobacillus salivarius
SPMP82_bin.59	Bacteria	Firmicutes	Bacilli	Lactobacillales	Streptococcaceae	Streptococcus	Streptococcus salivarius
SPMP81_bin.4	Bacteria	Firmicutes	Bacilli	Lactobacillales	Streptococcaceae	Streptococcus	Streptococcus infantarius
SPMP106_bin.113	Bacteria	Firmicutes	Bacilli	Lactobacillales	Streptococcaceae	Streptococcus	Streptococcus salivarius
SPMP82_bin.37	Bacteria	Firmicutes	Bacilli	Lactobacillales	Lactobacillaceae	Leuconostoc	Leuconostoc sp900554745
SPMP36_bin.66	Bacteria	Firmicutes	Bacilli	Lactobacillales	Streptococcaceae	Streptococcus	Streptococcus salivarius
SPMP82_bin.14	Bacteria	Firmicutes	Bacilli	Lactobacillales	Lactobacillaceae	Weissella	Weissella confusa
SPMP39_bin.100	Bacteria	Firmicutes	Bacilli	Lactobacillales	Streptococcaceae	Streptococcus	Streptococcus sanguinis
SPMP33_bin.34	Bacteria	Firmicutes	Bacilli	Lactobacillales	Streptococcaceae	Streptococcus	Streptococcus gallolyticus
SPMP80_bin.57	Bacteria	Firmicutes	Bacilli	Lactobacillales	Streptococcaceae	Streptococcus	Streptococcus salivarius
SPMP39_bin.6	Bacteria	Firmicutes	Bacilli	Lactobacillales	Streptococcaceae	Streptococcus	Streptococcus pasteurianus
SPMP100_bin.104	Bacteria	Firmicutes	Bacilli	Lactobacillales	Streptococcaceae	Streptococcus	Streptococcus infantarius
SPMP45_bin.201	Bacteria	Firmicutes	Bacilli	Lactobacillales	Lactobacillaceae	Weissella	Weissella cibaria
SPMP45_bin.18	Bacteria	Firmicutes	Bacilli	Lactobacillales	Lactobacillaceae	Ligilactobacillus	Ligilactobacillus ruminis
SPMP45_bin.178	Bacteria	Firmicutes	Bacilli	Lactobacillales	Lactobacillaceae	Ligilactobacillus	Ligilactobacillus salivarius
SPMP45_bin.104	Bacteria	Firmicutes	Bacilli	Lactobacillales	Enterococcaceae	Enterococcus_B	Enterococcus_B hirae
SPMP97_bin.10	Bacteria	Firmicutes	Bacilli	Lactobacillales	Lactobacillaceae	Weissella	Weissella confusa
SPMP61_bin.24	Bacteria	Firmicutes	Bacilli	Lactobacillales	Lactobacillaceae	Lactiplantibacillus	Lactiplantibacillus plantarum
SPMP96_bin.84	Bacteria	Firmicutes	Bacilli	Lactobacillales	Streptococcaceae	Streptococcus	Streptococcus salivarius
SPMP97_bin.121	Bacteria	Firmicutes	Bacilli	Lactobacillales	Streptococcaceae	Streptococcus	Streptococcus infantarius
SPMP10_bin.26	Bacteria	Firmicutes	Bacilli	Lactobacillales	Enterococcaceae	Enterococcus_B	Enterococcus_B hirae
SPMP78_bin.24	Bacteria	Firmicutes	Bacilli	Lactobacillales	Streptococcaceae	Streptococcus
SPMP78_bin.51	Bacteria	Firmicutes	Bacilli	Lactobacillales	Lactobacillaceae	Ligilactobacillus	Ligilactobacillus ruminis
SPMP108_bin.30	Bacteria	Firmicutes	Bacilli	Lactobacillales	Lactobacillaceae	Ligilactobacillus	Ligilactobacillus ruminis
SPMP83_bin.50	Bacteria	Firmicutes	Bacilli	Lactobacillales	Lactobacillaceae	Ligilactobacillus	Ligilactobacillus ruminis
SPMP40_bin.34	Bacteria	Firmicutes	Bacilli	Lactobacillales	Streptococcaceae	Lactococcus	Lactococcus garvieae
SPMP40_bin.121	Bacteria	Firmicutes	Bacilli	Lactobacillales	Streptococcaceae	Streptococcus	Streptococcus salivarius
SPMP91_bin.25	Bacteria	Firmicutes	Bacilli	Lactobacillales	Streptococcaceae	Streptococcus	Streptococcus pasteurianus
SPMP39_bin.65	Bacteria	Firmicutes	Bacilli	Lactobacillales	Streptococcaceae	Streptococcus	Streptococcus anginosus
SPMP44_bin.102	Bacteria	Firmicutes	Bacilli	Lactobacillales	Streptococcaceae	Streptococcus	Streptococcus thermophilus
SPMP03_bin.8	Bacteria	Firmicutes	Bacilli	Lactobacillales	Streptococcaceae	Streptococcus	Streptococcus salivarius
SPMP93_bin.58	Bacteria	Firmicutes	Bacilli	Lactobacillales	Streptococcaceae	Streptococcus	Streptococcus thermophilus
SPMP18_bin.20	Bacteria	Firmicutes	Bacilli	Lactobacillales	Enterococcaceae	Enterococcus	Enterococcus faecalis
SPMP64_bin.44	Bacteria	Firmicutes	Bacilli	Lactobacillales	Streptococcaceae	Lactococcus	Lactococcus garvieae
SPMP90_bin.23	Bacteria	Firmicutes	Bacilli	Lactobacillales	Enterococcaceae	Enterococcus_C
SPMP63_bin.47	Bacteria	Firmicutes	Bacilli	Lactobacillales	Lactobacillaceae	Ligilactobacillus	Ligilactobacillus ruminis
SPMP02_bin.28	Bacteria	Firmicutes	Bacilli	Lactobacillales	Streptococcaceae	Streptococcus	Streptococcus salivarius
SPMP02_bin.10	Bacteria	Firmicutes	Bacilli	Lactobacillales	Lactobacillaceae	Ligilactobacillus	Ligilactobacillus ruminis
SPMP63_bin.74	Bacteria	Firmicutes	Bacilli	Lactobacillales	Enterococcaceae	Enterococcus	Enterococcus faecalis
SPMP01_bin.9	Bacteria	Firmicutes	Bacilli	Lactobacillales	Lactobacillaceae	Limosilactobacillus	Limosilactobacillus mucosae
SPMP01_bin.7	Bacteria	Firmicutes	Bacilli	Lactobacillales	Enterococcaceae	Enterococcus_C	Enterococcus_C asini
SPMP01_bin.48	Bacteria	Firmicutes	Bacilli	Lactobacillales	Lactobacillaceae	Ligilactobacillus	Ligilactobacillus ruminis
SPMP64_bin.42	Bacteria	Firmicutes	Bacilli	Lactobacillales	Streptococcaceae	Streptococcus	Streptococcus pasteurianus
SPMP66_bin.39	Bacteria	Firmicutes	Bacilli	Lactobacillales	Streptococcaceae	Streptococcus	Streptococcus salivarius
SPMP67_bin.12	Bacteria	Firmicutes	Bacilli	Lactobacillales	Streptococcaceae	Streptococcus	Streptococcus pasteurianus
SPMP17_bin.5	Bacteria	Firmicutes	Bacilli	Lactobacillales	Lactobacillaceae	Ligilactobacillus	Ligilactobacillus salivarius
SPMP17_bin.68	Bacteria	Firmicutes	Bacilli	Lactobacillales	Lactobacillaceae	Ligilactobacillus	Ligilactobacillus ruminis
SPMP65_bin.43	Bacteria	Firmicutes	Bacilli	Lactobacillales	Lactobacillaceae	Limosilactobacillus	Limosilactobacillus mucosae
SPMP68_bin.60	Bacteria	Firmicutes	Bacilli	Lactobacillales	Enterococcaceae	Enterococcus	Enterococcus faecalis
SPMP01_bin.32	Bacteria	Firmicutes	Bacilli	Lactobacillales	Enterococcaceae	Enterococcus_B	Enterococcus_B faecium
SPMP65_bin.7	Bacteria	Firmicutes	Bacilli	Lactobacillales	Lactobacillaceae	Pediococcus
SPMP01_bin.13	Bacteria	Firmicutes	Bacilli	Lactobacillales	Enterococcaceae	Enterococcus_A	Enterococcus_A avium
SPMP65_bin.58	Bacteria	Firmicutes	Bacilli	Lactobacillales	Streptococcaceae	Streptococcus	Streptococcus salivarius
SPMP65_bin.79	Bacteria	Firmicutes	Bacilli	Lactobacillales	Streptococcaceae	Streptococcus	Streptococcus gallolyticus
SPMP62_bin.43	Bacteria	Firmicutes	Bacilli	Lactobacillales	Streptococcaceae	Streptococcus	Streptococcus salivarius
SPMP62_bin.7	Bacteria	Firmicutes	Bacilli	Lactobacillales	Streptococcaceae	Streptococcus
SPMP62_bin.5	Bacteria	Firmicutes	Bacilli	Lactobacillales	Lactobacillaceae	Ligilactobacillus	Ligilactobacillus ruminis
SPMP15_bin.40	Bacteria	Firmicutes	Bacilli	Lactobacillales	Lactobacillaceae	Ligilactobacillus	Ligilactobacillus ruminis
SPMP67_bin.84	Bacteria	Firmicutes	Bacilli	Lactobacillales	Streptococcaceae	Streptococcus	Streptococcus parasanguinis_D
SPMP62_bin.54	Bacteria	Firmicutes	Bacilli	Lactobacillales	Lactobacillaceae	Weissella	Weissella confusa
SPMP15_bin.6	Bacteria	Firmicutes	Bacilli	Lactobacillales	Lactobacillaceae	Limosilactobacillus	Limosilactobacillus mucosae
SPMP17_bin.50	Bacteria	Firmicutes	Bacilli	Lactobacillales	Streptococcaceae	Streptococcus	Streptococcus pasteurianus
SPMP02_bin.80	Bacteria	Firmicutes	Bacilli	Lactobacillales	Streptococcaceae	Streptococcus	Streptococcus lutetiensis
SPMP47_bin.12	Bacteria	Firmicutes	Bacilli	Erysipelotrichales	Erysipelatoclostridiaceae	Erysipelatoclostridium	Erysipelatoclostridium sp000752095
SPMP64_bin.35	Bacteria	Firmicutes	Bacilli	Erysipelotrichales	Erysipelatoclostridiaceae	Erysipelatoclostridium	Erysipelatoclostridium sp000752095
SPMP76_bin.38	Bacteria	Firmicutes	Bacilli	Erysipelotrichales	Erysipelotrichaceae	Holdemanella	Holdemanella sp002299315
SPMP46_bin.10	Bacteria	Firmicutes	Bacilli	Erysipelotrichales	Erysipelatoclostridiaceae	Erysipelatoclostridium	Erysipelatoclostridium sp000752095
SPMP97_bin.127	Bacteria	Firmicutes	Bacilli	Erysipelotrichales	Erysipelotrichaceae	Holdemanella	Holdemanella sp003458715
SPMP09_bin.37	Bacteria	Firmicutes	Bacilli	Erysipelotrichales	Erysipelotrichaceae	Longicatena	Longicatena innocuum
SPMP09_bin.7	Bacteria	Firmicutes	Bacilli	Erysipelotrichales	Erysipelatoclostridiaceae	Erysipelatoclostridium	Erysipelatoclostridium ramosum
SPMP70_bin.1	Bacteria	Firmicutes	Bacilli	Erysipelotrichales	Erysipelatoclostridiaceae	Catenibacterium	Catenibacterium sp000437715
SPMP84_bin.82	Bacteria	Firmicutes	Bacilli	Erysipelotrichales	Erysipelatoclostridiaceae	Erysipelatoclostridium	Erysipelatoclostridium sp000752095
SPMP100_bin.14	Bacteria	Firmicutes	Bacilli	Erysipelotrichales	Erysipelatoclostridiaceae	Erysipelatoclostridium	Erysipelatoclostridium sp000752095
SPMP65_bin.28	Bacteria	Firmicutes	Bacilli	Erysipelotrichales	Erysipelatoclostridiaceae	Erysipelatoclostridium	Erysipelatoclostridium ramosum
SPMP47_bin.44	Bacteria	Firmicutes	Bacilli	Erysipelotrichales	Erysipelatoclostridiaceae	Erysipelatoclostridium	Erysipelatoclostridium sp000752095
SPMP61_bin.41	Bacteria	Firmicutes	Bacilli	Erysipelotrichales	Erysipelotrichaceae	Holdemanella	Holdemanella biformis
SPMP85_bin.7	Bacteria	Firmicutes	Bacilli	Erysipelotrichales	Erysipelotrichaceae	Longicatena	Longicatena innocuum
SPMP88_bin.114	Bacteria	Firmicutes	Bacilli	Erysipelotrichales	Erysipelotrichaceae	Merdibacter	Merdibacter sp900543035
SPMP74_bin.47	Bacteria	Firmicutes	Bacilli	Erysipelotrichales	Erysipelatoclostridiaceae	Erysipelatoclostridium	Erysipelatoclostridium sp000752095
SPMP93_bin.46	Bacteria	Firmicutes	Bacilli	Erysipelotrichales	Erysipelotrichaceae	Bulleidia	Bulleidia sp900539965
SPMP51_bin.3	Bacteria	Firmicutes	Bacilli	Erysipelotrichales	Erysipelatoclostridiaceae	Erysipelatoclostridium	Erysipelatoclostridium sp000752095
SPMP98_bin.18	Bacteria	Firmicutes	Bacilli	Erysipelotrichales	Erysipelotrichaceae	Longicatena	Longicatena innocuum
SPMP12_bin.82	Bacteria	Firmicutes	Bacilli	Erysipelotrichales	Erysipelotrichaceae	Holdemanella	Holdemanella biformis
SPMP74_bin.67	Bacteria	Firmicutes	Bacilli	Erysipelotrichales	Erysipelotrichaceae	Bulleidia	Bulleidia sp900539965
SPMP25_bin.89	Bacteria	Firmicutes	Bacilli	Erysipelotrichales	Erysipelatoclostridiaceae	Catenibacterium	Catenibacterium sp000437715
SPMP50_bin.67	Bacteria	Firmicutes	Bacilli	Erysipelotrichales	Erysipelatoclostridiaceae	Erysipelatoclostridium	Erysipelatoclostridium ramosum
SPMP87_bin.47	Bacteria	Firmicutes	Bacilli	Erysipelotrichales	Erysipelotrichaceae	Longicatena	Longicatena innocuum
SPMP87_bin.31	Bacteria	Firmicutes	Bacilli	Erysipelotrichales	Erysipelatoclostridiaceae	Erysipelatoclostridium	Erysipelatoclostridium ramosum
SPMP74_bin.90	Bacteria	Firmicutes	Bacilli	Erysipelotrichales	Erysipelotrichaceae	Holdemanella	Holdemanella sp002299315
SPMP63_bin.25	Bacteria	Firmicutes	Bacilli	Erysipelotrichales	Erysipelatoclostridiaceae	Erysipelatoclostridium	Erysipelatoclostridium sp000752095
SPMP26_bin.26	Bacteria	Firmicutes	Bacilli	Erysipelotrichales	Erysipelotrichaceae	Merdibacter	Merdibacter sp900543035
SPMP93_bin.51	Bacteria	Firmicutes	Bacilli	Erysipelotrichales	Erysipelotrichaceae	CAG-536	CAG-536 sp000434355
SPMP71_bin.11	Bacteria	Firmicutes	Bacilli	Erysipelotrichales	Erysipelatoclostridiaceae	Erysipelatoclostridium	Erysipelatoclostridium sp000752095
SPMP75_bin.63	Bacteria	Firmicutes	Bacilli	Erysipelotrichales	Erysipelatoclostridiaceae	Erysipelatoclostridium	Erysipelatoclostridium ramosum
SPMP105_bin.8	Bacteria	Firmicutes	Bacilli	Erysipelotrichales	Erysipelatoclostridiaceae	Erysipelatoclostridium	Erysipelatoclostridium sp000752095
SPMP27_bin.28	Bacteria	Firmicutes	Bacilli	Erysipelotrichales	Erysipelatoclostridiaceae	Erysipelatoclostridium	Erysipelatoclostridium ramosum
SPMP29_bin.44	Bacteria	Firmicutes	Bacilli	Erysipelotrichales	Erysipelotrichaceae	Holdemanella	Holdemanella sp002299315
SPMP86_bin.22	Bacteria	Firmicutes	Bacilli	Erysipelotrichales	Erysipelatoclostridiaceae	Erysipelatoclostridium
SPMP76_bin.11	Bacteria	Firmicutes	Bacilli	Erysipelotrichales	Erysipelatoclostridiaceae	Erysipelatoclostridium	Erysipelatoclostridium sp000752095
SPMP18_bin.100	Bacteria	Firmicutes	Bacilli	Erysipelotrichales	Erysipelotrichaceae	Holdemanella	Holdemanella sp002299315
SPMP27_bin.83	Bacteria	Firmicutes	Bacilli	Erysipelotrichales	Erysipelotrichaceae	Longicatena	Longicatena innocuum
SPMP28_bin.107	Bacteria	Firmicutes	Bacilli	Erysipelotrichales	Erysipelotrichaceae	Holdemanella	Holdemanella sp002299315
SPMP85_bin.54	Bacteria	Firmicutes	Bacilli	Erysipelotrichales	Erysipelatoclostridiaceae	Erysipelatoclostridium	Erysipelatoclostridium ramosum
SPMP97_bin.38	Bacteria	Firmicutes	Bacilli	Erysipelotrichales	Erysipelotrichaceae	Holdemanella	Holdemanella biformis
SPMP44_bin.113	Bacteria	Firmicutes	Bacilli	Erysipelotrichales	Erysipelatoclostridiaceae	Erysipelatoclostridium	Erysipelatoclostridium sp000752095
SPMP45_bin.100	Bacteria	Firmicutes	Bacilli	Erysipelotrichales	Erysipelatoclostridiaceae	Catenibacterium	Catenibacterium sp000437715
SPMP33_bin.43	Bacteria	Firmicutes	Bacilli	Erysipelotrichales	Erysipelotrichaceae	Longicatena	Longicatena innocuum
SPMP83_bin.102	Bacteria	Firmicutes	Bacilli	Erysipelotrichales	Erysipelotrichaceae	Holdemanella	Holdemanella biformis
SPMP94_bin.6	Bacteria	Firmicutes	Bacilli	Erysipelotrichales	Erysipelatoclostridiaceae	Erysipelatoclostridium	Erysipelatoclostridium sp000752095
SPMP33_bin.68	Bacteria	Firmicutes	Bacilli	Erysipelotrichales	Erysipelatoclostridiaceae	Erysipelatoclostridium	Erysipelatoclostridium ramosum
SPMP81_bin.106	Bacteria	Firmicutes	Bacilli	Erysipelotrichales	Erysipelatoclostridiaceae	Catenibacterium	Catenibacterium sp000437715
SPMP17_bin.13	Bacteria	Firmicutes	Bacilli	Erysipelotrichales	Erysipelatoclostridiaceae	Catenibacterium	Catenibacterium sp000437715
SPMP103_bin.38	Bacteria	Firmicutes	Bacilli	Erysipelotrichales	Erysipelotrichaceae	Longicatena	Longicatena caecimuris
SPMP38_bin.67	Bacteria	Firmicutes	Bacilli	Erysipelotrichales	Erysipelotrichaceae	Holdemanella	Holdemanella biformis
SPMP38_bin.30	Bacteria	Firmicutes	Bacilli	Erysipelotrichales	Erysipelatoclostridiaceae	Catenibacterium	Catenibacterium sp000437715
SPMP104_bin.18	Bacteria	Firmicutes	Bacilli	Erysipelotrichales	Erysipelatoclostridiaceae	Catenibacterium
SPMP67_bin.44	Bacteria	Firmicutes	Bacilli	Erysipelotrichales	Erysipelatoclostridiaceae	Erysipelatoclostridium	Erysipelatoclostridium ramosum
SPMP34_bin.75	Bacteria	Firmicutes	Bacilli	Erysipelotrichales	Erysipelotrichaceae	Longicatena	Longicatena innocuum
SPMP106_bin.23	Bacteria	Firmicutes	Bacilli	Erysipelotrichales	Erysipelatoclostridiaceae	Erysipelatoclostridium	Erysipelatoclostridium sp000752095
SPMP01_bin.29	Bacteria	Firmicutes	Bacilli	Erysipelotrichales	Erysipelatoclostridiaceae	Catenibacterium	Catenibacterium sp000437715
SPMP37_bin.49	Bacteria	Firmicutes	Bacilli	Erysipelotrichales	Erysipelatoclostridiaceae	Erysipelatoclostridium	Erysipelatoclostridium sp000752095
SPMP81_bin.42	Bacteria	Firmicutes	Bacilli	Erysipelotrichales	Erysipelotrichaceae	Bulleidia	Bulleidia sp900539965
SPMP95_bin.48	Bacteria	Firmicutes	Bacilli	Erysipelotrichales	Erysipelotrichaceae	Longicatena	Longicatena innocuum
SPMP81_bin.63	Bacteria	Firmicutes	Bacilli	Erysipelotrichales	Erysipelotrichaceae	Holdemanella	Holdemanella biformis
SPMP36_bin.76	Bacteria	Firmicutes	Bacilli	Erysipelotrichales	Erysipelotrichaceae	Holdemanella	Holdemanella sp002299315
SPMP16_bin.9	Bacteria	Firmicutes	Bacilli	Erysipelotrichales	Erysipelotrichaceae	Holdemanella	Holdemanella sp002299315
SPMP105_bin.45	Bacteria	Firmicutes	Bacilli	Erysipelotrichales	Erysipelotrichaceae	Holdemanella	Holdemanella biformis
SPMP95_bin.22	Bacteria	Firmicutes	Bacilli	Erysipelotrichales	Erysipelatoclostridiaceae	Erysipelatoclostridium	Erysipelatoclostridium sp000752095
SPMP36_bin.29	Bacteria	Firmicutes	Bacilli	Erysipelotrichales	Erysipelatoclostridiaceae	Erysipelatoclostridium	Erysipelatoclostridium sp000752095
SPMP39_bin.17	Bacteria	Firmicutes	Bacilli	Erysipelotrichales	Erysipelotrichaceae	Holdemanella	Holdemanella sp002299315
SPMP45_bin.170	Bacteria	Firmicutes	Bacilli	Erysipelotrichales	Erysipelotrichaceae	Holdemanella
SPMP69_bin.17	Bacteria	Firmicutes	Bacilli	Erysipelotrichales	Erysipelatoclostridiaceae	Erysipelatoclostridium	Erysipelatoclostridium sp000752095
SPMP66_bin.47	Bacteria	Firmicutes	Bacilli	Erysipelotrichales	Erysipelatoclostridiaceae	Erysipelatoclostridium	Erysipelatoclostridium sp000752095
SPMP44_bin.9	Bacteria	Firmicutes	Bacilli	Erysipelotrichales	Erysipelotrichaceae	Holdemanella	Holdemanella biformis
SPMP96_bin.88	Bacteria	Firmicutes	Bacilli	Erysipelotrichales	Erysipelatoclostridiaceae	Catenibacterium	Catenibacterium sp000437715
SPMP30_bin.161	Bacteria	Firmicutes	Bacilli	Erysipelotrichales	Erysipelotrichaceae	Faecalitalea	Faecalitalea cylindroides
SPMP25_bin.31	Bacteria	Firmicutes	Bacilli	Erysipelotrichales	Erysipelotrichaceae	Bulleidia	Bulleidia sp900539965
SPMP16_bin.39	Bacteria	Firmicutes	Bacilli	Erysipelotrichales	Erysipelatoclostridiaceae	Catenibacterium	Catenibacterium sp000437715
SPMP101_bin.29	Bacteria	Firmicutes	Bacilli	Erysipelotrichales	Erysipelatoclostridiaceae	Erysipelatoclostridium	Erysipelatoclostridium sp000752095
SPMP43_bin.80	Bacteria	Firmicutes	Bacilli	Erysipelotrichales	Erysipelatoclostridiaceae	Catenibacterium	Catenibacterium sp000437715
SPMP78_bin.54	Bacteria	Firmicutes	Bacilli	Erysipelotrichales	Erysipelatoclostridiaceae	Erysipelatoclostridium	Erysipelatoclostridium sp000752095
SPMP43_bin.25	Bacteria	Firmicutes	Bacilli	Erysipelotrichales	Erysipelatoclostridiaceae	Erysipelatoclostridium	Erysipelatoclostridium sp000752095
SPMP30_bin.75	Bacteria	Firmicutes	Bacilli	Erysipelotrichales	Erysipelatoclostridiaceae	Erysipelatoclostridium	Erysipelatoclostridium sp000752095
SPMP43_bin.137	Bacteria	Firmicutes	Bacilli	Erysipelotrichales	Erysipelotrichaceae	Holdemanella	Holdemanella sp002299315
SPMP78_bin.86	Bacteria	Firmicutes	Bacilli	Erysipelotrichales	Erysipelotrichaceae	Holdemanella	Holdemanella biformis
SPMP96_bin.65	Bacteria	Firmicutes	Bacilli	Erysipelotrichales	Erysipelotrichaceae	Holdemanella	Holdemanella sp002299315
SPMP31_bin.126	Bacteria	Firmicutes	Bacilli	Erysipelotrichales	Erysipelatoclostridiaceae	Catenibacterium	Catenibacterium sp000437715
SPMP41_bin.61	Bacteria	Firmicutes	Bacilli	Erysipelotrichales	Erysipelotrichaceae	Holdemanella	Holdemanella biformis
SPMP17_bin.4	Bacteria	Firmicutes	Bacilli	Erysipelotrichales	Erysipelotrichaceae	Bulleidia	Bulleidia sp900539965
SPMP41_bin.25	Bacteria	Firmicutes	Bacilli	Erysipelotrichales	Erysipelatoclostridiaceae	Catenibacterium	Catenibacterium sp000437715
SPMP31_bin.23	Bacteria	Firmicutes	Bacilli	Erysipelotrichales	Erysipelotrichaceae	Holdemanella	Holdemanella sp002299315
SPMP17_bin.39	Bacteria	Firmicutes	Bacilli	Erysipelotrichales	Erysipelotrichaceae	Holdemanella	Holdemanella sp002299315
SPMP102_bin.40	Bacteria	Firmicutes	Bacilli	Erysipelotrichales	Erysipelatoclostridiaceae	Erysipelatoclostridium	Erysipelatoclostridium sp000752095
SPMP31_bin.84	Bacteria	Firmicutes	Bacilli	Erysipelotrichales	Erysipelotrichaceae	Faecalitalea	Faecalitalea cylindroides
SPMP32_bin.38	Bacteria	Firmicutes	Bacilli	Erysipelotrichales	Erysipelatoclostridiaceae	Erysipelatoclostridium	Erysipelatoclostridium ramosum
SPMP39_bin.74	Bacteria	Firmicutes	Bacilli	Erysipelotrichales	Erysipelotrichaceae	Bulleidia	Bulleidia sp900539965
SPMP80_bin.6	Bacteria	Firmicutes	Bacilli	Erysipelotrichales	Erysipelatoclostridiaceae	Erysipelatoclostridium	Erysipelatoclostridium sp000752095
SPMP52_bin.15	Bacteria	Firmicutes	Bacilli	Erysipelotrichales	Erysipelatoclostridiaceae	Erysipelatoclostridium	Erysipelatoclostridium sp000752095
SPMP105_bin.7	Bacteria	Firmicutes	Bacilli	Erysipelotrichales	Erysipelotrichaceae	CAG-536	CAG-536 sp000434355
SPMP99_bin.121	Bacteria	Firmicutes	Bacilli	Erysipelotrichales	Erysipelatoclostridiaceae	Catenibacterium	Catenibacterium sp000437715
SPMP57_bin.118	Bacteria	Firmicutes	Bacilli	Erysipelotrichales	Erysipelatoclostridiaceae	Erysipelatoclostridium	Erysipelatoclostridium sp000752095
SPMP56_bin.25	Bacteria	Firmicutes	Bacilli	Erysipelotrichales	Erysipelotrichaceae	Longicatena	Longicatena innocuum
SPMP04_bin.3	Bacteria	Firmicutes	Bacilli	Erysipelotrichales	Erysipelatoclostridiaceae	Catenibacterium	Catenibacterium mitsuokai
SPMP54_bin.15	Bacteria	Firmicutes	Bacilli	Erysipelotrichales	Erysipelatoclostridiaceae	Erysipelatoclostridium
SPMP22_bin.36	Bacteria	Firmicutes	Bacilli	Erysipelotrichales	Erysipelatoclostridiaceae	Catenibacterium	Catenibacterium sp000437715
SPMP55_bin.52	Bacteria	Firmicutes	Bacilli	Erysipelotrichales	Erysipelotrichaceae	Longicatena	Longicatena innocuum
SPMP15_bin.49	Bacteria	Firmicutes	Bacilli	Erysipelotrichales	Erysipelotrichaceae	Longicatena	Longicatena innocuum
SPMP21_bin.18	Bacteria	Firmicutes	Bacilli	Erysipelotrichales	Erysipelotrichaceae	Longicatena	Longicatena sp003481775
SPMP18_bin.94	Bacteria	Firmicutes	Bacilli	Erysipelotrichales	Erysipelatoclostridiaceae	Catenibacterium	Catenibacterium sp000437715
SPMP88_bin.46	Bacteria	Firmicutes	Bacilli	Erysipelotrichales	Erysipelatoclostridiaceae	Catenibacterium	Catenibacterium sp000437715
SPMP05_bin.55	Bacteria	Firmicutes	Bacilli	Erysipelotrichales	Erysipelatoclostridiaceae	Catenibacterium	Catenibacterium sp000437715
SPMP60_bin.26	Bacteria	Firmicutes	Bacilli	Erysipelotrichales	Erysipelatoclostridiaceae	Erysipelatoclostridium	Erysipelatoclostridium sp000752095
SPMP53_bin.35	Bacteria	Firmicutes	Bacilli	Erysipelotrichales	Erysipelatoclostridiaceae	Catenibacterium	Catenibacterium sp000437715
SPMP90_bin.20	Bacteria	Firmicutes	Bacilli	Erysipelotrichales	Erysipelatoclostridiaceae	Erysipelatoclostridium	Erysipelatoclostridium sp000752095
SPMP61_bin.48	Bacteria	Firmicutes	Bacilli	Erysipelotrichales	Erysipelatoclostridiaceae	Catenibacterium	Catenibacterium sp000437715
SPMP14_bin.13	Bacteria	Firmicutes	Bacilli	Erysipelotrichales	Erysipelotrichaceae	Holdemanella	Holdemanella biformis
SPMP59_bin.39	Bacteria	Firmicutes	Bacilli	Erysipelotrichales	Erysipelotrichaceae	Longicatena	Longicatena caecimuris
SPMP57_bin.107	Bacteria	Firmicutes	Bacilli	Erysipelotrichales	Erysipelotrichaceae	Holdemanella	Holdemanella sp003436425
SPMP19_bin.35	Bacteria	Firmicutes	Bacilli	Erysipelotrichales	Erysipelatoclostridiaceae	Erysipelatoclostridium	Erysipelatoclostridium sp000752095
SPMP53_bin.88	Bacteria	Firmicutes	Bacilli	Erysipelotrichales	Erysipelatoclostridiaceae	Erysipelatoclostridium	Erysipelatoclostridium sp000752095
SPMP58_bin.18	Bacteria	Firmicutes	Bacilli	Erysipelotrichales	Erysipelatoclostridiaceae	Erysipelatoclostridium	Erysipelatoclostridium ramosum
SPMP13_bin.65	Bacteria	Firmicutes	Bacilli	Erysipelotrichales	Erysipelatoclostridiaceae	Erysipelatoclostridium	Erysipelatoclostridium sp000752095
SPMP13_bin.97	Bacteria	Firmicutes	Bacilli	Erysipelotrichales	Erysipelotrichaceae	Merdibacter	Merdibacter sp900543035
SPMP05_bin.165	Bacteria	Firmicutes	Bacilli	Erysipelotrichales	Erysipelotrichaceae	CAG-536	CAG-536 sp000434355
SPMP24_bin.60	Bacteria	Firmicutes	Bacilli	Erysipelotrichales	Erysipelatoclostridiaceae	Catenibacterium	Catenibacterium sp000437715
SPMP15_bin.20	Bacteria	Firmicutes	Bacilli	Erysipelotrichales	Erysipelatoclostridiaceae	Erysipelatoclostridium	Erysipelatoclostridium ramosum
SPMP21_bin.31	Bacteria	Firmicutes	Bacilli	Erysipelotrichales	Erysipelotrichaceae	Longicatena	Longicatena dolichum
SPMP93_bin.29	Bacteria	Firmicutes	Bacilli	Erysipelotrichales	Erysipelatoclostridiaceae	Erysipelatoclostridium	Erysipelatoclostridium sp000752095
SPMP72_bin.44	Bacteria	Firmicutes	Bacilli	Erysipelotrichales	Erysipelatoclostridiaceae	Erysipelatoclostridium
SPMP56_bin.54	Bacteria	Firmicutes	Bacilli	Erysipelotrichales	Erysipelotrichaceae	Holdemania	Holdemania filiformis
SPMP03_bin.89	Bacteria	Firmicutes	Bacilli	Erysipelotrichales	Erysipelatoclostridiaceae	Catenibacterium	Catenibacterium mitsuokai
SPMP21_bin.33	Bacteria	Firmicutes	Bacilli	Erysipelotrichales	Erysipelatoclostridiaceae	Stoquefichus
SPMP15_bin.32	Bacteria	Firmicutes	Bacilli	Erysipelotrichales	Erysipelotrichaceae	Longicatena
SPMP26_bin.24	Bacteria	Firmicutes	Bacilli	RFN20	CAG-288	CAG-568	CAG-568 sp000434395
SPMP45_bin.220	Bacteria	Firmicutes	Bacilli	RFN20	CAG-288	CAG-568	CAG-568 sp000434395
SPMP84_bin.92	Bacteria	Firmicutes	Bacilli	RF39	CAG-433	CAG-594	CAG-594 sp000434835
SPMP74_bin.64	Bacteria	Firmicutes	Bacilli	RF39	CAG-302	CAG-302
SPMP102_bin.141	Bacteria	Firmicutes	Bacilli	RF39	CAG-1000	CAG-1000	CAG-1000 sp000434555
SPMP99_bin.12	Bacteria	Firmicutes	Bacilli	RF39	CAG-611	CAG-417	CAG-417 sp000432835
SPMP38_bin.2	Bacteria	Firmicutes	Bacilli	RF39	CAG-611	CAG-710	CAG-710 sp000432595
SPMP106_bin.5	Bacteria	Firmicutes	Bacilli	RF39	CAG-611	CAG-417	CAG-417 sp000432835
SPMP38_bin.111	Bacteria	Firmicutes	Bacilli	RF39	CAG-302	CAG-302	CAG-302 sp000431795
SPMP31_bin.52	Bacteria	Firmicutes	Bacilli	RF39	CAG-611	CAG-417	CAG-417 sp000432835
SPMP52_bin.53	Bacteria	Firmicutes	Bacilli	RF39	CAG-611	CAG-451	CAG-451 sp000438295
SPMP48_bin.60	Bacteria	Firmicutes	Bacilli	RF39	CAG-822	CAG-878	CAG-878 sp000432255
SPMP84_bin.53	Bacteria	Firmicutes	Bacilli	RF39	CAG-302	CAG-302	CAG-302 sp001916775
SPMP81_bin.110	Bacteria	Firmicutes	Bacilli	RF39	CAG-433	CAG-594
SPMP43_bin.103	Bacteria	Firmicutes	Bacilli	RF39	CAG-302	CAG-302
SPMP13_bin.94	Bacteria	Firmicutes	Bacilli	Haloplasmatales	Turicibacteraceae	Turicibacter	Turicibacter sp001543345
SPMP27_bin.12	Bacteria	Fusobacteriota	Fusobacteriia	Fusobacteriales	Fusobacteriaceae	Fusobacterium_A	Fusobacterium_A sp900015295
SPMP87_bin.20	Bacteria	Fusobacteriota	Fusobacteriia	Fusobacteriales	Fusobacteriaceae	Fusobacterium_A	Fusobacterium_A sp900015295
SPMP33_bin.62	Bacteria	Fusobacteriota	Fusobacteriia	Fusobacteriales	Fusobacteriaceae	Fusobacterium_A	Fusobacterium_A mortiferum
SPMP31_bin.28	Bacteria	Firmicutes_A	Clostridia	Oscillospirales	Oscillospiraceae	CAG-110	CAG-110 sp000434635
SPMP31_bin.9	Bacteria	Firmicutes_A	Clostridia	Oscillospirales	Acutalibacteraceae	Ruminococcus_E	Ruminococcus_E bromii_B
SPMP31_bin.85	Bacteria	Firmicutes_A	Clostridia	Oscillospirales	Ruminococcaceae	UBA1394	UBA1394 sp900538575
SPMP20_bin.68	Bacteria	Firmicutes_A	Clostridia	Oscillospirales	Ruminococcaceae	Faecalibacterium	Faecalibacterium prausnitzii_E
SPMP83_bin.42	Bacteria	Firmicutes_A	Clostridia	Oscillospirales	Oscillospiraceae	Evtepia	Evtepia sp004556345
SPMP20_bin.51	Bacteria	Firmicutes_A	Clostridia	Oscillospirales	Ruminococcaceae	Faecalibacterium	Faecalibacterium prausnitzii_D
SPMP31_bin.34	Bacteria	Firmicutes_A	Clostridia	Oscillospirales	Oscillospiraceae	UBA738	UBA738 sp003522945
SPMP83_bin.41	Bacteria	Firmicutes_A	Clostridia	Oscillospirales	Acutalibacteraceae	Ruminococcus_E	Ruminococcus_E bromii_B
SPMP31_bin.36	Bacteria	Firmicutes_A	Clostridia	Oscillospirales	Acutalibacteraceae	UMGS1071	UMGS1071 sp900542375
SPMP90_bin.8	Bacteria	Firmicutes_A	Clostridia	Oscillospirales	Butyricicoccaceae	Butyricicoccus	Butyricicoccus sp900547195
SPMP31_bin.41	Bacteria	Firmicutes_A	Clostridia	Oscillospirales	Oscillospiraceae	CAG-103	CAG-103 sp900543625
SPMP31_bin.6	Bacteria	Firmicutes_A	Clostridia	Oscillospirales	Ruminococcaceae	Faecalibacterium	Faecalibacterium prausnitzii_C
SPMP31_bin.44	Bacteria	Firmicutes_A	Clostridia	Oscillospirales	Oscillospiraceae	CAG-170	CAG-170 sp003516765
SPMP83_bin.43	Bacteria	Firmicutes_A	Clostridia	Oscillospirales	Acutalibacteraceae	CAG-177	CAG-177 sp003514385
SPMP83_bin.44	Bacteria	Firmicutes_A	Clostridia	Oscillospirales	Ruminococcaceae	Faecalibacterium	Faecalibacterium prausnitzii_G
SPMP20_bin.54	Bacteria	Firmicutes_A	Clostridia	Oscillospirales	Acutalibacteraceae	Ruminococcus_E	Ruminococcus_E bromii_B
SPMP31_bin.47	Bacteria	Firmicutes_A	Clostridia	Oscillospirales	Butyricicoccaceae	Agathobaculum	Agathobaculum butyriciproducens
SPMP31_bin.31	Bacteria	Firmicutes_A	Clostridia	Oscillospirales	Acutalibacteraceae	RUG612
SPMP20_bin.70	Bacteria	Firmicutes_A	Clostridia	Oscillospirales	Oscillospiraceae	CAG-103	CAG-103 sp000432375
SPMP31_bin.150	Bacteria	Firmicutes_A	Clostridia	Oscillospirales	Oscillospiraceae	Evtepia	Evtepia sp900546255
SPMP31_bin.20	Bacteria	Firmicutes_A	Clostridia	Oscillospirales	Ruminococcaceae	Angelakisella	Angelakisella sp900547385
SPMP30_bin.84	Bacteria	Firmicutes_A	Clostridia	Oscillospirales	Oscillospiraceae	CAG-83	CAG-83 sp900545585
SPMP89_bin.34	Bacteria	Firmicutes_A	Clostridia	Oscillospirales	Acutalibacteraceae	Ruminococcus_E	Ruminococcus_E bromii_B
SPMP89_bin.33	Bacteria	Firmicutes_A	Clostridia	Oscillospirales	Acutalibacteraceae	CAG-177	CAG-177 sp003538135
SPMP30_bin.83	Bacteria	Firmicutes_A	Clostridia	Oscillospirales	Ruminococcaceae	Gemmiger	Gemmiger sp900540595
SPMP83_bin.88	Bacteria	Firmicutes_A	Clostridia	Oscillospirales	Acutalibacteraceae	Ruminococcus_H	Ruminococcus_H sp003531055
SPMP83_bin.95	Bacteria	Firmicutes_A	Clostridia	Oscillospirales	Oscillospiraceae	CAG-83	CAG-83 sp000435555
SPMP30_bin.70	Bacteria	Firmicutes_A	Clostridia	Oscillospirales	Ruminococcaceae	Faecalibacterium	Faecalibacterium prausnitzii
SPMP30_bin.88	Bacteria	Firmicutes_A	Clostridia	Oscillospirales	Oscillospiraceae	CAG-170
SPMP21_bin.40	Bacteria	Firmicutes_A	Clostridia	Oscillospirales	Butyricicoccaceae	Butyricicoccus
SPMP21_bin.54	Bacteria	Firmicutes_A	Clostridia	Oscillospirales	Oscillospiraceae	Flavonifractor	Flavonifractor plautii
SPMP17_bin.48	Bacteria	Firmicutes_A	Clostridia	Oscillospirales	Acutalibacteraceae	CAG-177	CAG-177 sp003514385
SPMP84_bin.105	Bacteria	Firmicutes_A	Clostridia	Oscillospirales	Oscillospiraceae	CAG-110	CAG-110 sp003525905
SPMP84_bin.18	Bacteria	Firmicutes_A	Clostridia	Oscillospirales	Oscillospiraceae	Oscillibacter	Oscillibacter welbionis
SPMP30_bin.4	Bacteria	Firmicutes_A	Clostridia	Oscillospirales	Acutalibacteraceae	GCA-900066995	GCA-900066995 sp900291955
SPMP30_bin.34	Bacteria	Firmicutes_A	Clostridia	Oscillospirales	Acutalibacteraceae	CAG-177	CAG-177 sp003514385
SPMP30_bin.21	Bacteria	Firmicutes_A	Clostridia	Oscillospirales	Oscillospiraceae	CAG-83	CAG-83 sp003539495
SPMP84_bin.1	Bacteria	Firmicutes_A	Clostridia	Oscillospirales	Ruminococcaceae	Ruminococcus_D	Ruminococcus_D bicirculans
SPMP31_bin.21	Bacteria	Firmicutes_A	Clostridia	Oscillospirales	Ruminococcaceae	Faecalibacterium	Faecalibacterium prausnitzii_G
SPMP30_bin.91	Bacteria	Firmicutes_A	Clostridia	Oscillospirales	Oscillospiraceae	UBA738	UBA738 sp003522945
SPMP83_bin.68	Bacteria	Firmicutes_A	Clostridia	Oscillospirales	Oscillospiraceae	CAG-103	CAG-103 sp000432375
SPMP31_bin.192	Bacteria	Firmicutes_A	Clostridia	Oscillospirales	Oscillospiraceae	CAG-83	CAG-83 sp001916855
SPMP31_bin.187	Bacteria	Firmicutes_A	Clostridia	Oscillospirales	Oscillospiraceae	NK3B98
SPMP31_bin.182	Bacteria	Firmicutes_A	Clostridia	Oscillospirales	Ruminococcaceae	Ruminococcus_D	Ruminococcus_D bicirculans
SPMP31_bin.175	Bacteria	Firmicutes_A	Clostridia	Oscillospirales	Acutalibacteraceae	GCA-900066995	GCA-900066995 sp900291955
SPMP31_bin.166	Bacteria	Firmicutes_A	Clostridia	Oscillospirales	Acutalibacteraceae	CAG-177	CAG-177 sp003514385
SPMP31_bin.151	Bacteria	Firmicutes_A	Clostridia	Oscillospirales	Acutalibacteraceae	Ruminococcus_H	Ruminococcus_H sp900552925
SPMP31_bin.90	Bacteria	Firmicutes_A	Clostridia	Oscillospirales	Oscillospiraceae	CAG-83	CAG-83 sp900552725
SPMP31_bin.109	Bacteria	Firmicutes_A	Clostridia	Oscillospirales	Acutalibacteraceae	Clostridium_A	Clostridium_A leptum
SPMP20_bin.85	Bacteria	Firmicutes_A	Clostridia	Oscillospirales	Ruminococcaceae	Gemmiger	Gemmiger formicilis
SPMP31_bin.148	Bacteria	Firmicutes_A	Clostridia	Oscillospirales	Ruminococcaceae	Gemmiger	Gemmiger formicilis
SPMP31_bin.133	Bacteria	Firmicutes_A	Clostridia	Oscillospirales	Ruminococcaceae	Ruminiclostridium_E	Ruminiclostridium_E siraeum
SPMP31_bin.131	Bacteria	Firmicutes_A	Clostridia	Oscillospirales	CAG-272	UMGS911	UMGS911 sp900545935
SPMP31_bin.130	Bacteria	Firmicutes_A	Clostridia	Oscillospirales	Oscillospiraceae	ER4	ER4 sp900317525
SPMP83_bin.66	Bacteria	Firmicutes_A	Clostridia	Oscillospirales	Ruminococcaceae	Faecalibacterium	Faecalibacterium prausnitzii
SPMP31_bin.116	Bacteria	Firmicutes_A	Clostridia	Oscillospirales	Ruminococcaceae
SPMP31_bin.114	Bacteria	Firmicutes_A	Clostridia	Oscillospirales	Oscillospiraceae	CAG-170	CAG-170 sp900545925
SPMP20_bin.87	Bacteria	Firmicutes_A	Clostridia	Oscillospirales	Acutalibacteraceae	CAG-180	CAG-180 sp000432435
SPMP31_bin.93	Bacteria	Firmicutes_A	Clostridia	Oscillospirales	Ruminococcaceae	Faecalibacterium	Faecalibacterium sp900539945
SPMP17_bin.22	Bacteria	Firmicutes_A	Clostridia	Oscillospirales	Ruminococcaceae	Faecalibacterium	Faecalibacterium prausnitzii_C
SPMP32_bin.14	Bacteria	Firmicutes_A	Clostridia	Oscillospirales	Ruminococcaceae	Gemmiger	Gemmiger formicilis
SPMP18_bin.85	Bacteria	Firmicutes_A	Clostridia	Oscillospirales	Ruminococcaceae	Faecalibacterium	Faecalibacterium prausnitzii_A
SPMP82_bin.42	Bacteria	Firmicutes_A	Clostridia	Oscillospirales	Butyricicoccaceae	Butyricicoccus_A
SPMP16_bin.93	Bacteria	Firmicutes_A	Clostridia	Oscillospirales	Oscillospiraceae	ER4	ER4 sp900317525
SPMP35_bin.35	Bacteria	Firmicutes_A	Clostridia	Oscillospirales	Oscillospiraceae	Evtepia	Evtepia gabavorous
SPMP35_bin.30	Bacteria	Firmicutes_A	Clostridia	Oscillospirales	Oscillospiraceae	ER4	ER4 sp000765235
SPMP82_bin.50	Bacteria	Firmicutes_A	Clostridia	Oscillospirales	Acutalibacteraceae	Eubacterium_R	Eubacterium_R sp003526845
SPMP35_bin.2	Bacteria	Firmicutes_A	Clostridia	Oscillospirales	Acutalibacteraceae	CAG-217	CAG-217 sp000436335
SPMP18_bin.80	Bacteria	Firmicutes_A	Clostridia	Oscillospirales	Oscillospiraceae	CAG-110	CAG-110 sp900544945
SPMP89_bin.99	Bacteria	Firmicutes_A	Clostridia	Oscillospirales	Butyricicoccaceae	Agathobaculum	Agathobaculum butyriciproducens
SPMP35_bin.1	Bacteria	Firmicutes_A	Clostridia	Oscillospirales	Acutalibacteraceae	Ruminococcus_E	Ruminococcus_E sp900314705
SPMP34_bin.64	Bacteria	Firmicutes_A	Clostridia	Oscillospirales	Oscillospiraceae	Evtepia	Evtepia sp900546255
SPMP34_bin.6	Bacteria	Firmicutes_A	Clostridia	Oscillospirales	Acutalibacteraceae	CAG-217	CAG-217 sp000436335
SPMP16_bin.95	Bacteria	Firmicutes_A	Clostridia	Oscillospirales	Oscillospiraceae	CAG-103	CAG-103 sp900317855
SPMP82_bin.63	Bacteria	Firmicutes_A	Clostridia	Oscillospirales	Ruminococcaceae	Gemmiger	Gemmiger qucibialis
SPMP17_bin.12	Bacteria	Firmicutes_A	Clostridia	Oscillospirales	Oscillospiraceae	Evtepia	Evtepia gabavorous
SPMP18_bin.99	Bacteria	Firmicutes_A	Clostridia	Oscillospirales	Oscillospiraceae	ER4	ER4 sp000765235
SPMP35_bin.11	Bacteria	Firmicutes_A	Clostridia	Oscillospirales	Ruminococcaceae	UBA1394	UBA1394 sp900066845
SPMP89_bin.89	Bacteria	Firmicutes_A	Clostridia	Oscillospirales	Ruminococcaceae	Faecalibacterium	Faecalibacterium prausnitzii_G
SPMP18_bin.79	Bacteria	Firmicutes_A	Clostridia	Oscillospirales	Ruminococcaceae	Gemmiger	Gemmiger sp900539695
SPMP82_bin.4	Bacteria	Firmicutes_A	Clostridia	Oscillospirales	Ruminococcaceae	Gemmiger	Gemmiger formicilis
SPMP18_bin.57	Bacteria	Firmicutes_A	Clostridia	Oscillospirales	Acutalibacteraceae	Eubacterium_R	Eubacterium_R sp000436835
SPMP36_bin.110	Bacteria	Firmicutes_A	Clostridia	Oscillospirales	Oscillospiraceae	ER4	ER4 sp000765235
SPMP82_bin.10	Bacteria	Firmicutes_A	Clostridia	Oscillospirales	Ruminococcaceae	Ruminococcus_C	Ruminococcus_C sp000433635
SPMP18_bin.66	Bacteria	Firmicutes_A	Clostridia	Oscillospirales	Butyricicoccaceae	Agathobaculum	Agathobaculum sp900544475
SPMP35_bin.9	Bacteria	Firmicutes_A	Clostridia	Oscillospirales	Butyricicoccaceae	Agathobaculum	Agathobaculum butyriciproducens
SPMP18_bin.7	Bacteria	Firmicutes_A	Clostridia	Oscillospirales	Acutalibacteraceae	GCA-900066995	GCA-900066995 sp900291955
SPMP82_bin.20	Bacteria	Firmicutes_A	Clostridia	Oscillospirales	Oscillospiraceae	CAG-83	CAG-83 sp003487665
SPMP35_bin.40	Bacteria	Firmicutes_A	Clostridia	Oscillospirales	Ruminococcaceae	Faecalibacterium	Faecalibacterium prausnitzii_G
SPMP35_bin.81	Bacteria	Firmicutes_A	Clostridia	Oscillospirales	Oscillospiraceae	CAG-103	CAG-103 sp000432375
SPMP35_bin.79	Bacteria	Firmicutes_A	Clostridia	Oscillospirales	Ruminococcaceae	Ruminococcus_D	Ruminococcus_D bicirculans
SPMP82_bin.22	Bacteria	Firmicutes_A	Clostridia	Oscillospirales	Butyricicoccaceae	Agathobaculum	Agathobaculum sp003481705
SPMP18_bin.76	Bacteria	Firmicutes_A	Clostridia	Oscillospirales	CAG-272	CAG-390	CAG-390 sp000437015
SPMP35_bin.66	Bacteria	Firmicutes_A	Clostridia	Oscillospirales	Ruminococcaceae	Faecalibacterium	Faecalibacterium prausnitzii_J
SPMP82_bin.30	Bacteria	Firmicutes_A	Clostridia	Oscillospirales	Ruminococcaceae	Faecalibacterium	Faecalibacterium prausnitzii_D
SPMP35_bin.56	Bacteria	Firmicutes_A	Clostridia	Oscillospirales	Oscillospiraceae	CAG-83	CAG-83 sp000431575
SPMP18_bin.77	Bacteria	Firmicutes_A	Clostridia	Oscillospirales	Ruminococcaceae	Ruminococcus	Ruminococcus sp900540005
SPMP18_bin.73	Bacteria	Firmicutes_A	Clostridia	Oscillospirales	CAG-272	UMGS902	UMGS902 sp003343845
SPMP34_bin.50	Bacteria	Firmicutes_A	Clostridia	Oscillospirales	Ruminococcaceae	Ruminococcus_D	Ruminococcus_D bicirculans
SPMP89_bin.81	Bacteria	Firmicutes_A	Clostridia	Oscillospirales	Oscillospiraceae	Evtepia	Evtepia gabavorous
SPMP34_bin.47	Bacteria	Firmicutes_A	Clostridia	Oscillospirales	Ruminococcaceae	Faecalibacterium	Faecalibacterium prausnitzii_D
SPMP83_bin.103	Bacteria	Firmicutes_A	Clostridia	Oscillospirales	Ruminococcaceae	Gemmiger	Gemmiger formicilis
SPMP89_bin.54	Bacteria	Firmicutes_A	Clostridia	Oscillospirales	Ruminococcaceae	Faecalibacterium	Faecalibacterium sp900539945
SPMP33_bin.30	Bacteria	Firmicutes_A	Clostridia	Oscillospirales	Butyricicoccaceae	Agathobaculum
SPMP20_bin.43	Bacteria	Firmicutes_A	Clostridia	Oscillospirales	Ruminococcaceae	Ruminococcus_D	Ruminococcus_D bicirculans
SPMP33_bin.29	Bacteria	Firmicutes_A	Clostridia	Oscillospirales	Acutalibacteraceae	Acutalibacter	Acutalibacter sp000432995
SPMP33_bin.28	Bacteria	Firmicutes_A	Clostridia	Oscillospirales	Ruminococcaceae	Faecalibacterium	Faecalibacterium prausnitzii_G
SPMP33_bin.12	Bacteria	Firmicutes_A	Clostridia	Oscillospirales	Oscillospiraceae	Flavonifractor	Flavonifractor plautii
SPMP89_bin.59	Bacteria	Firmicutes_A	Clostridia	Oscillospirales	Oscillospiraceae	CAG-83	CAG-83 sp001916855
SPMP83_bin.13	Bacteria	Firmicutes_A	Clostridia	Oscillospirales	Acutalibacteraceae	CAG-217	CAG-217 sp000436335
SPMP83_bin.14	Bacteria	Firmicutes_A	Clostridia	Oscillospirales	Butyricicoccaceae	Agathobaculum	Agathobaculum butyriciproducens
SPMP17_bin.30	Bacteria	Firmicutes_A	Clostridia	Oscillospirales	Ruminococcaceae	Gemmiger	Gemmiger sp900539695
SPMP83_bin.22	Bacteria	Firmicutes_A	Clostridia	Oscillospirales	Ruminococcaceae	Faecalibacterium	Faecalibacterium prausnitzii_C
SPMP89_bin.5	Bacteria	Firmicutes_A	Clostridia	Oscillospirales	Ruminococcaceae	Ruminococcus_C	Ruminococcus_C callidus
SPMP83_bin.24	Bacteria	Firmicutes_A	Clostridia	Oscillospirales	Oscillospiraceae	Lawsonibacter	Lawsonibacter asaccharolyticus
SPMP18_bin.43	Bacteria	Firmicutes_A	Clostridia	Oscillospirales	Oscillospiraceae	ER4	ER4 sp900317525
SPMP83_bin.35	Bacteria	Firmicutes_A	Clostridia	Oscillospirales	Oscillospiraceae	ER4	ER4 sp000765235
SPMP17_bin.23	Bacteria	Firmicutes_A	Clostridia	Oscillospirales	Acutalibacteraceae	Eubacterium_R	Eubacterium_R sp000436835
SPMP18_bin.45	Bacteria	Firmicutes_A	Clostridia	Oscillospirales	Ruminococcaceae	Gemmiger	Gemmiger qucibialis
SPMP82_bin.88	Bacteria	Firmicutes_A	Clostridia	Oscillospirales	Ruminococcaceae	Faecalibacterium	Faecalibacterium prausnitzii_G
SPMP82_bin.84	Bacteria	Firmicutes_A	Clostridia	Oscillospirales	Ruminococcaceae	Faecalibacterium	Faecalibacterium sp900539945
SPMP82_bin.65	Bacteria	Firmicutes_A	Clostridia	Oscillospirales	Acutalibacteraceae	Ruminococcus_E	Ruminococcus_E bromii_B
SPMP34_bin.37	Bacteria	Firmicutes_A	Clostridia	Oscillospirales	Oscillospiraceae	Lawsonibacter	Lawsonibacter sp900545895
SPMP34_bin.32	Bacteria	Firmicutes_A	Clostridia	Oscillospirales	Acutalibacteraceae	Ruminococcus_E	Ruminococcus_E bromii_B
SPMP19_bin.3	Bacteria	Firmicutes_A	Clostridia	Oscillospirales	Ruminococcaceae	Ruminococcus_C	Ruminococcus_C sp000980705
SPMP82_bin.68	Bacteria	Firmicutes_A	Clostridia	Oscillospirales	Ruminococcaceae	Faecalibacterium	Faecalibacterium prausnitzii_C
SPMP19_bin.49	Bacteria	Firmicutes_A	Clostridia	Oscillospirales	Acutalibacteraceae	Ruminococcus_E	Ruminococcus_E bromii_B
SPMP34_bin.3	Bacteria	Firmicutes_A	Clostridia	Oscillospirales	Ruminococcaceae	Ruminococcus_C	Ruminococcus_C sp000433635
SPMP34_bin.27	Bacteria	Firmicutes_A	Clostridia	Oscillospirales	Butyricicoccaceae	Agathobaculum
SPMP19_bin.51	Bacteria	Firmicutes_A	Clostridia	Oscillospirales	Ruminococcaceae	Gemmiger	Gemmiger formicilis
SPMP19_bin.61	Bacteria	Firmicutes_A	Clostridia	Oscillospirales	Ruminococcaceae	Ruminococcus_D	Ruminococcus_D bicirculans
SPMP82_bin.77	Bacteria	Firmicutes_A	Clostridia	Oscillospirales	Ruminococcaceae	Ruminococcus_D	Ruminococcus_D bicirculans
SPMP19_bin.9	Bacteria	Firmicutes_A	Clostridia	Oscillospirales	Acutalibacteraceae	CAG-180	CAG-180 sp000432435
SPMP89_bin.8	Bacteria	Firmicutes_A	Clostridia	Oscillospirales	Oscillospiraceae	Flavonifractor	Flavonifractor plautii
SPMP91_bin.12	Bacteria	Firmicutes_A	Clostridia	Oscillospirales	Acutalibacteraceae	Ruminococcus_E	Ruminococcus_E bromii_B
SPMP89_bin.6	Bacteria	Firmicutes_A	Clostridia	Oscillospirales	Oscillospiraceae	Lawsonibacter	Lawsonibacter sp900066825
SPMP20_bin.35	Bacteria	Firmicutes_A	Clostridia	Oscillospirales	Butyricicoccaceae	Agathobaculum	Agathobaculum butyriciproducens
SPMP82_bin.80	Bacteria	Firmicutes_A	Clostridia	Oscillospirales	Oscillospiraceae	CAG-103	CAG-103 sp000432375
SPMP31_bin.94	Bacteria	Firmicutes_A	Clostridia	Oscillospirales	Ruminococcaceae	Gemmiger	Gemmiger qucibialis
SPMP89_bin.12	Bacteria	Firmicutes_A	Clostridia	Oscillospirales	Oscillospiraceae	Oscillibacter	Oscillibacter welbionis
SPMP25_bin.15	Bacteria	Firmicutes_A	Clostridia	Oscillospirales	Ruminococcaceae	Faecalibacterium	Faecalibacterium prausnitzii_E
SPMP30_bin.186	Bacteria	Firmicutes_A	Clostridia	Oscillospirales	Oscillospiraceae	UBA5446	UBA5446 sp900546485
SPMP23_bin.78	Bacteria	Firmicutes_A	Clostridia	Oscillospirales	Acutalibacteraceae	Eubacterium_R	Eubacterium_R sp000436835
SPMP27_bin.20	Bacteria	Firmicutes_A	Clostridia	Oscillospirales	Ruminococcaceae	Anaerotruncus	Anaerotruncus colihominis
SPMP86_bin.53	Bacteria	Firmicutes_A	Clostridia	Oscillospirales	Oscillospiraceae	Evtepia	Evtepia gabavorous
SPMP27_bin.14	Bacteria	Firmicutes_A	Clostridia	Oscillospirales	Oscillospiraceae	Oscillibacter	Oscillibacter welbionis
SPMP88_bin.30	Bacteria	Firmicutes_A	Clostridia	Oscillospirales	Oscillospiraceae	ER4	ER4 sp000765235
SPMP86_bin.59	Bacteria	Firmicutes_A	Clostridia	Oscillospirales	Acutalibacteraceae	Clostridium_A	Clostridium_A leptum
SPMP18_bin.106	Bacteria	Firmicutes_A	Clostridia	Oscillospirales	Oscillospiraceae	CAG-83	CAG-83 sp000431575
SPMP86_bin.63	Bacteria	Firmicutes_A	Clostridia	Oscillospirales	Ruminococcaceae	Ruthenibacterium	Ruthenibacterium lactatiformans
SPMP26_bin.92	Bacteria	Firmicutes_A	Clostridia	Oscillospirales	Ruminococcaceae	Ruminococcus_C	Ruminococcus_C callidus
SPMP86_bin.66	Bacteria	Firmicutes_A	Clostridia	Oscillospirales	Ruminococcaceae	Gemmiger	Gemmiger formicilis
SPMP88_bin.3	Bacteria	Firmicutes_A	Clostridia	Oscillospirales	Acutalibacteraceae	Ruminococcus_H	Ruminococcus_H sp003531055
SPMP26_bin.84	Bacteria	Firmicutes_A	Clostridia	Oscillospirales	Butyricicoccaceae	Agathobaculum	Agathobaculum butyriciproducens
SPMP90_bin.37	Bacteria	Firmicutes_A	Clostridia	Oscillospirales	Ruminococcaceae	Faecalibacterium
SPMP26_bin.82	Bacteria	Firmicutes_A	Clostridia	Oscillospirales	Oscillospiraceae	CAG-170	CAG-170 sp900553545
SPMP86_bin.67	Bacteria	Firmicutes_A	Clostridia	Oscillospirales	Oscillospiraceae	CAG-110	CAG-110 sp003525905
SPMP23_bin.87	Bacteria	Firmicutes_A	Clostridia	Oscillospirales	Ruminococcaceae	Faecalibacterium	Faecalibacterium prausnitzii_G
SPMP26_bin.80	Bacteria	Firmicutes_A	Clostridia	Oscillospirales	Oscillospiraceae	Evtepia	Evtepia sp004556345
SPMP86_bin.41	Bacteria	Firmicutes_A	Clostridia	Oscillospirales	Oscillospiraceae	CAG-83	CAG-83 sp000431575
SPMP26_bin.74	Bacteria	Firmicutes_A	Clostridia	Oscillospirales	Ruminococcaceae	Faecalibacterium	Faecalibacterium prausnitzii_G
SPMP18_bin.104	Bacteria	Firmicutes_A	Clostridia	Oscillospirales	Oscillospiraceae	CAG-103
SPMP86_bin.40	Bacteria	Firmicutes_A	Clostridia	Oscillospirales	Acutalibacteraceae	Ruminococcus_E	Ruminococcus_E bromii_B
SPMP85_bin.8	Bacteria	Firmicutes_A	Clostridia	Oscillospirales	Acutalibacteraceae	Acutalibacter	Acutalibacter sp900543555
SPMP28_bin.103	Bacteria	Firmicutes_A	Clostridia	Oscillospirales	Butyricicoccaceae	Butyricicoccus_A	Butyricicoccus_A sp002395695
SPMP28_bin.10	Bacteria	Firmicutes_A	Clostridia	Oscillospirales	Ruminococcaceae	Gemmiger	Gemmiger formicilis
SPMP27_bin.80	Bacteria	Firmicutes_A	Clostridia	Oscillospirales	Acutalibacteraceae	Clostridium_A	Clostridium_A leptum
SPMP23_bin.49	Bacteria	Firmicutes_A	Clostridia	Oscillospirales	Ruminococcaceae	Faecalibacterium	Faecalibacterium prausnitzii_D
SPMP86_bin.1	Bacteria	Firmicutes_A	Clostridia	Oscillospirales	Acutalibacteraceae	CAG-180	CAG-180 sp000432435
SPMP86_bin.20	Bacteria	Firmicutes_A	Clostridia	Oscillospirales	Ruminococcaceae	Negativibacillus	Negativibacillus sp900547455
SPMP18_bin.101	Bacteria	Firmicutes_A	Clostridia	Oscillospirales	Oscillospiraceae	Oscillibacter	Oscillibacter sp001916835
SPMP23_bin.56	Bacteria	Firmicutes_A	Clostridia	Oscillospirales	Ruminococcaceae	Ruminococcus_D	Ruminococcus_D bicirculans
SPMP27_bin.67	Bacteria	Firmicutes_A	Clostridia	Oscillospirales	Butyricicoccaceae	Agathobaculum	Agathobaculum butyriciproducens
SPMP88_bin.42	Bacteria	Firmicutes_A	Clostridia	Oscillospirales	Ruminococcaceae	Faecalibacterium	Faecalibacterium prausnitzii_G
SPMP27_bin.58	Bacteria	Firmicutes_A	Clostridia	Oscillospirales	Ruminococcaceae	Ruthenibacterium	Ruthenibacterium lactatiformans
SPMP27_bin.54	Bacteria	Firmicutes_A	Clostridia	Oscillospirales	Acutalibacteraceae	UBA1691	UBA1691 sp900544715
SPMP86_bin.25	Bacteria	Firmicutes_A	Clostridia	Oscillospirales	Ruminococcaceae	Ruminococcus_D	Ruminococcus_D bicirculans
SPMP23_bin.71	Bacteria	Firmicutes_A	Clostridia	Oscillospirales	Ruminococcaceae	Gemmiger	Gemmiger formicilis
SPMP27_bin.50	Bacteria	Firmicutes_A	Clostridia	Oscillospirales	Oscillospiraceae	Flavonifractor	Flavonifractor plautii
SPMP86_bin.39	Bacteria	Firmicutes_A	Clostridia	Oscillospirales	Acutalibacteraceae	CAG-177	CAG-177 sp003514385
SPMP27_bin.4	Bacteria	Firmicutes_A	Clostridia	Oscillospirales	Oscillospiraceae	Evtepia	Evtepia gabavorous
SPMP18_bin.10	Bacteria	Firmicutes_A	Clostridia	Oscillospirales	Oscillospiraceae	Evtepia	Evtepia gabavorous
SPMP26_bin.67	Bacteria	Firmicutes_A	Clostridia	Oscillospirales	Acutalibacteraceae	CAG-177	CAG-177 sp003514385
SPMP26_bin.37	Bacteria	Firmicutes_A	Clostridia	Oscillospirales	Ruminococcaceae	Ruminiclostridium_E	Ruminiclostridium_E siraeum
SPMP25_bin.83	Bacteria	Firmicutes_A	Clostridia	Oscillospirales	Acutalibacteraceae	Eubacterium_R	Eubacterium_R sp000436835
SPMP25_bin.77	Bacteria	Firmicutes_A	Clostridia	Oscillospirales	Oscillospiraceae	ER4	ER4 sp000765235
SPMP25_bin.72	Bacteria	Firmicutes_A	Clostridia	Oscillospirales	Ruminococcaceae	Gemmiger	Gemmiger formicilis
SPMP25_bin.7	Bacteria	Firmicutes_A	Clostridia	Oscillospirales	Acutalibacteraceae	CAG-180	CAG-180 sp000432435
SPMP24_bin.6	Bacteria	Firmicutes_A	Clostridia	Oscillospirales	Ruminococcaceae	Ruminococcus_D	Ruminococcus_D bicirculans
SPMP25_bin.59	Bacteria	Firmicutes_A	Clostridia	Oscillospirales	Butyricicoccaceae	Agathobaculum	Agathobaculum butyriciproducens
SPMP25_bin.51	Bacteria	Firmicutes_A	Clostridia	Oscillospirales	Ruminococcaceae	Faecalibacterium	Faecalibacterium prausnitzii
SPMP25_bin.44	Bacteria	Firmicutes_A	Clostridia	Oscillospirales	Ruminococcaceae	Faecalibacterium	Faecalibacterium prausnitzii_D
SPMP88_bin.101	Bacteria	Firmicutes_A	Clostridia	Oscillospirales	Acutalibacteraceae	CAG-217	CAG-217 sp000436335
SPMP88_bin.110	Bacteria	Firmicutes_A	Clostridia	Oscillospirales	Ruminococcaceae	Ruminiclostridium_E	Ruminiclostridium_E siraeum
SPMP88_bin.111	Bacteria	Firmicutes_A	Clostridia	Oscillospirales	Ruminococcaceae	Gemmiger	Gemmiger qucibialis
SPMP18_bin.17	Bacteria	Firmicutes_A	Clostridia	Oscillospirales	Ruminococcaceae	CAG-115	CAG-115 sp003507295
SPMP88_bin.23	Bacteria	Firmicutes_A	Clostridia	Oscillospirales	Ruminococcaceae	Ruminococcus_D	Ruminococcus_D bicirculans
SPMP24_bin.71	Bacteria	Firmicutes_A	Clostridia	Oscillospirales	Ruminococcaceae	Faecalibacterium	Faecalibacterium sp900539945
SPMP25_bin.27	Bacteria	Firmicutes_A	Clostridia	Oscillospirales	Acutalibacteraceae	Ruminococcus_E	Ruminococcus_E bromii_B
SPMP25_bin.19	Bacteria	Firmicutes_A	Clostridia	Oscillospirales	Ruminococcaceae	Faecalibacterium	Faecalibacterium prausnitzii_G
SPMP24_bin.9	Bacteria	Firmicutes_A	Clostridia	Oscillospirales	Acutalibacteraceae	Eubacterium_R	Eubacterium_R sp003526845
SPMP24_bin.52	Bacteria	Firmicutes_A	Clostridia	Oscillospirales	Ruminococcaceae	Gemmiger	Gemmiger formicilis
SPMP23_bin.88	Bacteria	Firmicutes_A	Clostridia	Oscillospirales	Ruminococcaceae	Faecalibacterium	Faecalibacterium prausnitzii
SPMP18_bin.152	Bacteria	Firmicutes_A	Clostridia	Oscillospirales	Acutalibacteraceae	CAG-488	CAG-488 sp000434055
SPMP24_bin.35	Bacteria	Firmicutes_A	Clostridia	Oscillospirales	Ruminococcaceae	Gemmiger	Gemmiger qucibialis
SPMP26_bin.36	Bacteria	Firmicutes_A	Clostridia	Oscillospirales	Oscillospiraceae	CAG-110	CAG-110 sp000434635
SPMP23_bin.90	Bacteria	Firmicutes_A	Clostridia	Oscillospirales	Ruminococcaceae	Gemmiger	Gemmiger sp900539695
SPMP18_bin.108	Bacteria	Firmicutes_A	Clostridia	Oscillospirales	Oscillospiraceae	CAG-170	CAG-170 sp000432135
SPMP26_bin.20	Bacteria	Firmicutes_A	Clostridia	Oscillospirales	Oscillospiraceae	CAG-83	CAG-83 sp001916855
SPMP26_bin.18	Bacteria	Firmicutes_A	Clostridia	Oscillospirales	Oscillospiraceae	ER4	ER4 sp000765235
SPMP18_bin.122	Bacteria	Firmicutes_A	Clostridia	Oscillospirales	Oscillospiraceae	CAG-110	CAG-110 sp900540635
SPMP18_bin.133	Bacteria	Firmicutes_A	Clostridia	Oscillospirales	Acutalibacteraceae	CAG-177	CAG-177 sp000431775
SPMP88_bin.28	Bacteria	Firmicutes_A	Clostridia	Oscillospirales	Ruminococcaceae	UBA1394	UBA1394 sp900066845
SPMP26_bin.14	Bacteria	Firmicutes_A	Clostridia	Oscillospirales	Ruminococcaceae	Gemmiger	Gemmiger qucibialis
SPMP24_bin.1	Bacteria	Firmicutes_A	Clostridia	Oscillospirales	Ruminococcaceae	Faecalibacterium
SPMP25_bin.93	Bacteria	Firmicutes_A	Clostridia	Oscillospirales	Ruminococcaceae	Ruminococcus_D	Ruminococcus_D bicirculans
SPMP24_bin.12	Bacteria	Firmicutes_A	Clostridia	Oscillospirales	Ruminococcaceae	Faecalibacterium	Faecalibacterium prausnitzii_C
SPMP24_bin.17	Bacteria	Firmicutes_A	Clostridia	Oscillospirales	Acutalibacteraceae	Ruminococcus_E	Ruminococcus_E bromii_B
SPMP24_bin.25	Bacteria	Firmicutes_A	Clostridia	Oscillospirales	Ruminococcaceae	Ruminococcus_C	Ruminococcus_C sp000433635
SPMP18_bin.138	Bacteria	Firmicutes_A	Clostridia	Oscillospirales	Acutalibacteraceae	Ruminococcus_E	Ruminococcus_E bromii_B
SPMP88_bin.24	Bacteria	Firmicutes_A	Clostridia	Oscillospirales	Ruminococcaceae	Gemmiger	Gemmiger formicilis
SPMP25_bin.86	Bacteria	Firmicutes_A	Clostridia	Oscillospirales	Ruminococcaceae	Faecalibacterium	Faecalibacterium sp900539945
SPMP24_bin.49	Bacteria	Firmicutes_A	Clostridia	Oscillospirales	Butyricicoccaceae	Agathobaculum	Agathobaculum butyriciproducens
SPMP84_bin.29	Bacteria	Firmicutes_A	Clostridia	Oscillospirales	Oscillospiraceae	Evtepia	Evtepia gabavorous
SPMP88_bin.50	Bacteria	Firmicutes_A	Clostridia	Oscillospirales	Acutalibacteraceae
SPMP28_bin.130	Bacteria	Firmicutes_A	Clostridia	Oscillospirales	Ruminococcaceae	Ruminococcus_D	Ruminococcus_D bicirculans
SPMP30_bin.132	Bacteria	Firmicutes_A	Clostridia	Oscillospirales	Oscillospiraceae	ER4	ER4 sp000765235
SPMP88_bin.99	Bacteria	Firmicutes_A	Clostridia	Oscillospirales	Ruminococcaceae	Faecalibacterium	Faecalibacterium prausnitzii_C
SPMP30_bin.127	Bacteria	Firmicutes_A	Clostridia	Oscillospirales	Oscillospiraceae	Evtepia	Evtepia sp004556345
SPMP17_bin.53	Bacteria	Firmicutes_A	Clostridia	Oscillospirales	Oscillospiraceae	CAG-83	CAG-83 sp000431575
SPMP30_bin.11	Bacteria	Firmicutes_A	Clostridia	Oscillospirales	Ruminococcaceae	Gemmiger	Gemmiger qucibialis
SPMP30_bin.107	Bacteria	Firmicutes_A	Clostridia	Oscillospirales	Oscillospiraceae	CAG-110	CAG-110 sp000434635
SPMP30_bin.100	Bacteria	Firmicutes_A	Clostridia	Oscillospirales	Oscillospiraceae	CAG-110	CAG-110 sp000435995
SPMP29_bin.88	Bacteria	Firmicutes_A	Clostridia	Oscillospirales	Butyricicoccaceae	Agathobaculum
SPMP29_bin.71	Bacteria	Firmicutes_A	Clostridia	Oscillospirales	Oscillospiraceae	CAG-103	CAG-103 sp000432375
SPMP29_bin.6	Bacteria	Firmicutes_A	Clostridia	Oscillospirales	Acutalibacteraceae	Eubacterium_R	Eubacterium_R sp000436835
SPMP84_bin.69	Bacteria	Firmicutes_A	Clostridia	Oscillospirales	Oscillospiraceae	ER4	ER4 sp900317525
SPMP29_bin.54	Bacteria	Firmicutes_A	Clostridia	Oscillospirales	Ruminococcaceae	Faecalibacterium	Faecalibacterium prausnitzii_C
SPMP84_bin.7	Bacteria	Firmicutes_A	Clostridia	Oscillospirales	Acutalibacteraceae	CAG-180	CAG-180 sp000432435
SPMP22_bin.39	Bacteria	Firmicutes_A	Clostridia	Oscillospirales	Ruminococcaceae	Faecalibacterium	Faecalibacterium prausnitzii_G
SPMP90_bin.58	Bacteria	Firmicutes_A	Clostridia	Oscillospirales	Ruminococcaceae	Ruminiclostridium_E	Ruminiclostridium_E siraeum
SPMP29_bin.43	Bacteria	Firmicutes_A	Clostridia	Oscillospirales	Ruminococcaceae	Faecalibacterium	Faecalibacterium sp900539945
SPMP29_bin.42	Bacteria	Firmicutes_A	Clostridia	Oscillospirales	Ruminococcaceae	Faecalibacterium	Faecalibacterium prausnitzii
SPMP84_bin.50	Bacteria	Firmicutes_A	Clostridia	Oscillospirales	Ruminococcaceae	Gemmiger	Gemmiger formicilis
SPMP29_bin.40	Bacteria	Firmicutes_A	Clostridia	Oscillospirales	Oscillospiraceae	CAG-83	CAG-83 sp000431575
SPMP18_bin.26	Bacteria	Firmicutes_A	Clostridia	Oscillospirales	Ruminococcaceae	Gemmiger	Gemmiger formicilis
SPMP30_bin.144	Bacteria	Firmicutes_A	Clostridia	Oscillospirales	QAMX01	QAMX01	QAMX01 sp003149835
SPMP18_bin.28	Bacteria	Firmicutes_A	Clostridia	Oscillospirales	Ruminococcaceae	Faecalibacterium	Faecalibacterium prausnitzii_D
SPMP30_bin.178	Bacteria	Firmicutes_A	Clostridia	Oscillospirales	Ruminococcaceae	Ruminococcus_D	Ruminococcus_D bicirculans
SPMP30_bin.176	Bacteria	Firmicutes_A	Clostridia	Oscillospirales	Oscillospiraceae	Flavonifractor	Flavonifractor sp900549795
SPMP84_bin.3	Bacteria	Firmicutes_A	Clostridia	Oscillospirales	Ruminococcaceae	Ruminococcus_C	Ruminococcus_C callidus
SPMP22_bin.17	Bacteria	Firmicutes_A	Clostridia	Oscillospirales	Ruminococcaceae	Faecalibacterium	Faecalibacterium prausnitzii_C
SPMP30_bin.166	Bacteria	Firmicutes_A	Clostridia	Oscillospirales	Ruminococcaceae	Faecalibacterium	Faecalibacterium prausnitzii_C
SPMP30_bin.164	Bacteria	Firmicutes_A	Clostridia	Oscillospirales	Oscillospiraceae	ER4	ER4 sp900317525
SPMP22_bin.23	Bacteria	Firmicutes_A	Clostridia	Oscillospirales	Ruminococcaceae	Gemmiger	Gemmiger formicilis
SPMP30_bin.163	Bacteria	Firmicutes_A	Clostridia	Oscillospirales	Oscillospiraceae	CAG-83	CAG-83 sp000431575
SPMP30_bin.162	Bacteria	Firmicutes_A	Clostridia	Oscillospirales	Oscillospiraceae	Oscillibacter
SPMP25_bin.11	Bacteria	Firmicutes_A	Clostridia	Oscillospirales	Ruminococcaceae	Gemmiger	Gemmiger qucibialis
SPMP89_bin.107	Bacteria	Firmicutes_A	Clostridia	Oscillospirales	Ruminococcaceae	Ruminococcus_D	Ruminococcus_D bicirculans
SPMP17_bin.51	Bacteria	Firmicutes_A	Clostridia	Oscillospirales	Ruminococcaceae	Gemmiger	Gemmiger qucibialis
SPMP84_bin.41	Bacteria	Firmicutes_A	Clostridia	Oscillospirales	Acutalibacteraceae	Ruminococcus_H	Ruminococcus_H sp900552925
SPMP89_bin.100	Bacteria	Firmicutes_A	Clostridia	Oscillospirales	Oscillospiraceae	CAG-110	CAG-110 sp003525905
SPMP30_bin.149	Bacteria	Firmicutes_A	Clostridia	Oscillospirales	Ruminococcaceae	UBA1394	UBA1394 sp900066845
SPMP30_bin.147	Bacteria	Firmicutes_A	Clostridia	Oscillospirales	Oscillospiraceae	CAG-83	CAG-83 sp000435555
SPMP84_bin.47	Bacteria	Firmicutes_A	Clostridia	Oscillospirales	Ruminococcaceae	Faecalibacterium	Faecalibacterium prausnitzii_G
SPMP28_bin.127	Bacteria	Firmicutes_A	Clostridia	Oscillospirales	Acutalibacteraceae	Ruminococcus_E	Ruminococcus_E sp003526955
SPMP17_bin.6	Bacteria	Firmicutes_A	Clostridia	Oscillospirales	Oscillospiraceae	CAG-103	CAG-103 sp000432375
SPMP84_bin.78	Bacteria	Firmicutes_A	Clostridia	Oscillospirales	Ruminococcaceae	Faecalibacterium	Faecalibacterium prausnitzii_D
SPMP18_bin.64	Bacteria	Firmicutes_A	Clostridia	Oscillospirales	Oscillospiraceae	UBA738	UBA738 sp003522945
SPMP88_bin.67	Bacteria	Firmicutes_A	Clostridia	Oscillospirales	Oscillospiraceae	CAG-83	CAG-83 sp000435555
SPMP22_bin.72	Bacteria	Firmicutes_A	Clostridia	Oscillospirales	Ruminococcaceae	Faecalibacterium	Faecalibacterium prausnitzii_D
SPMP23_bin.10	Bacteria	Firmicutes_A	Clostridia	Oscillospirales	Oscillospiraceae	Flavonifractor	Flavonifractor plautii
SPMP88_bin.6	Bacteria	Firmicutes_A	Clostridia	Oscillospirales	Oscillospiraceae	CAG-103	CAG-103 sp000432375
SPMP85_bin.14	Bacteria	Firmicutes_A	Clostridia	Oscillospirales	Ruminococcaceae	Ruthenibacterium	Ruthenibacterium lactatiformans
SPMP28_bin.43	Bacteria	Firmicutes_A	Clostridia	Oscillospirales	Ruminococcaceae	Faecalibacterium	Faecalibacterium prausnitzii_G
SPMP23_bin.24	Bacteria	Firmicutes_A	Clostridia	Oscillospirales	Oscillospiraceae	Lawsonibacter	Lawsonibacter asaccharolyticus
SPMP28_bin.42	Bacteria	Firmicutes_A	Clostridia	Oscillospirales	Butyricicoccaceae	Agathobaculum	Agathobaculum butyriciproducens
SPMP28_bin.34	Bacteria	Firmicutes_A	Clostridia	Oscillospirales	Oscillospiraceae	CAG-170	CAG-170 sp002404795
SPMP88_bin.52	Bacteria	Firmicutes_A	Clostridia	Oscillospirales	Oscillospiraceae	Evtepia	Evtepia sp900546255
SPMP28_bin.22	Bacteria	Firmicutes_A	Clostridia	Oscillospirales	Ruminococcaceae	Gemmiger	Gemmiger qucibialis
SPMP28_bin.19	Bacteria	Firmicutes_A	Clostridia	Oscillospirales	Ruminococcaceae	Faecalibacterium	Faecalibacterium sp900539945
SPMP17_bin.69	Bacteria	Firmicutes_A	Clostridia	Oscillospirales	Ruminococcaceae	Faecalibacterium	Faecalibacterium prausnitzii
SPMP17_bin.9	Bacteria	Firmicutes_A	Clostridia	Oscillospirales	Acutalibacteraceae	Ruminococcus_H	Ruminococcus_H sp003531055
SPMP23_bin.28	Bacteria	Firmicutes_A	Clostridia	Oscillospirales	Butyricicoccaceae	Agathobaculum	Agathobaculum butyriciproducens
SPMP28_bin.140	Bacteria	Firmicutes_A	Clostridia	Oscillospirales	Ruminococcaceae	Angelakisella	Angelakisella sp900547385
SPMP28_bin.59	Bacteria	Firmicutes_A	Clostridia	Oscillospirales	Acutalibacteraceae	CAG-177	CAG-177 sp003514385
SPMP29_bin.39	Bacteria	Firmicutes_A	Clostridia	Oscillospirales	Acutalibacteraceae	CAG-177	CAG-177 sp003514385
SPMP28_bin.6	Bacteria	Firmicutes_A	Clostridia	Oscillospirales	Acutalibacteraceae	CAG-217	CAG-217 sp000436335
SPMP28_bin.63	Bacteria	Firmicutes_A	Clostridia	Oscillospirales	Oscillospiraceae	CAG-170	CAG-170 sp000432135
SPMP29_bin.3	Bacteria	Firmicutes_A	Clostridia	Oscillospirales	Oscillospiraceae	Evtepia	Evtepia gabavorous
SPMP29_bin.29	Bacteria	Firmicutes_A	Clostridia	Oscillospirales	Ruminococcaceae	Faecalibacterium	Faecalibacterium prausnitzii_G
SPMP22_bin.5	Bacteria	Firmicutes_A	Clostridia	Oscillospirales	Ruminococcaceae	Ruminococcus_C	Ruminococcus_C sp000433635
SPMP17_bin.63	Bacteria	Firmicutes_A	Clostridia	Oscillospirales	Ruminococcaceae	Ruminococcus_C	Ruminococcus_C callidus
SPMP84_bin.87	Bacteria	Firmicutes_A	Clostridia	Oscillospirales	Ruminococcaceae	Ruthenibacterium	Ruthenibacterium lactatiformans
SPMP17_bin.66	Bacteria	Firmicutes_A	Clostridia	Oscillospirales	Ruminococcaceae	Negativibacillus	Negativibacillus sp000435195
SPMP29_bin.14	Bacteria	Firmicutes_A	Clostridia	Oscillospirales	Ruminococcaceae	Gemmiger	Gemmiger formicilis
SPMP28_bin.8	Bacteria	Firmicutes_A	Clostridia	Oscillospirales	Oscillospiraceae	CAG-103	CAG-103 sp000432375
SPMP88_bin.94	Bacteria	Firmicutes_A	Clostridia	Oscillospirales	Butyricicoccaceae	Agathobaculum	Agathobaculum butyriciproducens
SPMP84_bin.96	Bacteria	Firmicutes_A	Clostridia	Oscillospirales	Oscillospiraceae	CAG-103	CAG-103 sp000432375
SPMP22_bin.52	Bacteria	Firmicutes_A	Clostridia	Oscillospirales	Ruminococcaceae	Gemmiger	Gemmiger qucibialis
SPMP28_bin.75	Bacteria	Firmicutes_A	Clostridia	Oscillospirales	Ruminococcaceae	Faecalibacterium	Faecalibacterium prausnitzii
SPMP28_bin.7	Bacteria	Firmicutes_A	Clostridia	Oscillospirales	Ruminococcaceae	Faecalibacterium	Faecalibacterium prausnitzii_E
SPMP28_bin.68	Bacteria	Firmicutes_A	Clostridia	Oscillospirales	Ruminococcaceae	Faecalibacterium	Faecalibacterium prausnitzii_D
SPMP28_bin.64	Bacteria	Firmicutes_A	Clostridia	Oscillospirales	Ruminococcaceae	Ruminococcus_C	Ruminococcus_C sp000433635
SPMP88_bin.8	Bacteria	Firmicutes_A	Clostridia	Oscillospirales	Acutalibacteraceae	CAG-177	CAG-177 sp003514385
SPMP18_bin.18	Bacteria	Firmicutes_A	Clostridia	Oscillospirales	Oscillospiraceae	CAG-110	CAG-110 sp000434635
SPMP28_bin.60	Bacteria	Firmicutes_A	Clostridia	Oscillospirales	Oscillospiraceae	Oscillibacter	Oscillibacter sp001916835
SPMP28_bin.48	Bacteria	Firmicutes_A	Clostridia	Oscillospirales	Oscillospiraceae	ER4	ER4 sp000765235
SPMP39_bin.70	Bacteria	Firmicutes_A	Clostridia	Oscillospirales	Oscillospiraceae	Evtepia	Evtepia sp900546255
SPMP81_bin.83	Bacteria	Firmicutes_A	Clostridia	Oscillospirales	Ruminococcaceae	Faecalibacterium	Faecalibacterium prausnitzii_G
SPMP53_bin.67	Bacteria	Firmicutes_A	Clostridia	Oscillospirales	Ruminococcaceae	Gemmiger	Gemmiger qucibialis
SPMP74_bin.112	Bacteria	Firmicutes_A	Clostridia	Oscillospirales	Oscillospiraceae	CAG-110	CAG-110 sp003525905
SPMP74_bin.114	Bacteria	Firmicutes_A	Clostridia	Oscillospirales	Oscillospiraceae	CAG-103	CAG-103 sp000432375
SPMP53_bin.3	Bacteria	Firmicutes_A	Clostridia	Oscillospirales	Ruminococcaceae	Faecalibacterium	Faecalibacterium prausnitzii_C
SPMP74_bin.119	Bacteria	Firmicutes_A	Clostridia	Oscillospirales	Ruminococcaceae	Gemmiger	Gemmiger sp900539695
SPMP74_bin.121	Bacteria	Firmicutes_A	Clostridia	Oscillospirales	Ruminococcaceae	Gemmiger	Gemmiger sp900540595
SPMP52_bin.99	Bacteria	Firmicutes_A	Clostridia	Oscillospirales	Ruminococcaceae	Faecalibacterium	Faecalibacterium prausnitzii_C
SPMP52_bin.97	Bacteria	Firmicutes_A	Clostridia	Oscillospirales	Ruminococcaceae	Gemmiger	Gemmiger qucibialis
SPMP52_bin.95	Bacteria	Firmicutes_A	Clostridia	Oscillospirales	Ruminococcaceae	Gemmiger	Gemmiger formicilis
SPMP74_bin.18	Bacteria	Firmicutes_A	Clostridia	Oscillospirales	Ruminococcaceae	Gemmiger	Gemmiger formicilis
SPMP74_bin.21	Bacteria	Firmicutes_A	Clostridia	Oscillospirales	Oscillospiraceae	ER4	ER4 sp000765235
SPMP52_bin.68	Bacteria	Firmicutes_A	Clostridia	Oscillospirales	Ruminococcaceae	Faecalibacterium	Faecalibacterium prausnitzii_G
SPMP74_bin.25	Bacteria	Firmicutes_A	Clostridia	Oscillospirales	Ruminococcaceae	Ruminococcus_C	Ruminococcus_C sp000433635
SPMP52_bin.6	Bacteria	Firmicutes_A	Clostridia	Oscillospirales	Acutalibacteraceae	Eubacterium_R	Eubacterium_R sp900540235
SPMP52_bin.47	Bacteria	Firmicutes_A	Clostridia	Oscillospirales	Ruminococcaceae	Faecalibacterium	Faecalibacterium prausnitzii_I
SPMP74_bin.34	Bacteria	Firmicutes_A	Clostridia	Oscillospirales	Oscillospiraceae	Oscillibacter
SPMP52_bin.43	Bacteria	Firmicutes_A	Clostridia	Oscillospirales	Ruminococcaceae	Ruminococcus_C	Ruminococcus_C sp000433635
SPMP52_bin.41	Bacteria	Firmicutes_A	Clostridia	Oscillospirales	Butyricicoccaceae	Agathobaculum	Agathobaculum butyriciproducens
SPMP52_bin.40	Bacteria	Firmicutes_A	Clostridia	Oscillospirales	Oscillospiraceae	CAG-103	CAG-103 sp900543625
SPMP52_bin.34	Bacteria	Firmicutes_A	Clostridia	Oscillospirales	Ruminococcaceae	Faecalibacterium	Faecalibacterium sp900539945
SPMP52_bin.22	Bacteria	Firmicutes_A	Clostridia	Oscillospirales	Oscillospiraceae	ER4	ER4 sp000765235
SPMP53_bin.70	Bacteria	Firmicutes_A	Clostridia	Oscillospirales	Ruminococcaceae	Faecalibacterium	Faecalibacterium prausnitzii
SPMP74_bin.4	Bacteria	Firmicutes_A	Clostridia	Oscillospirales	Acutalibacteraceae	Eubacterium_R	Eubacterium_R sp000436835
SPMP74_bin.110	Bacteria	Firmicutes_A	Clostridia	Oscillospirales	Ruminococcaceae	Faecalibacterium	Faecalibacterium prausnitzii_D
SPMP54_bin.1	Bacteria	Firmicutes_A	Clostridia	Oscillospirales	Acutalibacteraceae	CAG-217	CAG-217 sp000436335
SPMP56_bin.101	Bacteria	Firmicutes_A	Clostridia	Oscillospirales	Ruminococcaceae	Negativibacillus
SPMP55_bin.57	Bacteria	Firmicutes_A	Clostridia	Oscillospirales	Butyricicoccaceae	Agathobaculum	Agathobaculum butyriciproducens
SPMP55_bin.35	Bacteria	Firmicutes_A	Clostridia	Oscillospirales	Acutalibacteraceae	Ruminococcus_E	Ruminococcus_E bromii_B
SPMP55_bin.26	Bacteria	Firmicutes_A	Clostridia	Oscillospirales	Oscillospiraceae	Flavonifractor	Flavonifractor plautii
SPMP55_bin.2	Bacteria	Firmicutes_A	Clostridia	Oscillospirales	Ruminococcaceae	Ruthenibacterium	Ruthenibacterium lactatiformans
SPMP55_bin.18	Bacteria	Firmicutes_A	Clostridia	Oscillospirales	Ruminococcaceae	Ruminococcus_D	Ruminococcus_D bicirculans
SPMP73_bin.62	Bacteria	Firmicutes_A	Clostridia	Oscillospirales	Butyricicoccaceae	Agathobaculum	Agathobaculum butyriciproducens
SPMP73_bin.69	Bacteria	Firmicutes_A	Clostridia	Oscillospirales	Ruminococcaceae	Faecalibacterium	Faecalibacterium prausnitzii_D
SPMP54_bin.84	Bacteria	Firmicutes_A	Clostridia	Oscillospirales	Ruminococcaceae	Ruminococcus_C	Ruminococcus_C callidus
SPMP73_bin.76	Bacteria	Firmicutes_A	Clostridia	Oscillospirales	Ruminococcaceae	Faecalibacterium	Faecalibacterium prausnitzii_I
SPMP54_bin.79	Bacteria	Firmicutes_A	Clostridia	Oscillospirales	Butyricicoccaceae	Agathobaculum	Agathobaculum sp003481705
SPMP54_bin.63	Bacteria	Firmicutes_A	Clostridia	Oscillospirales	Ruminococcaceae	Gemmiger	Gemmiger qucibialis
SPMP74_bin.100	Bacteria	Firmicutes_A	Clostridia	Oscillospirales	Ruminococcaceae	Ruminococcus_D	Ruminococcus_D bicirculans
SPMP54_bin.51	Bacteria	Firmicutes_A	Clostridia	Oscillospirales	Ruminococcaceae	Ruminococcus_D	Ruminococcus_D bicirculans
SPMP54_bin.46	Bacteria	Firmicutes_A	Clostridia	Oscillospirales	Ruminococcaceae	Gemmiger	Gemmiger formicilis
SPMP54_bin.28	Bacteria	Firmicutes_A	Clostridia	Oscillospirales	Ruminococcaceae	Faecalibacterium	Faecalibacterium prausnitzii_C
SPMP54_bin.26	Bacteria	Firmicutes_A	Clostridia	Oscillospirales	Oscillospiraceae	CAG-103	CAG-103 sp000432375
SPMP54_bin.24	Bacteria	Firmicutes_A	Clostridia	Oscillospirales	Ruminococcaceae	Faecalibacterium	Faecalibacterium prausnitzii_D
SPMP54_bin.20	Bacteria	Firmicutes_A	Clostridia	Oscillospirales	Ruminococcaceae	Faecalibacterium	Faecalibacterium prausnitzii_G
SPMP54_bin.11	Bacteria	Firmicutes_A	Clostridia	Oscillospirales	Ruminococcaceae	Faecalibacterium	Faecalibacterium prausnitzii
SPMP54_bin.103	Bacteria	Firmicutes_A	Clostridia	Oscillospirales	Acutalibacteraceae	Ruminococcus_H	Ruminococcus_H sp003531055
SPMP53_bin.96	Bacteria	Firmicutes_A	Clostridia	Oscillospirales	Ruminococcaceae	Gemmiger	Gemmiger formicilis
SPMP52_bin.1	Bacteria	Firmicutes_A	Clostridia	Oscillospirales	Acutalibacteraceae	Ruminococcus_E	Ruminococcus_E sp003526955
SPMP51_bin.75	Bacteria	Firmicutes_A	Clostridia	Oscillospirales	Oscillospiraceae	ER4	ER4 sp900317525
SPMP51_bin.74	Bacteria	Firmicutes_A	Clostridia	Oscillospirales	Acutalibacteraceae	CAG-177	CAG-177 sp003514385
SPMP49_bin.54	Bacteria	Firmicutes_A	Clostridia	Oscillospirales	Oscillospiraceae	ER4	ER4 sp900317525
SPMP49_bin.50	Bacteria	Firmicutes_A	Clostridia	Oscillospirales	Butyricicoccaceae	Agathobaculum	Agathobaculum sp003481705
SPMP49_bin.4	Bacteria	Firmicutes_A	Clostridia	Oscillospirales	Acutalibacteraceae	CAG-217	CAG-217 sp000436335
SPMP49_bin.36	Bacteria	Firmicutes_A	Clostridia	Oscillospirales	Oscillospiraceae	CAG-83	CAG-83 sp000431575
SPMP49_bin.32	Bacteria	Firmicutes_A	Clostridia	Oscillospirales	Ruminococcaceae	Faecalibacterium	Faecalibacterium prausnitzii_E
SPMP75_bin.45	Bacteria	Firmicutes_A	Clostridia	Oscillospirales	Ruminococcaceae	Faecalibacterium	Faecalibacterium prausnitzii_G
SPMP49_bin.3	Bacteria	Firmicutes_A	Clostridia	Oscillospirales	Acutalibacteraceae	CAG-180	CAG-180 sp000432435
SPMP49_bin.11	Bacteria	Firmicutes_A	Clostridia	Oscillospirales	Ruminococcaceae	Gemmiger	Gemmiger formicilis
SPMP49_bin.108	Bacteria	Firmicutes_A	Clostridia	Oscillospirales	Acutalibacteraceae	Ruminococcus_H	Ruminococcus_H sp003531055
SPMP48_bin.95	Bacteria	Firmicutes_A	Clostridia	Oscillospirales	Oscillospiraceae	ER4	ER4 sp900317525
SPMP48_bin.81	Bacteria	Firmicutes_A	Clostridia	Oscillospirales	Acutalibacteraceae
SPMP48_bin.80	Bacteria	Firmicutes_A	Clostridia	Oscillospirales	Acutalibacteraceae	CAG-177	CAG-177 sp003514385
SPMP48_bin.75	Bacteria	Firmicutes_A	Clostridia	Oscillospirales	Oscillospiraceae	CAG-170	CAG-170 sp900556635
SPMP75_bin.71	Bacteria	Firmicutes_A	Clostridia	Oscillospirales	Butyricicoccaceae	Agathobaculum	Agathobaculum butyriciproducens
SPMP48_bin.71	Bacteria	Firmicutes_A	Clostridia	Oscillospirales	Oscillospiraceae	CAG-110	CAG-110 sp900546075
SPMP48_bin.7	Bacteria	Firmicutes_A	Clostridia	Oscillospirales	Oscillospiraceae	Oscillibacter	Oscillibacter sp001916835
SPMP75_bin.8	Bacteria	Firmicutes_A	Clostridia	Oscillospirales	Oscillospiraceae	Lawsonibacter	Lawsonibacter sp900066825
SPMP48_bin.65	Bacteria	Firmicutes_A	Clostridia	Oscillospirales	Acutalibacteraceae	Clostridium_A	Clostridium_A leptum
SPMP76_bin.1	Bacteria	Firmicutes_A	Clostridia	Oscillospirales	Acutalibacteraceae	CAG-217	CAG-217 sp000436335
SPMP48_bin.44	Bacteria	Firmicutes_A	Clostridia	Oscillospirales	Oscillospiraceae	ER4	ER4 sp000765235
SPMP48_bin.40	Bacteria	Firmicutes_A	Clostridia	Oscillospirales	Ruminococcaceae	Gemmiger	Gemmiger qucibialis
SPMP49_bin.63	Bacteria	Firmicutes_A	Clostridia	Oscillospirales	Ruminococcaceae	Ruminiclostridium_E	Ruminiclostridium_E siraeum
SPMP49_bin.69	Bacteria	Firmicutes_A	Clostridia	Oscillospirales	Ruminococcaceae	Ruminococcus_C	Ruminococcus_C sp000433635
SPMP49_bin.74	Bacteria	Firmicutes_A	Clostridia	Oscillospirales	Ruminococcaceae	Ruminococcus_D	Ruminococcus_D bicirculans
SPMP49_bin.75	Bacteria	Firmicutes_A	Clostridia	Oscillospirales	Ruminococcaceae	Faecalibacterium	Faecalibacterium prausnitzii_C
SPMP51_bin.69	Bacteria	Firmicutes_A	Clostridia	Oscillospirales	Oscillospiraceae	CAG-170	CAG-170 sp000436735
SPMP74_bin.48	Bacteria	Firmicutes_A	Clostridia	Oscillospirales	Ruminococcaceae	Faecalibacterium	Faecalibacterium prausnitzii_G
SPMP51_bin.6	Bacteria	Firmicutes_A	Clostridia	Oscillospirales	Ruminococcaceae	Gemmiger	Gemmiger qucibialis
SPMP51_bin.57	Bacteria	Firmicutes_A	Clostridia	Oscillospirales	Ruminococcaceae	Ruminococcus_D
SPMP51_bin.56	Bacteria	Firmicutes_A	Clostridia	Oscillospirales	Ruminococcaceae	Faecalibacterium	Faecalibacterium prausnitzii_C
SPMP51_bin.54	Bacteria	Firmicutes_A	Clostridia	Oscillospirales	Acutalibacteraceae	Eubacterium_R	Eubacterium_R sp000436835
SPMP51_bin.5	Bacteria	Firmicutes_A	Clostridia	Oscillospirales	Acutalibacteraceae	CAG-180	CAG-180 sp000432435
SPMP51_bin.35	Bacteria	Firmicutes_A	Clostridia	Oscillospirales	Ruminococcaceae	Faecalibacterium	Faecalibacterium prausnitzii_G
SPMP51_bin.33	Bacteria	Firmicutes_A	Clostridia	Oscillospirales	Ruminococcaceae	Angelakisella	Angelakisella sp900547385
SPMP51_bin.30	Bacteria	Firmicutes_A	Clostridia	Oscillospirales	Oscillospiraceae	Evtepia	Evtepia gabavorous
SPMP73_bin.30	Bacteria	Firmicutes_A	Clostridia	Oscillospirales	Ruminococcaceae	Faecalibacterium	Faecalibacterium prausnitzii
SPMP51_bin.23	Bacteria	Firmicutes_A	Clostridia	Oscillospirales	Acutalibacteraceae	Ruminococcus_E	Ruminococcus_E bromii_B
SPMP51_bin.13	Bacteria	Firmicutes_A	Clostridia	Oscillospirales	Butyricicoccaceae	Agathobaculum	Agathobaculum butyriciproducens
SPMP51_bin.123	Bacteria	Firmicutes_A	Clostridia	Oscillospirales	Oscillospiraceae	CAG-103	CAG-103 sp000432375
SPMP51_bin.103	Bacteria	Firmicutes_A	Clostridia	Oscillospirales	Ruminococcaceae	Ruminiclostridium_E	Ruminiclostridium_E siraeum
SPMP50_bin.77	Bacteria	Firmicutes_A	Clostridia	Oscillospirales	Ruminococcaceae	Ruthenibacterium	Ruthenibacterium lactatiformans
SPMP74_bin.76	Bacteria	Firmicutes_A	Clostridia	Oscillospirales	Butyricicoccaceae	Agathobaculum	Agathobaculum butyriciproducens
SPMP74_bin.85	Bacteria	Firmicutes_A	Clostridia	Oscillospirales	Oscillospiraceae	Evtepia	Evtepia sp900546255
SPMP50_bin.43	Bacteria	Firmicutes_A	Clostridia	Oscillospirales	Oscillospiraceae	Oscillibacter	Oscillibacter welbionis
SPMP50_bin.4	Bacteria	Firmicutes_A	Clostridia	Oscillospirales	Ruminococcaceae	Faecalibacterium	Faecalibacterium prausnitzii_G
SPMP50_bin.18	Bacteria	Firmicutes_A	Clostridia	Oscillospirales	Oscillospiraceae	Flavonifractor	Flavonifractor plautii
SPMP49_bin.80	Bacteria	Firmicutes_A	Clostridia	Oscillospirales	Ruminococcaceae	Faecalibacterium	Faecalibacterium prausnitzii_G
SPMP51_bin.130	Bacteria	Firmicutes_A	Clostridia	Oscillospirales	Ruminococcaceae	UBA1394	UBA1394 sp900066845
SPMP73_bin.3	Bacteria	Firmicutes_A	Clostridia	Oscillospirales	Ruminococcaceae	Gemmiger	Gemmiger formicilis
SPMP56_bin.27	Bacteria	Firmicutes_A	Clostridia	Oscillospirales	Ruminococcaceae	Ruminococcus_D	Ruminococcus_D bicirculans
SPMP73_bin.26	Bacteria	Firmicutes_A	Clostridia	Oscillospirales	Ruminococcaceae	Gemmiger	Gemmiger qucibialis
SPMP63_bin.86	Bacteria	Firmicutes_A	Clostridia	Oscillospirales	Oscillospiraceae	Flavonifractor	Flavonifractor plautii
SPMP70_bin.44	Bacteria	Firmicutes_A	Clostridia	Oscillospirales	Butyricicoccaceae	Agathobaculum	Agathobaculum butyriciproducens
SPMP63_bin.69	Bacteria	Firmicutes_A	Clostridia	Oscillospirales	Ruminococcaceae	Faecalibacterium	Faecalibacterium prausnitzii_G
SPMP70_bin.8	Bacteria	Firmicutes_A	Clostridia	Oscillospirales	Ruminococcaceae	Faecalibacterium	Faecalibacterium prausnitzii_G
SPMP71_bin.1	Bacteria	Firmicutes_A	Clostridia	Oscillospirales	Ruminococcaceae	Faecalibacterium	Faecalibacterium prausnitzii_G
SPMP63_bin.28	Bacteria	Firmicutes_A	Clostridia	Oscillospirales	Ruminococcaceae	Ruthenibacterium	Ruthenibacterium lactatiformans
SPMP63_bin.15	Bacteria	Firmicutes_A	Clostridia	Oscillospirales	Acutalibacteraceae	Ruminococcus_E	Ruminococcus_E bromii_B
SPMP63_bin.12	Bacteria	Firmicutes_A	Clostridia	Oscillospirales	Ruminococcaceae	Faecalibacterium	Faecalibacterium prausnitzii_D
SPMP63_bin.1	Bacteria	Firmicutes_A	Clostridia	Oscillospirales	Butyricicoccaceae	Agathobaculum	Agathobaculum butyriciproducens
SPMP62_bin.80	Bacteria	Firmicutes_A	Clostridia	Oscillospirales	Ruminococcaceae	Faecalibacterium	Faecalibacterium sp900539945
SPMP62_bin.76	Bacteria	Firmicutes_A	Clostridia	Oscillospirales	Ruminococcaceae	Faecalibacterium	Faecalibacterium prausnitzii_E
SPMP62_bin.69	Bacteria	Firmicutes_A	Clostridia	Oscillospirales	Ruminococcaceae	Faecalibacterium	Faecalibacterium prausnitzii_D
SPMP62_bin.48	Bacteria	Firmicutes_A	Clostridia	Oscillospirales	Ruminococcaceae	Gemmiger	Gemmiger sp900539695
SPMP62_bin.40	Bacteria	Firmicutes_A	Clostridia	Oscillospirales	Ruminococcaceae	Gemmiger	Gemmiger sp900540775
SPMP71_bin.18	Bacteria	Firmicutes_A	Clostridia	Oscillospirales	Ruminococcaceae	Ruminococcus_D	Ruminococcus_D bicirculans
SPMP62_bin.37	Bacteria	Firmicutes_A	Clostridia	Oscillospirales	Acutalibacteraceae	Eubacterium_R	Eubacterium_R sp000436835
SPMP61_bin.77	Bacteria	Firmicutes_A	Clostridia	Oscillospirales	Ruminococcaceae	Faecalibacterium	Faecalibacterium prausnitzii_D
SPMP71_bin.2	Bacteria	Firmicutes_A	Clostridia	Oscillospirales	Oscillospiraceae	Evtepia	Evtepia gabavorous
SPMP61_bin.62	Bacteria	Firmicutes_A	Clostridia	Oscillospirales	Ruminococcaceae	Gemmiger	Gemmiger sp900540595
SPMP61_bin.59	Bacteria	Firmicutes_A	Clostridia	Oscillospirales	Ruminococcaceae	Faecalibacterium	Faecalibacterium prausnitzii
SPMP61_bin.50	Bacteria	Firmicutes_A	Clostridia	Oscillospirales	Ruminococcaceae	Faecalibacterium	Faecalibacterium prausnitzii_C
SPMP70_bin.42	Bacteria	Firmicutes_A	Clostridia	Oscillospirales	Ruminococcaceae	Faecalibacterium	Faecalibacterium prausnitzii_A
SPMP70_bin.40	Bacteria	Firmicutes_A	Clostridia	Oscillospirales	Ruminococcaceae	Gemmiger	Gemmiger formicilis
SPMP64_bin.3	Bacteria	Firmicutes_A	Clostridia	Oscillospirales	Ruminococcaceae	Faecalibacterium	Faecalibacterium prausnitzii_G
SPMP64_bin.39	Bacteria	Firmicutes_A	Clostridia	Oscillospirales	Butyricicoccaceae	Agathobaculum	Agathobaculum butyriciproducens
SPMP68_bin.26	Bacteria	Firmicutes_A	Clostridia	Oscillospirales	Butyricicoccaceae	Agathobaculum	Agathobaculum butyriciproducens
SPMP67_bin.69	Bacteria	Firmicutes_A	Clostridia	Oscillospirales	Butyricicoccaceae	Agathobaculum	Agathobaculum sp003481705
SPMP67_bin.68	Bacteria	Firmicutes_A	Clostridia	Oscillospirales	Ruminococcaceae	Ruminococcus_D	Ruminococcus_D bicirculans
SPMP67_bin.47	Bacteria	Firmicutes_A	Clostridia	Oscillospirales	Ruminococcaceae	Ruminiclostridium_E	Ruminiclostridium_E siraeum
SPMP67_bin.100	Bacteria	Firmicutes_A	Clostridia	Oscillospirales	Ruminococcaceae	Faecalibacterium	Faecalibacterium prausnitzii_D
SPMP66_bin.91	Bacteria	Firmicutes_A	Clostridia	Oscillospirales	Ruminococcaceae	Faecalibacterium	Faecalibacterium prausnitzii_G
SPMP66_bin.74	Bacteria	Firmicutes_A	Clostridia	Oscillospirales	Ruminococcaceae	Faecalibacterium	Faecalibacterium prausnitzii_C
SPMP66_bin.61	Bacteria	Firmicutes_A	Clostridia	Oscillospirales	Ruminococcaceae	Faecalibacterium	Faecalibacterium sp900539945
SPMP66_bin.55	Bacteria	Firmicutes_A	Clostridia	Oscillospirales	Oscillospiraceae	Evtepia	Evtepia sp900546255
SPMP66_bin.42	Bacteria	Firmicutes_A	Clostridia	Oscillospirales	Ruminococcaceae	Faecalibacterium	Faecalibacterium prausnitzii_I
SPMP71_bin.34	Bacteria	Firmicutes_A	Clostridia	Oscillospirales	Acutalibacteraceae	CAG-180	CAG-180 sp000432435
SPMP66_bin.40	Bacteria	Firmicutes_A	Clostridia	Oscillospirales	Acutalibacteraceae	Clostridium_A	Clostridium_A leptum
SPMP66_bin.35	Bacteria	Firmicutes_A	Clostridia	Oscillospirales	Acutalibacteraceae	CAG-180	CAG-180 sp000432435
SPMP66_bin.23	Bacteria	Firmicutes_A	Clostridia	Oscillospirales	Acutalibacteraceae	Ruminococcus_E	Ruminococcus_E bromii_B
SPMP66_bin.22	Bacteria	Firmicutes_A	Clostridia	Oscillospirales	Ruminococcaceae	Gemmiger	Gemmiger qucibialis
SPMP69_bin.36	Bacteria	Firmicutes_A	Clostridia	Oscillospirales	Ruminococcaceae	Gemmiger	Gemmiger formicilis
SPMP66_bin.17	Bacteria	Firmicutes_A	Clostridia	Oscillospirales	Acutalibacteraceae	Eubacterium_R	Eubacterium_R sp000436835
SPMP65_bin.72	Bacteria	Firmicutes_A	Clostridia	Oscillospirales	Ruminococcaceae	Gemmiger
SPMP69_bin.54	Bacteria	Firmicutes_A	Clostridia	Oscillospirales	Butyricicoccaceae	Agathobaculum	Agathobaculum butyriciproducens
SPMP65_bin.56	Bacteria	Firmicutes_A	Clostridia	Oscillospirales	Oscillospiraceae	Flavonifractor	Flavonifractor plautii
SPMP69_bin.67	Bacteria	Firmicutes_A	Clostridia	Oscillospirales	Ruminococcaceae	Faecalibacterium	Faecalibacterium prausnitzii_C
SPMP69_bin.73	Bacteria	Firmicutes_A	Clostridia	Oscillospirales	Ruminococcaceae	Faecalibacterium	Faecalibacterium prausnitzii_G
SPMP69_bin.33	Bacteria	Firmicutes_A	Clostridia	Oscillospirales	Oscillospiraceae	ER4	ER4 sp000765235
SPMP48_bin.4	Bacteria	Firmicutes_A	Clostridia	Oscillospirales	Acutalibacteraceae	CAG-180	CAG-180 sp000432435
SPMP61_bin.46	Bacteria	Firmicutes_A	Clostridia	Oscillospirales	Ruminococcaceae	Faecalibacterium	Faecalibacterium prausnitzii_G
SPMP61_bin.3	Bacteria	Firmicutes_A	Clostridia	Oscillospirales	Acutalibacteraceae	Ruminococcus_H	Ruminococcus_H sp003531055
SPMP57_bin.80	Bacteria	Firmicutes_A	Clostridia	Oscillospirales	Ruminococcaceae	Faecalibacterium	Faecalibacterium prausnitzii_C
SPMP72_bin.33	Bacteria	Firmicutes_A	Clostridia	Oscillospirales	Acutalibacteraceae	Ruminococcus_E	Ruminococcus_E bromii_B
SPMP57_bin.3	Bacteria	Firmicutes_A	Clostridia	Oscillospirales	Acutalibacteraceae	CAG-217	CAG-217 sp000436335
SPMP57_bin.21	Bacteria	Firmicutes_A	Clostridia	Oscillospirales	Ruminococcaceae	Faecalibacterium	Faecalibacterium prausnitzii
SPMP57_bin.13	Bacteria	Firmicutes_A	Clostridia	Oscillospirales	Butyricicoccaceae	Agathobaculum	Agathobaculum butyriciproducens
SPMP57_bin.112	Bacteria	Firmicutes_A	Clostridia	Oscillospirales	Acutalibacteraceae	Ruminococcus_H	Ruminococcus_H sp003531055
SPMP57_bin.109	Bacteria	Firmicutes_A	Clostridia	Oscillospirales	Ruminococcaceae	Faecalibacterium	Faecalibacterium prausnitzii_D
SPMP57_bin.106	Bacteria	Firmicutes_A	Clostridia	Oscillospirales	Ruminococcaceae	Gemmiger	Gemmiger qucibialis
SPMP57_bin.105	Bacteria	Firmicutes_A	Clostridia	Oscillospirales	Ruminococcaceae	Faecalibacterium	Faecalibacterium sp900539945
SPMP72_bin.71	Bacteria	Firmicutes_A	Clostridia	Oscillospirales	Ruminococcaceae	Faecalibacterium	Faecalibacterium prausnitzii_C
SPMP57_bin.10	Bacteria	Firmicutes_A	Clostridia	Oscillospirales	Ruminococcaceae	Gemmiger	Gemmiger formicilis
SPMP56_bin.90	Bacteria	Firmicutes_A	Clostridia	Oscillospirales	Acutalibacteraceae	CAG-180	CAG-180 sp000432435
SPMP56_bin.84	Bacteria	Firmicutes_A	Clostridia	Oscillospirales	Acutalibacteraceae	UMGS1071	UMGS1071 sp900541905
SPMP56_bin.78	Bacteria	Firmicutes_A	Clostridia	Oscillospirales	Acutalibacteraceae	Ruminococcus_E	Ruminococcus_E sp003526955
SPMP56_bin.68	Bacteria	Firmicutes_A	Clostridia	Oscillospirales	Oscillospiraceae	Oscillibacter	Oscillibacter welbionis
SPMP56_bin.61	Bacteria	Firmicutes_A	Clostridia	Oscillospirales	Ruminococcaceae	Ruthenibacterium	Ruthenibacterium lactatiformans
SPMP56_bin.58	Bacteria	Firmicutes_A	Clostridia	Oscillospirales	Acutalibacteraceae	Eubacterium_R	Eubacterium_R sp000436835
SPMP56_bin.55	Bacteria	Firmicutes_A	Clostridia	Oscillospirales	Butyricicoccaceae	Agathobaculum	Agathobaculum butyriciproducens
SPMP56_bin.40	Bacteria	Firmicutes_A	Clostridia	Oscillospirales	Ruminococcaceae	Faecalibacterium	Faecalibacterium prausnitzii_G
SPMP56_bin.38	Bacteria	Firmicutes_A	Clostridia	Oscillospirales	Oscillospiraceae	Flavonifractor	Flavonifractor sp000508885
SPMP56_bin.30	Bacteria	Firmicutes_A	Clostridia	Oscillospirales	Oscillospiraceae	Oscillibacter	Oscillibacter ruminantium
SPMP57_bin.96	Bacteria	Firmicutes_A	Clostridia	Oscillospirales	Ruminococcaceae	Faecalibacterium	Faecalibacterium prausnitzii_G
SPMP72_bin.26	Bacteria	Firmicutes_A	Clostridia	Oscillospirales	Ruminococcaceae	Faecalibacterium	Faecalibacterium prausnitzii_D
SPMP72_bin.11	Bacteria	Firmicutes_A	Clostridia	Oscillospirales	Ruminococcaceae	Faecalibacterium	Faecalibacterium prausnitzii_G
SPMP58_bin.55	Bacteria	Firmicutes_A	Clostridia	Oscillospirales	Ruminococcaceae	Faecalibacterium	Faecalibacterium prausnitzii_G
SPMP61_bin.23	Bacteria	Firmicutes_A	Clostridia	Oscillospirales	Acutalibacteraceae	Acutalibacter	Acutalibacter sp900543555
SPMP61_bin.17	Bacteria	Firmicutes_A	Clostridia	Oscillospirales	Oscillospiraceae	ER4	ER4 sp000765235
SPMP60_bin.92	Bacteria	Firmicutes_A	Clostridia	Oscillospirales	Acutalibacteraceae	CAG-217	CAG-217 sp000436335
SPMP60_bin.9	Bacteria	Firmicutes_A	Clostridia	Oscillospirales	Ruminococcaceae	Gemmiger	Gemmiger formicilis
SPMP60_bin.83	Bacteria	Firmicutes_A	Clostridia	Oscillospirales	Ruminococcaceae	Ruminococcus_D	Ruminococcus_D bicirculans
SPMP60_bin.76	Bacteria	Firmicutes_A	Clostridia	Oscillospirales	Acutalibacteraceae	Ruminococcus_E	Ruminococcus_E sp003526955
SPMP60_bin.74	Bacteria	Firmicutes_A	Clostridia	Oscillospirales	Ruminococcaceae	Ruminococcus_C	Ruminococcus_C sp000433635
SPMP71_bin.41	Bacteria	Firmicutes_A	Clostridia	Oscillospirales	Ruminococcaceae	Faecalibacterium	Faecalibacterium prausnitzii
SPMP71_bin.61	Bacteria	Firmicutes_A	Clostridia	Oscillospirales	Ruminococcaceae	Ruminococcus_C	Ruminococcus_C sp000980705
SPMP60_bin.42	Bacteria	Firmicutes_A	Clostridia	Oscillospirales	Ruminococcaceae	Faecalibacterium	Faecalibacterium prausnitzii_D
SPMP61_bin.43	Bacteria	Firmicutes_A	Clostridia	Oscillospirales	Oscillospiraceae	Flavonifractor	Flavonifractor plautii
SPMP60_bin.33	Bacteria	Firmicutes_A	Clostridia	Oscillospirales	Butyricicoccaceae	Agathobaculum	Agathobaculum sp003481705
SPMP59_bin.59	Bacteria	Firmicutes_A	Clostridia	Oscillospirales	Acutalibacteraceae	Ruminococcus_E	Ruminococcus_E bromii_B
SPMP59_bin.41	Bacteria	Firmicutes_A	Clostridia	Oscillospirales	Ruminococcaceae	Faecalibacterium	Faecalibacterium prausnitzii_D
SPMP71_bin.9	Bacteria	Firmicutes_A	Clostridia	Oscillospirales	Ruminococcaceae	Gemmiger	Gemmiger qucibialis
SPMP71_bin.90	Bacteria	Firmicutes_A	Clostridia	Oscillospirales	Butyricicoccaceae	Agathobaculum	Agathobaculum butyriciproducens
SPMP59_bin.24	Bacteria	Firmicutes_A	Clostridia	Oscillospirales	Ruminococcaceae	Faecalibacterium	Faecalibacterium sp900539945
SPMP71_bin.95	Bacteria	Firmicutes_A	Clostridia	Oscillospirales	Ruminococcaceae	Negativibacillus	Negativibacillus sp000435195
SPMP71_bin.96	Bacteria	Firmicutes_A	Clostridia	Oscillospirales	Oscillospiraceae	ER4	ER4 sp000765235
SPMP59_bin.19	Bacteria	Firmicutes_A	Clostridia	Oscillospirales	Butyricicoccaceae	Agathobaculum	Agathobaculum butyriciproducens
SPMP71_bin.98	Bacteria	Firmicutes_A	Clostridia	Oscillospirales	Ruminococcaceae	Gemmiger	Gemmiger formicilis
SPMP58_bin.8	Bacteria	Firmicutes_A	Clostridia	Oscillospirales	Oscillospiraceae	Flavonifractor	Flavonifractor plautii
SPMP71_bin.67	Bacteria	Firmicutes_A	Clostridia	Oscillospirales	Ruminococcaceae	Faecalibacterium	Faecalibacterium sp900539945
SPMP48_bin.35	Bacteria	Firmicutes_A	Clostridia	Oscillospirales	Oscillospiraceae	UBA738	UBA738 sp003522945
SPMP48_bin.30	Bacteria	Firmicutes_A	Clostridia	Oscillospirales	Oscillospiraceae	CAG-110	CAG-110 sp003525905
SPMP48_bin.23	Bacteria	Firmicutes_A	Clostridia	Oscillospirales	Acutalibacteraceae	Ruminococcus_E	Ruminococcus_E bromii_B
SPMP40_bin.107	Bacteria	Firmicutes_A	Clostridia	Oscillospirales	Acutalibacteraceae	Ruminococcus_E	Ruminococcus_E bromii_B
SPMP40_bin.106	Bacteria	Firmicutes_A	Clostridia	Oscillospirales	Ruminococcaceae	Faecalibacterium	Faecalibacterium prausnitzii_D
SPMP80_bin.33	Bacteria	Firmicutes_A	Clostridia	Oscillospirales	Oscillospiraceae	ER4	ER4 sp000765235
SPMP40_bin.10	Bacteria	Firmicutes_A	Clostridia	Oscillospirales	Acutalibacteraceae	Eubacterium_R	Eubacterium_R sp000436835
SPMP80_bin.38	Bacteria	Firmicutes_A	Clostridia	Oscillospirales	Acutalibacteraceae	UBA737	UBA737 sp900549055
SPMP39_bin.9	Bacteria	Firmicutes_A	Clostridia	Oscillospirales	Oscillospiraceae	ER4	ER4 sp000765235
SPMP39_bin.87	Bacteria	Firmicutes_A	Clostridia	Oscillospirales	Ruminococcaceae	Gemmiger	Gemmiger sp900540595
SPMP39_bin.82	Bacteria	Firmicutes_A	Clostridia	Oscillospirales	Ruminococcaceae	Ruthenibacterium	Ruthenibacterium lactatiformans
SPMP80_bin.45	Bacteria	Firmicutes_A	Clostridia	Oscillospirales	Acutalibacteraceae	Ruminococcus_H	Ruminococcus_H sp003531055
SPMP39_bin.7	Bacteria	Firmicutes_A	Clostridia	Oscillospirales	Acutalibacteraceae	Eubacterium_R	Eubacterium_R sp000436835
SPMP39_bin.60	Bacteria	Firmicutes_A	Clostridia	Oscillospirales	Ruminococcaceae	Faecalibacterium	Faecalibacterium prausnitzii
SPMP39_bin.52	Bacteria	Firmicutes_A	Clostridia	Oscillospirales	Butyricicoccaceae	Agathobaculum	Agathobaculum butyriciproducens
SPMP39_bin.5	Bacteria	Firmicutes_A	Clostridia	Oscillospirales	Ruminococcaceae	Faecalibacterium	Faecalibacterium prausnitzii_D
SPMP39_bin.46	Bacteria	Firmicutes_A	Clostridia	Oscillospirales	Ruminococcaceae	Faecalibacterium	Faecalibacterium prausnitzii_C
SPMP80_bin.55	Bacteria	Firmicutes_A	Clostridia	Oscillospirales	Ruminococcaceae	Faecalibacterium	Faecalibacterium prausnitzii_D
SPMP80_bin.74	Bacteria	Firmicutes_A	Clostridia	Oscillospirales	Ruminococcaceae	Gemmiger	Gemmiger formicilis
SPMP80_bin.76	Bacteria	Firmicutes_A	Clostridia	Oscillospirales	Ruminococcaceae	Faecalibacterium	Faecalibacterium sp900539945
SPMP80_bin.82	Bacteria	Firmicutes_A	Clostridia	Oscillospirales	Ruminococcaceae	Faecalibacterium	Faecalibacterium prausnitzii_C
SPMP39_bin.132	Bacteria	Firmicutes_A	Clostridia	Oscillospirales	Oscillospiraceae	CAG-170	CAG-170 sp000432135
SPMP80_bin.84	Bacteria	Firmicutes_A	Clostridia	Oscillospirales	Acutalibacteraceae	Clostridium_A	Clostridium_A leptum
SPMP39_bin.130	Bacteria	Firmicutes_A	Clostridia	Oscillospirales	Oscillospiraceae	CAG-110	CAG-110 sp003525905
SPMP40_bin.113	Bacteria	Firmicutes_A	Clostridia	Oscillospirales	Ruminococcaceae	Faecalibacterium	Faecalibacterium prausnitzii_G
SPMP40_bin.115	Bacteria	Firmicutes_A	Clostridia	Oscillospirales	Butyricicoccaceae	Agathobaculum	Agathobaculum butyriciproducens
SPMP40_bin.128	Bacteria	Firmicutes_A	Clostridia	Oscillospirales	Oscillospiraceae	Evtepia	Evtepia gabavorous
SPMP40_bin.16	Bacteria	Firmicutes_A	Clostridia	Oscillospirales	Ruminococcaceae	Ruminococcus_D	Ruminococcus_D bicirculans
SPMP79_bin.37	Bacteria	Firmicutes_A	Clostridia	Oscillospirales	Ruminococcaceae	Faecalibacterium	Faecalibacterium prausnitzii_C
SPMP41_bin.46	Bacteria	Firmicutes_A	Clostridia	Oscillospirales	Ruminococcaceae	Ruminococcus_D	Ruminococcus_D bicirculans
SPMP79_bin.38	Bacteria	Firmicutes_A	Clostridia	Oscillospirales	Acutalibacteraceae	Ruminococcus_E	Ruminococcus_E bromii_B
SPMP41_bin.41	Bacteria	Firmicutes_A	Clostridia	Oscillospirales	Ruminococcaceae	Faecalibacterium	Faecalibacterium sp900539945
SPMP41_bin.3	Bacteria	Firmicutes_A	Clostridia	Oscillospirales	Acutalibacteraceae	CAG-177	CAG-177 sp003538135
SPMP41_bin.18	Bacteria	Firmicutes_A	Clostridia	Oscillospirales	Oscillospiraceae	ER4	ER4 sp000765235
SPMP79_bin.45	Bacteria	Firmicutes_A	Clostridia	Oscillospirales	Ruminococcaceae	Gemmiger	Gemmiger formicilis
SPMP79_bin.46	Bacteria	Firmicutes_A	Clostridia	Oscillospirales	Acutalibacteraceae	CAG-217	CAG-217 sp000436335
SPMP79_bin.48	Bacteria	Firmicutes_A	Clostridia	Oscillospirales	Ruminococcaceae	Faecalibacterium	Faecalibacterium prausnitzii_D
SPMP40_bin.83	Bacteria	Firmicutes_A	Clostridia	Oscillospirales	Oscillospiraceae
SPMP80_bin.86	Bacteria	Firmicutes_A	Clostridia	Oscillospirales	Oscillospiraceae	Evtepia	Evtepia gabavorous
SPMP40_bin.68	Bacteria	Firmicutes_A	Clostridia	Oscillospirales	Acutalibacteraceae	Acutalibacter	Acutalibacter sp900543555
SPMP40_bin.60	Bacteria	Firmicutes_A	Clostridia	Oscillospirales	Oscillospiraceae	Lawsonibacter	Lawsonibacter asaccharolyticus
SPMP40_bin.59	Bacteria	Firmicutes_A	Clostridia	Oscillospirales	Ruminococcaceae	Gemmiger	Gemmiger qucibialis
SPMP40_bin.57	Bacteria	Firmicutes_A	Clostridia	Oscillospirales	Oscillospiraceae	Lawsonibacter	Lawsonibacter sp900066825
SPMP40_bin.52	Bacteria	Firmicutes_A	Clostridia	Oscillospirales	Oscillospiraceae	CAG-110	CAG-110 sp003525905
SPMP79_bin.64	Bacteria	Firmicutes_A	Clostridia	Oscillospirales	Ruminococcaceae	Negativibacillus	Negativibacillus sp000435195
SPMP79_bin.7	Bacteria	Firmicutes_A	Clostridia	Oscillospirales	Butyricicoccaceae	Agathobaculum	Agathobaculum butyriciproducens
SPMP40_bin.35	Bacteria	Firmicutes_A	Clostridia	Oscillospirales	Oscillospiraceae	Oscillibacter	Oscillibacter welbionis
SPMP40_bin.32	Bacteria	Firmicutes_A	Clostridia	Oscillospirales	Oscillospiraceae	Flavonifractor	Flavonifractor plautii
SPMP40_bin.24	Bacteria	Firmicutes_A	Clostridia	Oscillospirales	Oscillospiraceae	CAG-83	CAG-83 sp000431575
SPMP40_bin.22	Bacteria	Firmicutes_A	Clostridia	Oscillospirales	Butyricicoccaceae	Agathobaculum	Agathobaculum sp003481705
SPMP40_bin.67	Bacteria	Firmicutes_A	Clostridia	Oscillospirales	Ruminococcaceae	Negativibacillus	Negativibacillus sp900547455
SPMP41_bin.66	Bacteria	Firmicutes_A	Clostridia	Oscillospirales	Ruminococcaceae	Faecalibacterium	Faecalibacterium prausnitzii_D
SPMP39_bin.123	Bacteria	Firmicutes_A	Clostridia	Oscillospirales	Ruminococcaceae	Faecalibacterium	Faecalibacterium prausnitzii_E
SPMP39_bin.118	Bacteria	Firmicutes_A	Clostridia	Oscillospirales	Oscillospiraceae	Flavonifractor	Flavonifractor plautii
SPMP37_bin.84	Bacteria	Firmicutes_A	Clostridia	Oscillospirales	Ruminococcaceae	Faecalibacterium	Faecalibacterium prausnitzii
SPMP37_bin.66	Bacteria	Firmicutes_A	Clostridia	Oscillospirales	Oscillospiraceae	Lawsonibacter	Lawsonibacter asaccharolyticus
SPMP81_bin.39	Bacteria	Firmicutes_A	Clostridia	Oscillospirales	Acutalibacteraceae	CAG-177	CAG-177 sp003514385
SPMP37_bin.60	Bacteria	Firmicutes_A	Clostridia	Oscillospirales	Oscillospiraceae	CAG-83	CAG-83 sp000431575
SPMP81_bin.41	Bacteria	Firmicutes_A	Clostridia	Oscillospirales	Ruminococcaceae	Ruminiclostridium_E	Ruminiclostridium_E siraeum
SPMP37_bin.5	Bacteria	Firmicutes_A	Clostridia	Oscillospirales	Acutalibacteraceae	CAG-217	CAG-217 sp000436335
SPMP81_bin.47	Bacteria	Firmicutes_A	Clostridia	Oscillospirales	Butyricicoccaceae	Agathobaculum	Agathobaculum sp900544475
SPMP37_bin.22	Bacteria	Firmicutes_A	Clostridia	Oscillospirales	Oscillospiraceae	ER4	ER4 sp000765235
SPMP37_bin.111	Bacteria	Firmicutes_A	Clostridia	Oscillospirales	Oscillospiraceae	CAG-103	CAG-103 sp000432375
SPMP37_bin.106	Bacteria	Firmicutes_A	Clostridia	Oscillospirales	Butyricicoccaceae	Agathobaculum	Agathobaculum butyriciproducens
SPMP37_bin.102	Bacteria	Firmicutes_A	Clostridia	Oscillospirales	Ruminococcaceae	Ruthenibacterium	Ruthenibacterium lactatiformans
SPMP37_bin.1	Bacteria	Firmicutes_A	Clostridia	Oscillospirales	Ruminococcaceae	Faecalibacterium	Faecalibacterium prausnitzii_G
SPMP81_bin.74	Bacteria	Firmicutes_A	Clostridia	Oscillospirales	Oscillospiraceae	CAG-103
SPMP36_bin.61	Bacteria	Firmicutes_A	Clostridia	Oscillospirales	Butyricicoccaceae	Agathobaculum	Agathobaculum butyriciproducens
SPMP36_bin.60	Bacteria	Firmicutes_A	Clostridia	Oscillospirales	Ruminococcaceae	Gemmiger	Gemmiger formicilis
SPMP81_bin.8	Bacteria	Firmicutes_A	Clostridia	Oscillospirales	Acutalibacteraceae	Ruminococcus_E	Ruminococcus_E sp003526955
SPMP36_bin.49	Bacteria	Firmicutes_A	Clostridia	Oscillospirales	Ruminococcaceae	Faecalibacterium	Faecalibacterium prausnitzii
SPMP81_bin.80	Bacteria	Firmicutes_A	Clostridia	Oscillospirales	Ruminococcaceae	Gemmiger	Gemmiger formicilis
SPMP36_bin.40	Bacteria	Firmicutes_A	Clostridia	Oscillospirales	Ruminococcaceae	Faecalibacterium	Faecalibacterium prausnitzii_G
SPMP36_bin.34	Bacteria	Firmicutes_A	Clostridia	Oscillospirales	Acutalibacteraceae	Ruminococcus_H	Ruminococcus_H sp003531055
SPMP36_bin.27	Bacteria	Firmicutes_A	Clostridia	Oscillospirales	Ruminococcaceae	Ruminococcus_D	Ruminococcus_D bicirculans
SPMP37_bin.88	Bacteria	Firmicutes_A	Clostridia	Oscillospirales	Oscillospiraceae	CAG-110	CAG-110 sp003525905
SPMP37_bin.99	Bacteria	Firmicutes_A	Clostridia	Oscillospirales	Oscillospiraceae	Evtepia	Evtepia gabavorous
SPMP38_bin.105	Bacteria	Firmicutes_A	Clostridia	Oscillospirales	Oscillospiraceae	CAG-103
SPMP38_bin.109	Bacteria	Firmicutes_A	Clostridia	Oscillospirales	Oscillospiraceae	CAG-110	CAG-110 sp003525905
SPMP81_bin.1	Bacteria	Firmicutes_A	Clostridia	Oscillospirales	Ruminococcaceae	Faecalibacterium	Faecalibacterium prausnitzii
SPMP38_bin.98	Bacteria	Firmicutes_A	Clostridia	Oscillospirales	Acutalibacteraceae	CAG-177	CAG-177 sp003514385
SPMP38_bin.97	Bacteria	Firmicutes_A	Clostridia	Oscillospirales	Oscillospiraceae	CAG-83	CAG-83 sp000435975
SPMP38_bin.89	Bacteria	Firmicutes_A	Clostridia	Oscillospirales	Ruminococcaceae	Gemmiger	Gemmiger qucibialis
SPMP38_bin.88	Bacteria	Firmicutes_A	Clostridia	Oscillospirales	Ruminococcaceae	Ruminococcus_D	Ruminococcus_D bicirculans
SPMP38_bin.86	Bacteria	Firmicutes_A	Clostridia	Oscillospirales	Ruminococcaceae	Gemmiger	Gemmiger formicilis
SPMP38_bin.82	Bacteria	Firmicutes_A	Clostridia	Oscillospirales	Ruminococcaceae	Faecalibacterium	Faecalibacterium prausnitzii
SPMP81_bin.111	Bacteria	Firmicutes_A	Clostridia	Oscillospirales	Ruminococcaceae	UBA1394	UBA1394 sp900538575
SPMP38_bin.72	Bacteria	Firmicutes_A	Clostridia	Oscillospirales	Oscillospiraceae	CAG-170	CAG-170 sp900545925
SPMP38_bin.65	Bacteria	Firmicutes_A	Clostridia	Oscillospirales	Oscillospiraceae	Oscillibacter	Oscillibacter sp001916835
SPMP39_bin.119	Bacteria	Firmicutes_A	Clostridia	Oscillospirales	Ruminococcaceae	Gemmiger	Gemmiger qucibialis
SPMP38_bin.55	Bacteria	Firmicutes_A	Clostridia	Oscillospirales	Butyricicoccaceae	Agathobaculum	Agathobaculum butyriciproducens
SPMP38_bin.34	Bacteria	Firmicutes_A	Clostridia	Oscillospirales	Acutalibacteraceae	Ruminococcus_H	Ruminococcus_H sp003531055
SPMP38_bin.31	Bacteria	Firmicutes_A	Clostridia	Oscillospirales	Ruminococcaceae	Faecalibacterium	Faecalibacterium prausnitzii_G
SPMP38_bin.3	Bacteria	Firmicutes_A	Clostridia	Oscillospirales	Ruminococcaceae	Faecalibacterium	Faecalibacterium prausnitzii_C
SPMP81_bin.14	Bacteria	Firmicutes_A	Clostridia	Oscillospirales	Oscillospiraceae	ER4	ER4 sp000765235
SPMP38_bin.22	Bacteria	Firmicutes_A	Clostridia	Oscillospirales	Oscillospiraceae	ER4	ER4 sp000765235
SPMP81_bin.2	Bacteria	Firmicutes_A	Clostridia	Oscillospirales	Acutalibacteraceae	Eubacterium_R	Eubacterium_R sp000436835
SPMP38_bin.115	Bacteria	Firmicutes_A	Clostridia	Oscillospirales	Ruminococcaceae	Ruminococcus_C	Ruminococcus_C sp000437175
SPMP38_bin.114	Bacteria	Firmicutes_A	Clostridia	Oscillospirales	Acutalibacteraceae	Ruminococcus_E	Ruminococcus_E sp003526955
SPMP81_bin.23	Bacteria	Firmicutes_A	Clostridia	Oscillospirales	Ruminococcaceae	Gemmiger	Gemmiger qucibialis
SPMP38_bin.112	Bacteria	Firmicutes_A	Clostridia	Oscillospirales	Oscillospiraceae	CAG-170	CAG-170 sp002404795
SPMP38_bin.42	Bacteria	Firmicutes_A	Clostridia	Oscillospirales	Oscillospiraceae	Evtepia	Evtepia gabavorous
SPMP81_bin.97	Bacteria	Firmicutes_A	Clostridia	Oscillospirales	Acutalibacteraceae	Ruminococcus_H	Ruminococcus_H sp003531055
SPMP41_bin.80	Bacteria	Firmicutes_A	Clostridia	Oscillospirales	Ruminococcaceae	Gemmiger	Gemmiger qucibialis
SPMP79_bin.24	Bacteria	Firmicutes_A	Clostridia	Oscillospirales	Ruminococcaceae	Faecalibacterium	Faecalibacterium sp900539945
SPMP46_bin.32	Bacteria	Firmicutes_A	Clostridia	Oscillospirales	Acutalibacteraceae	Ruminococcus_E	Ruminococcus_E bromii_B
SPMP76_bin.65	Bacteria	Firmicutes_A	Clostridia	Oscillospirales	Ruminococcaceae	Ruminococcus_D	Ruminococcus_D bicirculans
SPMP76_bin.66	Bacteria	Firmicutes_A	Clostridia	Oscillospirales	Ruminococcaceae	Gemmiger	Gemmiger formicilis
SPMP46_bin.25	Bacteria	Firmicutes_A	Clostridia	Oscillospirales	Ruminococcaceae	Gemmiger	Gemmiger sp900539695
SPMP46_bin.14	Bacteria	Firmicutes_A	Clostridia	Oscillospirales	Ruminococcaceae	Faecalibacterium	Faecalibacterium prausnitzii_G
SPMP45_bin.90	Bacteria	Firmicutes_A	Clostridia	Oscillospirales	Oscillospiraceae	CAG-170	CAG-170 sp003516765
SPMP45_bin.89	Bacteria	Firmicutes_A	Clostridia	Oscillospirales	Butyricicoccaceae	Agathobaculum	Agathobaculum butyriciproducens
SPMP76_bin.70	Bacteria	Firmicutes_A	Clostridia	Oscillospirales	Oscillospiraceae	CAG-83	CAG-83 sp900552475
SPMP45_bin.86	Bacteria	Firmicutes_A	Clostridia	Oscillospirales	Acutalibacteraceae	Ruminococcus_E	Ruminococcus_E bromii_B
SPMP45_bin.77	Bacteria	Firmicutes_A	Clostridia	Oscillospirales	Ruminococcaceae	Angelakisella	Angelakisella sp900547385
SPMP45_bin.73	Bacteria	Firmicutes_A	Clostridia	Oscillospirales	Acutalibacteraceae	CAG-177	CAG-177 sp003514385
SPMP45_bin.7	Bacteria	Firmicutes_A	Clostridia	Oscillospirales	Ruminococcaceae	Ruminococcus_C	Ruminococcus_C sp000437255
SPMP76_bin.85	Bacteria	Firmicutes_A	Clostridia	Oscillospirales	Ruminococcaceae	Faecalibacterium	Faecalibacterium prausnitzii_G
SPMP45_bin.34	Bacteria	Firmicutes_A	Clostridia	Oscillospirales	Ruminococcaceae	Faecalibacterium	Faecalibacterium prausnitzii_C
SPMP45_bin.32	Bacteria	Firmicutes_A	Clostridia	Oscillospirales	Ruminococcaceae	Faecalibacterium	Faecalibacterium prausnitzii_E
SPMP45_bin.215	Bacteria	Firmicutes_A	Clostridia	Oscillospirales	Oscillospiraceae	CAG-103
SPMP45_bin.206	Bacteria	Firmicutes_A	Clostridia	Oscillospirales	Oscillospiraceae	UBA1777	UBA1777 sp003150355
SPMP45_bin.204	Bacteria	Firmicutes_A	Clostridia	Oscillospirales	Oscillospiraceae	CAG-83
SPMP45_bin.203	Bacteria	Firmicutes_A	Clostridia	Oscillospirales	Oscillospiraceae	CAG-110	CAG-110 sp003525905
SPMP77_bin.13	Bacteria	Firmicutes_A	Clostridia	Oscillospirales	Oscillospiraceae	Flavonifractor	Flavonifractor plautii
SPMP45_bin.190	Bacteria	Firmicutes_A	Clostridia	Oscillospirales	Oscillospiraceae	ER4	ER4 sp000765235
SPMP46_bin.33	Bacteria	Firmicutes_A	Clostridia	Oscillospirales	Acutalibacteraceae	CAG-180	CAG-180 sp000432435
SPMP46_bin.47	Bacteria	Firmicutes_A	Clostridia	Oscillospirales	Ruminococcaceae	Gemmiger	Gemmiger qucibialis
SPMP76_bin.57	Bacteria	Firmicutes_A	Clostridia	Oscillospirales	Acutalibacteraceae	Ruminococcus_E	Ruminococcus_E bromii_B
SPMP46_bin.64	Bacteria	Firmicutes_A	Clostridia	Oscillospirales	Oscillospiraceae	Evtepia
SPMP76_bin.102	Bacteria	Firmicutes_A	Clostridia	Oscillospirales	Oscillospiraceae	ER4	ER4 sp000765235
SPMP48_bin.157	Bacteria	Firmicutes_A	Clostridia	Oscillospirales	Oscillospiraceae	CAG-83	CAG-83 sp003539495
SPMP76_bin.106	Bacteria	Firmicutes_A	Clostridia	Oscillospirales	Ruminococcaceae	Faecalibacterium	Faecalibacterium prausnitzii_D
SPMP76_bin.108	Bacteria	Firmicutes_A	Clostridia	Oscillospirales	Butyricicoccaceae	Agathobaculum	Agathobaculum butyriciproducens
SPMP48_bin.152	Bacteria	Firmicutes_A	Clostridia	Oscillospirales	Oscillospiraceae	UBA1777	UBA1777 sp003150355
SPMP48_bin.147	Bacteria	Firmicutes_A	Clostridia	Oscillospirales	Ruminococcaceae	Ruminococcus_D	Ruminococcus_D bicirculans
SPMP48_bin.146	Bacteria	Firmicutes_A	Clostridia	Oscillospirales	Acutalibacteraceae	Ruminococcus_H	Ruminococcus_H sp003531055
SPMP48_bin.136	Bacteria	Firmicutes_A	Clostridia	Oscillospirales	Ruminococcaceae	Negativibacillus	Negativibacillus sp900547015
SPMP48_bin.131	Bacteria	Firmicutes_A	Clostridia	Oscillospirales	Ruminococcaceae	Ruminococcus_C	Ruminococcus_C sp000433635
SPMP48_bin.114	Bacteria	Firmicutes_A	Clostridia	Oscillospirales	Ruminococcaceae	Ruminiclostridium_E	Ruminiclostridium_E siraeum
SPMP45_bin.181	Bacteria	Firmicutes_A	Clostridia	Oscillospirales	Acutalibacteraceae	Ruminococcus_H	Ruminococcus_H sp003531055
SPMP48_bin.113	Bacteria	Firmicutes_A	Clostridia	Oscillospirales	Oscillospiraceae	CAG-83	CAG-83 sp000435555
SPMP48_bin.108	Bacteria	Firmicutes_A	Clostridia	Oscillospirales	Oscillospiraceae	CAG-170
SPMP76_bin.2	Bacteria	Firmicutes_A	Clostridia	Oscillospirales	Oscillospiraceae	CAG-103	CAG-103 sp000432375
SPMP48_bin.100	Bacteria	Firmicutes_A	Clostridia	Oscillospirales	Ruminococcaceae	Gemmiger	Gemmiger sp900540595
SPMP48_bin.10	Bacteria	Firmicutes_A	Clostridia	Oscillospirales	Oscillospiraceae	Evtepia	Evtepia sp004556345
SPMP48_bin.1	Bacteria	Firmicutes_A	Clostridia	Oscillospirales	Acutalibacteraceae	CAG-217	CAG-217 sp000436335
SPMP76_bin.27	Bacteria	Firmicutes_A	Clostridia	Oscillospirales	Acutalibacteraceae	CAG-177	CAG-177 sp003514385
SPMP47_bin.49	Bacteria	Firmicutes_A	Clostridia	Oscillospirales	Ruminococcaceae	Faecalibacterium	Faecalibacterium prausnitzii_C
SPMP76_bin.43	Bacteria	Firmicutes_A	Clostridia	Oscillospirales	Ruminococcaceae	Ruminococcus_C	Ruminococcus_C sp000437175
SPMP76_bin.45	Bacteria	Firmicutes_A	Clostridia	Oscillospirales	Oscillospiraceae	Evtepia	Evtepia sp900546255
SPMP46_bin.78	Bacteria	Firmicutes_A	Clostridia	Oscillospirales	Ruminococcaceae	Faecalibacterium	Faecalibacterium prausnitzii
SPMP48_bin.11	Bacteria	Firmicutes_A	Clostridia	Oscillospirales	Ruminococcaceae	Ruminococcus	Ruminococcus sp900540005
SPMP41_bin.83	Bacteria	Firmicutes_A	Clostridia	Oscillospirales	Ruminococcaceae	Faecalibacterium	Faecalibacterium prausnitzii_C
SPMP45_bin.176	Bacteria	Firmicutes_A	Clostridia	Oscillospirales	Ruminococcaceae	Ruminococcus_C	Ruminococcus_C callidus
SPMP45_bin.165	Bacteria	Firmicutes_A	Clostridia	Oscillospirales	Oscillospiraceae	Evtepia	Evtepia sp004556345
SPMP78_bin.34	Bacteria	Firmicutes_A	Clostridia	Oscillospirales	Butyricicoccaceae	Agathobaculum	Agathobaculum butyriciproducens
SPMP43_bin.70	Bacteria	Firmicutes_A	Clostridia	Oscillospirales	Ruminococcaceae	Gemmiger	Gemmiger formicilis
SPMP43_bin.66	Bacteria	Firmicutes_A	Clostridia	Oscillospirales	Ruminococcaceae	Faecalibacterium	Faecalibacterium prausnitzii_I
SPMP43_bin.62	Bacteria	Firmicutes_A	Clostridia	Oscillospirales	Oscillospiraceae	CAG-170	CAG-170 sp000432135
SPMP78_bin.42	Bacteria	Firmicutes_A	Clostridia	Oscillospirales	Ruminococcaceae	Faecalibacterium	Faecalibacterium prausnitzii_C
SPMP43_bin.45	Bacteria	Firmicutes_A	Clostridia	Oscillospirales	Oscillospiraceae	ER4	ER4 sp000765235
SPMP43_bin.3	Bacteria	Firmicutes_A	Clostridia	Oscillospirales	Ruminococcaceae	Negativibacillus	Negativibacillus sp000435195
SPMP43_bin.19	Bacteria	Firmicutes_A	Clostridia	Oscillospirales	Oscillospiraceae	CAG-83	CAG-83 sp000435555
SPMP43_bin.18	Bacteria	Firmicutes_A	Clostridia	Oscillospirales	Ruminococcaceae	Gemmiger	Gemmiger qucibialis
SPMP43_bin.148	Bacteria	Firmicutes_A	Clostridia	Oscillospirales	Acutalibacteraceae	Ruminococcus_E	Ruminococcus_E sp003526955
SPMP43_bin.146	Bacteria	Firmicutes_A	Clostridia	Oscillospirales	Oscillospiraceae	Evtepia	Evtepia sp004556345
SPMP43_bin.108	Bacteria	Firmicutes_A	Clostridia	Oscillospirales	Ruminococcaceae	Faecalibacterium	Faecalibacterium prausnitzii_G
SPMP43_bin.10	Bacteria	Firmicutes_A	Clostridia	Oscillospirales	Acutalibacteraceae	Ruminococcus_H	Ruminococcus_H sp003531055
SPMP78_bin.88	Bacteria	Firmicutes_A	Clostridia	Oscillospirales	Ruminococcaceae	Faecalibacterium	Faecalibacterium prausnitzii_D
SPMP42_bin.4	Bacteria	Firmicutes_A	Clostridia	Oscillospirales	Butyricicoccaceae	Agathobaculum	Agathobaculum butyriciproducens
SPMP79_bin.10	Bacteria	Firmicutes_A	Clostridia	Oscillospirales	Oscillospiraceae	CAG-103	CAG-103 sp000432375
SPMP42_bin.21	Bacteria	Firmicutes_A	Clostridia	Oscillospirales	Ruminococcaceae	Gemmiger	Gemmiger sp900539695
SPMP42_bin.18	Bacteria	Firmicutes_A	Clostridia	Oscillospirales	Ruminococcaceae	Faecalibacterium	Faecalibacterium prausnitzii_G
SPMP41_bin.95	Bacteria	Firmicutes_A	Clostridia	Oscillospirales	Ruminococcaceae	Gemmiger	Gemmiger formicilis
SPMP41_bin.92	Bacteria	Firmicutes_A	Clostridia	Oscillospirales	Acutalibacteraceae	Ruminococcus_E	Ruminococcus_E bromii_B
SPMP41_bin.87	Bacteria	Firmicutes_A	Clostridia	Oscillospirales	Oscillospiraceae	Oscillibacter	Oscillibacter welbionis
SPMP43_bin.78	Bacteria	Firmicutes_A	Clostridia	Oscillospirales	Ruminococcaceae	CAG-115	CAG-115 sp003531585
SPMP43_bin.88	Bacteria	Firmicutes_A	Clostridia	Oscillospirales	Acutalibacteraceae	CAG-177	CAG-177 sp003514385
SPMP43_bin.90	Bacteria	Firmicutes_A	Clostridia	Oscillospirales	Butyricicoccaceae	Agathobaculum	Agathobaculum butyriciproducens
SPMP43_bin.95	Bacteria	Firmicutes_A	Clostridia	Oscillospirales	Acutalibacteraceae	CAG-180	CAG-180 sp000432435
SPMP45_bin.161	Bacteria	Firmicutes_A	Clostridia	Oscillospirales	Oscillospiraceae	CAG-83	CAG-83 sp000435975
SPMP45_bin.16	Bacteria	Firmicutes_A	Clostridia	Oscillospirales	Ruminococcaceae	Gemmiger	Gemmiger qucibialis
SPMP45_bin.154	Bacteria	Firmicutes_A	Clostridia	Oscillospirales	Oscillospiraceae	ER4	ER4 sp900317525
SPMP77_bin.21	Bacteria	Firmicutes_A	Clostridia	Oscillospirales	Butyricicoccaceae	Agathobaculum	Agathobaculum butyriciproducens
SPMP45_bin.131	Bacteria	Firmicutes_A	Clostridia	Oscillospirales	Ruminococcaceae	Faecalibacterium	Faecalibacterium prausnitzii_G
SPMP45_bin.128	Bacteria	Firmicutes_A	Clostridia	Oscillospirales	Ruminococcaceae	Faecalibacterium	Faecalibacterium prausnitzii
SPMP77_bin.36	Bacteria	Firmicutes_A	Clostridia	Oscillospirales	Ruminococcaceae	Faecalibacterium	Faecalibacterium prausnitzii_G
SPMP45_bin.1	Bacteria	Firmicutes_A	Clostridia	Oscillospirales	Ruminococcaceae	Ruminococcus_D	Ruminococcus_D bicirculans
SPMP44_bin.99	Bacteria	Firmicutes_A	Clostridia	Oscillospirales	Ruminococcaceae	Gemmiger
SPMP44_bin.96	Bacteria	Firmicutes_A	Clostridia	Oscillospirales	Butyricicoccaceae	Agathobaculum	Agathobaculum butyriciproducens
SPMP45_bin.169	Bacteria	Firmicutes_A	Clostridia	Oscillospirales	Ruminococcaceae	Gemmiger	Gemmiger formicilis
SPMP44_bin.82	Bacteria	Firmicutes_A	Clostridia	Oscillospirales	Acutalibacteraceae	CAG-217	CAG-217 sp000436335
SPMP44_bin.39	Bacteria	Firmicutes_A	Clostridia	Oscillospirales	Ruminococcaceae	Faecalibacterium	Faecalibacterium sp900539945
SPMP44_bin.29	Bacteria	Firmicutes_A	Clostridia	Oscillospirales	Acutalibacteraceae	Eubacterium_R	Eubacterium_R sp000436835
SPMP44_bin.141	Bacteria	Firmicutes_A	Clostridia	Oscillospirales	Ruminococcaceae	Faecalibacterium	Faecalibacterium prausnitzii_I
SPMP44_bin.140	Bacteria	Firmicutes_A	Clostridia	Oscillospirales	Ruminococcaceae	Gemmiger	Gemmiger formicilis
SPMP44_bin.137	Bacteria	Firmicutes_A	Clostridia	Oscillospirales	Oscillospiraceae	Evtepia	Evtepia gabavorous
SPMP44_bin.13	Bacteria	Firmicutes_A	Clostridia	Oscillospirales	Ruminococcaceae	Ruminococcus_C	Ruminococcus_C sp000433635
SPMP44_bin.111	Bacteria	Firmicutes_A	Clostridia	Oscillospirales	Acutalibacteraceae	Ruminococcus_H	Ruminococcus_H sp003531055
SPMP44_bin.106	Bacteria	Firmicutes_A	Clostridia	Oscillospirales	Oscillospiraceae	ER4	ER4 sp000765235
SPMP43_bin.99	Bacteria	Firmicutes_A	Clostridia	Oscillospirales	Oscillospiraceae	CAG-170	CAG-170 sp900548625
SPMP43_bin.98	Bacteria	Firmicutes_A	Clostridia	Oscillospirales	Ruminococcaceae	Ruminococcus_C	Ruminococcus_C sp000437175
SPMP44_bin.80	Bacteria	Firmicutes_A	Clostridia	Oscillospirales	Butyricicoccaceae	Agathobaculum	Agathobaculum sp003481705
SPMP16_bin.82	Bacteria	Firmicutes_A	Clostridia	Oscillospirales	Ruminococcaceae	Faecalibacterium	Faecalibacterium prausnitzii_D
SPMP30_bin.6	Bacteria	Firmicutes_A	Clostridia	Oscillospirales	Acutalibacteraceae	CAG-217	CAG-217 sp000436335
SPMP05_bin.8	Bacteria	Firmicutes_A	Clostridia	Oscillospirales	Oscillospiraceae	CAG-110	CAG-110 sp000435995
SPMP06_bin.100	Bacteria	Firmicutes_A	Clostridia	Oscillospirales	Ruminococcaceae	Gemmiger	Gemmiger formicilis
SPMP06_bin.10	Bacteria	Firmicutes_A	Clostridia	Oscillospirales	Acutalibacteraceae	Ruminococcus_H	Ruminococcus_H sp003531055
SPMP99_bin.84	Bacteria	Firmicutes_A	Clostridia	Oscillospirales	Ruminococcaceae	Gemmiger	Gemmiger sp900539695
SPMP03_bin.43	Bacteria	Firmicutes_A	Clostridia	Oscillospirales	Oscillospiraceae	NK3B98	NK3B98 sp900545815
SPMP101_bin.15	Bacteria	Firmicutes_A	Clostridia	Oscillospirales	Acutalibacteraceae	UBA1691	UBA1691 sp900544375
SPMP03_bin.7	Bacteria	Firmicutes_A	Clostridia	Oscillospirales	Oscillospiraceae	CAG-103	CAG-103 sp000432375
SPMP94_bin.99	Bacteria	Firmicutes_A	Clostridia	Oscillospirales	Oscillospiraceae	Evtepia	Evtepia gabavorous
SPMP12_bin.87	Bacteria	Firmicutes_A	Clostridia	Oscillospirales	Ruminococcaceae	Faecalibacterium	Faecalibacterium prausnitzii_C
SPMP12_bin.9	Bacteria	Firmicutes_A	Clostridia	Oscillospirales	Oscillospiraceae	CAG-83	CAG-83 sp000431575
SPMP99_bin.46	Bacteria	Firmicutes_A	Clostridia	Oscillospirales	Acutalibacteraceae	Acutalibacter
SPMP05_bin.96	Bacteria	Firmicutes_A	Clostridia	Oscillospirales	Acutalibacteraceae	Eubacterium_R	Eubacterium_R sp000436835
SPMP94_bin.9	Bacteria	Firmicutes_A	Clostridia	Oscillospirales	Ruminococcaceae	Faecalibacterium	Faecalibacterium sp900539945
SPMP12_bin.96	Bacteria	Firmicutes_A	Clostridia	Oscillospirales	Butyricicoccaceae	Agathobaculum	Agathobaculum butyriciproducens
SPMP96_bin.80	Bacteria	Firmicutes_A	Clostridia	Oscillospirales	Ruminococcaceae	Faecalibacterium	Faecalibacterium prausnitzii_C
SPMP101_bin.2	Bacteria	Firmicutes_A	Clostridia	Oscillospirales	Acutalibacteraceae	An200
SPMP03_bin.74	Bacteria	Firmicutes_A	Clostridia	Oscillospirales	Oscillospiraceae	ER4	ER4 sp000765235
SPMP05_bin.93	Bacteria	Firmicutes_A	Clostridia	Oscillospirales	Ruminococcaceae	Faecalibacterium	Faecalibacterium prausnitzii_E
SPMP93_bin.38	Bacteria	Firmicutes_A	Clostridia	Oscillospirales	Ruminococcaceae	Faecalibacterium	Faecalibacterium prausnitzii_C
SPMP101_bin.20	Bacteria	Firmicutes_A	Clostridia	Oscillospirales	Oscillospiraceae	CAG-83	CAG-83 sp000431575
SPMP93_bin.33	Bacteria	Firmicutes_A	Clostridia	Oscillospirales	Ruminococcaceae	Gemmiger	Gemmiger sp900539695
SPMP05_bin.91	Bacteria	Firmicutes_A	Clostridia	Oscillospirales	Oscillospiraceae	UBA738	UBA738 sp003522945
SPMP13_bin.108	Bacteria	Firmicutes_A	Clostridia	Oscillospirales	Ruminococcaceae	Faecalibacterium	Faecalibacterium prausnitzii
SPMP95_bin.11	Bacteria	Firmicutes_A	Clostridia	Oscillospirales	Ruminococcaceae	Negativibacillus	Negativibacillus sp000435195
SPMP13_bin.112	Bacteria	Firmicutes_A	Clostridia	Oscillospirales	Oscillospiraceae	CAG-103	CAG-103 sp000432375
SPMP101_bin.17	Bacteria	Firmicutes_A	Clostridia	Oscillospirales	Oscillospiraceae	CAG-110	CAG-110 sp000434635
SPMP101_bin.11	Bacteria	Firmicutes_A	Clostridia	Oscillospirales	Oscillospiraceae	CAG-170	CAG-170 sp000436735
SPMP06_bin.111	Bacteria	Firmicutes_A	Clostridia	Oscillospirales	Oscillospiraceae	Flavonifractor	Flavonifractor plautii
SPMP106_bin.116	Bacteria	Firmicutes_A	Clostridia	Oscillospirales	Ruminococcaceae	Faecalibacterium	Faecalibacterium prausnitzii_D
SPMP06_bin.45	Bacteria	Firmicutes_A	Clostridia	Oscillospirales	Ruminococcaceae	Faecalibacterium	Faecalibacterium prausnitzii
SPMP11_bin.95	Bacteria	Firmicutes_A	Clostridia	Oscillospirales	Ruminococcaceae	Faecalibacterium	Faecalibacterium prausnitzii_J
SPMP97_bin.90	Bacteria	Firmicutes_A	Clostridia	Oscillospirales	Oscillospiraceae	ER4	ER4 sp000765235
SPMP12_bin.2	Bacteria	Firmicutes_A	Clostridia	Oscillospirales	Ruminococcaceae	Gemmiger	Gemmiger formicilis
SPMP100_bin.85	Bacteria	Firmicutes_A	Clostridia	Oscillospirales	Oscillospiraceae	CAG-83	CAG-83 sp000431575
SPMP06_bin.43	Bacteria	Firmicutes_A	Clostridia	Oscillospirales	Ruminococcaceae	Gemmiger	Gemmiger qucibialis
SPMP106_bin.35	Bacteria	Firmicutes_A	Clostridia	Oscillospirales	Butyricicoccaceae	Agathobaculum	Agathobaculum sp003481705
SPMP12_bin.3	Bacteria	Firmicutes_A	Clostridia	Oscillospirales	Acutalibacteraceae	CAG-180	CAG-180 sp000432435
SPMP06_bin.40	Bacteria	Firmicutes_A	Clostridia	Oscillospirales	Acutalibacteraceae	CAG-180	CAG-180 sp000432435
SPMP12_bin.38	Bacteria	Firmicutes_A	Clostridia	Oscillospirales	Oscillospiraceae	Flavonifractor	Flavonifractor plautii
SPMP12_bin.39	Bacteria	Firmicutes_A	Clostridia	Oscillospirales	Ruminococcaceae	Gemmiger	Gemmiger sp900539695
SPMP106_bin.24	Bacteria	Firmicutes_A	Clostridia	Oscillospirales	Oscillospiraceae	Oscillibacter	Oscillibacter welbionis
SPMP06_bin.2	Bacteria	Firmicutes_A	Clostridia	Oscillospirales	Acutalibacteraceae	Clostridium_A	Clostridium_A leptum
SPMP12_bin.45	Bacteria	Firmicutes_A	Clostridia	Oscillospirales	Ruminococcaceae	Gemmiger	Gemmiger qucibialis
SPMP96_bin.87	Bacteria	Firmicutes_A	Clostridia	Oscillospirales	Butyricicoccaceae	Agathobaculum	Agathobaculum butyriciproducens
SPMP100_bin.97	Bacteria	Firmicutes_A	Clostridia	Oscillospirales	Oscillospiraceae	CAG-110	CAG-110 sp003525905
SPMP100_bin.98	Bacteria	Firmicutes_A	Clostridia	Oscillospirales	Oscillospiraceae	Evtepia	Evtepia gabavorous
SPMP93_bin.50	Bacteria	Firmicutes_A	Clostridia	Oscillospirales	Acutalibacteraceae	CAG-177	CAG-177 sp003514385
SPMP12_bin.54	Bacteria	Firmicutes_A	Clostridia	Oscillospirales	Acutalibacteraceae	Ruminococcus_E	Ruminococcus_E sp003526955
SPMP12_bin.57	Bacteria	Firmicutes_A	Clostridia	Oscillospirales	Oscillospiraceae	Evtepia	Evtepia sp900546255
SPMP03_bin.120	Bacteria	Firmicutes_A	Clostridia	Oscillospirales	Butyricicoccaceae	Agathobaculum	Agathobaculum butyriciproducens
SPMP06_bin.118	Bacteria	Firmicutes_A	Clostridia	Oscillospirales	Oscillospiraceae	CAG-110	CAG-110 sp003525905
SPMP12_bin.66	Bacteria	Firmicutes_A	Clostridia	Oscillospirales	Acutalibacteraceae	Acutalibacter	Acutalibacter sp900543555
SPMP12_bin.75	Bacteria	Firmicutes_A	Clostridia	Oscillospirales	Ruminococcaceae	Ruminococcus_D	Ruminococcus_D bicirculans
SPMP106_bin.18	Bacteria	Firmicutes_A	Clostridia	Oscillospirales	Ruminococcaceae	Ruminococcus_C	Ruminococcus_C sp000980705
SPMP03_bin.75	Bacteria	Firmicutes_A	Clostridia	Oscillospirales	Ruminococcaceae	Faecalibacterium	Faecalibacterium sp900539945
SPMP106_bin.42	Bacteria	Firmicutes_A	Clostridia	Oscillospirales	Oscillospiraceae	Evtepia	Evtepia gabavorous
SPMP101_bin.25	Bacteria	Firmicutes_A	Clostridia	Oscillospirales	Ruminococcaceae	Gemmiger	Gemmiger formicilis
SPMP93_bin.3	Bacteria	Firmicutes_A	Clostridia	Oscillospirales	Acutalibacteraceae	Eubacterium_R	Eubacterium_R sp000436835
SPMP05_bin.48	Bacteria	Firmicutes_A	Clostridia	Oscillospirales	Ruminococcaceae	Ruminococcus_C	Ruminococcus_C sp000437175
SPMP03_bin.80	Bacteria	Firmicutes_A	Clostridia	Oscillospirales	Oscillospiraceae	CAG-83	CAG-83 sp900545585
SPMP13_bin.59	Bacteria	Firmicutes_A	Clostridia	Oscillospirales	Ruminococcaceae	Ruminococcus_D	Ruminococcus_D bicirculans
SPMP98_bin.71	Bacteria	Firmicutes_A	Clostridia	Oscillospirales	Acutalibacteraceae	CAG-217	CAG-217 sp000436335
SPMP96_bin.67	Bacteria	Firmicutes_A	Clostridia	Oscillospirales	Ruminococcaceae	Faecalibacterium	Faecalibacterium sp900539945
SPMP05_bin.32	Bacteria	Firmicutes_A	Clostridia	Oscillospirales	Ruminococcaceae	Faecalibacterium	Faecalibacterium prausnitzii_C
SPMP99_bin.106	Bacteria	Firmicutes_A	Clostridia	Oscillospirales	Oscillospiraceae	Oscillibacter	Oscillibacter welbionis
SPMP05_bin.25	Bacteria	Firmicutes_A	Clostridia	Oscillospirales	Ruminococcaceae	Gemmiger	Gemmiger formicilis
SPMP13_bin.67	Bacteria	Firmicutes_A	Clostridia	Oscillospirales	Ruminococcaceae	Faecalibacterium	Faecalibacterium prausnitzii_C
SPMP101_bin.58	Bacteria	Firmicutes_A	Clostridia	Oscillospirales	Acutalibacteraceae	Clostridium_A	Clostridium_A leptum
SPMP13_bin.71	Bacteria	Firmicutes_A	Clostridia	Oscillospirales	Oscillospiraceae	CAG-83	CAG-83 sp001916855
SPMP105_bin.55	Bacteria	Firmicutes_A	Clostridia	Oscillospirales	Acutalibacteraceae	Ruminococcus_E	Ruminococcus_E bromii_B
SPMP99_bin.11	Bacteria	Firmicutes_A	Clostridia	Oscillospirales	Acutalibacteraceae	Ruminococcus_E	Ruminococcus_E bromii_B
SPMP05_bin.2	Bacteria	Firmicutes_A	Clostridia	Oscillospirales	Oscillospiraceae	Evtepia	Evtepia gabavorous
SPMP13_bin.8	Bacteria	Firmicutes_A	Clostridia	Oscillospirales	Ruminococcaceae	Gemmiger	Gemmiger qucibialis
SPMP05_bin.18	Bacteria	Firmicutes_A	Clostridia	Oscillospirales	Oscillospiraceae	F23-B02	F23-B02 sp001916715
SPMP105_bin.33	Bacteria	Firmicutes_A	Clostridia	Oscillospirales	Ruminococcaceae	Faecalibacterium	Faecalibacterium prausnitzii_C
SPMP101_bin.60	Bacteria	Firmicutes_A	Clostridia	Oscillospirales	Acutalibacteraceae	Ruminococcus_H	Ruminococcus_H sp003531055
SPMP13_bin.89	Bacteria	Firmicutes_A	Clostridia	Oscillospirales	Acutalibacteraceae	Clostridium_A	Clostridium_A leptum
SPMP05_bin.160	Bacteria	Firmicutes_A	Clostridia	Oscillospirales	Oscillospiraceae	CAG-83	CAG-83 sp003539495
SPMP05_bin.159	Bacteria	Firmicutes_A	Clostridia	Oscillospirales	Ruminococcaceae	Angelakisella	Angelakisella sp900547385
SPMP13_bin.96	Bacteria	Firmicutes_A	Clostridia	Oscillospirales	Ruminococcaceae	Ruminococcus_C	Ruminococcus_C sp000437175
SPMP105_bin.30	Bacteria	Firmicutes_A	Clostridia	Oscillospirales	Oscillospiraceae	ER4	ER4 sp000765235
SPMP05_bin.151	Bacteria	Firmicutes_A	Clostridia	Oscillospirales	Oscillospiraceae	CAG-83	CAG-83 sp000431575
SPMP13_bin.78	Bacteria	Firmicutes_A	Clostridia	Oscillospirales	Acutalibacteraceae	Ruminococcus_H	Ruminococcus_H sp003531055
SPMP13_bin.53	Bacteria	Firmicutes_A	Clostridia	Oscillospirales	Oscillospiraceae	ER4	ER4 sp900317525
SPMP105_bin.59	Bacteria	Firmicutes_A	Clostridia	Oscillospirales	Butyricicoccaceae	Agathobaculum	Agathobaculum butyriciproducens
SPMP98_bin.64	Bacteria	Firmicutes_A	Clostridia	Oscillospirales	Ruminococcaceae	Gemmiger	Gemmiger formicilis
SPMP05_bin.81	Bacteria	Firmicutes_A	Clostridia	Oscillospirales	Ruminococcaceae	Faecalibacterium	Faecalibacterium prausnitzii_A
SPMP108_bin.55	Bacteria	Firmicutes_A	Clostridia	Oscillospirales	Ruminococcaceae	Faecalibacterium	Faecalibacterium prausnitzii_G
SPMP05_bin.79	Bacteria	Firmicutes_A	Clostridia	Oscillospirales	Ruminococcaceae	Gemmiger	Gemmiger qucibialis
SPMP05_bin.78	Bacteria	Firmicutes_A	Clostridia	Oscillospirales	Oscillospiraceae	CAG-83	CAG-83 sp900548615
SPMP03_bin.39	Bacteria	Firmicutes_A	Clostridia	Oscillospirales	Oscillospiraceae	CAG-110	CAG-110 sp000434635
SPMP13_bin.17	Bacteria	Firmicutes_A	Clostridia	Oscillospirales	Acutalibacteraceae	Eubacterium_R	Eubacterium_R sp000436835
SPMP98_bin.58	Bacteria	Firmicutes_A	Clostridia	Oscillospirales	Butyricicoccaceae	Agathobaculum	Agathobaculum butyriciproducens
SPMP13_bin.18	Bacteria	Firmicutes_A	Clostridia	Oscillospirales	Oscillospiraceae	UBA738	UBA738 sp003522945
SPMP13_bin.2	Bacteria	Firmicutes_A	Clostridia	Oscillospirales	Acutalibacteraceae	CAG-177	CAG-177 sp003514385
SPMP93_bin.28	Bacteria	Firmicutes_A	Clostridia	Oscillospirales	Butyricicoccaceae	Agathobaculum	Agathobaculum butyriciproducens
SPMP106_bin.100	Bacteria	Firmicutes_A	Clostridia	Oscillospirales	Oscillospiraceae	CAG-83	CAG-83 sp000431575
SPMP05_bin.72	Bacteria	Firmicutes_A	Clostridia	Oscillospirales	Acutalibacteraceae	CAG-488	CAG-488 sp000434055
SPMP93_bin.26	Bacteria	Firmicutes_A	Clostridia	Oscillospirales	Ruminococcaceae	Faecalibacterium	Faecalibacterium prausnitzii_G
SPMP05_bin.71	Bacteria	Firmicutes_A	Clostridia	Oscillospirales	Ruminococcaceae	Ruminococcus_C	Ruminococcus_C callidus
SPMP96_bin.76	Bacteria	Firmicutes_A	Clostridia	Oscillospirales	Oscillospiraceae	CAG-103	CAG-103 sp900543625
SPMP13_bin.31	Bacteria	Firmicutes_A	Clostridia	Oscillospirales	Oscillospiraceae	CAG-170	CAG-170 sp000432135
SPMP05_bin.70	Bacteria	Firmicutes_A	Clostridia	Oscillospirales	Oscillospiraceae	CAG-83	CAG-83 sp900556015
SPMP05_bin.7	Bacteria	Firmicutes_A	Clostridia	Oscillospirales	Ruminococcaceae	Negativibacillus	Negativibacillus sp000435195
SPMP96_bin.74	Bacteria	Firmicutes_A	Clostridia	Oscillospirales	Ruminococcaceae	Ruminococcus_C	Ruminococcus_C sp000980705
SPMP105_bin.66	Bacteria	Firmicutes_A	Clostridia	Oscillospirales	Acutalibacteraceae	Eubacterium_R	Eubacterium_R sp000436835
SPMP13_bin.37	Bacteria	Firmicutes_A	Clostridia	Oscillospirales	Acutalibacteraceae	Ruminococcus_E	Ruminococcus_E bromii_B
SPMP03_bin.128	Bacteria	Firmicutes_A	Clostridia	Oscillospirales	Acutalibacteraceae	Ruminococcus_E	Ruminococcus_E sp003526955
SPMP105_bin.63	Bacteria	Firmicutes_A	Clostridia	Oscillospirales	Ruminococcaceae	Ruminococcus_C	Ruminococcus_C sp000980705
SPMP93_bin.2	Bacteria	Firmicutes_A	Clostridia	Oscillospirales	Ruminococcaceae	Ruminococcus_C	Ruminococcus_C sp000980705
SPMP105_bin.60	Bacteria	Firmicutes_A	Clostridia	Oscillospirales	Ruminococcaceae	Gemmiger	Gemmiger formicilis
SPMP05_bin.88	Bacteria	Firmicutes_A	Clostridia	Oscillospirales	Oscillospiraceae	Oscillibacter	Oscillibacter sp001916835
SPMP99_bin.115	Bacteria	Firmicutes_A	Clostridia	Oscillospirales	Ruminococcaceae	Gemmiger	Gemmiger qucibialis
SPMP02_bin.66	Bacteria	Firmicutes_A	Clostridia	Oscillospirales	Ruminococcaceae	Faecalibacterium	Faecalibacterium prausnitzii_G
SPMP97_bin.84	Bacteria	Firmicutes_A	Clostridia	Oscillospirales	Oscillospiraceae	CAG-83	CAG-83 sp900552475
SPMP107_bin.59	Bacteria	Firmicutes_A	Clostridia	Oscillospirales	Acutalibacteraceae	Ruminococcus_H	Ruminococcus_H sp003531055
SPMP94_bin.101	Bacteria	Firmicutes_A	Clostridia	Oscillospirales	Oscillospiraceae	CAG-103	CAG-103 sp900543625
SPMP08_bin.30	Bacteria	Firmicutes_A	Clostridia	Oscillospirales	Oscillospiraceae	UMGS1766	UMGS1766 sp900554855
SPMP03_bin.63	Bacteria	Firmicutes_A	Clostridia	Oscillospirales	Ruminococcaceae	Faecalibacterium	Faecalibacterium prausnitzii_G
SPMP03_bin.64	Bacteria	Firmicutes_A	Clostridia	Oscillospirales	Acutalibacteraceae	Acutalibacter	Acutalibacter sp900543555
SPMP08_bin.28	Bacteria	Firmicutes_A	Clostridia	Oscillospirales	Ruminococcaceae	Faecalibacterium	Faecalibacterium prausnitzii_C
SPMP100_bin.103	Bacteria	Firmicutes_A	Clostridia	Oscillospirales	Acutalibacteraceae	Anaeromassilibacillus	Anaeromassilibacillus sp002159845
SPMP100_bin.105	Bacteria	Firmicutes_A	Clostridia	Oscillospirales	Ruminococcaceae	Gemmiger	Gemmiger formicilis
SPMP107_bin.5	Bacteria	Firmicutes_A	Clostridia	Oscillospirales	Butyricicoccaceae	Agathobaculum	Agathobaculum butyriciproducens
SPMP94_bin.1	Bacteria	Firmicutes_A	Clostridia	Oscillospirales	Acutalibacteraceae	CAG-217	CAG-217 sp000436335
SPMP08_bin.14	Bacteria	Firmicutes_A	Clostridia	Oscillospirales	Ruminococcaceae	Faecalibacterium	Faecalibacterium sp900539945
SPMP109_bin.9	Bacteria	Firmicutes_A	Clostridia	Oscillospirales	Ruminococcaceae	Faecalibacterium	Faecalibacterium prausnitzii_G
SPMP107_bin.49	Bacteria	Firmicutes_A	Clostridia	Oscillospirales	Ruminococcaceae	Faecalibacterium	Faecalibacterium prausnitzii_D
SPMP97_bin.41	Bacteria	Firmicutes_A	Clostridia	Oscillospirales	Butyricicoccaceae	Agathobaculum	Agathobaculum butyriciproducens
SPMP99_bin.91	Bacteria	Firmicutes_A	Clostridia	Oscillospirales	Oscillospiraceae	CAG-103	CAG-103 sp000432375
SPMP07_bin.56	Bacteria	Firmicutes_A	Clostridia	Oscillospirales	Ruminococcaceae	Faecalibacterium	Faecalibacterium prausnitzii
SPMP94_bin.17	Bacteria	Firmicutes_A	Clostridia	Oscillospirales	Ruminococcaceae	Faecalibacterium	Faecalibacterium prausnitzii_C
SPMP107_bin.31	Bacteria	Firmicutes_A	Clostridia	Oscillospirales	Ruminococcaceae	Faecalibacterium	Faecalibacterium sp900539945
SPMP94_bin.2	Bacteria	Firmicutes_A	Clostridia	Oscillospirales	Ruminococcaceae	Ruminococcus_C	Ruminococcus_C sp000980705
SPMP03_bin.1	Bacteria	Firmicutes_A	Clostridia	Oscillospirales	Ruminococcaceae	Faecalibacterium	Faecalibacterium prausnitzii_H
SPMP107_bin.23	Bacteria	Firmicutes_A	Clostridia	Oscillospirales	Ruminococcaceae	Faecalibacterium	Faecalibacterium prausnitzii_G
SPMP10_bin.55	Bacteria	Firmicutes_A	Clostridia	Oscillospirales	Acutalibacteraceae	Eubacterium_R	Eubacterium_R sp000436835
SPMP93_bin.94	Bacteria	Firmicutes_A	Clostridia	Oscillospirales	Ruminococcaceae	Faecalibacterium	Faecalibacterium prausnitzii
SPMP97_bin.50	Bacteria	Firmicutes_A	Clostridia	Oscillospirales	Ruminococcaceae	Gemmiger	Gemmiger formicilis
SPMP10_bin.47	Bacteria	Firmicutes_A	Clostridia	Oscillospirales	Ruminococcaceae	Gemmiger	Gemmiger qucibialis
SPMP107_bin.60	Bacteria	Firmicutes_A	Clostridia	Oscillospirales	Ruminococcaceae	Gemmiger	Gemmiger qucibialis
SPMP94_bin.130	Bacteria	Firmicutes_A	Clostridia	Oscillospirales	Oscillospiraceae	CAG-110	CAG-110 sp900546915
SPMP100_bin.102	Bacteria	Firmicutes_A	Clostridia	Oscillospirales	Acutalibacteraceae	Clostridium_A	Clostridium_A leptum
SPMP108_bin.40	Bacteria	Firmicutes_A	Clostridia	Oscillospirales	Ruminococcaceae	Gemmiger	Gemmiger formicilis
SPMP97_bin.24	Bacteria	Firmicutes_A	Clostridia	Oscillospirales	Acutalibacteraceae	Ruminococcus_H	Ruminococcus_H sp003531055
SPMP09_bin.19	Bacteria	Firmicutes_A	Clostridia	Oscillospirales	Oscillospiraceae	Flavonifractor	Flavonifractor plautii
SPMP94_bin.122	Bacteria	Firmicutes_A	Clostridia	Oscillospirales	Ruminococcaceae	Faecalibacterium	Faecalibacterium prausnitzii_D
SPMP97_bin.128	Bacteria	Firmicutes_A	Clostridia	Oscillospirales	Ruminococcaceae	Gemmiger	Gemmiger sp900539695
SPMP108_bin.3	Bacteria	Firmicutes_A	Clostridia	Oscillospirales	Oscillospiraceae	CAG-103	CAG-103 sp000432375
SPMP108_bin.61	Bacteria	Firmicutes_A	Clostridia	Oscillospirales	Acutalibacteraceae	Eubacterium_R	Eubacterium_R sp000436835
SPMP108_bin.67	Bacteria	Firmicutes_A	Clostridia	Oscillospirales	Butyricicoccaceae	Agathobaculum	Agathobaculum butyriciproducens
SPMP03_bin.58	Bacteria	Firmicutes_A	Clostridia	Oscillospirales	Oscillospiraceae	Evtepia	Evtepia sp004556345
SPMP99_bin.89	Bacteria	Firmicutes_A	Clostridia	Oscillospirales	Ruminococcaceae	Ruminococcus_D	Ruminococcus_D bicirculans
SPMP94_bin.115	Bacteria	Firmicutes_A	Clostridia	Oscillospirales	Ruminococcaceae	Negativibacillus	Negativibacillus sp000435195
SPMP109_bin.14	Bacteria	Firmicutes_A	Clostridia	Oscillospirales	Butyricicoccaceae	Agathobaculum	Agathobaculum butyriciproducens
SPMP08_bin.75	Bacteria	Firmicutes_A	Clostridia	Oscillospirales	Ruminococcaceae	Faecalibacterium
SPMP109_bin.18	Bacteria	Firmicutes_A	Clostridia	Oscillospirales	Acutalibacteraceae	Ruminococcus_E	Ruminococcus_E bromii_B
SPMP94_bin.126	Bacteria	Firmicutes_A	Clostridia	Oscillospirales	Butyricicoccaceae	Agathobaculum	Agathobaculum butyriciproducens
SPMP99_bin.64	Bacteria	Firmicutes_A	Clostridia	Oscillospirales	Oscillospiraceae	Evtepia	Evtepia sp004556345
SPMP108_bin.1	Bacteria	Firmicutes_A	Clostridia	Oscillospirales	Acutalibacteraceae	Ruminococcus_E	Ruminococcus_E bromii_B
SPMP100_bin.10	Bacteria	Firmicutes_A	Clostridia	Oscillospirales	Ruminococcaceae	Negativibacillus	Negativibacillus sp900547455
SPMP97_bin.32	Bacteria	Firmicutes_A	Clostridia	Oscillospirales	Ruminococcaceae	Ruminococcus_C	Ruminococcus_C sp000433635
SPMP08_bin.55	Bacteria	Firmicutes_A	Clostridia	Oscillospirales	Ruminococcaceae	Faecalibacterium	Faecalibacterium prausnitzii_D
SPMP03_bin.104	Bacteria	Firmicutes_A	Clostridia	Oscillospirales	Acutalibacteraceae	Clostridium_A	Clostridium_A leptum
SPMP94_bin.104	Bacteria	Firmicutes_A	Clostridia	Oscillospirales	Acutalibacteraceae	Ruminococcus_H	Ruminococcus_H sp003531055
SPMP107_bin.68	Bacteria	Firmicutes_A	Clostridia	Oscillospirales	Ruminococcaceae	Negativibacillus	Negativibacillus massiliensis
SPMP97_bin.12	Bacteria	Firmicutes_A	Clostridia	Oscillospirales	Oscillospiraceae	Evtepia	Evtepia sp004556345
SPMP08_bin.4	Bacteria	Firmicutes_A	Clostridia	Oscillospirales	Butyricicoccaceae	Agathobaculum	Agathobaculum butyriciproducens
SPMP100_bin.13	Bacteria	Firmicutes_A	Clostridia	Oscillospirales	Ruminococcaceae	Ruthenibacterium	Ruthenibacterium lactatiformans
SPMP03_bin.46	Bacteria	Firmicutes_A	Clostridia	Oscillospirales	Oscillospiraceae	CAG-170	CAG-170 sp900545925
SPMP100_bin.15	Bacteria	Firmicutes_A	Clostridia	Oscillospirales	Oscillospiraceae	CAG-110	CAG-110 sp000434635
SPMP102_bin.55	Bacteria	Firmicutes_A	Clostridia	Oscillospirales	Oscillospiraceae	CAG-83	CAG-83 sp900548615
SPMP106_bin.86	Bacteria	Firmicutes_A	Clostridia	Oscillospirales	Ruminococcaceae	Faecalibacterium	Faecalibacterium prausnitzii_G
SPMP100_bin.62	Bacteria	Firmicutes_A	Clostridia	Oscillospirales	Acutalibacteraceae	UBA1691	UBA1691 sp900544375
SPMP11_bin.42	Bacteria	Firmicutes_A	Clostridia	Oscillospirales	Ruminococcaceae	Gemmiger	Gemmiger formicilis
SPMP03_bin.49	Bacteria	Firmicutes_A	Clostridia	Oscillospirales	Ruminococcaceae	Faecalibacterium	Faecalibacterium prausnitzii_C
SPMP11_bin.44	Bacteria	Firmicutes_A	Clostridia	Oscillospirales	Ruminococcaceae	Faecalibacterium	Faecalibacterium sp900539945
SPMP100_bin.72	Bacteria	Firmicutes_A	Clostridia	Oscillospirales	Oscillospiraceae	Lawsonibacter	Lawsonibacter sp900066825
SPMP94_bin.63	Bacteria	Firmicutes_A	Clostridia	Oscillospirales	Oscillospiraceae	ER4	ER4 sp000765235
SPMP106_bin.7	Bacteria	Firmicutes_A	Clostridia	Oscillospirales	Ruminococcaceae	Gemmiger	Gemmiger formicilis
SPMP99_bin.97	Bacteria	Firmicutes_A	Clostridia	Oscillospirales	Acutalibacteraceae	Eubacterium_R	Eubacterium_R sp000434995
SPMP11_bin.50	Bacteria	Firmicutes_A	Clostridia	Oscillospirales	Oscillospiraceae	ER4	ER4 sp000765235
SPMP11_bin.51	Bacteria	Firmicutes_A	Clostridia	Oscillospirales	Ruminococcaceae	Faecalibacterium	Faecalibacterium prausnitzii_C
SPMP99_bin.56	Bacteria	Firmicutes_A	Clostridia	Oscillospirales	Ruminococcaceae	Faecalibacterium	Faecalibacterium sp900539945
SPMP99_bin.54	Bacteria	Firmicutes_A	Clostridia	Oscillospirales	Oscillospiraceae	CAG-83	CAG-83 sp001916855
SPMP93_bin.72	Bacteria	Firmicutes_A	Clostridia	Oscillospirales	Ruminococcaceae	Faecalibacterium	Faecalibacterium prausnitzii_D
SPMP106_bin.65	Bacteria	Firmicutes_A	Clostridia	Oscillospirales	Ruminococcaceae	Gemmiger	Gemmiger qucibialis
SPMP97_bin.82	Bacteria	Firmicutes_A	Clostridia	Oscillospirales	Ruminococcaceae	Gemmiger	Gemmiger qucibialis
SPMP06_bin.59	Bacteria	Firmicutes_A	Clostridia	Oscillospirales	Ruminococcaceae	Negativibacillus	Negativibacillus sp900547455
SPMP06_bin.58	Bacteria	Firmicutes_A	Clostridia	Oscillospirales	Oscillospiraceae	CAG-83	CAG-83 sp000431575
SPMP11_bin.63	Bacteria	Firmicutes_A	Clostridia	Oscillospirales	Butyricicoccaceae	Agathobaculum	Agathobaculum butyriciproducens
SPMP99_bin.99	Bacteria	Firmicutes_A	Clostridia	Oscillospirales	Oscillospiraceae	CAG-110	CAG-110 sp003525905
SPMP94_bin.70	Bacteria	Firmicutes_A	Clostridia	Oscillospirales	Oscillospiraceae	Oscillibacter	Oscillibacter sp001916835
SPMP11_bin.80	Bacteria	Firmicutes_A	Clostridia	Oscillospirales	Acutalibacteraceae	Ruminococcus_E	Ruminococcus_E bromii_B
SPMP94_bin.77	Bacteria	Firmicutes_A	Clostridia	Oscillospirales	Ruminococcaceae	Faecalibacterium	Faecalibacterium prausnitzii_G
SPMP93_bin.65	Bacteria	Firmicutes_A	Clostridia	Oscillospirales	Ruminococcaceae	Faecalibacterium	Faecalibacterium prausnitzii_I
SPMP11_bin.59	Bacteria	Firmicutes_A	Clostridia	Oscillospirales	Ruminococcaceae	Faecalibacterium
SPMP100_bin.50	Bacteria	Firmicutes_A	Clostridia	Oscillospirales	Acutalibacteraceae	GCA-900066995	GCA-900066995 sp900291955
SPMP106_bin.9	Bacteria	Firmicutes_A	Clostridia	Oscillospirales	Acutalibacteraceae	Eubacterium_R	Eubacterium_R sp000434995
SPMP94_bin.56	Bacteria	Firmicutes_A	Clostridia	Oscillospirales	Acutalibacteraceae	Ruminococcus_E	Ruminococcus_E bromii_B
SPMP10_bin.77	Bacteria	Firmicutes_A	Clostridia	Oscillospirales	Ruminococcaceae	Faecalibacterium	Faecalibacterium prausnitzii_D
SPMP100_bin.26	Bacteria	Firmicutes_A	Clostridia	Oscillospirales	Ruminococcaceae	Faecalibacterium	Faecalibacterium prausnitzii
SPMP107_bin.12	Bacteria	Firmicutes_A	Clostridia	Oscillospirales	Ruminococcaceae	Gemmiger	Gemmiger formicilis
SPMP97_bin.110	Bacteria	Firmicutes_A	Clostridia	Oscillospirales	Oscillospiraceae	CAG-103	CAG-103 sp000432375
SPMP10_bin.82	Bacteria	Firmicutes_A	Clostridia	Oscillospirales	Ruminococcaceae	Faecalibacterium	Faecalibacterium sp900539945
SPMP10_bin.9	Bacteria	Firmicutes_A	Clostridia	Oscillospirales	Ruminococcaceae	Gemmiger	Gemmiger formicilis
SPMP107_bin.11	Bacteria	Firmicutes_A	Clostridia	Oscillospirales	Acutalibacteraceae	CAG-217	CAG-217 sp000436335
SPMP97_bin.11	Bacteria	Firmicutes_A	Clostridia	Oscillospirales	Ruminococcaceae	Faecalibacterium	Faecalibacterium prausnitzii_G
SPMP97_bin.109	Bacteria	Firmicutes_A	Clostridia	Oscillospirales	Ruminococcaceae	Gemmiger	Gemmiger sp900540595
SPMP97_bin.108	Bacteria	Firmicutes_A	Clostridia	Oscillospirales	Oscillospiraceae	UBA738	UBA738 sp003522945
SPMP100_bin.43	Bacteria	Firmicutes_A	Clostridia	Oscillospirales	Ruminococcaceae	Faecalibacterium	Faecalibacterium prausnitzii_C
SPMP106_bin.96	Bacteria	Firmicutes_A	Clostridia	Oscillospirales	Ruminococcaceae	Ruminococcus_D	Ruminococcus_D bicirculans
SPMP93_bin.89	Bacteria	Firmicutes_A	Clostridia	Oscillospirales	Oscillospiraceae	CAG-103	CAG-103 sp000432375
SPMP11_bin.102	Bacteria	Firmicutes_A	Clostridia	Oscillospirales	Ruminococcaceae	Ruminococcus_C	Ruminococcus_C sp000433635
SPMP06_bin.94	Bacteria	Firmicutes_A	Clostridia	Oscillospirales	Ruminococcaceae	Faecalibacterium	Faecalibacterium prausnitzii_C
SPMP11_bin.113	Bacteria	Firmicutes_A	Clostridia	Oscillospirales	Acutalibacteraceae	Eubacterium_R	Eubacterium_R sp900555015
SPMP06_bin.92	Bacteria	Firmicutes_A	Clostridia	Oscillospirales	Oscillospiraceae	Evtepia	Evtepia sp900546255
SPMP94_bin.44	Bacteria	Firmicutes_A	Clostridia	Oscillospirales	Ruminococcaceae	Gemmiger	Gemmiger formicilis
SPMP11_bin.15	Bacteria	Firmicutes_A	Clostridia	Oscillospirales	Ruminococcaceae	Gemmiger	Gemmiger qucibialis
SPMP06_bin.91	Bacteria	Firmicutes_A	Clostridia	Oscillospirales	Acutalibacteraceae	Ruminococcus_E	Ruminococcus_E bromii_B
SPMP02_bin.76	Bacteria	Firmicutes_A	Clostridia	Oscillospirales	Acutalibacteraceae	CAG-217	CAG-217 sp000436335
SPMP106_bin.91	Bacteria	Firmicutes_A	Clostridia	Oscillospirales	Ruminococcaceae	Faecalibacterium	Faecalibacterium sp900539945
SPMP97_bin.6	Bacteria	Firmicutes_A	Clostridia	Oscillospirales	Acutalibacteraceae	Eubacterium_R	Eubacterium_R sp000436835
SPMP11_bin.29	Bacteria	Firmicutes_A	Clostridia	Oscillospirales	Oscillospiraceae	Oscillibacter	Oscillibacter welbionis
SPMP11_bin.3	Bacteria	Firmicutes_A	Clostridia	Oscillospirales	Ruminococcaceae	Ruminococcus_D	Ruminococcus_D bicirculans
SPMP100_bin.17	Bacteria	Firmicutes_A	Clostridia	Oscillospirales	Oscillospiraceae	CAG-103	CAG-103 sp000432375
SPMP92_bin.42	Bacteria	Firmicutes_A	Clostridia	Oscillospirales	Butyricicoccaceae	Agathobaculum	Agathobaculum butyriciproducens
SPMP03_bin.119	Bacteria	Firmicutes_A	Clostridia	Oscillospirales	Oscillospiraceae	Oscillibacter	Oscillibacter welbionis
SPMP104_bin.4	Bacteria	Firmicutes_A	Clostridia	Oscillospirales	Oscillospiraceae	CAG-83	CAG-83 sp000431575
SPMP102_bin.77	Bacteria	Firmicutes_A	Clostridia	Oscillospirales	Oscillospiraceae	Flavonifractor	Flavonifractor sp900549795
SPMP91_bin.56	Bacteria	Firmicutes_A	Clostridia	Oscillospirales	Acutalibacteraceae	Clostridium_A	Clostridium_A leptum
SPMP102_bin.114	Bacteria	Firmicutes_A	Clostridia	Oscillospirales	Ruminococcaceae	Ruminococcus_F	Ruminococcus_F champanellensis
SPMP102_bin.80	Bacteria	Firmicutes_A	Clostridia	Oscillospirales	Oscillospiraceae	CAG-83	CAG-83 sp900547745
SPMP16_bin.3	Bacteria	Firmicutes_A	Clostridia	Oscillospirales	Ruminococcaceae	Ruminococcus_C	Ruminococcus_C sp000980705
SPMP95_bin.71	Bacteria	Firmicutes_A	Clostridia	Oscillospirales	Oscillospiraceae	Flavonifractor	Flavonifractor plautii
SPMP96_bin.55	Bacteria	Firmicutes_A	Clostridia	Oscillospirales	Acutalibacteraceae	Eubacterium_R	Eubacterium_R sp900540235
SPMP04_bin.9	Bacteria	Firmicutes_A	Clostridia	Oscillospirales	Ruminococcaceae	Negativibacillus	Negativibacillus sp000435195
SPMP102_bin.119	Bacteria	Firmicutes_A	Clostridia	Oscillospirales	Oscillospiraceae	NK3B98
SPMP102_bin.12	Bacteria	Firmicutes_A	Clostridia	Oscillospirales	Acutalibacteraceae	Ruminococcus_H	Ruminococcus_H sp003531055
SPMP102_bin.121	Bacteria	Firmicutes_A	Clostridia	Oscillospirales	Ruminococcaceae	Faecalibacterium	Faecalibacterium prausnitzii_J
SPMP04_bin.68	Bacteria	Firmicutes_A	Clostridia	Oscillospirales	Oscillospiraceae	CAG-170	CAG-170 sp002404795
SPMP04_bin.66	Bacteria	Firmicutes_A	Clostridia	Oscillospirales	Oscillospiraceae	Evtepia	Evtepia sp004556345
SPMP102_bin.89	Bacteria	Firmicutes_A	Clostridia	Oscillospirales	Oscillospiraceae	Oscillibacter
SPMP16_bin.21	Bacteria	Firmicutes_A	Clostridia	Oscillospirales	Ruminococcaceae	Gemmiger	Gemmiger formicilis
SPMP102_bin.123	Bacteria	Firmicutes_A	Clostridia	Oscillospirales	Oscillospiraceae	UBA1777	UBA1777 sp900547315
SPMP04_bin.115	Bacteria	Firmicutes_A	Clostridia	Oscillospirales	Ruminococcaceae	Faecalibacterium	Faecalibacterium prausnitzii_D
SPMP04_bin.92	Bacteria	Firmicutes_A	Clostridia	Oscillospirales	Ruminococcaceae	Ruminococcus_C	Ruminococcus_C callidus
SPMP95_bin.69	Bacteria	Firmicutes_A	Clostridia	Oscillospirales	Butyricicoccaceae	Agathobaculum	Agathobaculum butyriciproducens
SPMP16_bin.40	Bacteria	Firmicutes_A	Clostridia	Oscillospirales	Oscillospiraceae	CAG-170	CAG-170 sp900549635
SPMP14_bin.44	Bacteria	Firmicutes_A	Clostridia	Oscillospirales	Butyricicoccaceae	Agathobaculum	Agathobaculum butyriciproducens
SPMP05_bin.118	Bacteria	Firmicutes_A	Clostridia	Oscillospirales	Ruminococcaceae	Ruminococcus_D	Ruminococcus_D bicirculans
SPMP16_bin.47	Bacteria	Firmicutes_A	Clostridia	Oscillospirales	Ruminococcaceae	Faecalibacterium	Faecalibacterium prausnitzii
SPMP03_bin.32	Bacteria	Firmicutes_A	Clostridia	Oscillospirales	Oscillospiraceae	CAG-110	CAG-110 sp000435995
SPMP05_bin.101	Bacteria	Firmicutes_A	Clostridia	Oscillospirales	Ruminococcaceae	Ruminococcus_C	Ruminococcus_C sp000433635
SPMP99_bin.7	Bacteria	Firmicutes_A	Clostridia	Oscillospirales	Ruminococcaceae	Ruminococcus_C	Ruminococcus_C callidus
SPMP99_bin.83	Bacteria	Firmicutes_A	Clostridia	Oscillospirales	Butyricicoccaceae	Agathobaculum	Agathobaculum butyriciproducens
SPMP16_bin.43	Bacteria	Firmicutes_A	Clostridia	Oscillospirales	Acutalibacteraceae	Ruminococcus_E	Ruminococcus_E bromii_B
SPMP102_bin.76	Bacteria	Firmicutes_A	Clostridia	Oscillospirales	Acutalibacteraceae	CAG-177	CAG-177 sp003514385
SPMP04_bin.108	Bacteria	Firmicutes_A	Clostridia	Oscillospirales	Oscillospiraceae	ER4	ER4 sp000765235
SPMP102_bin.108	Bacteria	Firmicutes_A	Clostridia	Oscillospirales	Acutalibacteraceae	Eubacterium_R	Eubacterium_R sp000434995
SPMP04_bin.114	Bacteria	Firmicutes_A	Clostridia	Oscillospirales	Acutalibacteraceae	CAG-180	CAG-180 sp000432435
SPMP104_bin.52	Bacteria	Firmicutes_A	Clostridia	Oscillospirales	Ruminococcaceae	Faecalibacterium	Faecalibacterium prausnitzii_D
SPMP14_bin.70	Bacteria	Firmicutes_A	Clostridia	Oscillospirales	Ruminococcaceae	Ruminococcus_C	Ruminococcus_C sp000980705
SPMP92_bin.28	Bacteria	Firmicutes_A	Clostridia	Oscillospirales	Ruminococcaceae	Faecalibacterium	Faecalibacterium prausnitzii_G
SPMP16_bin.42	Bacteria	Firmicutes_A	Clostridia	Oscillospirales	Oscillospiraceae	CAG-170	CAG-170 sp000432135
SPMP104_bin.42	Bacteria	Firmicutes_A	Clostridia	Oscillospirales	Ruminococcaceae	Faecalibacterium	Faecalibacterium prausnitzii
SPMP16_bin.20	Bacteria	Firmicutes_A	Clostridia	Oscillospirales	Acutalibacteraceae	CAG-217	CAG-217 sp000436335
SPMP04_bin.60	Bacteria	Firmicutes_A	Clostridia	Oscillospirales	Ruminococcaceae	Angelakisella	Angelakisella sp900547385
SPMP95_bin.81	Bacteria	Firmicutes_A	Clostridia	Oscillospirales	Ruminococcaceae	Ruthenibacterium	Ruthenibacterium lactatiformans
SPMP99_bin.23	Bacteria	Firmicutes_A	Clostridia	Oscillospirales	Ruminococcaceae	Faecalibacterium	Faecalibacterium prausnitzii_D
SPMP103_bin.22	Bacteria	Firmicutes_A	Clostridia	Oscillospirales	Oscillospiraceae	Flavonifractor	Flavonifractor plautii
SPMP102_bin.21	Bacteria	Firmicutes_A	Clostridia	Oscillospirales	Oscillospiraceae	CAG-110	CAG-110 sp900546415
SPMP103_bin.21	Bacteria	Firmicutes_A	Clostridia	Oscillospirales	Acutalibacteraceae	UBA1691	UBA1691 sp900544375
SPMP91_bin.26	Bacteria	Firmicutes_A	Clostridia	Oscillospirales	Ruminococcaceae	Faecalibacterium	Faecalibacterium sp900539945
SPMP91_bin.62	Bacteria	Firmicutes_A	Clostridia	Oscillospirales	Ruminococcaceae	Ruminococcus_C	Ruminococcus_C sp000980705
SPMP04_bin.23	Bacteria	Firmicutes_A	Clostridia	Oscillospirales	Ruminococcaceae	Faecalibacterium	Faecalibacterium prausnitzii_G
SPMP03_bin.9	Bacteria	Firmicutes_A	Clostridia	Oscillospirales	Ruminococcaceae	Faecalibacterium	Faecalibacterium prausnitzii
SPMP102_bin.20	Bacteria	Firmicutes_A	Clostridia	Oscillospirales	Acutalibacteraceae	GCA-900066995	GCA-900066995 sp900291955
SPMP96_bin.19	Bacteria	Firmicutes_A	Clostridia	Oscillospirales	Ruminococcaceae	Faecalibacterium	Faecalibacterium prausnitzii_D
SPMP04_bin.25	Bacteria	Firmicutes_A	Clostridia	Oscillospirales	Acutalibacteraceae	Ruminococcus_E	Ruminococcus_E bromii_B
SPMP102_bin.99	Bacteria	Firmicutes_A	Clostridia	Oscillospirales	UMGS1783	UMGS1783	UMGS1783 sp900555065
SPMP96_bin.17	Bacteria	Firmicutes_A	Clostridia	Oscillospirales	Ruminococcaceae	Gemmiger	Gemmiger qucibialis
SPMP04_bin.27	Bacteria	Firmicutes_A	Clostridia	Oscillospirales	Ruminococcaceae	Faecalibacterium	Faecalibacterium prausnitzii_C
SPMP102_bin.142	Bacteria	Firmicutes_A	Clostridia	Oscillospirales	Ruminococcaceae	Ruthenibacterium	Ruthenibacterium lactatiformans
SPMP102_bin.148	Bacteria	Firmicutes_A	Clostridia	Oscillospirales	Oscillospiraceae	UBA738	UBA738 sp004557735
SPMP04_bin.29	Bacteria	Firmicutes_A	Clostridia	Oscillospirales	Oscillospiraceae	CAG-83	CAG-83 sp001916855
SPMP15_bin.50	Bacteria	Firmicutes_A	Clostridia	Oscillospirales	Oscillospiraceae	Flavonifractor	Flavonifractor plautii
SPMP16_bin.1	Bacteria	Firmicutes_A	Clostridia	Oscillospirales	Oscillospiraceae	Evtepia	Evtepia gabavorous
SPMP102_bin.103	Bacteria	Firmicutes_A	Clostridia	Oscillospirales	Oscillospiraceae	Evtepia	Evtepia sp900546255
SPMP04_bin.34	Bacteria	Firmicutes_A	Clostridia	Oscillospirales	Ruminococcaceae	Ruminococcus_D	Ruminococcus_D bicirculans
SPMP99_bin.82	Bacteria	Firmicutes_A	Clostridia	Oscillospirales	Ruminococcaceae	Faecalibacterium	Faecalibacterium prausnitzii_G
SPMP04_bin.120	Bacteria	Firmicutes_A	Clostridia	Oscillospirales	Oscillospiraceae	CAG-103	CAG-103 sp900543625
SPMP99_bin.3	Bacteria	Firmicutes_A	Clostridia	Oscillospirales	Ruminococcaceae	Gemmiger	Gemmiger formicilis
SPMP04_bin.13	Bacteria	Firmicutes_A	Clostridia	Oscillospirales	Acutalibacteraceae	CAG-177	CAG-177 sp003514385
SPMP102_bin.90	Bacteria	Firmicutes_A	Clostridia	Oscillospirales	Oscillospiraceae	Oscillibacter	Oscillibacter sp004553545
SPMP102_bin.125	Bacteria	Firmicutes_A	Clostridia	Oscillospirales	Ruminococcaceae	Ruminiclostridium_E	Ruminiclostridium_E siraeum
SPMP91_bin.6	Bacteria	Firmicutes_A	Clostridia	Oscillospirales	Oscillospiraceae	Flavonifractor	Flavonifractor plautii
SPMP04_bin.15	Bacteria	Firmicutes_A	Clostridia	Oscillospirales	Ruminococcaceae	Gemmiger	Gemmiger qucibialis
SPMP16_bin.106	Bacteria	Firmicutes_A	Clostridia	Oscillospirales	Ruminococcaceae	Faecalibacterium	Faecalibacterium prausnitzii_G
SPMP102_bin.13	Bacteria	Firmicutes_A	Clostridia	Oscillospirales	Oscillospiraceae	F23-B02	F23-B02 sp000431075
SPMP04_bin.39	Bacteria	Firmicutes_A	Clostridia	Oscillospirales	Oscillospiraceae	CAG-83	CAG-83 sp000435555
SPMP16_bin.105	Bacteria	Firmicutes_A	Clostridia	Oscillospirales	Ruminococcaceae	Ruminococcus_D	Ruminococcus_D bicirculans
SPMP91_bin.85	Bacteria	Firmicutes_A	Clostridia	Oscillospirales	Butyricicoccaceae	Agathobaculum	Agathobaculum butyriciproducens
SPMP16_bin.103	Bacteria	Firmicutes_A	Clostridia	Oscillospirales	Butyricicoccaceae	Agathobaculum	Agathobaculum butyriciproducens
SPMP16_bin.10	Bacteria	Firmicutes_A	Clostridia	Oscillospirales	Acutalibacteraceae	CAG-177	CAG-177 sp003514385
SPMP04_bin.19	Bacteria	Firmicutes_A	Clostridia	Oscillospirales	Butyricicoccaceae	Agathobaculum	Agathobaculum butyriciproducens
SPMP102_bin.91	Bacteria	Firmicutes_A	Clostridia	Oscillospirales	Ruminococcaceae	Gemmiger	Gemmiger formicilis
SPMP103_bin.30	Bacteria	Firmicutes_A	Clostridia	Oscillospirales	Butyricicoccaceae	Butyricicoccus_A
SPMP03_bin.20	Bacteria	Firmicutes_A	Clostridia	Oscillospirales	Acutalibacteraceae	CAG-217	CAG-217 sp000436335
SPMP04_bin.104	Bacteria	Firmicutes_A	Clostridia	Oscillospirales	Acutalibacteraceae	Eubacterium_R	Eubacterium_R sp000436835
SPMP96_bin.16	Bacteria	Firmicutes_A	Clostridia	Oscillospirales	Acutalibacteraceae	Ruminococcus_E	Ruminococcus_E sp003526955
SPMP05_bin.122	Bacteria	Firmicutes_A	Clostridia	Oscillospirales	Oscillospiraceae	Oscillibacter	Oscillibacter welbionis
SPMP104_bin.61	Bacteria	Firmicutes_A	Clostridia	Oscillospirales	Butyricicoccaceae	Agathobaculum	Agathobaculum butyriciproducens
SPMP102_bin.67	Bacteria	Firmicutes_A	Clostridia	Oscillospirales	Acutalibacteraceae	UMGS1491
SPMP16_bin.56	Bacteria	Firmicutes_A	Clostridia	Oscillospirales	Ruminococcaceae	Faecalibacterium	Faecalibacterium prausnitzii_I
SPMP05_bin.124	Bacteria	Firmicutes_A	Clostridia	Oscillospirales	Oscillospiraceae	ER4	ER4 sp900317525
SPMP04_bin.102	Bacteria	Firmicutes_A	Clostridia	Oscillospirales	Ruminococcaceae	Ruminococcus_C	Ruminococcus_C sp000433635
SPMP05_bin.147	Bacteria	Firmicutes_A	Clostridia	Oscillospirales	Oscillospiraceae	CAG-83	CAG-83 sp003487665
SPMP91_bin.42	Bacteria	Firmicutes_A	Clostridia	Oscillospirales	Oscillospiraceae	Evtepia	Evtepia sp900546255
SPMP05_bin.131	Bacteria	Firmicutes_A	Clostridia	Oscillospirales	Oscillospiraceae	ER4	ER4 sp000765235
SPMP92_bin.35	Bacteria	Firmicutes_A	Clostridia	Oscillospirales	Ruminococcaceae	Faecalibacterium	Faecalibacterium sp900539945
SPMP102_bin.10	Bacteria	Firmicutes_A	Clostridia	Oscillospirales	Oscillospiraceae	CAG-110	CAG-110 sp900546075
SPMP14_bin.35	Bacteria	Firmicutes_A	Clostridia	Oscillospirales	Oscillospiraceae	CAG-83	CAG-83 sp000431575
SPMP96_bin.33	Bacteria	Firmicutes_A	Clostridia	Oscillospirales	Ruminococcaceae	Faecalibacterium	Faecalibacterium prausnitzii_E
SPMP05_bin.140	Bacteria	Firmicutes_A	Clostridia	Oscillospirales	Acutalibacteraceae	CAG-177	CAG-177 sp003538135
SPMP102_bin.6	Bacteria	Firmicutes_A	Clostridia	Oscillospirales	Ruminococcaceae	Gemmiger	Gemmiger qucibialis
SPMP91_bin.29	Bacteria	Firmicutes_A	Clostridia	Oscillospirales	Ruminococcaceae	Faecalibacterium	Faecalibacterium prausnitzii_C
SPMP03_bin.98	Bacteria	Firmicutes_A	Clostridia	Oscillospirales	Ruminococcaceae	Gemmiger	Gemmiger qucibialis
SPMP105_bin.26	Bacteria	Firmicutes_A	Clostridia	Oscillospirales	Ruminococcaceae	Faecalibacterium	Faecalibacterium prausnitzii_D
SPMP92_bin.37	Bacteria	Firmicutes_A	Clostridia	Oscillospirales	Acutalibacteraceae	Ruminococcus_E	Ruminococcus_E bromii_B
SPMP104_bin.59	Bacteria	Firmicutes_A	Clostridia	Oscillospirales	Acutalibacteraceae	CAG-217	CAG-217 sp000436335
SPMP102_bin.7	Bacteria	Firmicutes_A	Clostridia	Oscillospirales	Oscillospiraceae	CAG-83	CAG-83 sp900313295
SPMP99_bin.73	Bacteria	Firmicutes_A	Clostridia	Oscillospirales	Oscillospiraceae	ER4	ER4 sp000765235
SPMP102_bin.1	Bacteria	Firmicutes_A	Clostridia	Oscillospirales	Acutalibacteraceae	CAG-488	CAG-488 sp000434055
SPMP96_bin.64	Bacteria	Firmicutes_A	Clostridia	Oscillospirales	Ruminococcaceae	Faecalibacterium	Faecalibacterium prausnitzii_G
SPMP03_bin.99	Bacteria	Firmicutes_A	Clostridia	Oscillospirales	Ruminococcaceae	Ruminiclostridium_E	Ruminiclostridium_E siraeum
SPMP05_bin.14	Bacteria	Firmicutes_A	Clostridia	Oscillospirales	Acutalibacteraceae	Ruminococcus_H	Ruminococcus_H sp003531055
SPMP102_bin.101	Bacteria	Firmicutes_A	Clostridia	Oscillospirales	Oscillospiraceae	CAG-170	CAG-170 sp000432135
SPMP77_bin.20	Bacteria	Firmicutes_A	Clostridia	Monoglobales_A	UBA1381	CAG-41	CAG-41 sp900066215
SPMP26_bin.111	Bacteria	Firmicutes_A	Clostridia	Monoglobales_A	UBA1381	CAG-41	CAG-41 sp900066215
SPMP12_bin.84	Bacteria	Firmicutes_A	Clostridia	Monoglobales_A	UBA1381	CAG-41	CAG-41 sp900066215
SPMP97_bin.126	Bacteria	Firmicutes_A	Clostridia	Monoglobales_A	UBA1381	CAG-41	CAG-41 sp900066215
SPMP56_bin.79	Bacteria	Firmicutes_A	Clostridia	Monoglobales_A	UBA1381	CAG-41	CAG-41 sp900066215
SPMP60_bin.87	Bacteria	Firmicutes_A	Clostridia	Monoglobales_A	UBA1381	CAG-41	CAG-41 sp900066215
SPMP64_bin.70	Bacteria	Firmicutes_A	Clostridia	Monoglobales_A	UBA1381	CAG-41	CAG-41 sp900066215
SPMP83_bin.40	Bacteria	Firmicutes_A	Clostridia	Monoglobales_A	UBA1381	CAG-41	CAG-41 sp900066215
SPMP87_bin.5	Bacteria	Firmicutes_A	Clostridia	Monoglobales_A	UBA1381	CAG-41	CAG-41 sp900066215
SPMP90_bin.30	Bacteria	Firmicutes_A	Clostridia	Monoglobales_A	UBA1381	CAG-41	CAG-41 sp900066215
SPMP35_bin.13	Bacteria	Firmicutes_A	Clostridia	Monoglobales_A	UBA1381	CAG-41	CAG-41 sp900066215
SPMP89_bin.92	Bacteria	Firmicutes_A	Clostridia	Monoglobales_A	UBA1381	CAG-41	CAG-41 sp900066215
SPMP99_bin.116	Bacteria	Firmicutes_A	Clostridia	Monoglobales_A	UBA1381	CAG-41	CAG-41 sp900066215
SPMP46_bin.67	Bacteria	Firmicutes_A	Clostridia	Monoglobales_A	UBA1381	CAG-41	CAG-41 sp900066215
SPMP63_bin.55	Bacteria	Firmicutes_A	Clostridia	Monoglobales_A	UBA1381	CAG-41	CAG-41 sp900066215
SPMP81_bin.112	Bacteria	Firmicutes_A	Clostridia	Monoglobales_A	UBA1381	CAG-41	CAG-41 sp900066215
SPMP05_bin.121	Bacteria	Firmicutes_A	Clostridia	Monoglobales_A	UBA1381	CAG-41	CAG-41 sp900066215
SPMP61_bin.52	Bacteria	Firmicutes_A	Clostridia	Monoglobales_A	UBA1381	CAG-41	CAG-41 sp900066215
SPMP29_bin.86	Bacteria	Firmicutes_A	Clostridia	Monoglobales_A	UBA1381	CAG-41	CAG-41 sp900066215
SPMP44_bin.22	Bacteria	Firmicutes_A	Clostridia	Monoglobales_A	UBA1381	CAG-41	CAG-41 sp900066215
SPMP94_bin.79	Bacteria	Firmicutes_A	Clostridia	Monoglobales_A	UBA1381	CAG-41	CAG-41 sp900066215
SPMP54_bin.10	Bacteria	Firmicutes_A	Clostridia	Monoglobales_A	UBA1381	CAG-41	CAG-41 sp900066215
SPMP66_bin.9	Bacteria	Firmicutes_A	Clostridia	Monoglobales_A	UBA1381	CAG-41	CAG-41 sp900066215
SPMP59_bin.10	Bacteria	Firmicutes_A	Clostridia	Monoglobales_A	UBA1381	CAG-41	CAG-41 sp900066215
SPMP09_bin.1	Bacteria	Firmicutes_A	Clostridia	Monoglobales_A	UBA1381	CAG-41	CAG-41 sp900066215
SPMP107_bin.4	Bacteria	Firmicutes_A	Clostridia	Monoglobales_A	UBA1381	CAG-41	CAG-41 sp900066215
SPMP23_bin.17	Bacteria	Firmicutes_A	Clostridia	Monoglobales_A	UBA1381	CAG-41	CAG-41 sp900066215
SPMP84_bin.89	Bacteria	Firmicutes_A	Clostridia	Monoglobales_A	UBA1381	CAG-41	CAG-41 sp900066215
SPMP72_bin.90	Bacteria	Firmicutes_A	Clostridia	Monoglobales_A	UBA1381	CAG-41	CAG-41 sp900066215
SPMP38_bin.11	Bacteria	Firmicutes_A	Clostridia	Monoglobales_A	UBA1381	CAG-41	CAG-41 sp900066215
SPMP20_bin.67	Bacteria	Firmicutes_A	Clostridia	Monoglobales_A	UBA1381	CAG-41	CAG-41 sp900066215
SPMP48_bin.143	Bacteria	Firmicutes_A	Clostridia	Monoglobales_A	UBA1381	CAG-41	CAG-41 sp900066215
SPMP36_bin.99	Bacteria	Firmicutes_A	Clostridia	Monoglobales_A	UBA1381	CAG-41	CAG-41 sp900066215
SPMP40_bin.131	Bacteria	Firmicutes_A	Clostridia	Monoglobales_A	UBA1381	CAG-41	CAG-41 sp900066215
SPMP79_bin.2	Bacteria	Firmicutes_A	Clostridia	Monoglobales_A	UBA1381	CAG-41	CAG-41 sp900066215
SPMP31_bin.27	Bacteria	Firmicutes_A	Clostridia	Monoglobales_A	UBA1381	CAG-41	CAG-41 sp900066215
SPMP74_bin.1	Bacteria	Firmicutes_A	Clostridia	Monoglobales_A	UBA1381	CAG-41	CAG-41 sp900066215
SPMP96_bin.35	Bacteria	Firmicutes_A	Clostridia	Monoglobales_A	UBA1381	CAG-41	CAG-41 sp900066215
SPMP102_bin.111	Bacteria	Firmicutes_A	Clostridia	Monoglobales_A	UBA1381	CAG-41	CAG-41 sp900066215
SPMP73_bin.89	Bacteria	Firmicutes_A	Clostridia	Monoglobales_A	UBA1381	CAG-41	CAG-41 sp900066215
SPMP80_bin.1	Bacteria	Firmicutes_A	Clostridia	Monoglobales_A	UBA1381	CAG-41	CAG-41 sp900066215
SPMP25_bin.50	Bacteria	Firmicutes_A	Clostridia	Monoglobales_A	UBA1381	CAG-41	CAG-41 sp900066215
SPMP108_bin.32	Bacteria	Firmicutes_A	Clostridia	Monoglobales_A	UBA1381	CAG-41	CAG-41 sp900066215
SPMP88_bin.10	Bacteria	Firmicutes_A	Clostridia	Monoglobales_A	UBA1381	CAG-41	CAG-41 sp900066215
SPMP03_bin.123	Bacteria	Firmicutes_A	Clostridia	Monoglobales_A	UBA1381	CAG-41	CAG-41 sp900066215
SPMP49_bin.57	Bacteria	Firmicutes_A	Clostridia	Monoglobales_A	UBA1381	CAG-41	CAG-41 sp900066215
SPMP106_bin.10	Bacteria	Firmicutes_A	Clostridia	Monoglobales_A	UBA1381	CAG-41	CAG-41 sp900066215
SPMP11_bin.107	Bacteria	Firmicutes_A	Clostridia	Monoglobales_A	UBA1381	CAG-41	CAG-41 sp900066215
SPMP52_bin.72	Bacteria	Firmicutes_A	Clostridia	Monoglobales_A	UBA1381	CAG-41	CAG-41 sp900066215
SPMP67_bin.25	Bacteria	Firmicutes_A	Clostridia	Monoglobales_A	UBA1381	CAG-41	CAG-41 sp900066215
SPMP37_bin.71	Bacteria	Firmicutes_A	Clostridia	Monoglobales_A	UBA1381	CAG-41	CAG-41 sp900066215
SPMP82_bin.11	Bacteria	Firmicutes_A	Clostridia	Monoglobales_A	UBA1381	CAG-41	CAG-41 sp900066215
SPMP08_bin.72	Bacteria	Firmicutes_A	Clostridia	Monoglobales_A	UBA1381	CAG-41	CAG-41 sp900066215
SPMP28_bin.26	Bacteria	Firmicutes_A	Clostridia	Monoglobales_A	UBA1381	CAG-41	CAG-41 sp900066215
SPMP104_bin.12	Bacteria	Firmicutes_A	Clostridia	Monoglobales	Monoglobaceae	UMGS1820
SPMP52_bin.96	Bacteria	Firmicutes_A	Clostridia	TANB77	CAG-508	CAG-269	CAG-269 sp000437215
SPMP102_bin.48	Bacteria	Firmicutes_A	Clostridia	TANB77	CAG-508	UMGS1781	UMGS1781 sp900553365
SPMP16_bin.18	Bacteria	Firmicutes_A	Clostridia	TANB77	CAG-508	CAG-273	CAG-273 sp003507395
SPMP99_bin.113	Bacteria	Firmicutes_A	Clostridia	TANB77	CAG-508	CAG-492	CAG-492 sp000434335
SPMP26_bin.99	Bacteria	Firmicutes_A	Clostridia	TANB77	CAG-508	CAG-269	CAG-269 sp000431335
SPMP05_bin.143	Bacteria	Firmicutes_A	Clostridia	TANB77	CAG-508	CAG-245	CAG-245 sp000435175
SPMP82_bin.35	Bacteria	Firmicutes_A	Clostridia	TANB77	CAG-508	CAG-492	CAG-492 sp000434335
SPMP05_bin.154	Bacteria	Firmicutes_A	Clostridia	TANB77	CAG-508	CAG-273	CAG-273 sp003507395
SPMP16_bin.4	Bacteria	Firmicutes_A	Clostridia	TANB77	CAG-508	CAG-452
SPMP43_bin.135	Bacteria	Firmicutes_A	Clostridia	TANB77	CAG-508	CAG-269	CAG-269 sp003525075
SPMP74_bin.9	Bacteria	Firmicutes_A	Clostridia	TANB77	CAG-508	CAG-269	CAG-269 sp000437215
SPMP03_bin.51	Bacteria	Firmicutes_A	Clostridia	Lachnospirales	Lachnospiraceae	Eubacterium_F	Eubacterium_F sp003491505
SPMP77_bin.16	Bacteria	Firmicutes_A	Clostridia	Lachnospirales	Lachnospiraceae	Schaedlerella	Schaedlerella glycyrrhizinilyticum
SPMP46_bin.36	Bacteria	Firmicutes_A	Clostridia	Lachnospirales	Lachnospiraceae	Blautia_A	Blautia_A sp900066165
SPMP46_bin.37	Bacteria	Firmicutes_A	Clostridia	Lachnospirales	Lachnospiraceae	Blautia_A	Blautia_A massiliensis
SPMP97_bin.103	Bacteria	Firmicutes_A	Clostridia	Lachnospirales	Lachnospiraceae	Fusicatenibacter	Fusicatenibacter saccharivorans
SPMP40_bin.109	Bacteria	Firmicutes_A	Clostridia	Lachnospirales	Lachnospiraceae	Lachnospira	Lachnospira sp900545725
SPMP09_bin.30	Bacteria	Firmicutes_A	Clostridia	Lachnospirales	Lachnospiraceae	Faecalimonas	Faecalimonas nexilis
SPMP62_bin.65	Bacteria	Firmicutes_A	Clostridia	Lachnospirales	Lachnospiraceae	Dorea	Dorea longicatena_B
SPMP77_bin.19	Bacteria	Firmicutes_A	Clostridia	Lachnospirales	Lachnospiraceae	Eubacterium_G	Eubacterium_G ventriosum
SPMP71_bin.100	Bacteria	Firmicutes_A	Clostridia	Lachnospirales	Lachnospiraceae	Anaerobutyricum	Anaerobutyricum hallii_A
SPMP46_bin.3	Bacteria	Firmicutes_A	Clostridia	Lachnospirales	Lachnospiraceae	Dorea	Dorea sp000433535
SPMP62_bin.63	Bacteria	Firmicutes_A	Clostridia	Lachnospirales	Lachnospiraceae	Lachnospira	Lachnospira sp000436475
SPMP45_bin.184	Bacteria	Firmicutes_A	Clostridia	Lachnospirales	Lachnospiraceae	Fusicatenibacter	Fusicatenibacter saccharivorans
SPMP46_bin.40	Bacteria	Firmicutes_A	Clostridia	Lachnospirales	Lachnospiraceae	Fusicatenibacter	Fusicatenibacter saccharivorans
SPMP45_bin.166	Bacteria	Firmicutes_A	Clostridia	Lachnospirales	Lachnospiraceae	TF01-11	TF01-11 sp001414325
SPMP46_bin.38	Bacteria	Firmicutes_A	Clostridia	Lachnospirales	Lachnospiraceae	Roseburia	Roseburia inulinivorans
SPMP40_bin.44	Bacteria	Firmicutes_A	Clostridia	Lachnospirales	Lachnospiraceae	Enterocloster	Enterocloster sp000431375
SPMP63_bin.41	Bacteria	Firmicutes_A	Clostridia	Lachnospirales	Lachnospiraceae	Blautia_A	Blautia_A sp003480185
SPMP40_bin.26	Bacteria	Firmicutes_A	Clostridia	Lachnospirales	Lachnospiraceae	UMGS1375	UMGS1375 sp900066615
SPMP80_bin.20	Bacteria	Firmicutes_A	Clostridia	Lachnospirales	Lachnospiraceae	Agathobacter	Agathobacter rectalis
SPMP03_bin.61	Bacteria	Firmicutes_A	Clostridia	Lachnospirales	Lachnospiraceae	Blautia_A	Blautia_A sp003478765
SPMP40_bin.3	Bacteria	Firmicutes_A	Clostridia	Lachnospirales	Anaerotignaceae	Anaerotignum	Anaerotignum sp001304995
SPMP100_bin.28	Bacteria	Firmicutes_A	Clostridia	Lachnospirales	Lachnospiraceae	Dorea	Dorea faecis
SPMP40_bin.111	Bacteria	Firmicutes_A	Clostridia	Lachnospirales	Lachnospiraceae	KLE1615	KLE1615 sp900066985
SPMP40_bin.49	Bacteria	Firmicutes_A	Clostridia	Lachnospirales	Lachnospiraceae	Eubacterium_F	Eubacterium_F sp003491505
SPMP100_bin.29	Bacteria	Firmicutes_A	Clostridia	Lachnospirales	Lachnospiraceae	Anaerobutyricum	Anaerobutyricum hallii_A
SPMP03_bin.23	Bacteria	Firmicutes_A	Clostridia	Lachnospirales	Lachnospiraceae	GCA-900066135	GCA-900066135 sp900543575
SPMP45_bin.14	Bacteria	Firmicutes_A	Clostridia	Lachnospirales	Lachnospiraceae	Dorea	Dorea longicatena
SPMP97_bin.113	Bacteria	Firmicutes_A	Clostridia	Lachnospirales	Lachnospiraceae	Bariatricus	Bariatricus comes
SPMP46_bin.11	Bacteria	Firmicutes_A	Clostridia	Lachnospirales	Lachnospiraceae	Dorea	Dorea sp900066555
SPMP45_bin.199	Bacteria	Firmicutes_A	Clostridia	Lachnospirales	Lachnospiraceae	UMGS1375	UMGS1375 sp900066615
SPMP09_bin.4	Bacteria	Firmicutes_A	Clostridia	Lachnospirales	Lachnospiraceae	Ruminococcus_B	Ruminococcus_B gnavus
SPMP09_bin.41	Bacteria	Firmicutes_A	Clostridia	Lachnospirales	Lachnospiraceae	Anaerostipes	Anaerostipes sp000508985
SPMP76_bin.92	Bacteria	Firmicutes_A	Clostridia	Lachnospirales	Lachnospiraceae	TF01-11	TF01-11 sp003529475
SPMP76_bin.76	Bacteria	Firmicutes_A	Clostridia	Lachnospirales	Lachnospiraceae	Lachnospira	Lachnospira eligens
SPMP62_bin.45	Bacteria	Firmicutes_A	Clostridia	Lachnospirales	Lachnospiraceae	Blautia_A	Blautia_A wexlerae
SPMP62_bin.59	Bacteria	Firmicutes_A	Clostridia	Lachnospirales	Lachnospiraceae	Blautia_A	Blautia_A massiliensis
SPMP45_bin.31	Bacteria	Firmicutes_A	Clostridia	Lachnospirales	Lachnospiraceae	Anaerostipes	Anaerostipes hadrus
SPMP76_bin.87	Bacteria	Firmicutes_A	Clostridia	Lachnospirales	Lachnospiraceae	Agathobacter	Agathobacter faecis
SPMP45_bin.8	Bacteria	Firmicutes_A	Clostridia	Lachnospirales	Lachnospiraceae	TF01-11	TF01-11 sp001916135
SPMP99_bin.69	Bacteria	Firmicutes_A	Clostridia	Lachnospirales	Lachnospiraceae	Agathobacter	Agathobacter rectalis
SPMP45_bin.36	Bacteria	Firmicutes_A	Clostridia	Lachnospirales	Lachnospiraceae	Agathobacter	Agathobacter rectalis
SPMP09_bin.9	Bacteria	Firmicutes_A	Clostridia	Lachnospirales	Lachnospiraceae	Blautia	Blautia sp001304935
SPMP79_bin.72	Bacteria	Firmicutes_A	Clostridia	Lachnospirales	Lachnospiraceae	Eubacterium_G
SPMP40_bin.126	Bacteria	Firmicutes_A	Clostridia	Lachnospirales	Lachnospiraceae	Coprococcus_A	Coprococcus_A catus
SPMP45_bin.4	Bacteria	Firmicutes_A	Clostridia	Lachnospirales	Lachnospiraceae	Agathobacter	Agathobacter faecis
SPMP45_bin.66	Bacteria	Firmicutes_A	Clostridia	Lachnospirales	Lachnospiraceae	CAG-45	CAG-45 sp900066395
SPMP71_bin.13	Bacteria	Firmicutes_A	Clostridia	Lachnospirales	Lachnospiraceae	Dorea	Dorea longicatena
SPMP40_bin.132	Bacteria	Firmicutes_A	Clostridia	Lachnospirales	Lachnospiraceae	Blautia_A	Blautia_A sp000436615
SPMP45_bin.41	Bacteria	Firmicutes_A	Clostridia	Lachnospirales	Lachnospiraceae	Mediterraneibacter	Mediterraneibacter faecis
SPMP03_bin.54	Bacteria	Firmicutes_A	Clostridia	Lachnospirales	Lachnospiraceae	UBA7160
SPMP79_bin.8	Bacteria	Firmicutes_A	Clostridia	Lachnospirales	Lachnospiraceae	Blautia_A	Blautia_A massiliensis
SPMP79_bin.9	Bacteria	Firmicutes_A	Clostridia	Lachnospirales	Lachnospiraceae	Mediterraneibacter	Mediterraneibacter faecis
SPMP45_bin.45	Bacteria	Firmicutes_A	Clostridia	Lachnospirales	Lachnospiraceae	KLE1615	KLE1615 sp900066985
SPMP71_bin.14	Bacteria	Firmicutes_A	Clostridia	Lachnospirales	Lachnospiraceae	Coprococcus	Coprococcus sp900066115
SPMP40_bin.127	Bacteria	Firmicutes_A	Clostridia	Lachnospirales	Lachnospiraceae	Dorea
SPMP97_bin.124	Bacteria	Firmicutes_A	Clostridia	Lachnospirales	Lachnospiraceae	Coprococcus_A	Coprococcus_A sp900548825
SPMP102_bin.47	Bacteria	Firmicutes_A	Clostridia	Lachnospirales	Lachnospiraceae	UBA7160
SPMP45_bin.26	Bacteria	Firmicutes_A	Clostridia	Lachnospirales	Anaerotignaceae	Anaerotignum	Anaerotignum sp000436415
SPMP76_bin.94	Bacteria	Firmicutes_A	Clostridia	Lachnospirales	Lachnospiraceae	Anaerobutyricum	Anaerobutyricum hallii
SPMP45_bin.200	Bacteria	Firmicutes_A	Clostridia	Lachnospirales	Lachnospiraceae	Roseburia	Roseburia inulinivorans
SPMP40_bin.25	Bacteria	Firmicutes_A	Clostridia	Lachnospirales	Lachnospiraceae	Blautia_A	Blautia_A massiliensis
SPMP45_bin.205	Bacteria	Firmicutes_A	Clostridia	Lachnospirales	Lachnospiraceae	Lachnospira	Lachnospira sp000436475
SPMP97_bin.117	Bacteria	Firmicutes_A	Clostridia	Lachnospirales	Lachnospiraceae	Agathobacter	Agathobacter faecis
SPMP09_bin.32	Bacteria	Firmicutes_A	Clostridia	Lachnospirales	Lachnospiraceae	Lachnospira	Lachnospira sp000437735
SPMP45_bin.208	Bacteria	Firmicutes_A	Clostridia	Lachnospirales	Lachnospiraceae	Coprococcus_A	Coprococcus_A catus
SPMP45_bin.210	Bacteria	Firmicutes_A	Clostridia	Lachnospirales	Lachnospiraceae	Anaerobutyricum	Anaerobutyricum hallii
SPMP62_bin.60	Bacteria	Firmicutes_A	Clostridia	Lachnospirales	Lachnospiraceae	Agathobacter	Agathobacter rectalis
SPMP46_bin.21	Bacteria	Firmicutes_A	Clostridia	Lachnospirales	Lachnospiraceae	Ruminococcus_A	Ruminococcus_A sp000437095
SPMP46_bin.17	Bacteria	Firmicutes_A	Clostridia	Lachnospirales	Lachnospiraceae	Agathobacter	Agathobacter faecis
SPMP102_bin.5	Bacteria	Firmicutes_A	Clostridia	Lachnospirales	Lachnospiraceae	UBA11774	UBA11774 sp003507655
SPMP46_bin.13	Bacteria	Firmicutes_A	Clostridia	Lachnospirales	Lachnospiraceae	Sellimonas	Sellimonas intestinalis
SPMP40_bin.112	Bacteria	Firmicutes_A	Clostridia	Lachnospirales	Lachnospiraceae	Lachnospira	Lachnospira eligens_B
SPMP45_bin.216	Bacteria	Firmicutes_A	Clostridia	Lachnospirales	Lachnospiraceae	Eubacterium_F	Eubacterium_F sp003491505
SPMP71_bin.10	Bacteria	Firmicutes_A	Clostridia	Lachnospirales	Lachnospiraceae	Fusicatenibacter	Fusicatenibacter saccharivorans
SPMP77_bin.10	Bacteria	Firmicutes_A	Clostridia	Lachnospirales	Lachnospiraceae	Mediterraneibacter	Mediterraneibacter lactaris
SPMP46_bin.1	Bacteria	Firmicutes_A	Clostridia	Lachnospirales	Lachnospiraceae	Faecalimonas	Faecalimonas umbilicata
SPMP96_bin.37	Bacteria	Firmicutes_A	Clostridia	Lachnospirales	Lachnospiraceae	Dorea	Dorea longicatena_B
SPMP63_bin.49	Bacteria	Firmicutes_A	Clostridia	Lachnospirales	Lachnospiraceae	Fusicatenibacter	Fusicatenibacter saccharivorans
SPMP45_bin.95	Bacteria	Firmicutes_A	Clostridia	Lachnospirales	Lachnospiraceae	Bariatricus	Bariatricus comes
SPMP45_bin.22	Bacteria	Firmicutes_A	Clostridia	Lachnospirales	Lachnospiraceae	Acetatifactor	Acetatifactor sp900066365
SPMP97_bin.118	Bacteria	Firmicutes_A	Clostridia	Lachnospirales	Lachnospiraceae	Agathobacter	Agathobacter rectalis
SPMP45_bin.91	Bacteria	Firmicutes_A	Clostridia	Lachnospirales	Lachnospiraceae	Blautia_A	Blautia_A wexlerae
SPMP79_bin.71	Bacteria	Firmicutes_A	Clostridia	Lachnospirales	Lachnospiraceae	Agathobacter	Agathobacter rectalis
SPMP76_bin.98	Bacteria	Firmicutes_A	Clostridia	Lachnospirales	Lachnospiraceae	Fusicatenibacter	Fusicatenibacter saccharivorans
SPMP40_bin.18	Bacteria	Firmicutes_A	Clostridia	Lachnospirales	Lachnospiraceae	Agathobacter	Agathobacter faecis
SPMP09_bin.35	Bacteria	Firmicutes_A	Clostridia	Lachnospirales	Lachnospiraceae	Blautia	Blautia sp900541955
SPMP43_bin.117	Bacteria	Firmicutes_A	Clostridia	Lachnospirales	Lachnospiraceae	Lachnospira	Lachnospira rogosae
SPMP79_bin.57	Bacteria	Firmicutes_A	Clostridia	Lachnospirales	Lachnospiraceae	Fusicatenibacter	Fusicatenibacter saccharivorans
SPMP96_bin.46	Bacteria	Firmicutes_A	Clostridia	Lachnospirales	Lachnospiraceae	CAG-45	CAG-45 sp900066395
SPMP78_bin.36	Bacteria	Firmicutes_A	Clostridia	Lachnospirales	Lachnospiraceae	Anaerobutyricum	Anaerobutyricum hallii
SPMP42_bin.15	Bacteria	Firmicutes_A	Clostridia	Lachnospirales	Lachnospiraceae	Lachnospira	Lachnospira sp000436535
SPMP101_bin.38	Bacteria	Firmicutes_A	Clostridia	Lachnospirales	Lachnospiraceae	UBA7160
SPMP42_bin.2	Bacteria	Firmicutes_A	Clostridia	Lachnospirales	Lachnospiraceae	Mediterraneibacter	Mediterraneibacter torques
SPMP43_bin.7	Bacteria	Firmicutes_A	Clostridia	Lachnospirales	Lachnospiraceae	Clostridium_Q	Clostridium_Q sp003024715
SPMP42_bin.20	Bacteria	Firmicutes_A	Clostridia	Lachnospirales	Lachnospiraceae	Agathobacter	Agathobacter faecis
SPMP43_bin.65	Bacteria	Firmicutes_A	Clostridia	Lachnospirales	Lachnospiraceae	UMGS1375	UMGS1375 sp900066615
SPMP79_bin.18	Bacteria	Firmicutes_A	Clostridia	Lachnospirales	Lachnospiraceae	Blautia_A	Blautia_A sp900066165
SPMP42_bin.22	Bacteria	Firmicutes_A	Clostridia	Lachnospirales	Lachnospiraceae	Ruminococcus_B	Ruminococcus_B gnavus
SPMP42_bin.23	Bacteria	Firmicutes_A	Clostridia	Lachnospirales	Lachnospiraceae	Clostridium_Q	Clostridium_Q sp003024715
SPMP101_bin.43	Bacteria	Firmicutes_A	Clostridia	Lachnospirales	Lachnospiraceae	Agathobacter	Agathobacter faecis
SPMP43_bin.54	Bacteria	Firmicutes_A	Clostridia	Lachnospirales	Lachnospiraceae	UBA7160
SPMP42_bin.25	Bacteria	Firmicutes_A	Clostridia	Lachnospirales	Lachnospiraceae	Blautia_A	Blautia_A sp900066165
SPMP79_bin.14	Bacteria	Firmicutes_A	Clostridia	Lachnospirales	Lachnospiraceae	Anaerobutyricum	Anaerobutyricum hallii
SPMP102_bin.100	Bacteria	Firmicutes_A	Clostridia	Lachnospirales	Lachnospiraceae	Lachnospira	Lachnospira eligens_B
SPMP78_bin.47	Bacteria	Firmicutes_A	Clostridia	Lachnospirales	Lachnospiraceae	Lachnospira	Lachnospira rogosae
SPMP43_bin.60	Bacteria	Firmicutes_A	Clostridia	Lachnospirales	Lachnospiraceae	KLE1615	KLE1615 sp900066985
SPMP42_bin.13	Bacteria	Firmicutes_A	Clostridia	Lachnospirales	Lachnospiraceae	TF01-11	TF01-11 sp000436755
SPMP96_bin.79	Bacteria	Firmicutes_A	Clostridia	Lachnospirales	Lachnospiraceae	Roseburia	Roseburia hominis
SPMP42_bin.12	Bacteria	Firmicutes_A	Clostridia	Lachnospirales	Lachnospiraceae	Anaerostipes	Anaerostipes hadrus
SPMP41_bin.69	Bacteria	Firmicutes_A	Clostridia	Lachnospirales	Lachnospiraceae	Anaerobutyricum	Anaerobutyricum hallii
SPMP44_bin.104	Bacteria	Firmicutes_A	Clostridia	Lachnospirales	Lachnospiraceae	TF01-11	TF01-11 sp003529475
SPMP41_bin.71	Bacteria	Firmicutes_A	Clostridia	Lachnospirales	Lachnospiraceae	Roseburia
SPMP79_bin.32	Bacteria	Firmicutes_A	Clostridia	Lachnospirales	Lachnospiraceae	Bariatricus	Bariatricus comes
SPMP63_bin.36	Bacteria	Firmicutes_A	Clostridia	Lachnospirales	Lachnospiraceae	Blautia_A	Blautia_A sp900547615
SPMP101_bin.21	Bacteria	Firmicutes_A	Clostridia	Lachnospirales	Lachnospiraceae	Blautia_A	Blautia_A sp000433815
SPMP63_bin.10	Bacteria	Firmicutes_A	Clostridia	Lachnospirales	Lachnospiraceae	Blautia	Blautia hansenii
SPMP63_bin.34	Bacteria	Firmicutes_A	Clostridia	Lachnospirales	Lachnospiraceae	Faecalimonas
SPMP43_bin.91	Bacteria	Firmicutes_A	Clostridia	Lachnospirales	Lachnospiraceae	Coprococcus_A	Coprococcus_A catus
SPMP03_bin.4	Bacteria	Firmicutes_A	Clostridia	Lachnospirales	Lachnospiraceae	Agathobacter	Agathobacter faecis
SPMP78_bin.33	Bacteria	Firmicutes_A	Clostridia	Lachnospirales	Lachnospiraceae	Roseburia	Roseburia inulinivorans
SPMP79_bin.20	Bacteria	Firmicutes_A	Clostridia	Lachnospirales	Lachnospiraceae	Blautia_A	Blautia_A wexlerae
SPMP43_bin.82	Bacteria	Firmicutes_A	Clostridia	Lachnospirales	Lachnospiraceae	Eubacterium_I	Eubacterium_I ramulus
SPMP101_bin.31	Bacteria	Firmicutes_A	Clostridia	Lachnospirales	Lachnospiraceae	Dorea	Dorea sp900543315
SPMP43_bin.79	Bacteria	Firmicutes_A	Clostridia	Lachnospirales	Lachnospiraceae	Agathobacter	Agathobacter rectalis
SPMP96_bin.61	Bacteria	Firmicutes_A	Clostridia	Lachnospirales	Lachnospiraceae	CAG-127	CAG-127 sp900319515
SPMP42_bin.11	Bacteria	Firmicutes_A	Clostridia	Lachnospirales	Lachnospiraceae	KLE1615	KLE1615 sp900066985
SPMP101_bin.44	Bacteria	Firmicutes_A	Clostridia	Lachnospirales	Lachnospiraceae	Coprococcus_A	Coprococcus_A catus
SPMP44_bin.105	Bacteria	Firmicutes_A	Clostridia	Lachnospirales	Lachnospiraceae	Blautia_A	Blautia_A massiliensis
SPMP42_bin.30	Bacteria	Firmicutes_A	Clostridia	Lachnospirales	Lachnospiraceae	Blautia_A	Blautia_A sp003480185
SPMP43_bin.44	Bacteria	Firmicutes_A	Clostridia	Lachnospirales	Lachnospiraceae	Roseburia	Roseburia hominis
SPMP43_bin.138	Bacteria	Firmicutes_A	Clostridia	Lachnospirales	Lachnospiraceae	Acetatifactor	Acetatifactor sp900066365
SPMP101_bin.63	Bacteria	Firmicutes_A	Clostridia	Lachnospirales	Lachnospiraceae	Anaerobutyricum	Anaerobutyricum hallii_A
SPMP101_bin.61	Bacteria	Firmicutes_A	Clostridia	Lachnospirales	Lachnospiraceae	Fusicatenibacter	Fusicatenibacter saccharivorans
SPMP78_bin.70	Bacteria	Firmicutes_A	Clostridia	Lachnospirales	Lachnospiraceae	Fusicatenibacter	Fusicatenibacter saccharivorans
SPMP43_bin.11	Bacteria	Firmicutes_A	Clostridia	Lachnospirales	Lachnospiraceae	Dorea	Dorea longicatena
SPMP78_bin.72	Bacteria	Firmicutes_A	Clostridia	Lachnospirales	Lachnospiraceae	Dorea	Dorea longicatena
SPMP43_bin.133	Bacteria	Firmicutes_A	Clostridia	Lachnospirales	Lachnospiraceae	Anaerobutyricum	Anaerobutyricum hallii_A
SPMP63_bin.21	Bacteria	Firmicutes_A	Clostridia	Lachnospirales	Lachnospiraceae	Enterocloster	Enterocloster sp900538485
SPMP78_bin.77	Bacteria	Firmicutes_A	Clostridia	Lachnospirales	Lachnospiraceae	Blautia_A	Blautia_A wexlerae
SPMP78_bin.75	Bacteria	Firmicutes_A	Clostridia	Lachnospirales	Lachnospiraceae	Blautia_A	Blautia_A massiliensis
SPMP43_bin.127	Bacteria	Firmicutes_A	Clostridia	Lachnospirales	Lachnospiraceae	Ruminococcus_A	Ruminococcus_A sp003011855
SPMP43_bin.113	Bacteria	Firmicutes_A	Clostridia	Lachnospirales	Lachnospiraceae	TF01-11	TF01-11 sp003529475
SPMP63_bin.24	Bacteria	Firmicutes_A	Clostridia	Lachnospirales	Lachnospiraceae	Blautia_A	Blautia_A sp900066165
SPMP43_bin.124	Bacteria	Firmicutes_A	Clostridia	Lachnospirales	Lachnospiraceae	Coprococcus	Coprococcus eutactus_A
SPMP43_bin.115	Bacteria	Firmicutes_A	Clostridia	Lachnospirales	Lachnospiraceae	Agathobacter	Agathobacter faecis
SPMP43_bin.120	Bacteria	Firmicutes_A	Clostridia	Lachnospirales	Lachnospiraceae	CAG-127	CAG-127 sp900319515
SPMP43_bin.131	Bacteria	Firmicutes_A	Clostridia	Lachnospirales	Lachnospiraceae	Blautia_A	Blautia_A massiliensis
SPMP101_bin.69	Bacteria	Firmicutes_A	Clostridia	Lachnospirales	Lachnospiraceae	Schaedlerella	Schaedlerella glycyrrhizinilyticum
SPMP78_bin.62	Bacteria	Firmicutes_A	Clostridia	Lachnospirales	Lachnospiraceae	Mediterraneibacter
SPMP42_bin.52	Bacteria	Firmicutes_A	Clostridia	Lachnospirales	Lachnospiraceae	Dorea	Dorea longicatena_B
SPMP43_bin.43	Bacteria	Firmicutes_A	Clostridia	Lachnospirales	Lachnospiraceae	Lachnospira	Lachnospira eligens_B
SPMP43_bin.42	Bacteria	Firmicutes_A	Clostridia	Lachnospirales	Lachnospiraceae	Fusicatenibacter	Fusicatenibacter saccharivorans
SPMP42_bin.35	Bacteria	Firmicutes_A	Clostridia	Lachnospirales	Lachnospiraceae	Roseburia	Roseburia sp900552665
SPMP43_bin.39	Bacteria	Firmicutes_A	Clostridia	Lachnospirales	Lachnospiraceae	Anaerostipes	Anaerostipes hadrus
SPMP43_bin.36	Bacteria	Firmicutes_A	Clostridia	Lachnospirales	Lachnospiraceae	Roseburia	Roseburia inulinivorans
SPMP101_bin.45	Bacteria	Firmicutes_A	Clostridia	Lachnospirales	Lachnospiraceae	Blautia_A	Blautia_A massiliensis
SPMP42_bin.41	Bacteria	Firmicutes_A	Clostridia	Lachnospirales	Lachnospiraceae	Acetatifactor	Acetatifactor sp900066565
SPMP96_bin.70	Bacteria	Firmicutes_A	Clostridia	Lachnospirales	Lachnospiraceae	Anaerostipes	Anaerostipes hadrus
SPMP101_bin.49	Bacteria	Firmicutes_A	Clostridia	Lachnospirales	Lachnospiraceae	Blautia_A	Blautia_A sp900066165
SPMP96_bin.69	Bacteria	Firmicutes_A	Clostridia	Lachnospirales	Lachnospiraceae	Blautia	Blautia sp000436935
SPMP78_bin.89	Bacteria	Firmicutes_A	Clostridia	Lachnospirales	Lachnospiraceae	UMGS1375	UMGS1375 sp900066615
SPMP78_bin.56	Bacteria	Firmicutes_A	Clostridia	Lachnospirales	Lachnospiraceae	Anaerostipes	Anaerostipes hadrus
SPMP42_bin.5	Bacteria	Firmicutes_A	Clostridia	Lachnospirales	Lachnospiraceae	Fusicatenibacter	Fusicatenibacter saccharivorans
SPMP78_bin.6	Bacteria	Firmicutes_A	Clostridia	Lachnospirales	Lachnospiraceae	Clostridium_Q	Clostridium_Q sp003024715
SPMP101_bin.55	Bacteria	Firmicutes_A	Clostridia	Lachnospirales	Lachnospiraceae	Blautia	Blautia sp900547685
SPMP42_bin.51	Bacteria	Firmicutes_A	Clostridia	Lachnospirales	Lachnospiraceae	Anaerobutyricum	Anaerobutyricum hallii
SPMP78_bin.60	Bacteria	Firmicutes_A	Clostridia	Lachnospirales	Lachnospiraceae	Agathobacter	Agathobacter rectalis
SPMP42_bin.33	Bacteria	Firmicutes_A	Clostridia	Lachnospirales	Lachnospiraceae	Roseburia	Roseburia hominis
SPMP96_bin.59	Bacteria	Firmicutes_A	Clostridia	Lachnospirales	Lachnospiraceae	Bariatricus	Bariatricus comes
SPMP79_bin.36	Bacteria	Firmicutes_A	Clostridia	Lachnospirales	Lachnospiraceae	TF01-11	TF01-11 sp003149875
SPMP78_bin.22	Bacteria	Firmicutes_A	Clostridia	Lachnospirales	Lachnospiraceae	Ruminococcus_A	Ruminococcus_A sp003011855
SPMP03_bin.48	Bacteria	Firmicutes_A	Clostridia	Lachnospirales	Lachnospiraceae	KLE1615	KLE1615 sp900066985
SPMP40_bin.7	Bacteria	Firmicutes_A	Clostridia	Lachnospirales	Lachnospiraceae	TF01-11	TF01-11 sp003529475
SPMP40_bin.72	Bacteria	Firmicutes_A	Clostridia	Lachnospirales	Lachnospiraceae	Dorea	Dorea longicatena_B
SPMP79_bin.60	Bacteria	Firmicutes_A	Clostridia	Lachnospirales	Lachnospiraceae	Agathobacter	Agathobacter faecis
SPMP44_bin.8	Bacteria	Firmicutes_A	Clostridia	Lachnospirales	Lachnospiraceae	UMGS1375	UMGS1375 sp900066615
SPMP40_bin.75	Bacteria	Firmicutes_A	Clostridia	Lachnospirales	Lachnospiraceae	Clostridium_Q	Clostridium_Q sp003024715
SPMP79_bin.58	Bacteria	Firmicutes_A	Clostridia	Lachnospirales	Lachnospiraceae	Lachnospira	Lachnospira sp000437735
SPMP96_bin.92	Bacteria	Firmicutes_A	Clostridia	Lachnospirales	Lachnospiraceae	Acetatifactor	Acetatifactor sp900066365
SPMP77_bin.45	Bacteria	Firmicutes_A	Clostridia	Lachnospirales	Lachnospiraceae	Mediterraneibacter	Mediterraneibacter torques
SPMP40_bin.82	Bacteria	Firmicutes_A	Clostridia	Lachnospirales	Lachnospiraceae	Anaerobutyricum	Anaerobutyricum hallii_A
SPMP77_bin.48	Bacteria	Firmicutes_A	Clostridia	Lachnospirales	Lachnospiraceae	Anaerobutyricum	Anaerobutyricum hallii
SPMP44_bin.73	Bacteria	Firmicutes_A	Clostridia	Lachnospirales	Lachnospiraceae	Clostridium_Q	Clostridium_Q sp003024715
SPMP77_bin.49	Bacteria	Firmicutes_A	Clostridia	Lachnospirales	Lachnospiraceae	KLE1615	KLE1615 sp900066985
SPMP44_bin.70	Bacteria	Firmicutes_A	Clostridia	Lachnospirales	Lachnospiraceae	KLE1615	KLE1615 sp900066985
SPMP63_bin.38	Bacteria	Firmicutes_A	Clostridia	Lachnospirales	Lachnospiraceae	Anaerobutyricum
SPMP43_bin.12	Bacteria	Firmicutes_A	Clostridia	Lachnospirales	Lachnospiraceae	Blautia_A	Blautia_A sp900066165
SPMP44_bin.76	Bacteria	Firmicutes_A	Clostridia	Lachnospirales	Lachnospiraceae	Dorea	Dorea sp900066555
SPMP44_bin.83	Bacteria	Firmicutes_A	Clostridia	Lachnospirales	Lachnospiraceae	GCA-900066135	GCA-900066135 sp900543575
SPMP40_bin.69	Bacteria	Firmicutes_A	Clostridia	Lachnospirales	Lachnospiraceae	Eisenbergiella	Eisenbergiella sp900066775
SPMP03_bin.28	Bacteria	Firmicutes_A	Clostridia	Lachnospirales	Lachnospiraceae	Blautia_A	Blautia_A wexlerae
SPMP77_bin.29	Bacteria	Firmicutes_A	Clostridia	Lachnospirales	Lachnospiraceae	GCA-900066135	GCA-900066135 sp900543575
SPMP100_bin.6	Bacteria	Firmicutes_A	Clostridia	Lachnospirales	Lachnospiraceae	CAG-81	CAG-81 sp000435795
SPMP77_bin.31	Bacteria	Firmicutes_A	Clostridia	Lachnospirales	Lachnospiraceae	CAG-81	CAG-81 sp900066535
SPMP71_bin.103	Bacteria	Firmicutes_A	Clostridia	Lachnospirales	Lachnospiraceae	Lachnospira	Lachnospira rogosae
SPMP79_bin.63	Bacteria	Firmicutes_A	Clostridia	Lachnospirales	Lachnospiraceae	Anaerostipes	Anaerostipes hadrus
SPMP45_bin.114	Bacteria	Firmicutes_A	Clostridia	Lachnospirales	Lachnospiraceae	UBA11774	UBA11774 sp003507655
SPMP77_bin.37	Bacteria	Firmicutes_A	Clostridia	Lachnospirales	Lachnospiraceae	Anaerostipes	Anaerostipes hadrus
SPMP77_bin.39	Bacteria	Firmicutes_A	Clostridia	Lachnospirales	Lachnospiraceae	Enterocloster	Enterocloster sp001517625
SPMP71_bin.12	Bacteria	Firmicutes_A	Clostridia	Lachnospirales	Lachnospiraceae	KLE1615	KLE1615 sp900066985
SPMP77_bin.41	Bacteria	Firmicutes_A	Clostridia	Lachnospirales	Lachnospiraceae	Agathobacter	Agathobacter faecis
SPMP100_bin.66	Bacteria	Firmicutes_A	Clostridia	Lachnospirales	Lachnospiraceae	Fusicatenibacter	Fusicatenibacter saccharivorans
SPMP62_bin.74	Bacteria	Firmicutes_A	Clostridia	Lachnospirales	Lachnospiraceae	Fusicatenibacter	Fusicatenibacter saccharivorans
SPMP100_bin.67	Bacteria	Firmicutes_A	Clostridia	Lachnospirales	Lachnospiraceae	Sellimonas	Sellimonas intestinalis
SPMP62_bin.75	Bacteria	Firmicutes_A	Clostridia	Lachnospirales	Lachnospiraceae	Agathobacter	Agathobacter faecis
SPMP79_bin.61	Bacteria	Firmicutes_A	Clostridia	Lachnospirales	Lachnospiraceae	KLE1615	KLE1615 sp900066985
SPMP100_bin.79	Bacteria	Firmicutes_A	Clostridia	Lachnospirales	Lachnospiraceae	Agathobacter	Agathobacter rectalis
SPMP44_bin.85	Bacteria	Firmicutes_A	Clostridia	Lachnospirales	Anaerotignaceae	Anaerotignum	Anaerotignum sp000436415
SPMP77_bin.5	Bacteria	Firmicutes_A	Clostridia	Lachnospirales	Lachnospiraceae	Blautia_A	Blautia_A obeum
SPMP79_bin.55	Bacteria	Firmicutes_A	Clostridia	Lachnospirales	Lachnospiraceae	Mediterraneibacter	Mediterraneibacter lactaris
SPMP40_bin.90	Bacteria	Firmicutes_A	Clostridia	Lachnospirales	Lachnospiraceae	Anaerostipes	Anaerostipes hadrus
SPMP44_bin.67	Bacteria	Firmicutes_A	Clostridia	Lachnospirales	Lachnospiraceae	Acetatifactor	Acetatifactor sp900066365
SPMP79_bin.43	Bacteria	Firmicutes_A	Clostridia	Lachnospirales	Lachnospiraceae	Ruminococcus_A	Ruminococcus_A sp003011855
SPMP77_bin.7	Bacteria	Firmicutes_A	Clostridia	Lachnospirales	Lachnospiraceae	Ruminococcus_B	Ruminococcus_B gnavus
SPMP41_bin.44	Bacteria	Firmicutes_A	Clostridia	Lachnospirales	Lachnospiraceae	Clostridium_Q	Clostridium_Q sp003024715
SPMP96_bin.56	Bacteria	Firmicutes_A	Clostridia	Lachnospirales	Lachnospiraceae	Ruminococcus_A	Ruminococcus_A sp003011855
SPMP101_bin.1	Bacteria	Firmicutes_A	Clostridia	Lachnospirales	Lachnospiraceae	Dorea	Dorea sp000433215
SPMP44_bin.128	Bacteria	Firmicutes_A	Clostridia	Lachnospirales	Lachnospiraceae	GCA-900066135
SPMP44_bin.127	Bacteria	Firmicutes_A	Clostridia	Lachnospirales	Lachnospiraceae	Lachnospira	Lachnospira eligens_B
SPMP62_bin.84	Bacteria	Firmicutes_A	Clostridia	Lachnospirales	Lachnospiraceae	Roseburia	Roseburia hominis
SPMP41_bin.49	Bacteria	Firmicutes_A	Clostridia	Lachnospirales	Lachnospiraceae	Blautia_A	Blautia_A wexlerae
SPMP44_bin.117	Bacteria	Firmicutes_A	Clostridia	Lachnospirales	Lachnospiraceae	Lachnospira	Lachnospira rogosae
SPMP44_bin.116	Bacteria	Firmicutes_A	Clostridia	Lachnospirales	Lachnospiraceae	Coprococcus	Coprococcus sp900066115
SPMP41_bin.52	Bacteria	Firmicutes_A	Clostridia	Lachnospirales	Lachnospiraceae	Agathobacter	Agathobacter faecis
SPMP62_bin.87	Bacteria	Firmicutes_A	Clostridia	Lachnospirales	Lachnospiraceae	Coprococcus_A	Coprococcus_A catus
SPMP96_bin.82	Bacteria	Firmicutes_A	Clostridia	Lachnospirales	Lachnospiraceae	Blautia_A	Blautia_A sp900066165
SPMP41_bin.54	Bacteria	Firmicutes_A	Clostridia	Lachnospirales	Lachnospiraceae	Enterocloster	Enterocloster sp000431375
SPMP41_bin.59	Bacteria	Firmicutes_A	Clostridia	Lachnospirales	Lachnospiraceae	Anaerostipes	Anaerostipes hadrus_A
SPMP41_bin.62	Bacteria	Firmicutes_A	Clostridia	Lachnospirales	Lachnospiraceae	UMGS1375	UMGS1375 sp900066615
SPMP44_bin.134	Bacteria	Firmicutes_A	Clostridia	Lachnospirales	Lachnospiraceae	Anaerostipes	Anaerostipes hadrus
SPMP77_bin.23	Bacteria	Firmicutes_A	Clostridia	Lachnospirales	Lachnospiraceae	Blautia	Blautia sp900541955
SPMP77_bin.65	Bacteria	Firmicutes_A	Clostridia	Lachnospirales	Lachnospiraceae	Blautia_A	Blautia_A sp900066165
SPMP44_bin.147	Bacteria	Firmicutes_A	Clostridia	Lachnospirales	Lachnospiraceae	CAG-127	CAG-127 sp900319515
SPMP77_bin.51	Bacteria	Firmicutes_A	Clostridia	Lachnospirales	Lachnospiraceae	CAG-81	CAG-81 sp000435795
SPMP77_bin.53	Bacteria	Firmicutes_A	Clostridia	Lachnospirales	Lachnospiraceae	Fusicatenibacter	Fusicatenibacter saccharivorans
SPMP44_bin.54	Bacteria	Firmicutes_A	Clostridia	Lachnospirales	Lachnospiraceae	Ruminococcus_A	Ruminococcus_A sp003011855
SPMP77_bin.56	Bacteria	Firmicutes_A	Clostridia	Lachnospirales	Lachnospiraceae	Enterocloster	Enterocloster sp000431375
SPMP40_bin.95	Bacteria	Firmicutes_A	Clostridia	Lachnospirales	Lachnospiraceae	Eubacterium_G	Eubacterium_G sp000434315
SPMP41_bin.10	Bacteria	Firmicutes_A	Clostridia	Lachnospirales	Lachnospiraceae	Agathobacter	Agathobacter rectalis
SPMP44_bin.49	Bacteria	Firmicutes_A	Clostridia	Lachnospirales	Lachnospiraceae	Agathobacter	Agathobacter rectalis
SPMP44_bin.43	Bacteria	Firmicutes_A	Clostridia	Lachnospirales	Lachnospiraceae	Agathobacter	Agathobacter faecis
SPMP41_bin.12	Bacteria	Firmicutes_A	Clostridia	Lachnospirales	Lachnospiraceae	Fusicatenibacter	Fusicatenibacter saccharivorans
SPMP44_bin.38	Bacteria	Firmicutes_A	Clostridia	Lachnospirales	CAG-274	CAG-274	CAG-274 sp000432155
SPMP77_bin.6	Bacteria	Firmicutes_A	Clostridia	Lachnospirales	Lachnospiraceae	Lachnospira	Lachnospira sp000437735
SPMP44_bin.24	Bacteria	Firmicutes_A	Clostridia	Lachnospirales	Lachnospiraceae	Enterocloster	Enterocloster sp000431375
SPMP41_bin.15	Bacteria	Firmicutes_A	Clostridia	Lachnospirales	Lachnospiraceae	Blautia_A	Blautia_A massiliensis
SPMP77_bin.60	Bacteria	Firmicutes_A	Clostridia	Lachnospirales	Lachnospiraceae	Blautia_A	Blautia_A wexlerae
SPMP44_bin.20	Bacteria	Firmicutes_A	Clostridia	Lachnospirales	Lachnospiraceae	Coprococcus_A	Coprococcus_A catus
SPMP44_bin.151	Bacteria	Firmicutes_A	Clostridia	Lachnospirales	Lachnospiraceae	Eisenbergiella	Eisenbergiella sp900066775
SPMP44_bin.149	Bacteria	Firmicutes_A	Clostridia	Lachnospirales	Lachnospiraceae	Fusicatenibacter	Fusicatenibacter saccharivorans
SPMP102_bin.122	Bacteria	Firmicutes_A	Clostridia	Lachnospirales	Lachnospiraceae	CAG-510	CAG-510 sp000434615
SPMP102_bin.138	Bacteria	Firmicutes_A	Clostridia	Lachnospirales	Lachnospiraceae	Anaerostipes	Anaerostipes hadrus
SPMP07_bin.24	Bacteria	Firmicutes_A	Clostridia	Lachnospirales	Lachnospiraceae	Agathobacter	Agathobacter rectalis
SPMP76_bin.64	Bacteria	Firmicutes_A	Clostridia	Lachnospirales	Lachnospiraceae	Roseburia	Roseburia intestinalis
SPMP73_bin.41	Bacteria	Firmicutes_A	Clostridia	Lachnospirales	Lachnospiraceae	CAG-81	CAG-81 sp900066535
SPMP55_bin.5	Bacteria	Firmicutes_A	Clostridia	Lachnospirales	Lachnospiraceae	Ruminococcus_A	Ruminococcus_A sp003011855
SPMP73_bin.46	Bacteria	Firmicutes_A	Clostridia	Lachnospirales	Lachnospiraceae	Agathobacter	Agathobacter rectalis
SPMP55_bin.47	Bacteria	Firmicutes_A	Clostridia	Lachnospirales	Lachnospiraceae	Blautia	Blautia sp000432195
SPMP55_bin.46	Bacteria	Firmicutes_A	Clostridia	Lachnospirales	Lachnospiraceae	Blautia_A	Blautia_A sp900066165
SPMP55_bin.42	Bacteria	Firmicutes_A	Clostridia	Lachnospirales	Lachnospiraceae	Sellimonas	Sellimonas sp002161525
SPMP55_bin.41	Bacteria	Firmicutes_A	Clostridia	Lachnospirales	Lachnospiraceae	Blautia_A	Blautia_A sp000433815
SPMP61_bin.11	Bacteria	Firmicutes_A	Clostridia	Lachnospirales	Lachnospiraceae	Mediterraneibacter	Mediterraneibacter faecis
SPMP05_bin.133	Bacteria	Firmicutes_A	Clostridia	Lachnospirales	Lachnospiraceae	Agathobacter	Agathobacter faecis
SPMP55_bin.34	Bacteria	Firmicutes_A	Clostridia	Lachnospirales	Lachnospiraceae	Blautia_A	Blautia_A wexlerae
SPMP05_bin.127	Bacteria	Firmicutes_A	Clostridia	Lachnospirales	CAG-274	CAG-274	CAG-274 sp900545305
SPMP73_bin.54	Bacteria	Firmicutes_A	Clostridia	Lachnospirales	Lachnospiraceae	Anaerobutyricum	Anaerobutyricum hallii
SPMP55_bin.30	Bacteria	Firmicutes_A	Clostridia	Lachnospirales	Lachnospiraceae	Schaedlerella	Schaedlerella glycyrrhizinilyticum
SPMP73_bin.59	Bacteria	Firmicutes_A	Clostridia	Lachnospirales	Lachnospiraceae	Blautia_A	Blautia_A sp900066165
SPMP05_bin.144	Bacteria	Firmicutes_A	Clostridia	Lachnospirales	Lachnospiraceae	KLE1615	KLE1615 sp900066985
SPMP55_bin.11	Bacteria	Firmicutes_A	Clostridia	Lachnospirales	Lachnospiraceae	Enterocloster	Enterocloster bolteae
SPMP54_bin.98	Bacteria	Firmicutes_A	Clostridia	Lachnospirales	Lachnospiraceae	Agathobacter	Agathobacter faecis
SPMP54_bin.92	Bacteria	Firmicutes_A	Clostridia	Lachnospirales	Lachnospiraceae	Roseburia	Roseburia intestinalis
SPMP73_bin.70	Bacteria	Firmicutes_A	Clostridia	Lachnospirales	Lachnospiraceae	Sellimonas	Sellimonas intestinalis
SPMP54_bin.9	Bacteria	Firmicutes_A	Clostridia	Lachnospirales	Lachnospiraceae	Mediterraneibacter	Mediterraneibacter faecis
SPMP73_bin.73	Bacteria	Firmicutes_A	Clostridia	Lachnospirales	Lachnospiraceae	Dorea	Dorea formicigenerans
SPMP61_bin.12	Bacteria	Firmicutes_A	Clostridia	Lachnospirales	Lachnospiraceae	Blautia_A	Blautia_A massiliensis
SPMP73_bin.56	Bacteria	Firmicutes_A	Clostridia	Lachnospirales	Lachnospiraceae	Clostridium_Q	Clostridium_Q sp003024715
SPMP54_bin.86	Bacteria	Firmicutes_A	Clostridia	Lachnospirales	Lachnospiraceae	Enterocloster	Enterocloster sp000431375
SPMP73_bin.39	Bacteria	Firmicutes_A	Clostridia	Lachnospirales	Lachnospiraceae	Ruminococcus_B
SPMP55_bin.60	Bacteria	Firmicutes_A	Clostridia	Lachnospirales	Lachnospiraceae	Ruminococcus_B	Ruminococcus_B gnavus
SPMP05_bin.10	Bacteria	Firmicutes_A	Clostridia	Lachnospirales	Lachnospiraceae	Mediterraneibacter	Mediterraneibacter torques
SPMP73_bin.15	Bacteria	Firmicutes_A	Clostridia	Lachnospirales	Lachnospiraceae	Dorea	Dorea sp000433215
SPMP99_bin.122	Bacteria	Firmicutes_A	Clostridia	Lachnospirales	Lachnospiraceae	KLE1615	KLE1615 sp900066985
SPMP56_bin.37	Bacteria	Firmicutes_A	Clostridia	Lachnospirales	Lachnospiraceae	Enterocloster	Enterocloster bolteae
SPMP56_bin.34	Bacteria	Firmicutes_A	Clostridia	Lachnospirales	Lachnospiraceae	Lachnospira	Lachnospira sp000437735
SPMP73_bin.16	Bacteria	Firmicutes_A	Clostridia	Lachnospirales	Lachnospiraceae	KLE1615	KLE1615 sp900066985
SPMP73_bin.17	Bacteria	Firmicutes_A	Clostridia	Lachnospirales	Lachnospiraceae	Anaerostipes	Anaerostipes hadrus
SPMP56_bin.31	Bacteria	Firmicutes_A	Clostridia	Lachnospirales	Lachnospiraceae	Blautia_A	Blautia_A sp900066165
SPMP05_bin.105	Bacteria	Firmicutes_A	Clostridia	Lachnospirales	Lachnospiraceae	Acetatifactor	Acetatifactor sp900066365
SPMP05_bin.109	Bacteria	Firmicutes_A	Clostridia	Lachnospirales	Lachnospiraceae	Blautia_A	Blautia_A massiliensis
SPMP55_bin.59	Bacteria	Firmicutes_A	Clostridia	Lachnospirales	Lachnospiraceae	Agathobacter	Agathobacter rectalis
SPMP56_bin.26	Bacteria	Firmicutes_A	Clostridia	Lachnospirales	Lachnospiraceae	Bariatricus	Bariatricus massiliensis
SPMP05_bin.116	Bacteria	Firmicutes_A	Clostridia	Lachnospirales	Lachnospiraceae	UMGS1375	UMGS1375 sp900066615
SPMP05_bin.119	Bacteria	Firmicutes_A	Clostridia	Lachnospirales	Lachnospiraceae	Coprococcus	Coprococcus eutactus_A
SPMP73_bin.31	Bacteria	Firmicutes_A	Clostridia	Lachnospirales	Lachnospiraceae	TF01-11	TF01-11 sp000436755
SPMP56_bin.14	Bacteria	Firmicutes_A	Clostridia	Lachnospirales	Lachnospiraceae	Sellimonas	Sellimonas intestinalis
SPMP56_bin.13	Bacteria	Firmicutes_A	Clostridia	Lachnospirales	Lachnospiraceae	Faecalimonas	Faecalimonas nexilis
SPMP56_bin.12	Bacteria	Firmicutes_A	Clostridia	Lachnospirales	Lachnospiraceae	Anaerostipes	Anaerostipes hadrus
SPMP56_bin.11	Bacteria	Firmicutes_A	Clostridia	Lachnospirales	Lachnospiraceae	Blautia_A	Blautia_A sp003480185
SPMP73_bin.36	Bacteria	Firmicutes_A	Clostridia	Lachnospirales	Lachnospiraceae	Dorea	Dorea sp900066555
SPMP55_bin.66	Bacteria	Firmicutes_A	Clostridia	Lachnospirales	Lachnospiraceae	Clostridium_Q	Clostridium_Q saccharolyticum_A
SPMP55_bin.65	Bacteria	Firmicutes_A	Clostridia	Lachnospirales	Lachnospiraceae	Fusicatenibacter	Fusicatenibacter saccharivorans
SPMP05_bin.115	Bacteria	Firmicutes_A	Clostridia	Lachnospirales	Lachnospiraceae	Roseburia	Roseburia hominis
SPMP73_bin.77	Bacteria	Firmicutes_A	Clostridia	Lachnospirales	Lachnospiraceae	UMGS1375	UMGS1375 sp900066615
SPMP73_bin.86	Bacteria	Firmicutes_A	Clostridia	Lachnospirales	Lachnospiraceae	Lachnospira	Lachnospira rogosae
SPMP61_bin.13	Bacteria	Firmicutes_A	Clostridia	Lachnospirales	Lachnospiraceae	Eisenbergiella	Eisenbergiella sp900066775
SPMP53_bin.56	Bacteria	Firmicutes_A	Clostridia	Lachnospirales	Lachnospiraceae	Lachnospira	Lachnospira eligens_B
SPMP05_bin.49	Bacteria	Firmicutes_A	Clostridia	Lachnospirales	Lachnospiraceae	Anaerostipes	Anaerostipes hadrus
SPMP53_bin.46	Bacteria	Firmicutes_A	Clostridia	Lachnospirales	Lachnospiraceae	CAG-81	CAG-81 sp900066535
SPMP53_bin.42	Bacteria	Firmicutes_A	Clostridia	Lachnospirales	Lachnospiraceae	Dorea	Dorea longicatena_B
SPMP98_bin.68	Bacteria	Firmicutes_A	Clostridia	Lachnospirales	Lachnospiraceae	Clostridium_Q	Clostridium_Q saccharolyticum_A
SPMP53_bin.32	Bacteria	Firmicutes_A	Clostridia	Lachnospirales	Lachnospiraceae	Eubacterium_G	Eubacterium_G ventriosum
SPMP03_bin.77	Bacteria	Firmicutes_A	Clostridia	Lachnospirales	Lachnospiraceae	Acetatifactor	Acetatifactor sp900066365
SPMP61_bin.31	Bacteria	Firmicutes_A	Clostridia	Lachnospirales	Lachnospiraceae	Ruminococcus_A	Ruminococcus_A sp003011855
SPMP74_bin.115	Bacteria	Firmicutes_A	Clostridia	Lachnospirales	Lachnospiraceae	Eubacterium_G	Eubacterium_G sp000432355
SPMP98_bin.61	Bacteria	Firmicutes_A	Clostridia	Lachnospirales	Lachnospiraceae	Mediterraneibacter	Mediterraneibacter faecis
SPMP53_bin.66	Bacteria	Firmicutes_A	Clostridia	Lachnospirales	Lachnospiraceae	Anaerobutyricum	Anaerobutyricum hallii
SPMP53_bin.15	Bacteria	Firmicutes_A	Clostridia	Lachnospirales	Lachnospiraceae	Anaerostipes	Anaerostipes hadrus
SPMP05_bin.57	Bacteria	Firmicutes_A	Clostridia	Lachnospirales	Lachnospiraceae	Fusicatenibacter	Fusicatenibacter saccharivorans
SPMP61_bin.32	Bacteria	Firmicutes_A	Clostridia	Lachnospirales	Anaerotignaceae	Anaerotignum	Anaerotignum sp000436415
SPMP52_bin.94	Bacteria	Firmicutes_A	Clostridia	Lachnospirales	Lachnospiraceae	Ruminococcus_A	Ruminococcus_A sp000437095
SPMP71_bin.36	Bacteria	Firmicutes_A	Clostridia	Lachnospirales	Lachnospiraceae	Agathobacter	Agathobacter rectalis
SPMP52_bin.87	Bacteria	Firmicutes_A	Clostridia	Lachnospirales	Lachnospiraceae	Coprococcus	Coprococcus sp900066115
SPMP74_bin.24	Bacteria	Firmicutes_A	Clostridia	Lachnospirales	Lachnospiraceae	Blautia_A	Blautia_A sp900066165
SPMP52_bin.79	Bacteria	Firmicutes_A	Clostridia	Lachnospirales	Lachnospiraceae	TF01-11	TF01-11 sp003529475
SPMP52_bin.77	Bacteria	Firmicutes_A	Clostridia	Lachnospirales	Lachnospiraceae	CAG-882	CAG-882 sp000435595
SPMP52_bin.74	Bacteria	Firmicutes_A	Clostridia	Lachnospirales	Lachnospiraceae	Eisenbergiella	Eisenbergiella sp900066775
SPMP52_bin.70	Bacteria	Firmicutes_A	Clostridia	Lachnospirales	Lachnospiraceae	Eubacterium_F	Eubacterium_F sp003491505
SPMP53_bin.12	Bacteria	Firmicutes_A	Clostridia	Lachnospirales	Lachnospiraceae	Clostridium_Q	Clostridium_Q sp003024715
SPMP53_bin.68	Bacteria	Firmicutes_A	Clostridia	Lachnospirales	Lachnospiraceae	Enterocloster	Enterocloster sp000431375
SPMP03_bin.81	Bacteria	Firmicutes_A	Clostridia	Lachnospirales	Lachnospiraceae	Ruminococcus_A	Ruminococcus_A sp000437095
SPMP61_bin.2	Bacteria	Firmicutes_A	Clostridia	Lachnospirales	Lachnospiraceae	KLE1615	KLE1615 sp900066985
SPMP54_bin.67	Bacteria	Firmicutes_A	Clostridia	Lachnospirales	Lachnospiraceae	UMGS1375	UMGS1375 sp900066615
SPMP54_bin.62	Bacteria	Firmicutes_A	Clostridia	Lachnospirales	Lachnospiraceae	Eubacterium_G	Eubacterium_G ventriosum
SPMP99_bin.111	Bacteria	Firmicutes_A	Clostridia	Lachnospirales	Lachnospiraceae	Anaerostipes	Anaerostipes hadrus
SPMP03_bin.83	Bacteria	Firmicutes_A	Clostridia	Lachnospirales	Lachnospiraceae	Dorea	Dorea longicatena
SPMP54_bin.47	Bacteria	Firmicutes_A	Clostridia	Lachnospirales	Lachnospiraceae	Clostridium_Q	Clostridium_Q sp003024715
SPMP54_bin.39	Bacteria	Firmicutes_A	Clostridia	Lachnospirales	Lachnospiraceae	Anaerobutyricum	Anaerobutyricum hallii
SPMP54_bin.37	Bacteria	Firmicutes_A	Clostridia	Lachnospirales	Lachnospiraceae	Blautia_A	Blautia_A massiliensis
SPMP54_bin.36	Bacteria	Firmicutes_A	Clostridia	Lachnospirales	Lachnospiraceae	Blautia_A	Blautia_A wexlerae
SPMP74_bin.105	Bacteria	Firmicutes_A	Clostridia	Lachnospirales	Lachnospiraceae	TF01-11	TF01-11 sp003524945
SPMP54_bin.31	Bacteria	Firmicutes_A	Clostridia	Lachnospirales	Lachnospiraceae	KLE1615	KLE1615 sp900066985
SPMP61_bin.18	Bacteria	Firmicutes_A	Clostridia	Lachnospirales	Lachnospiraceae	Coprococcus_A	Coprococcus_A catus
SPMP05_bin.23	Bacteria	Firmicutes_A	Clostridia	Lachnospirales	Lachnospiraceae	Ruminococcus_A	Ruminococcus_A sp003011855
SPMP54_bin.19	Bacteria	Firmicutes_A	Clostridia	Lachnospirales	Lachnospiraceae	Blautia_A	Blautia_A sp900066165
SPMP54_bin.14	Bacteria	Firmicutes_A	Clostridia	Lachnospirales	Lachnospiraceae	Fusicatenibacter	Fusicatenibacter saccharivorans
SPMP54_bin.13	Bacteria	Firmicutes_A	Clostridia	Lachnospirales	Lachnospiraceae	Lachnospira	Lachnospira rogosae
SPMP99_bin.104	Bacteria	Firmicutes_A	Clostridia	Lachnospirales	Lachnospiraceae	Anaerobutyricum	Anaerobutyricum hallii
SPMP53_bin.93	Bacteria	Firmicutes_A	Clostridia	Lachnospirales	Lachnospiraceae	Fusicatenibacter	Fusicatenibacter saccharivorans
SPMP53_bin.92	Bacteria	Firmicutes_A	Clostridia	Lachnospirales	Lachnospiraceae	UMGS1375	UMGS1375 sp900066615
SPMP53_bin.90	Bacteria	Firmicutes_A	Clostridia	Lachnospirales	Lachnospiraceae	Agathobacter	Agathobacter rectalis
SPMP53_bin.89	Bacteria	Firmicutes_A	Clostridia	Lachnospirales	Lachnospiraceae	Ruminococcus_A	Ruminococcus_A sp003011855
SPMP74_bin.108	Bacteria	Firmicutes_A	Clostridia	Lachnospirales	Lachnospiraceae	Agathobacter	Agathobacter faecis
SPMP61_bin.19	Bacteria	Firmicutes_A	Clostridia	Lachnospirales	Lachnospiraceae	Blautia_A	Blautia_A sp900066165
SPMP53_bin.78	Bacteria	Firmicutes_A	Clostridia	Lachnospirales	Lachnospiraceae	Roseburia	Roseburia sp900552665
SPMP73_bin.14	Bacteria	Firmicutes_A	Clostridia	Lachnospirales	Lachnospiraceae	Dorea	Dorea longicatena
SPMP52_bin.66	Bacteria	Firmicutes_A	Clostridia	Lachnospirales	Lachnospiraceae	Agathobacter	Agathobacter rectalis
SPMP60_bin.94	Bacteria	Firmicutes_A	Clostridia	Lachnospirales	Lachnospiraceae	Roseburia	Roseburia intestinalis
SPMP56_bin.49	Bacteria	Firmicutes_A	Clostridia	Lachnospirales	Lachnospiraceae	CAG-81	CAG-81 sp900066535
SPMP59_bin.30	Bacteria	Firmicutes_A	Clostridia	Lachnospirales	Lachnospiraceae	Ruminococcus_B	Ruminococcus_B gnavus
SPMP59_bin.29	Bacteria	Firmicutes_A	Clostridia	Lachnospirales	Lachnospiraceae	Sellimonas	Sellimonas intestinalis
SPMP59_bin.28	Bacteria	Firmicutes_A	Clostridia	Lachnospirales	Lachnospiraceae	Lachnospira	Lachnospira eligens_B
SPMP99_bin.33	Bacteria	Firmicutes_A	Clostridia	Lachnospirales	Lachnospiraceae	Blautia_A	Blautia_A wexlerae
SPMP04_bin.118	Bacteria	Firmicutes_A	Clostridia	Lachnospirales	Lachnospiraceae	Agathobacter	Agathobacter faecis
SPMP59_bin.1	Bacteria	Firmicutes_A	Clostridia	Lachnospirales	Lachnospiraceae	Eubacterium_G	Eubacterium_G ventriosum
SPMP04_bin.14	Bacteria	Firmicutes_A	Clostridia	Lachnospirales	Lachnospiraceae	Blautia_A	Blautia_A massiliensis
SPMP58_bin.50	Bacteria	Firmicutes_A	Clostridia	Lachnospirales	Lachnospiraceae	Faecalimonas	Faecalimonas nexilis
SPMP58_bin.42	Bacteria	Firmicutes_A	Clostridia	Lachnospirales	Lachnospiraceae	Anaerostipes	Anaerostipes hadrus
SPMP58_bin.40	Bacteria	Firmicutes_A	Clostridia	Lachnospirales	Lachnospiraceae	Enterocloster	Enterocloster bolteae
SPMP59_bin.31	Bacteria	Firmicutes_A	Clostridia	Lachnospirales	CAG-274	CAG-274	CAG-274 sp900545305
SPMP72_bin.12	Bacteria	Firmicutes_A	Clostridia	Lachnospirales	Lachnospiraceae	KLE1615	KLE1615 sp900066985
SPMP58_bin.33	Bacteria	Firmicutes_A	Clostridia	Lachnospirales	Lachnospiraceae	Blautia	Blautia coccoides
SPMP58_bin.24	Bacteria	Firmicutes_A	Clostridia	Lachnospirales	Lachnospiraceae	Dorea	Dorea formicigenerans
SPMP72_bin.19	Bacteria	Firmicutes_A	Clostridia	Lachnospirales	Lachnospiraceae	Mediterraneibacter	Mediterraneibacter torques
SPMP58_bin.21	Bacteria	Firmicutes_A	Clostridia	Lachnospirales	Lachnospiraceae	Blautia	Blautia sp900541955
SPMP58_bin.20	Bacteria	Firmicutes_A	Clostridia	Lachnospirales	Lachnospiraceae	Blautia_A	Blautia_A sp000433815
SPMP60_bin.75	Bacteria	Firmicutes_A	Clostridia	Lachnospirales	Lachnospiraceae	Anaerobutyricum	Anaerobutyricum hallii_A
SPMP72_bin.21	Bacteria	Firmicutes_A	Clostridia	Lachnospirales	Lachnospiraceae	Mediterraneibacter	Mediterraneibacter lactaris
SPMP57_bin.98	Bacteria	Firmicutes_A	Clostridia	Lachnospirales	Lachnospiraceae	Anaerobutyricum	Anaerobutyricum hallii
SPMP03_bin.91	Bacteria	Firmicutes_A	Clostridia	Lachnospirales	Lachnospiraceae	Ruminococcus_A	Ruminococcus_A sp003011855
SPMP57_bin.93	Bacteria	Firmicutes_A	Clostridia	Lachnospirales	Lachnospiraceae	Lachnospira	Lachnospira rogosae
SPMP72_bin.14	Bacteria	Firmicutes_A	Clostridia	Lachnospirales	Lachnospiraceae	Anaerobutyricum	Anaerobutyricum hallii
SPMP72_bin.3	Bacteria	Firmicutes_A	Clostridia	Lachnospirales	Lachnospiraceae	Lachnospira	Lachnospira rogosae
SPMP71_bin.93	Bacteria	Firmicutes_A	Clostridia	Lachnospirales	Lachnospiraceae	Anaerostipes	Anaerostipes hadrus
SPMP99_bin.43	Bacteria	Firmicutes_A	Clostridia	Lachnospirales	Lachnospiraceae	Eubacterium_I	Eubacterium_I ramulus_A
SPMP60_bin.54	Bacteria	Firmicutes_A	Clostridia	Lachnospirales	Anaerotignaceae	Anaerotignum	Anaerotignum sp000436415
SPMP60_bin.50	Bacteria	Firmicutes_A	Clostridia	Lachnospirales	Lachnospiraceae	Blautia_A	Blautia_A sp900066165
SPMP60_bin.48	Bacteria	Firmicutes_A	Clostridia	Lachnospirales	Lachnospiraceae	Anaerostipes	Anaerostipes hadrus
SPMP60_bin.46	Bacteria	Firmicutes_A	Clostridia	Lachnospirales	Lachnospiraceae	Dorea	Dorea longicatena_B
SPMP71_bin.62	Bacteria	Firmicutes_A	Clostridia	Lachnospirales	Lachnospiraceae	CAG-127	CAG-127 sp900319515
SPMP60_bin.43	Bacteria	Firmicutes_A	Clostridia	Lachnospirales	Lachnospiraceae	Acetatifactor	Acetatifactor sp900066565
SPMP60_bin.40	Bacteria	Firmicutes_A	Clostridia	Lachnospirales	Lachnospiraceae	Eubacterium_I	Eubacterium_I ramulus
SPMP99_bin.42	Bacteria	Firmicutes_A	Clostridia	Lachnospirales	Lachnospiraceae	Eubacterium_G	Eubacterium_G sp000435815
SPMP60_bin.28	Bacteria	Firmicutes_A	Clostridia	Lachnospirales	Lachnospiraceae	Anaerostipes	Anaerostipes sp900066705
SPMP60_bin.70	Bacteria	Firmicutes_A	Clostridia	Lachnospirales	Lachnospiraceae	KLE1615	KLE1615 sp900066985
SPMP99_bin.37	Bacteria	Firmicutes_A	Clostridia	Lachnospirales	Lachnospiraceae	Lachnospira	Lachnospira eligens_B
SPMP60_bin.19	Bacteria	Firmicutes_A	Clostridia	Lachnospirales	Lachnospiraceae	Anaerostipes	Anaerostipes sp900066705
SPMP60_bin.71	Bacteria	Firmicutes_A	Clostridia	Lachnospirales	Lachnospiraceae	Agathobacter	Agathobacter faecis
SPMP71_bin.46	Bacteria	Firmicutes_A	Clostridia	Lachnospirales	Lachnospiraceae	GCA-900066135	GCA-900066135 sp900543575
SPMP71_bin.76	Bacteria	Firmicutes_A	Clostridia	Lachnospirales	Lachnospiraceae	Enterocloster	Enterocloster sp000431375
SPMP59_bin.51	Bacteria	Firmicutes_A	Clostridia	Lachnospirales	Lachnospiraceae	Fusicatenibacter	Fusicatenibacter saccharivorans
SPMP59_bin.50	Bacteria	Firmicutes_A	Clostridia	Lachnospirales	Lachnospiraceae	Blautia_A	Blautia_A massiliensis
SPMP59_bin.5	Bacteria	Firmicutes_A	Clostridia	Lachnospirales	Lachnospiraceae	Anaerobutyricum	Anaerobutyricum hallii_A
SPMP59_bin.48	Bacteria	Firmicutes_A	Clostridia	Lachnospirales	Lachnospiraceae	Faecalimonas	Faecalimonas umbilicata
SPMP59_bin.46	Bacteria	Firmicutes_A	Clostridia	Lachnospirales	Lachnospiraceae	Agathobacter	Agathobacter faecis
SPMP99_bin.38	Bacteria	Firmicutes_A	Clostridia	Lachnospirales	Lachnospiraceae	Blautia_A	Blautia_A sp000436615
SPMP03_bin.94	Bacteria	Firmicutes_A	Clostridia	Lachnospirales	Lachnospiraceae	Dorea	Dorea sp900066555
SPMP60_bin.18	Bacteria	Firmicutes_A	Clostridia	Lachnospirales	Lachnospiraceae	Roseburia	Roseburia hominis
SPMP60_bin.8	Bacteria	Firmicutes_A	Clostridia	Lachnospirales	Lachnospiraceae	Bariatricus	Bariatricus comes
SPMP57_bin.85	Bacteria	Firmicutes_A	Clostridia	Lachnospirales	Lachnospiraceae	CAG-127	CAG-127 sp900319515
SPMP72_bin.32	Bacteria	Firmicutes_A	Clostridia	Lachnospirales	Lachnospiraceae	Blautia	Blautia sp000432195
SPMP57_bin.108	Bacteria	Firmicutes_A	Clostridia	Lachnospirales	Lachnospiraceae	CAG-81	CAG-81 sp900066535
SPMP99_bin.2	Bacteria	Firmicutes_A	Clostridia	Lachnospirales	Lachnospiraceae	Coprococcus	Coprococcus sp900066115
SPMP04_bin.70	Bacteria	Firmicutes_A	Clostridia	Lachnospirales	Lachnospiraceae	Fusicatenibacter	Fusicatenibacter saccharivorans
SPMP99_bin.18	Bacteria	Firmicutes_A	Clostridia	Lachnospirales	Lachnospiraceae	TF01-11	TF01-11 sp003529475
SPMP57_bin.1	Bacteria	Firmicutes_A	Clostridia	Lachnospirales	Lachnospiraceae	Dorea	Dorea longicatena
SPMP56_bin.99	Bacteria	Firmicutes_A	Clostridia	Lachnospirales	Lachnospiraceae	UC5-1-2E3	UC5-1-2E3 sp001304875
SPMP56_bin.97	Bacteria	Firmicutes_A	Clostridia	Lachnospirales	Lachnospiraceae	Blautia_A	Blautia_A sp000433815
SPMP72_bin.86	Bacteria	Firmicutes_A	Clostridia	Lachnospirales	Lachnospiraceae	Faecalimonas	Faecalimonas nexilis
SPMP99_bin.16	Bacteria	Firmicutes_A	Clostridia	Lachnospirales	Lachnospiraceae	Acetatifactor	Acetatifactor sp900066565
SPMP99_bin.14	Bacteria	Firmicutes_A	Clostridia	Lachnospirales	Lachnospiraceae	Blautia_A	Blautia_A sp900066165
SPMP71_bin.39	Bacteria	Firmicutes_A	Clostridia	Lachnospirales	Lachnospiraceae	Blautia_A	Blautia_A sp900066165
SPMP56_bin.83	Bacteria	Firmicutes_A	Clostridia	Lachnospirales	Anaerotignaceae	Anaerotignum	Anaerotignum lactatifermentans
SPMP56_bin.80	Bacteria	Firmicutes_A	Clostridia	Lachnospirales	Lachnospiraceae	Eisenbergiella	Eisenbergiella massiliensis
SPMP04_bin.87	Bacteria	Firmicutes_A	Clostridia	Lachnospirales	Lachnospiraceae	Dorea	Dorea longicatena
SPMP72_bin.89	Bacteria	Firmicutes_A	Clostridia	Lachnospirales	Lachnospiraceae	Dorea
SPMP04_bin.89	Bacteria	Firmicutes_A	Clostridia	Lachnospirales	Lachnospiraceae	Anaerobutyricum	Anaerobutyricum hallii_A
SPMP56_bin.67	Bacteria	Firmicutes_A	Clostridia	Lachnospirales	Lachnospiraceae	Blautia_A	Blautia_A massiliensis
SPMP56_bin.63	Bacteria	Firmicutes_A	Clostridia	Lachnospirales	Lachnospiraceae	AM51-8	AM51-8 sp003478275
SPMP56_bin.56	Bacteria	Firmicutes_A	Clostridia	Lachnospirales	Lachnospiraceae	Blautia
SPMP03_bin.84	Bacteria	Firmicutes_A	Clostridia	Lachnospirales	Lachnospiraceae	Coprococcus_A	Coprococcus_A catus
SPMP99_bin.13	Bacteria	Firmicutes_A	Clostridia	Lachnospirales	Lachnospiraceae	Mediterraneibacter	Mediterraneibacter torques
SPMP56_bin.5	Bacteria	Firmicutes_A	Clostridia	Lachnospirales	Lachnospiraceae	Fusicatenibacter	Fusicatenibacter saccharivorans
SPMP56_bin.81	Bacteria	Firmicutes_A	Clostridia	Lachnospirales	Lachnospiraceae	Dorea	Dorea sp000509125
SPMP04_bin.50	Bacteria	Firmicutes_A	Clostridia	Lachnospirales	Lachnospiraceae	KLE1615	KLE1615 sp900066985
SPMP57_bin.117	Bacteria	Firmicutes_A	Clostridia	Lachnospirales	Lachnospiraceae	Mediterraneibacter	Mediterraneibacter faecis
SPMP72_bin.7	Bacteria	Firmicutes_A	Clostridia	Lachnospirales	Lachnospiraceae	Faecalimonas	Faecalimonas umbilicata
SPMP60_bin.85	Bacteria	Firmicutes_A	Clostridia	Lachnospirales	Lachnospiraceae	Blautia_A	Blautia_A wexlerae
SPMP04_bin.33	Bacteria	Firmicutes_A	Clostridia	Lachnospirales	Lachnospiraceae	Agathobacter	Agathobacter rectalis
SPMP57_bin.75	Bacteria	Firmicutes_A	Clostridia	Lachnospirales	Lachnospiraceae	Agathobacter	Agathobacter faecis
SPMP72_bin.38	Bacteria	Firmicutes_A	Clostridia	Lachnospirales	Lachnospiraceae	Enterocloster	Enterocloster sp900541315
SPMP57_bin.73	Bacteria	Firmicutes_A	Clostridia	Lachnospirales	Lachnospiraceae	UMGS1375	UMGS1375 sp900066615
SPMP57_bin.72	Bacteria	Firmicutes_A	Clostridia	Lachnospirales	Lachnospiraceae	Anaerostipes	Anaerostipes hadrus
SPMP72_bin.41	Bacteria	Firmicutes_A	Clostridia	Lachnospirales	Lachnospiraceae	Anaerostipes	Anaerostipes hadrus
SPMP57_bin.69	Bacteria	Firmicutes_A	Clostridia	Lachnospirales	Lachnospiraceae	Clostridium_Q	Clostridium_Q sp003024715
SPMP72_bin.42	Bacteria	Firmicutes_A	Clostridia	Lachnospirales	Lachnospiraceae	Ruminococcus_B	Ruminococcus_B gnavus
SPMP57_bin.63	Bacteria	Firmicutes_A	Clostridia	Lachnospirales	Lachnospiraceae	Roseburia	Roseburia intestinalis
SPMP57_bin.57	Bacteria	Firmicutes_A	Clostridia	Lachnospirales	Lachnospiraceae	Blautia_A	Blautia_A sp900066165
SPMP57_bin.56	Bacteria	Firmicutes_A	Clostridia	Lachnospirales	Lachnospiraceae	Fusicatenibacter	Fusicatenibacter saccharivorans
SPMP72_bin.46	Bacteria	Firmicutes_A	Clostridia	Lachnospirales	Lachnospiraceae	Agathobacter	Agathobacter rectalis
SPMP72_bin.54	Bacteria	Firmicutes_A	Clostridia	Lachnospirales	Lachnospiraceae	Blautia_A	Blautia_A sp900066165
SPMP57_bin.50	Bacteria	Firmicutes_A	Clostridia	Lachnospirales	Lachnospiraceae	Agathobacter	Agathobacter rectalis
SPMP72_bin.57	Bacteria	Firmicutes_A	Clostridia	Lachnospirales	Lachnospiraceae	CAG-81	CAG-81 sp900066535
SPMP72_bin.58	Bacteria	Firmicutes_A	Clostridia	Lachnospirales	Lachnospiraceae	Dorea
SPMP57_bin.33	Bacteria	Firmicutes_A	Clostridia	Lachnospirales	Lachnospiraceae	Mediterraneibacter	Mediterraneibacter torques
SPMP57_bin.25	Bacteria	Firmicutes_A	Clostridia	Lachnospirales	Lachnospiraceae	Dorea	Dorea sp900066555
SPMP99_bin.31	Bacteria	Firmicutes_A	Clostridia	Lachnospirales	Lachnospiraceae	CAG-127	CAG-127 sp900319515
SPMP72_bin.59	Bacteria	Firmicutes_A	Clostridia	Lachnospirales	Lachnospiraceae	Lachnospira	Lachnospira eligens_B
SPMP03_bin.86	Bacteria	Firmicutes_A	Clostridia	Lachnospirales	Lachnospiraceae	Dorea	Dorea sp000433215
SPMP72_bin.67	Bacteria	Firmicutes_A	Clostridia	Lachnospirales	Lachnospiraceae	Blautia_A	Blautia_A sp000436615
SPMP56_bin.47	Bacteria	Firmicutes_A	Clostridia	Lachnospirales	Lachnospiraceae	Ruminococcus_B	Ruminococcus_B gnavus
SPMP98_bin.56	Bacteria	Firmicutes_A	Clostridia	Lachnospirales	Lachnospiraceae	Blautia_A	Blautia_A obeum
SPMP98_bin.47	Bacteria	Firmicutes_A	Clostridia	Lachnospirales	Lachnospiraceae	Agathobacter	Agathobacter faecis
SPMP61_bin.36	Bacteria	Firmicutes_A	Clostridia	Lachnospirales	Lachnospiraceae	Dorea	Dorea formicigenerans
SPMP07_bin.35	Bacteria	Firmicutes_A	Clostridia	Lachnospirales	Lachnospiraceae	Dorea
SPMP48_bin.67	Bacteria	Firmicutes_A	Clostridia	Lachnospirales	Lachnospiraceae	Dorea	Dorea sp900066555
SPMP07_bin.37	Bacteria	Firmicutes_A	Clostridia	Lachnospirales	Lachnospiraceae	Ruminococcus_A	Ruminococcus_A sp003011855
SPMP48_bin.64	Bacteria	Firmicutes_A	Clostridia	Lachnospirales	Lachnospiraceae	Blautia_A	Blautia_A sp900066335
SPMP48_bin.62	Bacteria	Firmicutes_A	Clostridia	Lachnospirales	Lachnospiraceae	Blautia_A	Blautia_A sp900066165
SPMP48_bin.61	Bacteria	Firmicutes_A	Clostridia	Lachnospirales	Lachnospiraceae	Lachnospira	Lachnospira rogosae
SPMP07_bin.46	Bacteria	Firmicutes_A	Clostridia	Lachnospirales	Lachnospiraceae	Dorea	Dorea longicatena_B
SPMP07_bin.48	Bacteria	Firmicutes_A	Clostridia	Lachnospirales	Lachnospiraceae	Fusicatenibacter	Fusicatenibacter saccharivorans
SPMP76_bin.100	Bacteria	Firmicutes_A	Clostridia	Lachnospirales	Lachnospiraceae	Blautia_A	Blautia_A sp900066165
SPMP07_bin.49	Bacteria	Firmicutes_A	Clostridia	Lachnospirales	Lachnospiraceae	Mediterraneibacter	Mediterraneibacter faecis
SPMP97_bin.49	Bacteria	Firmicutes_A	Clostridia	Lachnospirales	Lachnospiraceae	Mediterraneibacter	Mediterraneibacter torques
SPMP07_bin.50	Bacteria	Firmicutes_A	Clostridia	Lachnospirales	Lachnospiraceae	Anaerostipes	Anaerostipes hadrus
SPMP48_bin.34	Bacteria	Firmicutes_A	Clostridia	Lachnospirales	Lachnospiraceae	UBA7160
SPMP97_bin.43	Bacteria	Firmicutes_A	Clostridia	Lachnospirales	Lachnospiraceae	UBA7160
SPMP97_bin.42	Bacteria	Firmicutes_A	Clostridia	Lachnospirales	Lachnospiraceae	Dorea	Dorea longicatena
SPMP48_bin.22	Bacteria	Firmicutes_A	Clostridia	Lachnospirales	Lachnospiraceae	Ruminococcus_A	Ruminococcus_A sp003011855
SPMP08_bin.12	Bacteria	Firmicutes_A	Clostridia	Lachnospirales	Lachnospiraceae	Dorea	Dorea longicatena
SPMP48_bin.158	Bacteria	Firmicutes_A	Clostridia	Lachnospirales	Anaerotignaceae	Anaerotignum	Anaerotignum sp000436415
SPMP48_bin.156	Bacteria	Firmicutes_A	Clostridia	Lachnospirales	Lachnospiraceae	KLE1615	KLE1615 sp900066985
SPMP08_bin.17	Bacteria	Firmicutes_A	Clostridia	Lachnospirales	Lachnospiraceae	Sellimonas	Sellimonas intestinalis
SPMP97_bin.35	Bacteria	Firmicutes_A	Clostridia	Lachnospirales	Lachnospiraceae	Eubacterium_G	Eubacterium_G sp000432355
SPMP97_bin.34	Bacteria	Firmicutes_A	Clostridia	Lachnospirales	Lachnospiraceae	Eubacterium_I	Eubacterium_I ramulus
SPMP71_bin.20	Bacteria	Firmicutes_A	Clostridia	Lachnospirales	Lachnospiraceae	Bariatricus	Bariatricus comes
SPMP08_bin.22	Bacteria	Firmicutes_A	Clostridia	Lachnospirales	Lachnospiraceae	Roseburia	Roseburia intestinalis
SPMP07_bin.30	Bacteria	Firmicutes_A	Clostridia	Lachnospirales	Lachnospiraceae	Blautia_A	Blautia_A massiliensis
SPMP48_bin.74	Bacteria	Firmicutes_A	Clostridia	Lachnospirales	Lachnospiraceae	UBA11774	UBA11774 sp003507655
SPMP49_bin.22	Bacteria	Firmicutes_A	Clostridia	Lachnospirales	Lachnospiraceae	Anaerobutyricum	Anaerobutyricum hallii_A
SPMP49_bin.2	Bacteria	Firmicutes_A	Clostridia	Lachnospirales	Lachnospiraceae	Agathobacter	Agathobacter faecis
SPMP49_bin.18	Bacteria	Firmicutes_A	Clostridia	Lachnospirales	Lachnospiraceae	CAG-127	CAG-127 sp900319515
SPMP49_bin.17	Bacteria	Firmicutes_A	Clostridia	Lachnospirales	Lachnospiraceae	Blautia_A	Blautia_A massiliensis
SPMP75_bin.49	Bacteria	Firmicutes_A	Clostridia	Lachnospirales	Lachnospiraceae	Ruminococcus_A	Ruminococcus_A sp000432335
SPMP49_bin.12	Bacteria	Firmicutes_A	Clostridia	Lachnospirales	Lachnospiraceae	Agathobacter	Agathobacter rectalis
SPMP49_bin.111	Bacteria	Firmicutes_A	Clostridia	Lachnospirales	Lachnospiraceae	Acetatifactor	Acetatifactor sp900066365
SPMP07_bin.1	Bacteria	Firmicutes_A	Clostridia	Lachnospirales	Lachnospiraceae	Enterocloster	Enterocloster sp000431375
SPMP49_bin.109	Bacteria	Firmicutes_A	Clostridia	Lachnospirales	Lachnospiraceae	Dorea	Dorea longicatena_B
SPMP07_bin.11	Bacteria	Firmicutes_A	Clostridia	Lachnospirales	Lachnospiraceae	Blautia_A	Blautia_A wexlerae
SPMP75_bin.70	Bacteria	Firmicutes_A	Clostridia	Lachnospirales	Lachnospiraceae	Roseburia	Roseburia sp900552665
SPMP75_bin.56	Bacteria	Firmicutes_A	Clostridia	Lachnospirales	Lachnospiraceae	Anaerostipes	Anaerostipes hadrus
SPMP97_bin.52	Bacteria	Firmicutes_A	Clostridia	Lachnospirales	Lachnospiraceae	CAG-127	CAG-127 sp900319515
SPMP48_bin.99	Bacteria	Firmicutes_A	Clostridia	Lachnospirales	Lachnospiraceae	GCA-900066135	GCA-900066135 sp900543575
SPMP71_bin.23	Bacteria	Firmicutes_A	Clostridia	Lachnospirales	Lachnospiraceae	Roseburia	Roseburia intestinalis
SPMP97_bin.51	Bacteria	Firmicutes_A	Clostridia	Lachnospirales	Lachnospiraceae	Coprococcus	Coprococcus sp000154245
SPMP61_bin.7	Bacteria	Firmicutes_A	Clostridia	Lachnospirales	Lachnospiraceae	Eubacterium_G	Eubacterium_G sp000434315
SPMP07_bin.18	Bacteria	Firmicutes_A	Clostridia	Lachnospirales	Lachnospiraceae	Mediterraneibacter	Mediterraneibacter torques
SPMP75_bin.65	Bacteria	Firmicutes_A	Clostridia	Lachnospirales	Lachnospiraceae	Dorea	Dorea sp000509125
SPMP07_bin.23	Bacteria	Firmicutes_A	Clostridia	Lachnospirales	Lachnospiraceae	Anaerobutyricum	Anaerobutyricum hallii
SPMP48_bin.79	Bacteria	Firmicutes_A	Clostridia	Lachnospirales	Lachnospiraceae	Roseburia	Roseburia intestinalis
SPMP07_bin.26	Bacteria	Firmicutes_A	Clostridia	Lachnospirales	Lachnospiraceae	UMGS1375	UMGS1375 sp900066615
SPMP75_bin.59	Bacteria	Firmicutes_A	Clostridia	Lachnospirales	Lachnospiraceae	Acetatifactor	Acetatifactor sp900066565
SPMP76_bin.12	Bacteria	Firmicutes_A	Clostridia	Lachnospirales	Lachnospiraceae	CAG-45	CAG-45 sp900066395
SPMP48_bin.15	Bacteria	Firmicutes_A	Clostridia	Lachnospirales	Lachnospiraceae	Anaerobutyricum	Anaerobutyricum hallii_A
SPMP76_bin.14	Bacteria	Firmicutes_A	Clostridia	Lachnospirales	Lachnospiraceae	Mediterraneibacter	Mediterraneibacter lactaris
SPMP47_bin.24	Bacteria	Firmicutes_A	Clostridia	Lachnospirales	Lachnospiraceae	Blautia_A	Blautia_A wexlerae
SPMP97_bin.25	Bacteria	Firmicutes_A	Clostridia	Lachnospirales	Lachnospiraceae	Dorea	Dorea formicigenerans
SPMP08_bin.77	Bacteria	Firmicutes_A	Clostridia	Lachnospirales	Lachnospiraceae	Agathobacter	Agathobacter faecis
SPMP47_bin.14	Bacteria	Firmicutes_A	Clostridia	Lachnospirales	Lachnospiraceae	Enterocloster	Enterocloster sp001517625
SPMP62_bin.25	Bacteria	Firmicutes_A	Clostridia	Lachnospirales	Lachnospiraceae	Blautia_A	Blautia_A obeum
SPMP47_bin.11	Bacteria	Firmicutes_A	Clostridia	Lachnospirales	Lachnospiraceae	TF01-11	TF01-11 sp001414325
SPMP62_bin.31	Bacteria	Firmicutes_A	Clostridia	Lachnospirales	Lachnospiraceae	TF01-11	TF01-11 sp003529475
SPMP46_bin.80	Bacteria	Firmicutes_A	Clostridia	Lachnospirales	Lachnospiraceae	Ruminococcus_B	Ruminococcus_B gnavus
SPMP08_bin.82	Bacteria	Firmicutes_A	Clostridia	Lachnospirales	Lachnospiraceae	Ruminococcus_B	Ruminococcus_B gnavus
SPMP46_bin.77	Bacteria	Firmicutes_A	Clostridia	Lachnospirales	Lachnospiraceae	Blautia	Blautia hansenii
SPMP76_bin.34	Bacteria	Firmicutes_A	Clostridia	Lachnospirales	Lachnospiraceae	Dorea	Dorea longicatena
SPMP46_bin.75	Bacteria	Firmicutes_A	Clostridia	Lachnospirales	Lachnospiraceae	Roseburia	Roseburia intestinalis
SPMP46_bin.66	Bacteria	Firmicutes_A	Clostridia	Lachnospirales	Lachnospiraceae	Coprococcus_A	Coprococcus_A catus
SPMP76_bin.51	Bacteria	Firmicutes_A	Clostridia	Lachnospirales	Lachnospiraceae	Acetatifactor	Acetatifactor sp900066365
SPMP62_bin.34	Bacteria	Firmicutes_A	Clostridia	Lachnospirales	Lachnospiraceae	Mediterraneibacter	Mediterraneibacter faecis
SPMP46_bin.61	Bacteria	Firmicutes_A	Clostridia	Lachnospirales	Lachnospiraceae	Mediterraneibacter	Mediterraneibacter torques
SPMP76_bin.52	Bacteria	Firmicutes_A	Clostridia	Lachnospirales	Lachnospiraceae	Ruminococcus_A	Ruminococcus_A sp003011855
SPMP76_bin.56	Bacteria	Firmicutes_A	Clostridia	Lachnospirales	Lachnospiraceae	CAG-127	CAG-127 sp900319515
SPMP76_bin.59	Bacteria	Firmicutes_A	Clostridia	Lachnospirales	Lachnospiraceae	AM51-8	AM51-8 sp003478275
SPMP46_bin.52	Bacteria	Firmicutes_A	Clostridia	Lachnospirales	Lachnospiraceae	Enterocloster	Enterocloster bolteae
SPMP76_bin.62	Bacteria	Firmicutes_A	Clostridia	Lachnospirales	Lachnospiraceae	Agathobacter	Agathobacter sp900550545
SPMP97_bin.22	Bacteria	Firmicutes_A	Clostridia	Lachnospirales	Lachnospiraceae	GCA-900066135	GCA-900066135 sp900543575
SPMP46_bin.7	Bacteria	Firmicutes_A	Clostridia	Lachnospirales	Lachnospiraceae	Clostridium_Q	Clostridium_Q sp000435655
SPMP47_bin.28	Bacteria	Firmicutes_A	Clostridia	Lachnospirales	Lachnospiraceae	Enterocloster	Enterocloster sp000431375
SPMP47_bin.32	Bacteria	Firmicutes_A	Clostridia	Lachnospirales	Lachnospiraceae	Agathobacter	Agathobacter faecis
SPMP76_bin.31	Bacteria	Firmicutes_A	Clostridia	Lachnospirales	Lachnospiraceae	Roseburia	Roseburia hominis
SPMP48_bin.134	Bacteria	Firmicutes_A	Clostridia	Lachnospirales	Lachnospiraceae	Fusicatenibacter	Fusicatenibacter saccharivorans
SPMP08_bin.31	Bacteria	Firmicutes_A	Clostridia	Lachnospirales	Lachnospiraceae	Agathobacter	Agathobacter rectalis
SPMP76_bin.16	Bacteria	Firmicutes_A	Clostridia	Lachnospirales	Lachnospiraceae	Clostridium_Q	Clostridium_Q sp003024715
SPMP48_bin.126	Bacteria	Firmicutes_A	Clostridia	Lachnospirales	Lachnospiraceae	Coprococcus_A	Coprococcus_A catus
SPMP76_bin.18	Bacteria	Firmicutes_A	Clostridia	Lachnospirales	Lachnospiraceae	Eubacterium_G	Eubacterium_G ventriosum
SPMP48_bin.118	Bacteria	Firmicutes_A	Clostridia	Lachnospirales	Lachnospiraceae	Clostridium_Q	Clostridium_Q sp003024715
SPMP08_bin.35	Bacteria	Firmicutes_A	Clostridia	Lachnospirales	Lachnospiraceae	Fusicatenibacter	Fusicatenibacter saccharivorans
SPMP62_bin.15	Bacteria	Firmicutes_A	Clostridia	Lachnospirales	Lachnospiraceae	Anaerostipes	Anaerostipes hadrus
SPMP48_bin.110	Bacteria	Firmicutes_A	Clostridia	Lachnospirales	Lachnospiraceae	Agathobacter	Agathobacter faecis
SPMP97_bin.33	Bacteria	Firmicutes_A	Clostridia	Lachnospirales	Lachnospiraceae	Anaerobutyricum	Anaerobutyricum hallii_A
SPMP08_bin.46	Bacteria	Firmicutes_A	Clostridia	Lachnospirales	Lachnospiraceae	Anaerobutyricum	Anaerobutyricum hallii_A
SPMP76_bin.25	Bacteria	Firmicutes_A	Clostridia	Lachnospirales	Lachnospiraceae	Coprococcus	Coprococcus sp900066115
SPMP48_bin.103	Bacteria	Firmicutes_A	Clostridia	Lachnospirales	Lachnospiraceae	Mediterraneibacter	Mediterraneibacter faecis
SPMP08_bin.47	Bacteria	Firmicutes_A	Clostridia	Lachnospirales	Lachnospiraceae	Anaerostipes	Anaerostipes hadrus
SPMP47_bin.7	Bacteria	Firmicutes_A	Clostridia	Lachnospirales	Lachnospiraceae	Eubacterium_I	Eubacterium_I ramulus_A
SPMP62_bin.17	Bacteria	Firmicutes_A	Clostridia	Lachnospirales	Lachnospiraceae	Anaerobutyricum	Anaerobutyricum hallii_A
SPMP08_bin.63	Bacteria	Firmicutes_A	Clostridia	Lachnospirales	Lachnospiraceae	Ruminococcus_A	Ruminococcus_A sp003011855
SPMP62_bin.20	Bacteria	Firmicutes_A	Clostridia	Lachnospirales	CAG-274	CAG-274	CAG-274 sp900545305
SPMP47_bin.52	Bacteria	Firmicutes_A	Clostridia	Lachnospirales	Lachnospiraceae	Dorea	Dorea longicatena
SPMP62_bin.22	Bacteria	Firmicutes_A	Clostridia	Lachnospirales	Lachnospiraceae	KLE1615
SPMP47_bin.39	Bacteria	Firmicutes_A	Clostridia	Lachnospirales	Lachnospiraceae	Blautia_A	Blautia_A obeum
SPMP76_bin.30	Bacteria	Firmicutes_A	Clostridia	Lachnospirales	Lachnospiraceae	Blautia	Blautia sp000436935
SPMP47_bin.34	Bacteria	Firmicutes_A	Clostridia	Lachnospirales	Lachnospiraceae	CAG-81	CAG-81 sp900066535
SPMP49_bin.23	Bacteria	Firmicutes_A	Clostridia	Lachnospirales	Lachnospiraceae	Coprococcus	Coprococcus sp900066115
SPMP97_bin.54	Bacteria	Firmicutes_A	Clostridia	Lachnospirales	Lachnospiraceae	Blautia_A	Blautia_A massiliensis
SPMP49_bin.31	Bacteria	Firmicutes_A	Clostridia	Lachnospirales	Lachnospiraceae	Fusicatenibacter	Fusicatenibacter saccharivorans
SPMP71_bin.3	Bacteria	Firmicutes_A	Clostridia	Lachnospirales	Lachnospiraceae	Agathobacter	Agathobacter faecis
SPMP06_bin.115	Bacteria	Firmicutes_A	Clostridia	Lachnospirales	Lachnospiraceae	Mediterraneibacter	Mediterraneibacter torques
SPMP51_bin.53	Bacteria	Firmicutes_A	Clostridia	Lachnospirales	Lachnospiraceae	CAG-95	CAG-95 sp000438155
SPMP06_bin.116	Bacteria	Firmicutes_A	Clostridia	Lachnospirales	Lachnospiraceae	Fusicatenibacter	Fusicatenibacter saccharivorans
SPMP51_bin.43	Bacteria	Firmicutes_A	Clostridia	Lachnospirales	Lachnospiraceae	Blautia_A	Blautia_A sp000433815
SPMP51_bin.42	Bacteria	Firmicutes_A	Clostridia	Lachnospirales	Lachnospiraceae	Agathobacter	Agathobacter faecis
SPMP98_bin.35	Bacteria	Firmicutes_A	Clostridia	Lachnospirales	Lachnospiraceae	Blautia
SPMP98_bin.24	Bacteria	Firmicutes_A	Clostridia	Lachnospirales	Lachnospiraceae	Eubacterium_G	Eubacterium_G ventriosum
SPMP06_bin.14	Bacteria	Firmicutes_A	Clostridia	Lachnospirales	Lachnospiraceae	Blautia_A	Blautia_A sp900120195
SPMP51_bin.27	Bacteria	Firmicutes_A	Clostridia	Lachnospirales	Lachnospiraceae	UBA9502	UBA9502 sp900538475
SPMP51_bin.25	Bacteria	Firmicutes_A	Clostridia	Lachnospirales	Lachnospiraceae	Blautia_A	Blautia_A sp900066145
SPMP51_bin.55	Bacteria	Firmicutes_A	Clostridia	Lachnospirales	Lachnospiraceae	Blautia_A	Blautia_A massiliensis
SPMP51_bin.22	Bacteria	Firmicutes_A	Clostridia	Lachnospirales	Lachnospiraceae	Lachnospira	Lachnospira eligens_B
SPMP51_bin.137	Bacteria	Firmicutes_A	Clostridia	Lachnospirales	Lachnospiraceae	Agathobacter	Agathobacter rectalis
SPMP74_bin.56	Bacteria	Firmicutes_A	Clostridia	Lachnospirales	Lachnospiraceae	Anaerostipes	Anaerostipes hadrus
SPMP51_bin.128	Bacteria	Firmicutes_A	Clostridia	Lachnospirales	Lachnospiraceae	Dorea	Dorea sp900066555
SPMP61_bin.53	Bacteria	Firmicutes_A	Clostridia	Lachnospirales	Lachnospiraceae	GCA-900066135	GCA-900066135 sp900543575
SPMP51_bin.126	Bacteria	Firmicutes_A	Clostridia	Lachnospirales	Lachnospiraceae	Dorea	Dorea sp000433535
SPMP51_bin.124	Bacteria	Firmicutes_A	Clostridia	Lachnospirales	Lachnospiraceae	UBA11774	UBA11774 sp003507655
SPMP98_bin.13	Bacteria	Firmicutes_A	Clostridia	Lachnospirales	Lachnospiraceae	Ruminococcus_B	Ruminococcus_B gnavus
SPMP51_bin.122	Bacteria	Firmicutes_A	Clostridia	Lachnospirales	Lachnospiraceae	Blautia_A
SPMP97_bin.91	Bacteria	Firmicutes_A	Clostridia	Lachnospirales	Lachnospiraceae	Anaerostipes	Anaerostipes hadrus
SPMP51_bin.109	Bacteria	Firmicutes_A	Clostridia	Lachnospirales	Lachnospiraceae	Anaerobutyricum	Anaerobutyricum hallii_A
SPMP74_bin.55	Bacteria	Firmicutes_A	Clostridia	Lachnospirales	Lachnospiraceae	Fusicatenibacter	Fusicatenibacter saccharivorans
SPMP06_bin.112	Bacteria	Firmicutes_A	Clostridia	Lachnospirales	Lachnospiraceae	Sellimonas	Sellimonas intestinalis
SPMP51_bin.58	Bacteria	Firmicutes_A	Clostridia	Lachnospirales	Lachnospiraceae	Roseburia	Roseburia hominis
[truncated: 2,498 more rows]

## Sheet: SFig 10.B
order	SLCCat	count	prop
Methanobacteriales	Isolate	3	1.19048
Methanobacteriales	Uncultivated	0	0
Methanobacteriales	Novel	0	0
Lactobacillales	Isolate	31	12.3016
Lactobacillales	Uncultivated	1	0.275482
Lactobacillales	Novel	2	2.85714
Erysipelotrichales	Isolate	8	3.1746
Erysipelotrichales	Uncultivated	9	2.47934
Erysipelotrichales	Novel	3	4.28571
RFN20	Isolate	0	0
RFN20	Uncultivated	1	0.275482
RFN20	Novel	0	0
RF39	Isolate	0	0
RF39	Uncultivated	9	2.47934
RF39	Novel	0	0
Haloplasmatales	Isolate	1	0.396825
Haloplasmatales	Uncultivated	0	0
Haloplasmatales	Novel	0	0
Fusobacteriales	Isolate	2	0.793651
Fusobacteriales	Uncultivated	0	0
Fusobacteriales	Novel	0	0
Oscillospirales	Isolate	27	10.7143
Oscillospirales	Uncultivated	117	32.2314
Oscillospirales	Novel	12	17.1429
Monoglobales_A	Isolate	0	0
Monoglobales_A	Uncultivated	1	0.275482
Monoglobales_A	Novel	0	0
Monoglobales	Isolate	0	0
Monoglobales	Uncultivated	1	0.275482
Monoglobales	Novel	0	0
TANB77	Isolate	0	0
TANB77	Uncultivated	8	2.20386
TANB77	Novel	0	0
Lachnospirales	Isolate	62	24.6032
Lachnospirales	Uncultivated	85	23.416
Lachnospirales	Novel	18	25.7143
Peptostreptococcales	Isolate	3	1.19048
Peptostreptococcales	Uncultivated	10	2.75482
Peptostreptococcales	Novel	1	1.42857
Eubacteriales	Isolate	1	0.396825
Eubacteriales	Uncultivated	0	0
Eubacteriales	Novel	0	0
Clostridiales	Isolate	2	0.793651
Clostridiales	Uncultivated	2	0.550964
Clostridiales	Novel	0	0
Christensenellales	Isolate	0	0
Christensenellales	Uncultivated	19	5.23416
Christensenellales	Novel	7	10
Veillonellales	Isolate	8	3.1746
Veillonellales	Uncultivated	10	2.75482
Veillonellales	Novel	0	0
Acidaminococcales	Isolate	5	1.98413
Acidaminococcales	Uncultivated	5	1.37741
Acidaminococcales	Novel	1	1.42857
Selenomonadales	Isolate	3	1.19048
Selenomonadales	Uncultivated	1	0.275482
Selenomonadales	Novel	0	0
Peptococcales	Isolate	0	0
Peptococcales	Uncultivated	1	0.275482
Peptococcales	Novel	0	0
Actinomycetales	Isolate	11	4.36508
Actinomycetales	Uncultivated	0	0
Actinomycetales	Novel	1	1.42857
Coriobacteriales	Isolate	14	5.55556
Coriobacteriales	Uncultivated	34	9.36639
Coriobacteriales	Novel	17	24.2857
Enterobacterales	Isolate	9	3.57143
Enterobacterales	Uncultivated	2	0.550964
Enterobacterales	Novel	0	0
Burkholderiales	Isolate	4	1.5873
Burkholderiales	Uncultivated	7	1.92837
Burkholderiales	Novel	2	2.85714
RF32	Isolate	0	0
RF32	Uncultivated	3	0.826446
RF32	Novel	0	0
Desulfovibrionales	Isolate	3	1.19048
Desulfovibrionales	Uncultivated	5	1.37741
Desulfovibrionales	Novel	2	2.85714
Bacteroidales	Isolate	49	19.4444
Bacteroidales	Uncultivated	29	7.98898
Bacteroidales	Novel	3	4.28571
Flavobacteriales	Isolate	0	0
Flavobacteriales	Uncultivated	1	0.275482
Flavobacteriales	Novel	0	0
Verrucomicrobiales	Isolate	5	1.98413
Verrucomicrobiales	Uncultivated	0	0
Verrucomicrobiales	Novel	0	0
Elusimicrobiales	Isolate	0	0
Elusimicrobiales	Uncultivated	0	0
Elusimicrobiales	Novel	1	1.42857
Brachyspirales	Isolate	0	0
Brachyspirales	Uncultivated	1	0.275482
Brachyspirales	Novel	0	0
Synergistales	Isolate	1	0.396825
Synergistales	Uncultivated	1	0.275482
Synergistales	Novel	0	0
