# Supplementary material for: Genome-centric analysis of short and long read metagenomes reveals uncharacterized microbiome diversity in Southeast Asians
Source: Nat Commun. 2022 Oct 13;13:6044. doi: 10.1038/s41467-022-33782-z (PMC9561172; doi:10.1038/s41467-022-33782-z)
Supplement: Supplementary file 12 — Source Data [file 41467_2022_33782_MOESM12_ESM.zip › Split/supplementary_data_11.xlsx]

## Sheet: SFig 11.A
abundance	#covered	#assigned	taxid	sample	genus	species	SLCID	age	sexe	ethnicity	label
7.64	1949691	1949691	2820084	SPMP16	Prevotella	Prevotella copri	566	68	F	Indian	Prevotella copri
7.27	1856540	1856540	2820142	SPMP16	Prevotella	Prevotella copri_A	95	68	F	Indian	Prevotella copri_A
4.02	1026468	1026468	2820015	SPMP16	Faecalibacterium	Faecalibacterium prausnitzii_C	54	68	F	Indian	Faecalibacterium prausnitzii_C
3.86	985317	985317	2820217	SPMP16	Faecalibacterium	Faecalibacterium prausnitzii	20	68	F	Indian	Faecalibacterium prausnitzii
3.75	957301	957301	2820436	SPMP16	Blautia_A	Blautia_A massiliensis	50	68	F	Indian	Blautia_A massiliensis
2.84	726201	726201	2819889	SPMP16	Bifidobacterium	Bifidobacterium adolescentis	280	68	F	Indian	Bifidobacterium adolescentis
2.61	665325	665325	2820510	SPMP16	Dialister	Dialister sp000434475	249	68	F	Indian	Dialister sp000434475
2.74	698986	698986	2820444	SPMP16	Fusicatenibacter	Fusicatenibacter saccharivorans	506	68	F	Indian	Fusicatenibacter saccharivorans
2.37	605658	605658	2820211	SPMP16	CAG-279	CAG-279 sp000437795	279	68	F	Indian	CAG-279 sp000437795
2.05	524623	524623	2820133	SPMP16	Prevotella	Prevotella sp900556795	564	68	F	Indian	Prevotella sp900556795
1.91	487224	487224	2820299	SPMP16	Ruminococcus_C	Ruminococcus_C sp000980705	276	68	F	Indian	Ruminococcus_C sp000980705
2.06	526184	526184	2820387	SPMP16	Agathobacter	Agathobacter faecis	309	68	F	Indian	Agathobacter faecis
1.55	395115	395115	2820277	SPMP16	Gemmiger	Gemmiger formicilis	338	68	F	Indian	Gemmiger formicilis
1.55	395981	395981	2819945	SPMP16	CAG-170	CAG-170 sp000432135	134	68	F	Indian	CAG-170 sp000432135
1.62	413414	413414	2820334	SPMP16	Blautia_A	Blautia_A wexlerae	34	68	F	Indian	Blautia_A wexlerae
1.34	341407	341407	2820198	SPMP16	Parabacteroides	Parabacteroides distasonis	102	68	F	Indian	Parabacteroides distasonis
1.22	312348	312348	2820446	SPMP16	Coprococcus	Coprococcus sp900066115	61	68	F	Indian	Coprococcus sp900066115
1.03	262819	262819	2820194	SPMP16	Ruminococcus_E	Ruminococcus_E bromii_B	94	68	F	Indian	Ruminococcus_E bromii_B
1.05	267353	267353	2820165	SPMP16	Faecalibacterium	Faecalibacterium prausnitzii_A	15	68	F	Indian	Faecalibacterium prausnitzii_A
0.92	234411	234411	2820514	SPMP16	Prevotellamassilia	Prevotellamassilia sp900540885	403	68	F	Indian	Prevotellamassilia sp900540885
1.13	288450	288450	2820361	SPMP16	Faecalibacterium	Faecalibacterium prausnitzii_J	9	68	F	Indian	Faecalibacterium prausnitzii_J
0.93	237911	237911	2820456	SPMP16	CAG-103	CAG-103 sp900317855	683	68	F	Indian	CAG-103 sp900317855
0.81	208035	208035	2820405	SPMP16	CAG-273	CAG-273 sp003507395	408	68	F	Indian	CAG-273 sp003507395
0.81	207870	207870	2820189	SPMP16	Prevotella	Prevotella sp900290275	629	68	F	Indian	Prevotella sp900290275
0.82	209970	209970	2820488	SPMP16	Agathobaculum	Agathobaculum butyriciproducens	22	68	F	Indian	Agathobaculum butyriciproducens
0.8	204307	204307	2820467	SPMP16	Desulfovibrio	Desulfovibrio fairfieldensis	320	68	F	Indian	Desulfovibrio fairfieldensis
0.72	184003	184003	2820139	SPMP16	PeH17	PeH17 sp000435055	99	68	F	Indian	PeH17 sp000435055
0.72	182615	182615	2820461	SPMP16	Ruminococcus_D	Ruminococcus_D bicirculans	291	68	F	Indian	Ruminococcus_D bicirculans
0.68	174314	174314	2820018	SPMP16	CAG-217	CAG-217 sp000436335	155	68	F	Indian	CAG-217 sp000436335
0.69	177373	177373	2820161	SPMP16	Escherichia	Escherichia flexneri	236	68	F	Indian	Escherichia flexneri
0.68	172513	172513	2820197	SPMP16	Megamonas	Megamonas funiformis	131	68	F	Indian	Megamonas funiformis
0.73	187133	187133	2820102	SPMP16	Phocaeicola	Phocaeicola vulgatus	33	68	F	Indian	Phocaeicola vulgatus
0.82	208251	208251	2820367	SPMP16	Anaerobutyricum	Anaerobutyricum hallii	97	68	F	Indian	Anaerobutyricum hallii
0.6	153234	153234	2819957	SPMP16	Alistipes	Alistipes onderdonkii	272	68	F	Indian	Alistipes onderdonkii
0.66	167497	167497	2820100	SPMP16	Blautia_A	Blautia_A obeum	26	68	F	Indian	Blautia_A obeum
0.64	163811	163811	2820403	SPMP16	Catenibacterium	Catenibacterium sp000437715	127	68	F	Indian	Catenibacterium sp000437715
0.6	152240	152240	2819975	SPMP16	Faecalibacterium	Faecalibacterium prausnitzii_D	294	68	F	Indian	Faecalibacterium prausnitzii_D
0.65	165447	165447	2820158	SPMP16	Ruminococcus_A	Ruminococcus_A sp003011855	314	68	F	Indian	Ruminococcus_A sp003011855
0.56	143163	143163	2819918	SPMP16	KLE1615	KLE1615 sp900066985	10	68	F	Indian	KLE1615 sp900066985
0.55	140993	140993	2820353	SPMP16	Bifidobacterium	Bifidobacterium longum	284	68	F	Indian	Bifidobacterium longum
0.55	140557	140557	2820011	SPMP16	Lachnospira	Lachnospira rogosae	251	68	F	Indian	Lachnospira rogosae
0.55	139438	139438	2820007	SPMP16	Acetatifactor	Acetatifactor sp900066565	13	68	F	Indian	Acetatifactor sp900066565
0.51	131092	131092	2819932	SPMP16	Evtepia	Evtepia gabavorous	206	68	F	Indian	Evtepia gabavorous
0.51	129174	129174	2820028	SPMP16	ER4	ER4 sp900317525	174	68	F	Indian	ER4 sp900317525
0.52	132240	132240	2819910	SPMP16	Parabacteroides	Parabacteroides merdae	258	68	F	Indian	Parabacteroides merdae
0.48	123573	123573	2820555	SPMP16	Bilophila	Bilophila wadsworthia	242	68	F	Indian	Bilophila wadsworthia
0.49	124748	124748	2820135	SPMP16	Paraprevotella	Paraprevotella clara	46	68	F	Indian	Paraprevotella clara
0.55	140324	140324	2820141	SPMP16	Holdemanella	Holdemanella sp002299315	82	68	F	Indian	Holdemanella sp002299315
0.47	119147	119147	2820248	SPMP16	CAG-177	CAG-177 sp003514385	142	68	F	Indian	CAG-177 sp003514385
0.46	116214	116214	2820366	SPMP16	Prevotella	Prevotella sp000434515	221	68	F	Indian	Prevotella sp000434515
0.45	114305	114305	2819887	SPMP16	Roseburia	Roseburia intestinalis	139	68	F	Indian	Roseburia intestinalis
0.44	111105	111105	2820371	SPMP16	Faecalibacterium	Faecalibacterium prausnitzii_G	62	68	F	Indian	Faecalibacterium prausnitzii_G
0.65	165713	165713	2820536	SPMP16			612	68	F	Indian	SLC 612
0.4	102989	102989	2820480	SPMP16	Clostridium_Q	Clostridium_Q sp003024715	125	68	F	Indian	Clostridium_Q sp003024715
0.44	112912	112912	2820220	SPMP16	Bariatricus	Bariatricus comes	282	68	F	Indian	Bariatricus comes
0.49	125883	125883	2820311	SPMP16	Faecalibacterium	Faecalibacterium prausnitzii_J	664	68	F	Indian	Faecalibacterium prausnitzii_J
0.38	96786	96786	2820457	SPMP16	Faecalibacterium	Faecalibacterium prausnitzii_I	500	68	F	Indian	Faecalibacterium prausnitzii_I
0.37	95256	95256	2820052	SPMP16	Sutterella	Sutterella wadsworthensis_A	200	68	F	Indian	Sutterella wadsworthensis_A
0.43	108588	108588	2820171	SPMP16	Mediterraneibacter	Mediterraneibacter faecis	48	68	F	Indian	Mediterraneibacter faecis
0.43	109824	109824	2820305	SPMP16	Blautia_A	Blautia_A sp900066165	35	68	F	Indian	Blautia_A sp900066165
0.42	106233	106233	2820026	SPMP16	Dorea	Dorea longicatena	79	68	F	Indian	Dorea longicatena
0.33	84941	84941	2820118	SPMP16	Faecalibacterium	Faecalibacterium prausnitzii_H	547	68	F	Indian	Faecalibacterium prausnitzii_H
0.37	93928	93928	2819954	SPMP16	Bacteroides	Bacteroides ovatus	60	68	F	Indian	Bacteroides ovatus
0.34	86309	86309	2820416	SPMP16	Blautia_A	Blautia_A sp900066335	606	68	F	Indian	Blautia_A sp900066335
0.31	78065	78065	2820251	SPMP16	Prevotella	Prevotella sp000436035	110	68	F	Indian	Prevotella sp000436035
0.3	77145	77145	2819937	SPMP16	CAG-452		581	68	F	Indian	SLC 581
0.31	78073	78073	2820155	SPMP16	Acetatifactor	Acetatifactor sp900066365	77	68	F	Indian	Acetatifactor sp900066365
0.29	72945	72945	2820224	SPMP16	CAG-170	CAG-170 sp900549635	437	68	F	Indian	CAG-170 sp900549635
0.28	71318	71318	2819921	SPMP16			181	68	F	Indian	SLC 181
0.4	101198	101198	2820342	SPMP16	Collinsella	Collinsella sp002232035	0	68	F	Indian	Collinsella sp002232035
0.26	65673	65673	2820408	SPMP16	Enterocloster	Enterocloster sp000431375	304	68	F	Indian	Enterocloster sp000431375
0.26	66170	66170	2820043	SPMP16	Faecalibacterium	Faecalibacterium sp900539945	143	68	F	Indian	Faecalibacterium sp900539945
0.24	62264	62264	2820164	SPMP16	Agathobacter	Agathobacter rectalis	101	68	F	Indian	Agathobacter rectalis
0.25	63529	63529	2820441	SPMP16	Bacteroides	Bacteroides thetaiotaomicron	214	68	F	Indian	Bacteroides thetaiotaomicron
0.24	60208	60208	2820475	SPMP16	Faecalibacterium		550	68	F	Indian	SLC 550
0.21	53356	53356	2820005	SPMP16	Alistipes	Alistipes obesi	488	68	F	Indian	Alistipes obesi
0.2	51907	51907	2820374	SPMP16	CAG-170	CAG-170 sp900545925	295	68	F	Indian	CAG-170 sp900545925
0.2	50750	50750	2820107	SPMP16	Roseburia	Roseburia sp900552665	69	68	F	Indian	Roseburia sp900552665
0.19	49063	49063	2820108	SPMP16	Bacteroides	Bacteroides uniformis	250	68	F	Indian	Bacteroides uniformis
0.19	49534	49534	2820282	SPMP16	Gemmiger	Gemmiger sp900540775	546	68	F	Indian	Gemmiger sp900540775
0.19	47277	47277	2820147	SPMP16	Acutalibacter	Acutalibacter sp900543555	67	68	F	Indian	Acutalibacter sp900543555
0.19	49588	49588	2820511	SPMP16	Butyricimonas	Butyricimonas faecihominis	109	68	F	Indian	Butyricimonas faecihominis
0.19	49381	49381	2820140	SPMP16	Anaerostipes	Anaerostipes hadrus	154	68	F	Indian	Anaerostipes hadrus
0.18	46218	46218	2820199	SPMP16	CAG-81	CAG-81 sp900066535	74	68	F	Indian	CAG-81 sp900066535
0.17	43449	43449	2820554	SPMP16	Odoribacter	Odoribacter splanchnicus	228	68	F	Indian	Odoribacter splanchnicus
0.19	49158	49158	2820222	SPMP16	Bifidobacterium	Bifidobacterium sp002742445	195	68	F	Indian	Bifidobacterium sp002742445
0.19	48802	48802	2820025	SPMP16	Holdemanella	Holdemanella sp003436425	662	68	F	Indian	Holdemanella sp003436425
0.17	42757	42757	2820526	SPMP16	Faecalibacterium	Faecalibacterium prausnitzii_E	31	68	F	Indian	Faecalibacterium prausnitzii_E
0.16	40448	40448	2819966	SPMP16	Alistipes_A	Alistipes_A indistinctus	198	68	F	Indian	Alistipes_A indistinctus
0.17	43060	43060	2820434	SPMP16	Bifidobacterium	Bifidobacterium catenulatum	658	68	F	Indian	Bifidobacterium catenulatum
0.15	38456	38456	2819964	SPMP16	Megasphaera	Megasphaera sp000417505	220	68	F	Indian	Megasphaera sp000417505
0.15	38941	38941	2820412	SPMP16	Faecalibacterium		146	68	F	Indian	SLC 146
0.15	39053	39053	2820050	SPMP16	Blautia_A	Blautia_A sp000436615	98	68	F	Indian	Blautia_A sp000436615
0.15	37182	37182	2820022	SPMP16	CAG-302	CAG-302 sp001916775	366	68	F	Indian	CAG-302 sp001916775
0.14	36824	36824	2820382	SPMP16	Alistipes	Alistipes putredinis	452	68	F	Indian	Alistipes putredinis
0.15	37333	37333	2820458	SPMP16	Blautia_A		549	68	F	Indian	SLC 549
0.13	33737	33737	2820075	SPMP16	Slackia_A	Slackia_A isoflavoniconvertens	108	68	F	Indian	Slackia_A isoflavoniconvertens
0.13	33314	33314	2820545	SPMP16	Senegalimassilia	Senegalimassilia anaerobia	140	68	F	Indian	Senegalimassilia anaerobia
0.13	33873	33873	2819955	SPMP16	Alistipes	Alistipes finegoldii	618	68	F	Indian	Alistipes finegoldii
0.13	33804	33804	2819986	SPMP16	UMGS1375	UMGS1375 sp900066615	104	68	F	Indian	UMGS1375 sp900066615
0.19	47960	47960	2819903	SPMP16	Dorea		668	68	F	Indian	SLC 668
0.16	40514	40514	2820419	SPMP16	Phocaeicola	Phocaeicola coprocola	602	68	F	Indian	Phocaeicola coprocola
0.14	35016	35016	2820559	SPMP16	Blautia_A	Blautia_A sp003471165	523	68	F	Indian	Blautia_A sp003471165
0.13	32220	32220	2819984	SPMP16	Oscillibacter	Oscillibacter welbionis	264	68	F	Indian	Oscillibacter welbionis
0.15	37051	37051	2820068	SPMP16	CAG-103	CAG-103 sp000432375	578	68	F	Indian	CAG-103 sp000432375
0.12	31516	31516	2820038	SPMP16	Anaerotignum	Anaerotignum sp000436415	590	68	F	Indian	Anaerotignum sp000436415
0.12	31770	31770	2820090	SPMP16	CAG-41	CAG-41 sp900066215	90	68	F	Indian	CAG-41 sp900066215
0.13	32268	32268	2819987	SPMP16	Eubacterium_I	Eubacterium_I ramulus_A	17	68	F	Indian	Eubacterium_I ramulus_A
0.17	43629	43629	2820431	SPMP16	Dorea		325	68	F	Indian	SLC 325
0.12	30016	30016	2819956	SPMP16	ER4	ER4 sp000765235	237	68	F	Indian	ER4 sp000765235
0.15	38592	38592	2820506	SPMP16	Blautia		318	68	F	Indian	SLC 318
0.12	30097	30097	2820267	SPMP16	Parabacteroides	Parabacteroides johnsonii	296	68	F	Indian	Parabacteroides johnsonii
0.17	42839	42839	2820076	SPMP16	Collinsella		665	68	F	Indian	SLC 665
0.16	41399	41399	2820418	SPMP16	Collinsella		334	68	F	Indian	SLC 334
0.13	33198	33198	2820332	SPMP16	Blautia	Blautia sp900547685	541	68	F	Indian	Blautia sp900547685
0.15	38733	38733	2820473	SPMP16	Dorea		643	68	F	Indian	SLC 643
0.12	31339	31339	2820426	SPMP16	Ruminococcus_A	Ruminococcus_A sp000437095	73	68	F	Indian	Ruminococcus_A sp000437095
0.11	28397	28397	2820482	SPMP16	Bacteroides	Bacteroides caccae	433	68	F	Indian	Bacteroides caccae
0.15	37789	37789	2819948	SPMP16	Phocaeicola		672	68	F	Indian	SLC 672
0.13	33459	33459	2820453	SPMP16	Bacteroides	Bacteroides xylanisolvens	166	68	F	Indian	Bacteroides xylanisolvens
0.11	26956	26956	2820394	SPMP16	Ruminococcus_F	Ruminococcus_F champanellensis	499	68	F	Indian	Ruminococcus_F champanellensis
0.11	27037	27037	2820032	SPMP16	Prevotellamassilia	Prevotellamassilia sp900539625	153	68	F	Indian	Prevotellamassilia sp900539625
0.11	27360	27360	2820186	SPMP16	Eisenbergiella	Eisenbergiella sp900066775	278	68	F	Indian	Eisenbergiella sp900066775
0.1	26578	26578	2819883	SPMP16	Lawsonibacter	Lawsonibacter asaccharolyticus	212	68	F	Indian	Lawsonibacter asaccharolyticus
0.12	31460	31460	2820049	SPMP16	UBA7160		222	68	F	Indian	SLC 222
0.12	29585	29585	2820244	SPMP16	Gemmiger	Gemmiger sp900540595	674	68	F	Indian	Gemmiger sp900540595
0.11	27449	27449	2820265	SPMP16	Eubacterium_I	Eubacterium_I ramulus	121	68	F	Indian	Eubacterium_I ramulus
0.11	28325	28325	2820509	SPMP16	Catenibacterium	Catenibacterium mitsuokai	336	68	F	Indian	Catenibacterium mitsuokai
0.13	33254	33254	2820355	SPMP16	Collinsella		679	68	F	Indian	SLC 679
0.11	27366	27366	2819992	SPMP16	Gemmiger	Gemmiger sp900540595	7	68	F	Indian	Gemmiger sp900540595
0.12	29550	29550	2820487	SPMP16	Blautia_A	Blautia_A sp900120195	25	68	F	Indian	Blautia_A sp900120195
0.1	24831	24831	2819900	SPMP16	CAG-302	CAG-302 sp000431795	458	68	F	Indian	CAG-302 sp000431795
0.12	29472	29472	2820184	SPMP16	CAG-103		684	68	F	Indian	SLC 684
0.1	26613	26613	2820083	SPMP16	UBA9502	UBA9502 sp003480315	182	68	F	Indian	UBA9502 sp003480315
0.11	27039	27039	2820151	SPMP16	Collinsella	Collinsella sp003466125	162	68	F	Indian	Collinsella sp003466125
0.13	32101	32101	2820309	SPMP16	Dorea		330	68	F	Indian	SLC 330
0.09	23267	23267	2819923	SPMP16	Bacteroides	Bacteroides intestinalis	204	68	F	Indian	Bacteroides intestinalis
0.09	23352	23352	2820200	SPMP16	CAG-177	CAG-177 sp003538135	286	68	F	Indian	CAG-177 sp003538135
0.1	25630	25630	2820099	SPMP16	Collinsella	Collinsella aerofaciens_H	614	68	F	Indian	Collinsella aerofaciens_H
0.09	23878	23878	2820280	SPMP16	Blautia_A	Blautia_A sp003478765	269	68	F	Indian	Blautia_A sp003478765
0.09	23408	23408	2820122	SPMP16	Gemmiger	Gemmiger qucibialis	207	68	F	Indian	Gemmiger qucibialis
0.11	26880	26880	2820245	SPMP16	Collinsella	Collinsella sp900542825	332	68	F	Indian	Collinsella sp900542825
0.09	23016	23016	2820500	SPMP16	Bacteroides	Bacteroides stercoris	253	68	F	Indian	Bacteroides stercoris
0.09	23679	23679	2820392	SPMP16	Enterocloster	Enterocloster sp900541315	460	68	F	Indian	Enterocloster sp900541315
0.09	22039	22039	2820324	SPMP16	CAG-81	CAG-81 sp000435795	197	68	F	Indian	CAG-81 sp000435795
0.09	22728	22728	2820257	SPMP16	Blautia_A	Blautia_A sp900547615	81	68	F	Indian	Blautia_A sp900547615
0.09	21919	21919	2819913	SPMP16	Prevotella	Prevotella sp900313215	219	68	F	Indian	Prevotella sp900313215
0.08	21461	21461	2820373	SPMP16	Coprobacter	Coprobacter fastidiosus	572	68	F	Indian	Coprobacter fastidiosus
0.08	21124	21124	2820234	SPMP16			553	68	F	Indian	SLC 553
0.09	22093	22093	2820177	SPMP16	Faecalimonas	Faecalimonas nexilis	522	68	F	Indian	Faecalimonas nexilis
0.08	20571	20571	2820516	SPMP16	Prevotella	Prevotella sp900552515	354	68	F	Indian	Prevotella sp900552515
0.08	20483	20483	2820048	SPMP16	CAG-485	CAG-485 sp900541835	551	68	F	Indian	CAG-485 sp900541835
0.08	20609	20609	2820131	SPMP16	Flavonifractor	Flavonifractor plautii	215	68	F	Indian	Flavonifractor plautii
0.08	20698	20698	2820345	SPMP16	GCA-900066135		342	68	F	Indian	SLC 342
0.08	20417	20417	2820329	SPMP16	Gemmiger	Gemmiger sp900539695	148	68	F	Indian	Gemmiger sp900539695
0.08	19933	19933	2820178	SPMP16	Senegalimassilia	Senegalimassilia sp004135645	40	68	F	Indian	Senegalimassilia sp004135645
0.08	21613	21613	2820162	SPMP16	Butyricimonas	Butyricimonas sp002161485	328	68	F	Indian	Butyricimonas sp002161485
0.1	24906	24906	2820209	SPMP16	Collinsella	Collinsella sp003469185	144	68	F	Indian	Collinsella sp003469185
0.07	18792	18792	2820362	SPMP16			521	68	F	Indian	SLC 521
0.08	20222	20222	2820410	SPMP16	Holdemanella	Holdemanella biformis	75	68	F	Indian	Holdemanella biformis
0.08	19222	19222	2820229	SPMP16	CAG-83	CAG-83 sp000431575	107	68	F	Indian	CAG-83 sp000431575
0.07	18283	18283	2820448	SPMP16	Ruminococcus_C	Ruminococcus_C callidus	172	68	F	Indian	Ruminococcus_C callidus
0.09	22114	22114	2820377	SPMP16	Mediterraneibacter		634	68	F	Indian	SLC 634
0.07	18089	18089	2820424	SPMP16	CAG-170	CAG-170 sp002404795	128	68	F	Indian	CAG-170 sp002404795
0.08	19871	19871	2820040	SPMP16	CAG-103		83	68	F	Indian	SLC 83
0.07	18029	18029	2820528	SPMP16	Agathobaculum		582	68	F	Indian	SLC 582
0.07	18959	18959	2820464	SPMP16	Holdemanella	Holdemanella sp003458715	287	68	F	Indian	Holdemanella sp003458715
0.07	17338	17338	2820337	SPMP16	Prevotella	Prevotella sp003447235	630	68	F	Indian	Prevotella sp003447235
0.09	22099	22099	2820078	SPMP16	UBA7160		681	68	F	Indian	SLC 681
0.1	26257	26257	2820035	SPMP16	Collinsella		316	68	F	Indian	SLC 316
0.07	17127	17127	2820290	SPMP16	Olsenella_E	Olsenella_E sp003609875	111	68	F	Indian	Olsenella_E sp003609875
0.07	17002	17002	2820278	SPMP16	CAG-170	CAG-170 sp000436735	112	68	F	Indian	CAG-170 sp000436735
0.07	16817	16817	2820276	SPMP16	Barnesiella	Barnesiella intestinihominis	179	68	F	Indian	Barnesiella intestinihominis
0.07	16652	16652	2820077	SPMP16	Sutterella	Sutterella wadsworthensis	149	68	F	Indian	Sutterella wadsworthensis
0.06	15863	15863	2820231	SPMP16	Prevotella	Prevotella sp900540415	259	68	F	Indian	Prevotella sp900540415
0.06	15844	15844	2820096	SPMP16	UMGS1603		489	68	F	Indian	SLC 489
0.06	15488	15488	2820109	SPMP16	Eisenbergiella	Eisenbergiella tayi	384	68	F	Indian	Eisenbergiella tayi
0.06	15639	15639	2819925	SPMP16	Parolsenella	Parolsenella sp900543875	525	68	F	Indian	Parolsenella sp900543875
0.06	14918	14918	2820252	SPMP16	CAG-170	CAG-170 sp003516765	230	68	F	Indian	CAG-170 sp003516765
0.06	14846	14846	2820168	SPMP16	CAG-238	CAG-238 sp900542245	478	68	F	Indian	CAG-238 sp900542245
0.06	14202	14202	2820320	SPMP16	Megasphaera_B	Megasphaera_B sp003467125	103	68	F	Indian	Megasphaera_B sp003467125
0.06	14446	14446	2819939	SPMP16	Lachnospira	Lachnospira eligens_B	29	68	F	Indian	Lachnospira eligens_B
0.06	14158	14158	2820493	SPMP16	Firm-11	Firm-11 sp900540045	186	68	F	Indian	Firm-11 sp900540045
0.05	13794	13794	2820562	SPMP16	CAG-170	CAG-170 sp900553545	355	68	F	Indian	CAG-170 sp900553545
0.07	16769	16769	2819907	SPMP16	Eubacterium_G	Eubacterium_G ventriosum	55	68	F	Indian	Eubacterium_G ventriosum
0.05	13840	13840	2820134	SPMP16	GCA-900066135	GCA-900066135 sp900543575	430	68	F	Indian	GCA-900066135 sp900543575
0.05	13058	13058	2820294	SPMP16	UBA11774	UBA11774 sp003507655	114	68	F	Indian	UBA11774 sp003507655
0.06	14205	14205	2820518	SPMP16	Bifidobacterium	Bifidobacterium pseudocatenulatum	18	68	F	Indian	Bifidobacterium pseudocatenulatum
0.05	13292	13292	2820328	SPMP16	Ruminococcus_B	Ruminococcus_B sp900544395	482	68	F	Indian	Ruminococcus_B sp900544395
0.06	15684	15684	2820144	SPMP16	Blautia_A	Blautia_A obeum_B	80	68	F	Indian	Blautia_A obeum_B
0.05	12160	12160	2819911	SPMP16	Ruminiclostridium_E	Ruminiclostridium_E siraeum	113	68	F	Indian	Ruminiclostridium_E siraeum
0.05	12049	12049	2820430	SPMP16	CAG-83	CAG-83 sp900552475	274	68	F	Indian	CAG-83 sp900552475
0.05	11610	11610	2820314	SPMP16	Collinsella	Collinsella bouchesdurhonensis	14	68	F	Indian	Collinsella bouchesdurhonensis
0.05	12126	12126	2820064	SPMP16	UMGS1773	UMGS1773 sp003343725	11	68	F	Indian	UMGS1773 sp003343725
0.04	11045	11045	2819982	SPMP16	Prevotella	Prevotella stercorea	376	68	F	Indian	Prevotella stercorea
0.05	12489	12489	2820286	SPMP16	Oscillibacter	Oscillibacter sp001916835	23	68	F	Indian	Oscillibacter sp001916835
0.04	11448	11448	2820095	SPMP16	Anaerobutyricum	Anaerobutyricum hallii_A	16	68	F	Indian	Anaerobutyricum hallii_A
0.04	10815	10815	2820435	SPMP16	Negativibacillus	Negativibacillus sp000435195	299	68	F	Indian	Negativibacillus sp000435195
0.04	11200	11200	2820534	SPMP16	Bacteroides		512	68	F	Indian	SLC 512
0.04	10510	10510	2819920	SPMP16	UMGS124		543	68	F	Indian	SLC 543
0.04	10422	10422	2820423	SPMP16	An23	An23 sp900544635	560	68	F	Indian	An23 sp900544635
0.04	10737	10737	2820042	SPMP16	Blautia	Blautia sp000436935	312	68	F	Indian	Blautia sp000436935
0.04	10446	10446	2819981	SPMP16	Romboutsia	Romboutsia timonensis	59	68	F	Indian	Romboutsia timonensis
0.04	10476	10476	2820298	SPMP16	Gemmiger		528	68	F	Indian	SLC 528
0.05	11700	11700	2820241	SPMP16	Oscillibacter	Oscillibacter sp001916835	650	68	F	Indian	Oscillibacter sp001916835
0.04	10283	10283	2820154	SPMP16	Parabacteroides	Parabacteroides sp900155425	510	68	F	Indian	Parabacteroides sp900155425
0.04	10447	10447	2819915	SPMP16	UBA1191	UBA1191 sp900549125	32	68	F	Indian	UBA1191 sp900549125
0.04	10133	10133	2820185	SPMP16	An200		405	68	F	Indian	SLC 405
0.04	10204	10204	2820479	SPMP16	CAG-238	CAG-238 sp900551415	534	68	F	Indian	CAG-238 sp900551415
0.04	10145	10145	2820539	SPMP16	Bifidobacterium	Bifidobacterium dentium	424	68	F	Indian	Bifidobacterium dentium
0.04	10412	10412	2820037	SPMP16	CAG-103	CAG-103 sp900543625	37	68	F	Indian	CAG-103 sp900543625
0.04	9931	9931	2820364	SPMP16	Agathobacter	Agathobacter sp900552085	196	68	F	Indian	Agathobacter sp900552085
0.04	9712	9712	2820061	SPMP16	Prevotella	Prevotella sp002265625	257	68	F	Indian	Prevotella sp002265625
0.04	9791	9791	2820451	SPMP16	Acidaminococcus	Acidaminococcus intestini	321	68	F	Indian	Acidaminococcus intestini
0.04	9402	9402	2820074	SPMP16			548	68	F	Indian	SLC 548
0.04	10389	10389	2820331	SPMP16	Coprococcus_A	Coprococcus_A catus	117	68	F	Indian	Coprococcus_A catus
0.04	10009	10009	2820363	SPMP16	Blautia	Blautia sp000432195	205	68	F	Indian	Blautia sp000432195
0.04	9229	9229	2820472	SPMP16	Streptococcus	Streptococcus salivarius	53	68	F	Indian	Streptococcus salivarius
0.04	9124	9124	2820101	SPMP16	Firm-11		449	68	F	Indian	SLC 449
0.04	8990	8990	2820525	SPMP16	Prevotellamassilia	Prevotellamassilia timonensis	413	68	F	Indian	Prevotellamassilia timonensis
0.07	16659	16659	2819976	SPMP16	Dorea	Dorea formicigenerans	49	68	F	Indian	Dorea formicigenerans
0.04	9177	9177	2820169	SPMP16	Bifidobacterium	Bifidobacterium breve	100	68	F	Indian	Bifidobacterium breve
0.03	8817	8817	2820397	SPMP16			367	68	F	Indian	SLC 367
0.03	8883	8883	2820259	SPMP16	Ruminococcus_E	Ruminococcus_E sp003526955	116	68	F	Indian	Ruminococcus_E sp003526955
0.04	9465	9465	2820339	SPMP16	Mediterraneibacter	Mediterraneibacter lactaris	226	68	F	Indian	Mediterraneibacter lactaris
0.03	8573	8573	2820557	SPMP16	Parabacteroides	Parabacteroides sp003480915	507	68	F	Indian	Parabacteroides sp003480915
0.03	8712	8712	2820124	SPMP16	Adlercreutzia	Adlercreutzia equolifaciens	4	68	F	Indian	Adlercreutzia equolifaciens
0.03	8760	8760	2820365	SPMP16	Phocaeicola	Phocaeicola massiliensis	66	68	F	Indian	Phocaeicola massiliensis
0.03	8345	8345	2820001	SPMP16	CAG-45	CAG-45 sp900066395	402	68	F	Indian	CAG-45 sp900066395
0.03	8359	8359	2820485	SPMP16	Bacteroides	Bacteroides clarus	234	68	F	Indian	Bacteroides clarus
0.03	8110	8110	2820315	SPMP16	Ruminococcus_C	Ruminococcus_C sp000437175	192	68	F	Indian	Ruminococcus_C sp000437175
0.03	8638	8638	2820123	SPMP16	UBA7160		556	68	F	Indian	SLC 556
0.03	8007	8007	2820439	SPMP16	CAG-274	CAG-274 sp900545305	2	68	F	Indian	CAG-274 sp900545305
0.04	9539	9539	2820383	SPMP16	Dorea	Dorea longicatena_B	620	68	F	Indian	Dorea longicatena_B
0.03	8189	8189	2820006	SPMP16	CAG-81	CAG-81 sp900066785	1	68	F	Indian	CAG-81 sp900066785
0.03	7444	7444	2820117	SPMP16	UBA5446	UBA5446 sp900546485	404	68	F	Indian	UBA5446 sp900546485
0.03	7391	7391	2820136	SPMP16	SFEL01	SFEL01 sp004557245	227	68	F	Indian	SFEL01 sp004557245
0.03	7356	7356	2820385	SPMP16	UBA7102		539	68	F	Indian	SLC 539
0.03	7233	7233	2820176	SPMP16	Bacteroides	Bacteroides ndongoniae	398	68	F	Indian	Bacteroides ndongoniae
0.03	6984	6984	2820409	SPMP16	Bacteroides	Bacteroides sp003545565	514	68	F	Indian	Bacteroides sp003545565
0.03	7402	7402	2820013	SPMP16	Desulfovibrio		36	68	F	Indian	SLC 36
0.03	6745	6745	2820343	SPMP16	Lawsonibacter	Lawsonibacter sp900066825	239	68	F	Indian	Lawsonibacter sp900066825
0.03	6608	6608	2819896	SPMP16	Alistipes_A	Alistipes_A ihumii	306	68	F	Indian	Alistipes_A ihumii
0.03	6751	6751	2820517	SPMP16	Roseburia	Roseburia hominis	106	68	F	Indian	Roseburia hominis
0.03	6551	6551	2820226	SPMP16	CAG-110	CAG-110 sp900546915	191	68	F	Indian	CAG-110 sp900546915
0.03	6481	6481	2820201	SPMP16	UBA5394	UBA5394 sp003150565	255	68	F	Indian	UBA5394 sp003150565
0.03	6771	6771	2820145	SPMP16	CAG-83		558	68	F	Indian	SLC 558
0.02	6368	6368	2820359	SPMP16	Pauljensenia	Pauljensenia bouchesdurhonensis	382	68	F	Indian	Pauljensenia bouchesdurhonensis
0.03	6766	6766	2819906	SPMP16	Blautia_A	Blautia_A sp000433815	170	68	F	Indian	Blautia_A sp000433815
0.03	6388	6388	2820400	SPMP16	Clostridium_Q	Clostridium_Q symbiosum	666	68	F	Indian	Clostridium_Q symbiosum
0.03	6752	6752	2820174	SPMP16	UBA9502	UBA9502 sp003478505	594	68	F	Indian	UBA9502 sp003478505
0.02	6201	6201	2819953	SPMP16	Ruthenibacterium	Ruthenibacterium lactatiformans	151	68	F	Indian	Ruthenibacterium lactatiformans
0.02	6200	6200	2819980	SPMP16	Enterocloster	Enterocloster bolteae	290	68	F	Indian	Enterocloster bolteae
0.02	5977	5977	2820531	SPMP16	Prevotella	Prevotella sp001275135	369	68	F	Indian	Prevotella sp001275135
0.02	5983	5983	2820111	SPMP16	CAG-110	CAG-110 sp003525905	57	68	F	Indian	CAG-110 sp003525905
0.02	5888	5888	2820372	SPMP16	Bifidobacterium	Bifidobacterium bifidum	263	68	F	Indian	Bifidobacterium bifidum
0.02	6105	6105	2820056	SPMP16	Lachnospira	Lachnospira sp000436475	203	68	F	Indian	Lachnospira sp000436475
0.02	5992	5992	2820227	SPMP16	Blautia_A	Blautia_A sp900066145	70	68	F	Indian	Blautia_A sp900066145
0.02	5819	5819	2820477	SPMP16	CAG-170	CAG-170 sp900548625	256	68	F	Indian	CAG-170 sp900548625
0.02	5661	5661	2820260	SPMP16	Gemmiger		310	68	F	Indian	SLC 310
0.02	5534	5534	2820152	SPMP16	Lachnospira	Lachnospira sp900316325	152	68	F	Indian	Lachnospira sp900316325
0.02	5515	5515	2820116	SPMP16	CAG-95	CAG-95 sp000438155	490	68	F	Indian	CAG-95 sp000438155
0.02	5720	5720	2820376	SPMP16	Schaedlerella		605	68	F	Indian	SLC 605
0.02	5548	5548	2820071	SPMP16	Clostridium_Q	Clostridium_Q saccharolyticum_A	135	68	F	Indian	Clostridium_Q saccharolyticum_A
0.02	5458	5458	2819970	SPMP16	Agathobaculum	Agathobaculum sp900544475	138	68	F	Indian	Agathobaculum sp900544475
0.02	5381	5381	2820003	SPMP16	Enterocloster	Enterocloster aldenensis	120	68	F	Indian	Enterocloster aldenensis
0.02	5264	5264	2820204	SPMP16	Blautia_A		386	68	F	Indian	SLC 386
0.02	5176	5176	2820012	SPMP16	Ruminococcus_H	Ruminococcus_H sp003531055	71	68	F	Indian	Ruminococcus_H sp003531055
0.02	5114	5114	2819963	SPMP16	Eisenbergiella	Eisenbergiella massiliensis	224	68	F	Indian	Eisenbergiella massiliensis
0.02	5136	5136	2820088	SPMP16	Alistipes	Alistipes shahii	123	68	F	Indian	Alistipes shahii
0.02	4988	4988	2820302	SPMP16	Blautia	Blautia sp900541955	175	68	F	Indian	Blautia sp900541955
0.02	5293	5293	2820269	SPMP16	Dorea	Dorea sp900550865	588	68	F	Indian	Dorea sp900550865
0.02	4799	4799	2820351	SPMP16	Anaeromassilibacillus	Anaeromassilibacillus sp002159845	624	68	F	Indian	Anaeromassilibacillus sp002159845
0.02	4745	4745	2820279	SPMP16	CAG-110	CAG-110 sp900540635	617	68	F	Indian	CAG-110 sp900540635
0.02	4903	4903	2820501	SPMP16	Bacteroides	Bacteroides fragilis	271	68	F	Indian	Bacteroides fragilis
0.02	5998	5998	2820393	SPMP16	Anaerostipes	Anaerostipes sp900066705	576	68	F	Indian	Anaerostipes sp900066705
0.02	4513	4513	2819935	SPMP16	Oscillibacter	Oscillibacter sp004553545	493	68	F	Indian	Oscillibacter sp004553545
0.02	4889	4889	2820110	SPMP16	Phocaeicola	Phocaeicola plebeius	636	68	F	Indian	Phocaeicola plebeius
0.02	4901	4901	2820543	SPMP16	Megasphaera	Megasphaera stantonii	199	68	F	Indian	Megasphaera stantonii
0.02	4986	4986	2820196	SPMP16	Coprococcus_A	Coprococcus_A sp900548825	156	68	F	Indian	Coprococcus_A sp900548825
0.02	5491	5491	2820238	SPMP16	Oscillibacter		638	68	F	Indian	SLC 638
0.02	4512	4512	2820560	SPMP16	UBA9502	UBA9502 sp900538475	417	68	F	Indian	UBA9502 sp900538475
0.02	4485	4485	2819958	SPMP16	Bilophila	Bilophila sp900550745	598	68	F	Indian	Bilophila sp900550745
0.02	4550	4550	2819991	SPMP16	Eubacterium_G	Eubacterium_G sp000434315	5	68	F	Indian	Eubacterium_G sp000434315
0.02	4702	4702	2819886	SPMP16	CAG-1427	CAG-1427 sp900544455	24	68	F	Indian	CAG-1427 sp900544455
0.02	4683	4683	2820379	SPMP16	Dorea		178	68	F	Indian	SLC 178
0.02	4397	4397	2820027	SPMP16	CAG-462	CAG-462 sp900291465	565	68	F	Indian	CAG-462 sp900291465
0.02	4435	4435	2820466	SPMP16	Fusicatenibacter	Fusicatenibacter sp900543115	267	68	F	Indian	Fusicatenibacter sp900543115
0.02	4318	4318	2820505	SPMP16	Allisonella	Allisonella histaminiformans	43	68	F	Indian	Allisonella histaminiformans
0.02	4457	4457	2820153	SPMP16	Lawsonibacter	Lawsonibacter sp900545895	426	68	F	Indian	Lawsonibacter sp900545895
0.02	4365	4365	2820369	SPMP16	GCA-900066995	GCA-900066995 sp900291955	601	68	F	Indian	GCA-900066995 sp900291955
0.02	4378	4378	2820542	SPMP16	Enterocloster	Enterocloster clostridioformis	96	68	F	Indian	Enterocloster clostridioformis
0.02	4311	4311	2820399	SPMP16	CAG-83	CAG-83 sp900313295	422	68	F	Indian	CAG-83 sp900313295
0.02	4304	4304	2820143	SPMP16	Blautia_A	Blautia_A sp900542045	389	68	F	Indian	Blautia_A sp900542045
0.02	5356	5356	2819908	SPMP16	Oscillibacter		491	68	F	Indian	SLC 491
0.02	4135	4135	2820350	SPMP16	Sutterella		497	68	F	Indian	SLC 497
0.02	4135	4135	2820115	SPMP16	Bacteroides	Bacteroides togonis	412	68	F	Indian	Bacteroides togonis
0.02	3993	3993	2820296	SPMP16	CAG-110	CAG-110 sp900544945	625	68	F	Indian	CAG-110 sp900544945
0.02	3990	3990	2820551	SPMP16	Clostridium_A	Clostridium_A leptum	540	68	F	Indian	Clostridium_A leptum
0.02	3895	3895	2820308	SPMP16	UBA1777	UBA1777 sp003150355	365	68	F	Indian	UBA1777 sp003150355
0.02	4004	4004	2819973	SPMP16	CAG-83	CAG-83 sp003487665	252	68	F	Indian	CAG-83 sp003487665
0.02	4335	4335	2819978	SPMP16	Anaerostipes	Anaerostipes hadrus_A	187	68	F	Indian	Anaerostipes hadrus_A
0.02	3939	3939	2820465	SPMP16	UBA9502	UBA9502 sp003506385	461	68	F	Indian	UBA9502 sp003506385
0.02	4230	4230	2820349	SPMP16	UMGS1773	UMGS1773 sp003343725	654	68	F	Indian	UMGS1773 sp003343725
0.02	3919	3919	2820138	SPMP16	GCA-900066135	GCA-900066135 sp900066135	283	68	F	Indian	GCA-900066135 sp900066135
0.01	3762	3762	2820024	SPMP16	Ruminococcus	Ruminococcus sp900540005	421	68	F	Indian	Ruminococcus sp900540005
0.01	3781	3781	2820086	SPMP16	UMGS1370		397	68	F	Indian	SLC 397
0.01	3700	3700	2820378	SPMP16	UBA1191	UBA1191 sp900543485	361	68	F	Indian	UBA1191 sp900543485
0.01	3693	3693	2820087	SPMP16	Ruminococcus_C	Ruminococcus_C sp000437255	357	68	F	Indian	Ruminococcus_C sp000437255
0.01	3717	3717	2820149	SPMP16	Dorea	Dorea sp000433215	331	68	F	Indian	Dorea sp000433215
0.01	3658	3658	2820521	SPMP16	Negativibacillus	Negativibacillus massiliensis	453	68	F	Indian	Negativibacillus massiliensis
0.01	3580	3580	2819999	SPMP16	Schaedlerella	Schaedlerella glycyrrhizinilyticum	132	68	F	Indian	Schaedlerella glycyrrhizinilyticum
0.01	3529	3529	2820348	SPMP16	Phascolarctobacterium	Phascolarctobacterium sp000436095	243	68	F	Indian	Phascolarctobacterium sp000436095
0.01	3608	3608	2819890	SPMP16	CAG-83	CAG-83 sp000435555	509	68	F	Indian	CAG-83 sp000435555
0.01	3766	3766	2820432	SPMP16	Coprococcus	Coprococcus eutactus	604	68	F	Indian	Coprococcus eutactus
0.01	3657	3657	2820398	SPMP16	CAG-83	CAG-83 sp001916855	300	68	F	Indian	CAG-83 sp001916855
0.01	3542	3542	2820322	SPMP16	UBA1691	UBA1691 sp900544715	580	68	F	Indian	UBA1691 sp900544715
0.01	3482	3482	2820093	SPMP16	CAG-180	CAG-180 sp000432435	364	68	F	Indian	CAG-180 sp000432435
0.01	3661	3661	2820417	SPMP16	Ruminococcus_B	Ruminococcus_B gnavus	92	68	F	Indian	Ruminococcus_B gnavus
0.01	3488	3488	2819959	SPMP16	Bacteroides	Bacteroides sp900555635	358	68	F	Indian	Bacteroides sp900555635
0.02	4217	4217	2820406	SPMP16	Blautia_A	Blautia_A sp900066355	642	68	F	Indian	Blautia_A sp900066355
0.01	3528	3528	2819960	SPMP16	Flavonifractor	Flavonifractor sp900549795	360	68	F	Indian	Flavonifractor sp900549795
0.01	3431	3431	2820497	SPMP16	Ruminococcus_A	Ruminococcus_A sp000432335	526	68	F	Indian	Ruminococcus_A sp000432335
0.01	3380	3380	2820017	SPMP16	CAG-83	CAG-83 sp003539495	180	68	F	Indian	CAG-83 sp003539495
0.01	3341	3341	2820246	SPMP16	OF09-33XD		498	68	F	Indian	SLC 498
0.01	3565	3565	2820188	SPMP16	Dorea	Dorea sp900066555	39	68	F	Indian	Dorea sp900066555
0.01	3252	3252	2820389	SPMP16	Butyricicoccus_A		667	68	F	Indian	SLC 667
0.01	3218	3218	2820120	SPMP16	Eubacterium	Eubacterium limosum	591	68	F	Indian	Eubacterium limosum
0.01	3220	3220	2820481	SPMP16	Agathobaculum	Agathobaculum sp003481705	56	68	F	Indian	Agathobaculum sp003481705
0.01	3241	3241	2820344	SPMP16	Eubacterium_R	Eubacterium_R sp000434995	115	68	F	Indian	Eubacterium_R sp000434995
0.01	3113	3113	2820390	SPMP16	Coprococcus_A		481	68	F	Indian	SLC 481
0.01	3168	3168	2820360	SPMP16	Bacteroides	Bacteroides fragilis_A	268	68	F	Indian	Bacteroides fragilis_A
0.01	3078	3078	2820195	SPMP16	Alistipes	Alistipes sp006542685	542	68	F	Indian	Alistipes sp006542685
0.01	3155	3155	2820223	SPMP16	CAG-83	CAG-83 sp900547745	585	68	F	Indian	CAG-83 sp900547745
0.01	3256	3256	2820219	SPMP16	Enterocloster		670	68	F	Indian	SLC 670
0.01	3060	3060	2820030	SPMP16	Dorea	Dorea sp900066765	293	68	F	Indian	Dorea sp900066765
0.01	3030	3030	2820429	SPMP16	Prevotella	Prevotella sp002251385	435	68	F	Indian	Prevotella sp002251385
0.01	3033	3033	2819993	SPMP16	UMGS1071	UMGS1071 sp900542375	574	68	F	Indian	UMGS1071 sp900542375
0.01	3222	3222	2820513	SPMP16	Enterocloster	Enterocloster sp001517625	241	68	F	Indian	Enterocloster sp001517625
0.01	2947	2947	2820106	SPMP16	Prevotella	Prevotella sp900547005	371	68	F	Indian	Prevotella sp900547005
0.01	3187	3187	2820484	SPMP16	Phocaeicola	Phocaeicola plebeius_A	93	68	F	Indian	Phocaeicola plebeius_A
0.01	2932	2932	2820356	SPMP16	RUG612		559	68	F	Indian	SLC 559
0.01	2938	2938	2820375	SPMP16	Phil1	Phil1 sp001940855	185	68	F	Indian	Phil1 sp001940855
0.01	3216	3216	2820462	SPMP16	Anaerostipes	Anaerostipes caccae	372	68	F	Indian	Anaerostipes caccae
0.01	2860	2860	2820105	SPMP16	Oscillibacter	Oscillibacter ruminantium	524	68	F	Indian	Oscillibacter ruminantium
0.01	2890	2890	2820250	SPMP16	CAG-83	CAG-83 sp900552725	273	68	F	Indian	CAG-83 sp900552725
0.01	2938	2938	2820214	SPMP16	UMGS1251	UMGS1251 sp900549995	589	68	F	Indian	UMGS1251 sp900549995
0.01	2881	2881	2820023	SPMP16	CAG-110	CAG-110 sp900546075	308	68	F	Indian	CAG-110 sp900546075
0.01	2739	2739	2820148	SPMP16	Holdemania	Holdemania filiformis	474	68	F	Indian	Holdemania filiformis
0.01	2739	2739	2820034	SPMP16	CAG-127	CAG-127 sp900319515	91	68	F	Indian	CAG-127 sp900319515
0.01	2905	2905	2820486	SPMP16	Coprococcus	Coprococcus eutactus_A	105	68	F	Indian	Coprococcus eutactus_A
0.01	2724	2724	2820402	SPMP16	TF01-11	TF01-11 sp000436755	418	68	F	Indian	TF01-11 sp000436755
0.01	2792	2792	2820549	SPMP16	CAG-83	CAG-83 sp000435975	72	68	F	Indian	CAG-83 sp000435975
0.01	2721	2721	2819965	SPMP16	CAG-83	CAG-83 sp900556015	471	68	F	Indian	CAG-83 sp900556015
0.01	2709	2709	2820192	SPMP16	Bilophila		313	68	F	Indian	SLC 313
0.01	2645	2645	2820307	SPMP16	Evtepia	Evtepia sp900546255	85	68	F	Indian	Evtepia sp900546255
0.01	2639	2639	2820498	SPMP16	Pauljensenia		434	68	F	Indian	SLC 434
0.01	2664	2664	2820044	SPMP16	UBA738	UBA738 sp003522945	145	68	F	Indian	UBA738 sp003522945
0.01	2706	2706	2820031	SPMP16	CAG-245	CAG-245 sp000435175	649	68	F	Indian	CAG-245 sp000435175
0.01	2632	2632	2819936	SPMP16	Lachnospira	Lachnospira sp000436535	508	68	F	Indian	Lachnospira sp000436535
0.01	2584	2584	2819979	SPMP16	Agathobaculum		486	68	F	Indian	SLC 486
0.01	2522	2522	2820014	SPMP16	CAG-110	CAG-110 sp000435995	161	68	F	Indian	CAG-110 sp000435995
0.01	2517	2517	2820208	SPMP16	Ruminococcus_C	Ruminococcus_C sp000433635	141	68	F	Indian	Ruminococcus_C sp000433635
0.01	2485	2485	2820239	SPMP16	Angelakisella	Angelakisella sp900547385	288	68	F	Indian	Angelakisella sp900547385
0.01	2470	2470	2820254	SPMP16	UBA1394	UBA1394 sp900538575	504	68	F	Indian	UBA1394 sp900538575
0.01	2437	2437	2820041	SPMP16	UMGS1766	UMGS1766 sp900554855	387	68	F	Indian	UMGS1766 sp900554855
0.01	2423	2423	2820313	SPMP16	Butyricimonas	Butyricimonas sp003479425	517	68	F	Indian	Butyricimonas sp003479425
0.01	2424	2424	2820085	SPMP16	CAG-45	CAG-45 sp000438375	429	68	F	Indian	CAG-45 sp000438375
0.01	2370	2370	2820137	SPMP16	Dorea	Dorea faecis	63	68	F	Indian	Dorea faecis
0.01	2361	2361	2819943	SPMP16	Bacteroides	Bacteroides eggerthii	262	68	F	Indian	Bacteroides eggerthii
0.01	2316	2316	2820097	SPMP16	UBA11524	UBA11524 sp000437595	311	68	F	Indian	UBA11524 sp000437595
0.01	2324	2324	2819996	SPMP16	UBA1777	UBA1777 sp900547315	595	68	F	Indian	UBA1777 sp900547315
0.01	2280	2280	2820273	SPMP16	Clostridium_Q	Clostridium_Q sp000435655	254	68	F	Indian	Clostridium_Q sp000435655
0.01	2265	2265	2820205	SPMP16	UMGS1603	UMGS1603 sp900553265	641	68	F	Indian	UMGS1603 sp900553265
0.01	2279	2279	2820190	SPMP16	Lachnospira	Lachnospira sp900545725	632	68	F	Indian	Lachnospira sp900545725
0.01	2263	2263	2819931	SPMP16	Phocaeicola		637	68	F	Indian	SLC 637
0.01	3105	3105	2820166	SPMP16	Eubacterium_G		315	68	F	Indian	SLC 315
0.01	2199	2199	2819884	SPMP16	CAG-81	CAG-81 sp900541255	468	68	F	Indian	CAG-81 sp900541255
0.01	2231	2231	2820247	SPMP16	Dorea	Dorea sp900543315	194	68	F	Indian	Dorea sp900543315
0.01	2284	2284	2820384	SPMP16	Streptococcus	Streptococcus anginosus_C	470	68	F	Indian	Streptococcus anginosus_C
0.01	2202	2202	2820082	SPMP16	NK3B98		188	68	F	Indian	SLC 188
0.01	2135	2135	2820381	SPMP16	Prevotella		597	68	F	Indian	SLC 597
0.01	2170	2170	2819995	SPMP16	CAG-110	CAG-110 sp000434635	76	68	F	Indian	CAG-110 sp000434635
0.01	2108	2108	2819985	SPMP16	Blautia	Blautia sp001304935	464	68	F	Indian	Blautia sp001304935
0.01	2096	2096	2820112	SPMP16	Prevotella	Prevotella sp900543585	568	68	F	Indian	Prevotella sp900543585
0.01	2042	2042	2820460	SPMP16	Eubacterium_F	Eubacterium_F sp003491505	400	68	F	Indian	Eubacterium_F sp003491505
0.01	2036	2036	2819929	SPMP16	Eubacterium_G	Eubacterium_G sp000432355	42	68	F	Indian	Eubacterium_G sp000432355
0.01	2083	2083	2820072	SPMP16	AM51-8	AM51-8 sp900546435	231	68	F	Indian	AM51-8 sp900546435
0.01	2017	2017	2820062	SPMP16	UMGS973	UMGS973 sp900547295	385	68	F	Indian	UMGS973 sp900547295
0.01	2011	2011	2819974	SPMP16	Erysipelatoclostridium	Erysipelatoclostridium sp000752095	30	68	F	Indian	Erysipelatoclostridium sp000752095
0.01	2016	2016	2820414	SPMP16	Paraprevotella	Paraprevotella xylaniphila	608	68	F	Indian	Paraprevotella xylaniphila
0.01	1979	1979	2819951	SPMP16	Longicatena	Longicatena innocuum	65	68	F	Indian	Longicatena innocuum
0.01	1896	1896	2819895	SPMP16	Faecalitalea	Faecalitalea cylindroides	173	68	F	Indian	Faecalitalea cylindroides
0.01	2488	2488	2820556	SPMP16	Anaerostipes	Anaerostipes sp900066705	570	68	F	Indian	Anaerostipes sp900066705
0.01	2034	2034	2819905	SPMP16	Faecalimonas	Faecalimonas umbilicata	119	68	F	Indian	Faecalimonas umbilicata
0.01	1869	1869	2820274	SPMP16	Anaerotruncus	Anaerotruncus colihominis	465	68	F	Indian	Anaerotruncus colihominis
0.01	1926	1926	2820063	SPMP16	Sellimonas	Sellimonas sp002161525	238	68	F	Indian	Sellimonas sp002161525
0.01	1874	1874	2820550	SPMP16	TF01-11	TF01-11 sp001414325	208	68	F	Indian	TF01-11 sp001414325
0.01	1866	1866	2820167	SPMP16	Ruminococcus_H	Ruminococcus_H sp900552925	136	68	F	Indian	Ruminococcus_H sp900552925
0.01	1852	1852	2820256	SPMP16	Frisingicoccus	Frisingicoccus caecimuris	275	68	F	Indian	Frisingicoccus caecimuris
0.01	1855	1855	2820407	SPMP16	TF01-11	TF01-11 sp001916135	218	68	F	Indian	TF01-11 sp001916135
0.01	1876	1876	2820216	SPMP16	Longicatena		671	68	F	Indian	SLC 671
0.01	1831	1831	2820508	SPMP16	SFFH01	SFFH01 sp900542395	44	68	F	Indian	SFFH01 sp900542395
0.01	1783	1783	2820411	SPMP16	CAG-488	CAG-488 sp000434055	324	68	F	Indian	CAG-488 sp000434055
0.01	1732	1732	2820230	SPMP16	Raoultibacter	Raoultibacter timonensis	353	68	F	Indian	Raoultibacter timonensis
0.01	1713	1713	2819909	SPMP16	Acutalibacter		394	68	F	Indian	SLC 394
0.01	1693	1693	2820262	SPMP16			615	68	F	Indian	SLC 615
0.01	1685	1685	2819897	SPMP16	UC5-1-2E3	UC5-1-2E3 sp001304875	477	68	F	Indian	UC5-1-2E3 sp001304875
0.01	1672	1672	2820047	SPMP16	Phocaeicola	Phocaeicola coprophilus	270	68	F	Indian	Phocaeicola coprophilus
0.01	1747	1747	2819940	SPMP16	Anaerotignum	Anaerotignum sp001304995	611	68	F	Indian	Anaerotignum sp001304995
0.01	1663	1663	2820179	SPMP16	Evtepia	Evtepia sp004556345	374	68	F	Indian	Evtepia sp004556345
0.01	1644	1644	2820261	SPMP16	F23-B02	F23-B02 sp000431075	579	68	F	Indian	F23-B02 sp000431075
0.01	1950	1950	2820495	SPMP16	Blautia		298	68	F	Indian	SLC 298
0.01	1650	1650	2820306	SPMP16	Ligilactobacillus	Ligilactobacillus ruminis	646	68	F	Indian	Ligilactobacillus ruminis
0.01	1575	1575	2820051	SPMP16	Olsenella_E	Olsenella_E sp003150175	448	68	F	Indian	Olsenella_E sp003150175
0.01	1514	1514	2820319	SPMP16	Ruminococcus_E	Ruminococcus_E sp900314705	373	68	F	Indian	Ruminococcus_E sp900314705
0.01	1493	1493	2820081	SPMP16	Firm-11	Firm-11 sp900548145	456	68	F	Indian	Firm-11 sp900548145
0.01	1476	1476	2820561	SPMP16			368	68	F	Indian	SLC 368
0.01	1464	1464	2820540	SPMP16	Butyricicoccus		487	68	F	Indian	SLC 487
0.01	1462	1462	2820103	SPMP16	UMGS1603		467	68	F	Indian	SLC 467
0.01	1463	1463	2820094	SPMP16	UMGS1071	UMGS1071 sp900541905	362	68	F	Indian	UMGS1071 sp900541905
0.01	1452	1452	2820303	SPMP16	CAG-83	CAG-83 sp900545585	518	68	F	Indian	CAG-83 sp900545585
0.01	1399	1399	2820060	SPMP16	Bariatricus	Bariatricus massiliensis	473	68	F	Indian	Bariatricus massiliensis
0.01	1391	1391	2819914	SPMP16	Mediterraneibacter		423	68	F	Indian	SLC 423
0.01	1490	1490	2820170	SPMP16	Klebsiella	Klebsiella pneumoniae	335	68	F	Indian	Klebsiella pneumoniae
0.01	1383	1383	2820553	SPMP16	UMGS1590	UMGS1590 sp900552455	68	68	F	Indian	UMGS1590 sp900552455
0.01	1367	1367	2820221	SPMP16			495	68	F	Indian	SLC 495
0.01	1373	1373	2820249	SPMP16	Dialister	Dialister succinatiphilus	88	68	F	Indian	Dialister succinatiphilus
0.01	1339	1339	2820567	SPMP16	RC9	RC9 sp000433355	352	68	F	Indian	RC9 sp000433355
0.01	1364	1364	2820443	SPMP16	AM51-8	AM51-8 sp003478275	87	68	F	Indian	AM51-8 sp003478275
0.01	1327	1327	2820321	SPMP16	Negativibacillus	Negativibacillus sp900547455	64	68	F	Indian	Negativibacillus sp900547455
0.01	1289	1289	2820098	SPMP16	Bifidobacterium	Bifidobacterium globosum	377	68	F	Indian	Bifidobacterium globosum
0.01	1292	1292	2820558	SPMP16	Lachnospira	Lachnospira sp000437735	302	68	F	Indian	Lachnospira sp000437735
0	1264	1264	2820092	SPMP16	Evtepia		380	68	F	Indian	SLC 380
0	1245	1245	2820338	SPMP16	Prevotella	Prevotella salivae	575	68	F	Indian	Prevotella salivae
0	1248	1248	2820207	SPMP16	Acutalibacter	Acutalibacter sp000432995	496	68	F	Indian	Acutalibacter sp000432995
0	1228	1228	2820264	SPMP16	CAG-451	CAG-451 sp000438295	648	68	F	Indian	CAG-451 sp000438295
0	1228	1228	2820502	SPMP16	Streptococcus	Streptococcus thermophilus	544	68	F	Indian	Streptococcus thermophilus
0	1210	1210	2819904	SPMP16	Lachnoclostridium_A		401	68	F	Indian	SLC 401
0	1213	1213	2820019	SPMP16	Negativibacillus	Negativibacillus sp900547015	573	68	F	Indian	Negativibacillus sp900547015
0	1227	1227	2820427	SPMP16	Agathobaculum		516	68	F	Indian	SLC 516
0	1239	1239	2820474	SPMP16	Anaerotignum	Anaerotignum lactatifermentans	78	68	F	Indian	Anaerotignum lactatifermentans
0	1228	1228	2820228	SPMP16	CAG-83	CAG-83 sp900548615	165	68	F	Indian	CAG-83 sp900548615
0	1195	1195	2820471	SPMP16	SFMI01	SFMI01 sp004556155	469	68	F	Indian	SFMI01 sp004556155
0.01	1421	1421	2820004	SPMP16	Eubacterium_G	Eubacterium_G sp000435815	157	68	F	Indian	Eubacterium_G sp000435815
0	1201	1201	2820415	SPMP16	Blautia	Blautia coccoides	346	68	F	Indian	Blautia coccoides
0	1194	1194	2820335	SPMP16	NK3B98	NK3B98 sp900545815	600	68	F	Indian	NK3B98 sp900545815
0	1181	1181	2820057	SPMP16	Sellimonas	Sellimonas intestinalis	348	68	F	Indian	Sellimonas intestinalis
0	1127	1127	2820266	SPMP16	CAG-510	CAG-510 sp000434615	447	68	F	Indian	CAG-510 sp000434615
0	1101	1101	2819922	SPMP16	CAG-110	CAG-110 sp900546415	561	68	F	Indian	CAG-110 sp900546415
0	1126	1126	2820489	SPMP16	Sellimonas		562	68	F	Indian	SLC 562
0	1090	1090	2820263	SPMP16	Odoribacter	Odoribacter massiliensis	379	68	F	Indian	Odoribacter massiliensis
0	1077	1077	2820565	SPMP16			193	68	F	Indian	SLC 193
0	1087	1087	2819998	SPMP16	Anaerostipes		457	68	F	Indian	SLC 457
0	1068	1068	2819916	SPMP16	Bifidobacterium	Bifidobacterium animalis	289	68	F	Indian	Bifidobacterium animalis
0	1079	1079	2820059	SPMP16	TF01-11	TF01-11 sp003529475	645	68	F	Indian	TF01-11 sp003529475
0	1067	1067	2820193	SPMP16	Dorea	Dorea sp000509125	229	68	F	Indian	Dorea sp000509125
0	1075	1075	2820039	SPMP16	UBA738	UBA738 sp004557735	587	68	F	Indian	UBA738 sp004557735
0	1136	1136	2819977	SPMP16	Phascolarctobacterium_A	Phascolarctobacterium_A succinatutens	28	68	F	Indian	Phascolarctobacterium_A succinatutens
0	1045	1045	2820433	SPMP16	RUG472	RUG472 sp900545265	451	68	F	Indian	RUG472 sp900545265
0	1038	1038	2820512	SPMP16	UMGS1975		619	68	F	Indian	SLC 619
0	1034	1034	2820289	SPMP16	UBA7748	UBA7748 sp900314535	147	68	F	Indian	UBA7748 sp900314535
0	1029	1029	2820127	SPMP16	Dorea	Dorea sp000433535	266	68	F	Indian	Dorea sp000433535
0	1134	1134	2820160	SPMP16	Anaerostipes	Anaerostipes sp000508985	623	68	F	Indian	Anaerostipes sp000508985
0	1010	1010	2820157	SPMP16	UMGS902	UMGS902 sp003343845	411	68	F	Indian	UMGS902 sp003343845
0	1008	1008	2820529	SPMP16	Phascolarctobacterium_A	Phascolarctobacterium_A sp900551335	438	68	F	Indian	Phascolarctobacterium_A sp900551335
0	1274	1274	2820494	SPMP16	Streptococcus	Streptococcus parasanguinis_B	680	68	F	Indian	Streptococcus parasanguinis_B
0	976	976	2820455	SPMP16	TF01-11	TF01-11 sp003149875	189	68	F	Indian	TF01-11 sp003149875
0	1148	1148	2820368	SPMP16	Stoquefichus		626	68	F	Indian	SLC 626
0	945	945	2820253	SPMP16	CAG-269	CAG-269 sp000437215	232	68	F	Indian	CAG-269 sp000437215
0	954	954	2820218	SPMP16	Enterobacter	Enterobacter roggenkampii	86	68	F	Indian	Enterobacter roggenkampii
0	931	931	2820326	SPMP16	Faecalimonas	Faecalimonas sp000209385	441	68	F	Indian	Faecalimonas sp000209385
0	910	910	2819894	SPMP16	Oxalobacter	Oxalobacter formigenes	529	68	F	Indian	Oxalobacter formigenes
0	897	897	2820295	SPMP16	Faecalimonas		349	68	F	Indian	SLC 349
0	955	955	2820330	SPMP16	Mediterraneibacter	Mediterraneibacter torques	210	68	F	Indian	Mediterraneibacter torques
0	878	878	2820070	SPMP16	UBA1191	UBA1191 sp900542385	535	68	F	Indian	UBA1191 sp900542385
0	882	882	2819926	SPMP16	Collinsella	Collinsella stercoris	651	68	F	Indian	Collinsella stercoris
0	864	864	2820206	SPMP16	SFFH01	SFFH01 sp900548125	370	68	F	Indian	SFFH01 sp900548125
0	859	859	2820357	SPMP16	Collinsella	Collinsella tanakaei	21	68	F	Indian	Collinsella tanakaei
0	851	851	2820132	SPMP16	Prevotella	Prevotella sp900314365	644	68	F	Indian	Prevotella sp900314365
0	858	858	2819971	SPMP16	Dialister	Dialister sp900343095	609	68	F	Indian	Dialister sp900343095
0	842	842	2819898	SPMP16	F23-B02	F23-B02 sp001916715	347	68	F	Indian	F23-B02 sp001916715
0	836	836	2820442	SPMP16	Enterocloster	Enterocloster sp900538485	454	68	F	Indian	Enterocloster sp900538485
0	1099	1099	2820029	SPMP16	Streptococcus	Streptococcus parasanguinis_B	678	68	F	Indian	Streptococcus parasanguinis_B
0	835	835	2820388	SPMP16	TF01-11	TF01-11 sp003524945	213	68	F	Indian	TF01-11 sp003524945
0	822	822	2819888	SPMP16	Bulleidia	Bulleidia sp900539965	158	68	F	Indian	Bulleidia sp900539965
0	818	818	2820235	SPMP16	CAG-269	CAG-269 sp000431335	567	68	F	Indian	CAG-269 sp000431335
0	814	814	2820438	SPMP16	Blautia	Blautia sp002161285	515	68	F	Indian	Blautia sp002161285
0	817	817	2820300	SPMP16	CAG-536	CAG-536 sp000434355	245	68	F	Indian	CAG-536 sp000434355
0	780	780	2820129	SPMP16	Alistipes_A	Alistipes_A sp900240235	392	68	F	Indian	Alistipes_A sp900240235
0	793	793	2820183	SPMP16	Olsenella_B	Olsenella_B sp000752675	167	68	F	Indian	Olsenella_B sp000752675
0	778	778	2820538	SPMP16	Mogibacterium	Mogibacterium sp002299625	247	68	F	Indian	Mogibacterium sp002299625
0	786	786	2820492	SPMP16	UBA1191		45	68	F	Indian	SLC 45
0	761	761	2820058	SPMP16	Enorma	Enorma massiliensis	58	68	F	Indian	Enorma massiliensis
0	767	767	2820066	SPMP16	Phocaeicola	Phocaeicola sp900542985	653	68	F	Indian	Phocaeicola sp900542985
0	758	758	2819902	SPMP16	CAG-303	CAG-303 sp000437755	479	68	F	Indian	CAG-303 sp000437755
0	971	971	2820533	SPMP16	Streptococcus	Streptococcus parasanguinis_D	656	68	F	Indian	Streptococcus parasanguinis_D
0	755	755	2820236	SPMP16	Tidjanibacter	Tidjanibacter inops	240	68	F	Indian	Tidjanibacter inops
0.01	1312	1312	2820020	SPMP16	Blautia	Blautia hansenii	12	68	F	Indian	Blautia hansenii
0	739	739	2820519	SPMP16	UMGS1338	UMGS1338 sp900550805	391	68	F	Indian	UMGS1338 sp900550805
0	736	736	2819946	SPMP16	CAG-115	CAG-115 sp003507295	388	68	F	Indian	CAG-115 sp003507295
0	728	728	2820009	SPMP16	UMGS1783	UMGS1783 sp900555065	511	68	F	Indian	UMGS1783 sp900555065
0	723	723	2820156	SPMP16	Collinsella	Collinsella sp900548365	476	68	F	Indian	Collinsella sp900548365
0	691	691	2820310	SPMP16	QAMX01	QAMX01 sp003149835	399	68	F	Indian	QAMX01 sp003149835
0	694	694	2820496	SPMP16	Faecalimonas	Faecalimonas sp900546325	483	68	F	Indian	Faecalimonas sp900546325
0	686	686	2820527	SPMP16	CAG-1031	CAG-1031 sp000431215	89	68	F	Indian	CAG-1031 sp000431215
0	685	685	2819997	SPMP16	UMGS1600	UMGS1600 sp900553295	443	68	F	Indian	UMGS1600 sp900553295
0	771	771	2820504	SPMP16	Dorea	Dorea sp900066555	647	68	F	Indian	Dorea sp900066555
0	676	676	2819892	SPMP16	CAG-873		359	68	F	Indian	SLC 359
0	672	672	2820323	SPMP16	Longicatena	Longicatena caecimuris	466	68	F	Indian	Longicatena caecimuris
0	896	896	2820354	SPMP16	Streptococcus		442	68	F	Indian	SLC 442
0	674	674	2819942	SPMP16	Megasphaera	Megasphaera elsdenii	583	68	F	Indian	Megasphaera elsdenii
0	639	639	2820080	SPMP16	Prevotella	Prevotella sp900545525	393	68	F	Indian	Prevotella sp900545525
0	658	658	2820507	SPMP16	Bilophila		209	68	F	Indian	SLC 209
0	767	767	2820202	SPMP16	Streptococcus		640	68	F	Indian	SLC 640
0	635	635	2820327	SPMP16	UMGS1781	UMGS1781 sp900553365	633	68	F	Indian	UMGS1781 sp900553365
0	696	696	2820301	SPMP16	Megasphaera	Megasphaera sp900554215	682	68	F	Indian	Megasphaera sp900554215
0	618	618	2820258	SPMP16	CAG-1427	CAG-1427 sp000436075	150	68	F	Indian	CAG-1427 sp000436075
0	636	636	2820333	SPMP16	Enterobacter	Enterobacter kobei	554	68	F	Indian	Enterobacter kobei
0	630	630	2820541	SPMP16	Streptococcus	Streptococcus infantarius	124	68	F	Indian	Streptococcus infantarius
0	627	627	2820119	SPMP16	Enterobacter	Enterobacter himalayensis	538	68	F	Indian	Enterobacter himalayensis
0	620	620	2819917	SPMP16	Eubacterium_R	Eubacterium_R sp000436835	216	68	F	Indian	Eubacterium_R sp000436835
0	604	604	2820010	SPMP16	Butyricicoccus_A	Butyricicoccus_A sp002395695	492	68	F	Indian	Butyricicoccus_A sp002395695
0	600	600	2820522	SPMP16	UBA1394	UBA1394 sp900066845	130	68	F	Indian	UBA1394 sp900066845
0	599	599	2820391	SPMP16	Dialister	Dialister sp900538805	129	68	F	Indian	Dialister sp900538805
0	584	584	2820346	SPMP16			622	68	F	Indian	SLC 622
0	596	596	2820318	SPMP16	UBA1691	UBA1691 sp900544375	532	68	F	Indian	UBA1691 sp900544375
0	585	585	2819919	SPMP16	Collinsella	Collinsella sp003479805	472	68	F	Indian	Collinsella sp003479805
0	582	582	2820340	SPMP16	Longicatena	Longicatena dolichum	351	68	F	Indian	Longicatena dolichum
0	591	591	2820114	SPMP16	Klebsiella	Klebsiella quasipneumoniae	202	68	F	Indian	Klebsiella quasipneumoniae
0	558	558	2820317	SPMP16	Dorea	Dorea sp900312975	126	68	F	Indian	Dorea sp900312975
0	562	562	2820297	SPMP16	Erysipelatoclostridium		552	68	F	Indian	SLC 552
0	548	548	2820523	SPMP16	CAG-145	CAG-145 sp000435715	425	68	F	Indian	CAG-145 sp000435715
0	546	546	2819924	SPMP16	UMGS1633	UMGS1633 sp900553645	19	68	F	Indian	UMGS1633 sp900553645
0	545	545	2820336	SPMP16	Cloacibacillus	Cloacibacillus porcorum	223	68	F	Indian	Cloacibacillus porcorum
0	653	653	2820125	SPMP16	Parasutterella	Parasutterella excrementihominis	8	68	F	Indian	Parasutterella excrementihominis
0	537	537	2820237	SPMP16	Butyricicoccus	Butyricicoccus sp900547195	459	68	F	Indian	Butyricicoccus sp900547195
0	537	537	2820316	SPMP16	CAG-882	CAG-882 sp000435595	563	68	F	Indian	CAG-882 sp000435595
0	536	536	2820212	SPMP16	Eubacterium_R	Eubacterium_R sp900555015	663	68	F	Indian	Eubacterium_R sp900555015
0	513	513	2820396	SPMP16	UBA737	UBA737 sp900549055	577	68	F	Indian	UBA737 sp900549055
0	581	581	2820352	SPMP16	Parasutterella	Parasutterella sp000980495	38	68	F	Indian	Parasutterella sp000980495
0	500	500	2819938	SPMP16	Veillonella_A	Veillonella_A magna	537	68	F	Indian	Veillonella_A magna
0	508	508	2820463	SPMP16	Olsenella		616	68	F	Indian	SLC 616
0	498	498	2820420	SPMP16	Gordonibacter	Gordonibacter pamelaeae	390	68	F	Indian	Gordonibacter pamelaeae
0	498	498	2820428	SPMP16	Eubacterium_R	Eubacterium_R sp900540235	217	68	F	Indian	Eubacterium_R sp900540235
0	492	492	2820404	SPMP16	Eggerthella	Eggerthella sinensis	533	68	F	Indian	Eggerthella sinensis
0	488	488	2820233	SPMP16	CAG-1427		201	68	F	Indian	SLC 201
0	488	488	2820440	SPMP16	Dialister		520	68	F	Indian	SLC 520
0	478	478	2820091	SPMP16	Eggerthella		160	68	F	Indian	SLC 160
0	469	469	2820128	SPMP16	Collinsella		211	68	F	Indian	SLC 211
0	453	453	2820370	SPMP16	Negativibacillus		557	68	F	Indian	SLC 557
0	450	450	2820325	SPMP16	UMGS911	UMGS911 sp900545935	415	68	F	Indian	UMGS911 sp900545935
0	497	497	2819899	SPMP16	Phascolarctobacterium_A	Phascolarctobacterium_A succinatutens	675	68	F	Indian	Phascolarctobacterium_A succinatutens
0	438	438	2820008	SPMP16	CAG-115	CAG-115 sp003531585	344	68	F	Indian	CAG-115 sp003531585
0	440	440	2820530	SPMP16	Acidaminococcus	Acidaminococcus provencensis	292	68	F	Indian	Acidaminococcus provencensis
0	436	436	2819972	SPMP16	Merdibacter	Merdibacter sp900543035	122	68	F	Indian	Merdibacter sp900543035
0	431	431	2820036	SPMP16	CAG-390	CAG-390 sp000437015	455	68	F	Indian	CAG-390 sp000437015
0	428	428	2820130	SPMP16	Slackia_A	Slackia_A equolifaciens	277	68	F	Indian	Slackia_A equolifaciens
0	458	458	2820275	SPMP16	CAG-1427	CAG-1427 sp900547965	322	68	F	Indian	CAG-1427 sp900547965
0	472	472	2819990	SPMP16	Haemophilus_D		446	68	F	Indian	SLC 446
0	417	417	2820499	SPMP16	Alistipes_A	Alistipes_A sp900539755	439	68	F	Indian	Alistipes_A sp900539755
0	441	441	2819967	SPMP16	Adlercreutzia		3	68	F	Indian	SLC 3
0	416	416	2820548	SPMP16	Mitsuokella	Mitsuokella jalaludinii	297	68	F	Indian	Mitsuokella jalaludinii
0	429	429	2819891	SPMP16	Intestinibacter	Intestinibacter bartlettii	555	68	F	Indian	Intestinibacter bartlettii
0	411	411	2820055	SPMP16	Parolsenella	Parolsenella catena	164	68	F	Indian	Parolsenella catena
0	412	412	2820181	SPMP16	Parasutterella		530	68	F	Indian	SLC 530
0	420	420	2820304	SPMP16	Eggerthella	Eggerthella lenta	27	68	F	Indian	Eggerthella lenta
0	412	412	2819962	SPMP16	UMGS1293		592	68	F	Indian	SLC 592
0	403	403	2820203	SPMP16	Dialister	Dialister sp900541605	494	68	F	Indian	Dialister sp900541605
0	394	394	2820358	SPMP16	Desulfovibrio	Desulfovibrio sp900556755	225	68	F	Indian	Desulfovibrio sp900556755
0	394	394	2819944	SPMP16	UMGS1820		463	68	F	Indian	SLC 463
0	390	390	2820255	SPMP16	An7		484	68	F	Indian	SLC 484
0	389	389	2820045	SPMP16	CAG-269	CAG-269 sp003525075	419	68	F	Indian	CAG-269 sp003525075
0	421	421	2820046	SPMP16	Haemophilus_D	Haemophilus_D parainfluenzae	659	68	F	Indian	Haemophilus_D parainfluenzae
0	378	378	2820520	SPMP16	Olsenella_E	Olsenella_E sp900119915	677	68	F	Indian	Olsenella_E sp900119915
0	380	380	2820213	SPMP16	Longicatena	Longicatena sp003481775	571	68	F	Indian	Longicatena sp003481775
0	375	375	2819901	SPMP16	CAG-710	CAG-710 sp000432595	475	68	F	Indian	CAG-710 sp000432595
0	463	463	2820033	SPMP16	Erysipelatoclostridium	Erysipelatoclostridium ramosum	176	68	F	Indian	Erysipelatoclostridium ramosum
0	365	365	2819949	SPMP16	Eubacterium_R	Eubacterium_R sp003526845	285	68	F	Indian	Eubacterium_R sp003526845
0	363	363	2820285	SPMP16	Slackia_A		445	68	F	Indian	SLC 445
0	365	365	2819893	SPMP16	Mitsuokella	Mitsuokella multacida	47	68	F	Indian	Mitsuokella multacida
0	366	366	2820468	SPMP16	Enteroscipio		427	68	F	Indian	SLC 427
0	357	357	2820104	SPMP16	Succinivibrio	Succinivibrio sp900552905	51	68	F	Indian	Succinivibrio sp900552905
0	355	355	2819961	SPMP16	CAG-492	CAG-492 sp000434335	52	68	F	Indian	CAG-492 sp000434335
0	352	352	2820395	SPMP16	Ruminococcus_D		635	68	F	Indian	SLC 635
0	354	354	2820401	SPMP16	Slackia_A	Slackia_A piriformis	307	68	F	Indian	Slackia_A piriformis
0	356	356	2820425	SPMP16	Clostridium	Clostridium sp900540255	118	68	F	Indian	Clostridium sp900540255
0	344	344	2820524	SPMP16	Collinsella		396	68	F	Indian	SLC 396
0	328	328	2820069	SPMP16	Desulfovibrio	Desulfovibrio legallii	337	68	F	Indian	Desulfovibrio legallii
0	324	324	2820150	SPMP16	CAG-177	CAG-177 sp000431775	407	68	F	Indian	CAG-177 sp000431775
0	318	318	2820232	SPMP16			432	68	F	Indian	SLC 432
0	315	315	2820437	SPMP16			503	68	F	Indian	SLC 503
0	317	317	2820450	SPMP16	Butyricicoccus_A		593	68	F	Indian	SLC 593
0	319	319	2820146	SPMP16	Acidaminococcus	Acidaminococcus sp000437815	480	68	F	Indian	Acidaminococcus sp000437815
0	311	311	2820210	SPMP16	CAG-878	CAG-878 sp000432255	428	68	F	Indian	CAG-878 sp000432255
0	326	326	2820546	SPMP16	Haemophilus_D	Haemophilus_D sp001815355	323	68	F	Indian	Haemophilus_D sp001815355
0	290	290	2819950	SPMP16	CAG-417	CAG-417 sp000432835	171	68	F	Indian	CAG-417 sp000432835
0	282	282	2820312	SPMP16	Paraeggerthella	Paraeggerthella hongkongensis_A	333	68	F	Indian	Paraeggerthella hongkongensis_A
0	277	277	2819927	SPMP16	CAG-1427	CAG-1427 sp000434775	660	68	F	Indian	CAG-1427 sp000434775
0	272	272	2820180	SPMP16	51-20	51-20 sp001917175	378	68	F	Indian	51-20 sp001917175
0	262	262	2820413	SPMP16	Desulfovibrio		676	68	F	Indian	SLC 676
0	262	262	2820293	SPMP16	UBA1820	UBA1820 sp002314265	584	68	F	Indian	UBA1820 sp002314265
0	261	261	2820225	SPMP16	UBA1436		485	68	F	Indian	SLC 485
0	258	258	2820291	SPMP16	Sutterella		409	68	F	Indian	SLC 409
0	252	252	2820445	SPMP16	CAG-1427	CAG-1427 sp000435475	341	68	F	Indian	CAG-1427 sp000435475
0	243	243	2819969	SPMP16	CAG-1000	CAG-1000 sp000434555	631	68	F	Indian	CAG-1000 sp000434555
0	237	237	2820243	SPMP16	Streptococcus	Streptococcus sanguinis	343	68	F	Indian	Streptococcus sanguinis
0	232	232	2820182	SPMP16	Desulfovibrio	Desulfovibrio sp900319575	513	68	F	Indian	Desulfovibrio sp900319575
0	220	220	2820544	SPMP16	UBA1191	UBA1191 sp900066305	133	68	F	Indian	UBA1191 sp900066305
0	221	221	2820483	SPMP16	Lactococcus	Lactococcus garvieae	329	68	F	Indian	Lactococcus garvieae
0	218	218	2819988	SPMP16	RUG013		586	68	F	Indian	SLC 586
0	209	209	2820422	SPMP16	Clostridium	Clostridium sp001916075	657	68	F	Indian	Clostridium sp001916075
0	204	204	2820515	SPMP16	Clostridium_U	Clostridium_U hiranonis	363	68	F	Indian	Clostridium_U hiranonis
0	197	197	2819952	SPMP16	Mitsuokella	Mitsuokella sp003458855	233	68	F	Indian	Mitsuokella sp003458855
0	194	194	2820566	SPMP16	Fusobacterium_A	Fusobacterium_A mortiferum	381	68	F	Indian	Fusobacterium_A mortiferum
0	194	194	2820173	SPMP16	CAG-568	CAG-568 sp000434395	303	68	F	Indian	CAG-568 sp000434395
0	194	194	2819983	SPMP16	Megasphaera	Megasphaera sp001546855	406	68	F	Indian	Megasphaera sp001546855
0	192	192	2819912	SPMP16	Enterococcus	Enterococcus faecalis	190	68	F	Indian	Enterococcus faecalis
0	185	185	2819989	SPMP16	Acidaminococcus		536	68	F	Indian	SLC 536
0	185	185	2820552	SPMP16	UMGS1293		137	68	F	Indian	SLC 137
0	177	177	2820163	SPMP16	CAG-485		505	68	F	Indian	SLC 505
0	174	174	2820089	SPMP16	UMGS1418	UMGS1418 sp900551595	569	68	F	Indian	UMGS1418 sp900551595
0	176	176	2820287	SPMP16	CAG-594	CAG-594 sp000434835	669	68	F	Indian	CAG-594 sp000434835
0	174	174	2820447	SPMP16	Olsenella		184	68	F	Indian	SLC 184
0	171	171	2820452	SPMP16	Clostridium	Clostridium saudiense	462	68	F	Indian	Clostridium saudiense
0	167	167	2820532	SPMP16	QAMH01	QAMH01 sp900544245	395	68	F	Indian	QAMH01 sp900544245
0	163	163	2820270	SPMP16	RUG013		440	68	F	Indian	SLC 440
0	156	156	2820079	SPMP16	Megasphaera_B	Megasphaera_B sp900538925	603	68	F	Indian	Megasphaera_B sp900538925
0	153	153	2820113	SPMP16	CAG-1427	CAG-1427 sp000435675	168	68	F	Indian	CAG-1427 sp000435675
0	157	157	2820053	SPMP16	Acidaminococcus	Acidaminococcus massiliensis	610	68	F	Indian	Acidaminococcus massiliensis
0	151	151	2820491	SPMP16	UMGS1519		281	68	F	Indian	SLC 281
0	153	153	2820002	SPMP16	Streptococcus	Streptococcus anginosus	627	68	F	Indian	Streptococcus anginosus
0	151	151	2820240	SPMP16	Enterococcus_B	Enterococcus_B faecium_B	444	68	F	Indian	Enterococcus_B faecium_B
0	143	143	2820172	SPMP16	Enterococcus_A	Enterococcus_A avium	420	68	F	Indian	Enterococcus_A avium
0	137	137	2819930	SPMP16	Brachyspira	Brachyspira sp000431595	383	68	F	Indian	Brachyspira sp000431595
0	139	139	2820292	SPMP16	Streptococcus	Streptococcus pasteurianus	244	68	F	Indian	Streptococcus pasteurianus
0	126	126	2820503	SPMP16	CAG-1427		339	68	F	Indian	SLC 339
0	117	117	2820268	SPMP16	Olsenella	Olsenella sp900538935	235	68	F	Indian	Olsenella sp900538935
0	113	113	2820159	SPMP16	Clostridium_P	Clostridium_P perfringens	163	68	F	Indian	Clostridium_P perfringens
0	111	111	2820459	SPMP16	Duodenibacillus	Duodenibacillus sp900538905	319	68	F	Indian	Duodenibacillus sp900538905
0	110	110	2820469	SPMP16	Fusobacterium_A	Fusobacterium_A sp900015295	326	68	F	Indian	Fusobacterium_A sp900015295
0	111	111	2820386	SPMP16	Weissella	Weissella confusa	169	68	F	Indian	Weissella confusa
0	116	116	2820272	SPMP16	Phascolarctobacterium	Phascolarctobacterium sp900551745	327	68	F	Indian	Phascolarctobacterium sp900551745
0	108	108	2820021	SPMP16	UBA7173	UBA7173 sp001701135	545	68	F	Indian	UBA7173 sp001701135
0	110	110	2820281	SPMP16	Akkermansia	Akkermansia muciniphila_B	246	68	F	Indian	Akkermansia muciniphila_B
0	107	107	2819928	SPMP16	Mesosutterella	Mesosutterella multiformis	177	68	F	Indian	Mesosutterella multiformis
0	106	106	2819933	SPMP16	CAG-594		261	68	F	Indian	SLC 261
0	100	100	2819934	SPMP16	Akkermansia	Akkermansia muciniphila	260	68	F	Indian	Akkermansia muciniphila
0	100	100	2820283	SPMP16	Akkermansia	Akkermansia sp001580195	431	68	F	Indian	Akkermansia sp001580195
0	100	100	2820284	SPMP16	Lactobacillus	Lactobacillus gasseri	655	68	F	Indian	Lactobacillus gasseri
0	96	96	2820421	SPMP16	Megasphaera_B	Megasphaera_B sp900549385	183	68	F	Indian	Megasphaera_B sp900549385
0	95	95	2820288	SPMP16	Lactiplantibacillus	Lactiplantibacillus plantarum	673	68	F	Indian	Lactiplantibacillus plantarum
0	91	91	2820535	SPMP16	Veillonella_A		305	68	F	Indian	SLC 305
0	95	95	2820054	SPMP16	Phascolarctobacterium	Phascolarctobacterium faecium	265	68	F	Indian	Phascolarctobacterium faecium
0	90	90	2820490	SPMP16	Lactococcus	Lactococcus garvieae_B	301	68	F	Indian	Lactococcus garvieae_B
0	85	85	2820470	SPMP16	Turicimonas	Turicimonas sp900542195	356	68	F	Indian	Turicimonas sp900542195
0	80	80	2820563	SPMP16	Enterococcus_B	Enterococcus_B hirae	596	68	F	Indian	Enterococcus_B hirae
0	78	78	2820187	SPMP16	CAG-475	CAG-475 sp000434435	639	68	F	Indian	CAG-475 sp000434435
0	72	72	2820215	SPMP16	Intestinibacter	Intestinibacter sp900540355	661	68	F	Indian	Intestinibacter sp900540355
0	68	68	2820347	SPMP16	Limosilactobacillus	Limosilactobacillus mucosae	6	68	F	Indian	Limosilactobacillus mucosae
0	68	68	2820271	SPMP16	Akkermansia	Akkermansia muciniphila_C	613	68	F	Indian	Akkermansia muciniphila_C
0	61	61	2820449	SPMP16	Enterococcus_C		414	68	F	Indian	SLC 414
0	61	61	2820067	SPMP16	Akkermansia	Akkermansia glycaniphila	450	68	F	Indian	Akkermansia glycaniphila
0	62	62	2820000	SPMP16	Methanobrevibacter_A	Methanobrevibacter_A smithii	159	68	F	Indian	Methanobrevibacter_A smithii
0	55	55	2820454	SPMP16	CAG-1427		375	68	F	Indian	SLC 375
0	55	55	2820191	SPMP16	Turicibacter	Turicibacter sp001543345	527	68	F	Indian	Turicibacter sp001543345
0	55	55	2820564	SPMP16	Lactobacillus	Lactobacillus crispatus	501	68	F	Indian	Lactobacillus crispatus
0	52	52	2820476	SPMP16	Anaeroglobus	Anaeroglobus micronuciformis	345	68	F	Indian	Anaeroglobus micronuciformis
0	52	52	2820175	SPMP16	CAG-495	CAG-495 sp000432275	531	68	F	Indian	CAG-495 sp000432275
0	52	52	2819941	SPMP16	Methanosphaera	Methanosphaera stadtmanae	416	68	F	Indian	Methanosphaera stadtmanae
0	49	49	2819994	SPMP16	UMGS1491		519	68	F	Indian	SLC 519
0	51	51	2820380	SPMP16	Enterococcus_B	Enterococcus_B faecium	621	68	F	Indian	Enterococcus_B faecium
0	48	48	2820016	SPMP16	Weissella	Weissella cibaria	436	68	F	Indian	Weissella cibaria
0	44	44	2820341	SPMP16	Lactobacillus	Lactobacillus delbrueckii	607	68	F	Indian	Lactobacillus delbrueckii
0	43	43	2820073	SPMP16	CAG-495	CAG-495 sp000436375	628	68	F	Indian	CAG-495 sp000436375
0	44	44	2819947	SPMP16	CAG-521	CAG-521 sp000437635	317	68	F	Indian	CAG-521 sp000437635
0	39	39	2820242	SPMP16	Enterococcus_C	Enterococcus_C asini	502	68	F	Indian	Enterococcus_C asini
0	39	39	2820547	SPMP16	Ligilactobacillus	Ligilactobacillus salivarius	340	68	F	Indian	Ligilactobacillus salivarius
0	36	36	2820478	SPMP16	CAG-521		652	68	F	Indian	SLC 652
0	32	32	2820121	SPMP16	Leuconostoc	Leuconostoc lactis	410	68	F	Indian	Leuconostoc lactis
0	25	25	2820065	SPMP16	Leuconostoc	Leuconostoc sp900554745	248	68	F	Indian	Leuconostoc sp900554745
0	24	24	2820537	SPMP16	Pediococcus		350	68	F	Indian	SLC 350
0	24	24	2819968	SPMP16	Methanobrevibacter_A	Methanobrevibacter_A smithii_A	84	68	F	Indian	Methanobrevibacter_A smithii_A
0	14	14	2819885	SPMP16	Pediococcus	Pediococcus acidilactici	599	68	F	Indian	Pediococcus acidilactici
0	13	13	2820126	SPMP16	Succinivibrio	Succinivibrio sp000431835	41	68	F	Indian	Succinivibrio sp000431835
4.55	1344811	1344811	2819889	SPMP102	Bifidobacterium	Bifidobacterium adolescentis	280	56	F	Chinese	Bifidobacterium adolescentis
4.35	1285122	1285122	2820353	SPMP102	Bifidobacterium	Bifidobacterium longum	284	56	F	Chinese	Bifidobacterium longum
4.43	1309638	1309638	2820000	SPMP102	Methanobrevibacter_A	Methanobrevibacter_A smithii	159	56	F	Chinese	Methanobrevibacter_A smithii
4.05	1197304	1197304	2819934	SPMP102	Akkermansia	Akkermansia muciniphila	260	56	F	Chinese	Akkermansia muciniphila
3.76	1112030	1112030	2820136	SPMP102	SFEL01	SFEL01 sp004557245	227	56	F	Chinese	SFEL01 sp004557245
3.09	913593	913593	2820399	SPMP102	CAG-83	CAG-83 sp900313295	422	56	F	Chinese	CAG-83 sp900313295
2.82	834314	834314	2819898	SPMP102	F23-B02	F23-B02 sp001916715	347	56	F	Chinese	F23-B02 sp001916715
1.79	527789	527789	2820307	SPMP102	Evtepia	Evtepia sp900546255	85	56	F	Chinese	Evtepia sp900546255
1.74	514629	514629	2820433	SPMP102	RUG472	RUG472 sp900545265	451	56	F	Chinese	RUG472 sp900545265
1.42	419651	419651	2819969	SPMP102	CAG-1000	CAG-1000 sp000434555	631	56	F	Chinese	CAG-1000 sp000434555
1.33	391893	391893	2819918	SPMP102	KLE1615	KLE1615 sp900066985	10	56	F	Chinese	KLE1615 sp900066985
1.2	355089	355089	2820062	SPMP102	UMGS973	UMGS973 sp900547295	385	56	F	Chinese	UMGS973 sp900547295
1.18	347541	347541	2820294	SPMP102	UBA11774	UBA11774 sp003507655	114	56	F	Chinese	UBA11774 sp003507655
1.15	340523	340523	2820081	SPMP102	Firm-11	Firm-11 sp900548145	456	56	F	Chinese	Firm-11 sp900548145
1.1	324318	324318	2820187	SPMP102	CAG-475	CAG-475 sp000434435	639	56	F	Chinese	CAG-475 sp000434435
1.11	328472	328472	2820493	SPMP102	Firm-11	Firm-11 sp900540045	186	56	F	Chinese	Firm-11 sp900540045
1.2	353801	353801	2820140	SPMP102	Anaerostipes	Anaerostipes hadrus	154	56	F	Chinese	Anaerostipes hadrus
1.06	314327	314327	2820375	SPMP102	Phil1	Phil1 sp001940855	185	56	F	Chinese	Phil1 sp001940855
0.96	282218	282218	2820097	SPMP102	UBA11524	UBA11524 sp000437595	311	56	F	Chinese	UBA11524 sp000437595
0.95	281695	281695	2820028	SPMP102	ER4	ER4 sp900317525	174	56	F	Chinese	ER4 sp900317525
0.95	279429	279429	2819911	SPMP102	Ruminiclostridium_E	Ruminiclostridium_E siraeum	113	56	F	Chinese	Ruminiclostridium_E siraeum
0.9	266168	266168	2819922	SPMP102	CAG-110	CAG-110 sp900546415	561	56	F	Chinese	CAG-110 sp900546415
0.92	271598	271598	2819939	SPMP102	Lachnospira	Lachnospira eligens_B	29	56	F	Chinese	Lachnospira eligens_B
0.84	247996	247996	2820234	SPMP102			553	56	F	Chinese	SLC 553
1.07	317134	317134	2820209	SPMP102	Collinsella	Collinsella sp003469185	144	56	F	Chinese	Collinsella sp003469185
0.83	246202	246202	2819935	SPMP102	Oscillibacter	Oscillibacter sp004553545	493	56	F	Chinese	Oscillibacter sp004553545
0.81	239729	239729	2820411	SPMP102	CAG-488	CAG-488 sp000434055	324	56	F	Chinese	CAG-488 sp000434055
0.8	234963	234963	2820369	SPMP102	GCA-900066995	GCA-900066995 sp900291955	601	56	F	Chinese	GCA-900066995 sp900291955
0.8	236449	236449	2820344	SPMP102	Eubacterium_R	Eubacterium_R sp000434995	115	56	F	Chinese	Eubacterium_R sp000434995
0.76	223578	223578	2820338	SPMP102	Prevotella	Prevotella salivae	575	56	F	Chinese	Prevotella salivae
0.77	227696	227696	2820084	SPMP102	Prevotella	Prevotella copri	566	56	F	Chinese	Prevotella copri
0.74	220096	220096	2820228	SPMP102	CAG-83	CAG-83 sp900548615	165	56	F	Chinese	CAG-83 sp900548615
0.72	212754	212754	2820262	SPMP102			615	56	F	Chinese	SLC 615
0.67	199366	199366	2820012	SPMP102	Ruminococcus_H	Ruminococcus_H sp003531055	71	56	F	Chinese	Ruminococcus_H sp003531055
0.66	194368	194368	2819996	SPMP102	UBA1777	UBA1777 sp900547315	595	56	F	Chinese	UBA1777 sp900547315
0.65	192199	192199	2819941	SPMP102	Methanosphaera	Methanosphaera stadtmanae	416	56	F	Chinese	Methanosphaera stadtmanae
0.68	199621	199621	2820122	SPMP102	Gemmiger	Gemmiger qucibialis	207	56	F	Chinese	Gemmiger qucibialis
0.65	191321	191321	2820372	SPMP102	Bifidobacterium	Bifidobacterium bifidum	263	56	F	Chinese	Bifidobacterium bifidum
0.66	193899	193899	2820248	SPMP102	CAG-177	CAG-177 sp003514385	142	56	F	Chinese	CAG-177 sp003514385
0.65	192810	192810	2820023	SPMP102	CAG-110	CAG-110 sp900546075	308	56	F	Chinese	CAG-110 sp900546075
0.61	179979	179979	2819937	SPMP102	CAG-452		581	56	F	Chinese	SLC 581
0.67	196622	196622	2820518	SPMP102	Bifidobacterium	Bifidobacterium pseudocatenulatum	18	56	F	Chinese	Bifidobacterium pseudocatenulatum
0.59	175014	175014	2820277	SPMP102	Gemmiger	Gemmiger formicilis	338	56	F	Chinese	Gemmiger formicilis
0.56	165826	165826	2820261	SPMP102	F23-B02	F23-B02 sp000431075	579	56	F	Chinese	F23-B02 sp000431075
0.58	171317	171317	2820223	SPMP102	CAG-83	CAG-83 sp900547745	585	56	F	Chinese	CAG-83 sp900547745
0.61	180387	180387	2820334	SPMP102	Blautia_A	Blautia_A wexlerae	34	56	F	Chinese	Blautia_A wexlerae
0.64	188888	188888	2820436	SPMP102	Blautia_A	Blautia_A massiliensis	50	56	F	Chinese	Blautia_A massiliensis
0.54	159311	159311	2819994	SPMP102	UMGS1491		519	56	F	Chinese	SLC 519
0.56	165484	165484	2820444	SPMP102	Fusicatenibacter	Fusicatenibacter saccharivorans	506	56	F	Chinese	Fusicatenibacter saccharivorans
0.51	152017	152017	2820266	SPMP102	CAG-510	CAG-510 sp000434615	447	56	F	Chinese	CAG-510 sp000434615
0.53	155427	155427	2819945	SPMP102	CAG-170	CAG-170 sp000432135	134	56	F	Chinese	CAG-170 sp000432135
0.45	132386	132386	2820205	SPMP102	UMGS1603	UMGS1603 sp900553265	641	56	F	Chinese	UMGS1603 sp900553265
0.42	124372	124372	2820471	SPMP102	SFMI01	SFMI01 sp004556155	469	56	F	Chinese	SFMI01 sp004556155
0.43	125739	125739	2820101	SPMP102	Firm-11		449	56	F	Chinese	SLC 449
0.43	126275	126275	2819923	SPMP102	Bacteroides	Bacteroides intestinalis	204	56	F	Chinese	Bacteroides intestinalis
0.42	123910	123910	2820161	SPMP102	Escherichia	Escherichia flexneri	236	56	F	Chinese	Escherichia flexneri
0.41	121143	121143	2820394	SPMP102	Ruminococcus_F	Ruminococcus_F champanellensis	499	56	F	Chinese	Ruminococcus_F champanellensis
0.43	127000	127000	2820095	SPMP102	Anaerobutyricum	Anaerobutyricum hallii_A	16	56	F	Chinese	Anaerobutyricum hallii_A
0.39	115604	115604	2819960	SPMP102	Flavonifractor	Flavonifractor sp900549795	360	56	F	Chinese	Flavonifractor sp900549795
0.43	127723	127723	2820158	SPMP102	Ruminococcus_A	Ruminococcus_A sp003011855	314	56	F	Chinese	Ruminococcus_A sp003011855
0.34	101634	101634	2819956	SPMP102	ER4	ER4 sp000765235	237	56	F	Chinese	ER4 sp000765235
0.39	113747	113747	2820241	SPMP102	Oscillibacter	Oscillibacter sp001916835	650	56	F	Chinese	Oscillibacter sp001916835
0.33	96974	96974	2819921	SPMP102			181	56	F	Chinese	SLC 181
0.38	111130	111130	2820102	SPMP102	Phocaeicola	Phocaeicola vulgatus	33	56	F	Chinese	Phocaeicola vulgatus
0.33	98771	98771	2820039	SPMP102	UBA738	UBA738 sp004557735	587	56	F	Chinese	UBA738 sp004557735
0.33	97002	97002	2820129	SPMP102	Alistipes_A	Alistipes_A sp900240235	392	56	F	Chinese	Alistipes_A sp900240235
0.33	96506	96506	2820075	SPMP102	Slackia_A	Slackia_A isoflavoniconvertens	108	56	F	Chinese	Slackia_A isoflavoniconvertens
0.33	98174	98174	2820082	SPMP102	NK3B98		188	56	F	Chinese	SLC 188
0.37	108000	108000	2820100	SPMP102	Blautia_A	Blautia_A obeum	26	56	F	Chinese	Blautia_A obeum
0.4	116818	116818	2820361	SPMP102	Faecalibacterium	Faecalibacterium prausnitzii_J	9	56	F	Chinese	Faecalibacterium prausnitzii_J
0.33	96732	96732	2820467	SPMP102	Desulfovibrio	Desulfovibrio fairfieldensis	320	56	F	Chinese	Desulfovibrio fairfieldensis
0.35	102688	102688	2820416	SPMP102	Blautia_A	Blautia_A sp900066335	606	56	F	Chinese	Blautia_A sp900066335
0.31	90226	90226	2820103	SPMP102	UMGS1603		467	56	F	Chinese	SLC 467
0.32	94727	94727	2819968	SPMP102	Methanobrevibacter_A	Methanobrevibacter_A smithii_A	84	56	F	Chinese	Methanobrevibacter_A smithii_A
0.34	100278	100278	2820171	SPMP102	Mediterraneibacter	Mediterraneibacter faecis	48	56	F	Chinese	Mediterraneibacter faecis
0.28	82932	82932	2819953	SPMP102	Ruthenibacterium	Ruthenibacterium lactatiformans	151	56	F	Chinese	Ruthenibacterium lactatiformans
0.29	84893	84893	2819974	SPMP102	Erysipelatoclostridium	Erysipelatoclostridium sp000752095	30	56	F	Chinese	Erysipelatoclostridium sp000752095
0.29	84974	84974	2820374	SPMP102	CAG-170	CAG-170 sp900545925	295	56	F	Chinese	CAG-170 sp900545925
0.27	81104	81104	2820090	SPMP102	CAG-41	CAG-41 sp900066215	90	56	F	Chinese	CAG-41 sp900066215
0.27	80348	80348	2820200	SPMP102	CAG-177	CAG-177 sp003538135	286	56	F	Chinese	CAG-177 sp003538135
0.32	94086	94086	2820245	SPMP102	Collinsella	Collinsella sp900542825	332	56	F	Chinese	Collinsella sp900542825
0.27	78368	78368	2820211	SPMP102	CAG-279	CAG-279 sp000437795	279	56	F	Chinese	CAG-279 sp000437795
0.26	77920	77920	2820327	SPMP102	UMGS1781	UMGS1781 sp900553365	633	56	F	Chinese	UMGS1781 sp900553365
0.29	86325	86325	2820434	SPMP102	Bifidobacterium	Bifidobacterium catenulatum	658	56	F	Chinese	Bifidobacterium catenulatum
0.31	92240	92240	2820383	SPMP102	Dorea	Dorea longicatena_B	620	56	F	Chinese	Dorea longicatena_B
0.26	75795	75795	2820117	SPMP102	UBA5446	UBA5446 sp900546485	404	56	F	Chinese	UBA5446 sp900546485
0.25	74783	74783	2820074	SPMP102			548	56	F	Chinese	SLC 548
0.24	69653	69653	2820096	SPMP102	UMGS1603		489	56	F	Chinese	SLC 489
0.28	83918	83918	2820238	SPMP102	Oscillibacter		638	56	F	Chinese	SLC 638
0.23	69002	69002	2820479	SPMP102	CAG-238	CAG-238 sp900551415	534	56	F	Chinese	CAG-238 sp900551415
0.23	67790	67790	2820017	SPMP102	CAG-83	CAG-83 sp003539495	180	56	F	Chinese	CAG-83 sp003539495
0.23	66955	66955	2820197	SPMP102	Megamonas	Megamonas funiformis	131	56	F	Chinese	Megamonas funiformis
0.35	104313	104313	2820342	SPMP102	Collinsella	Collinsella sp002232035	0	56	F	Chinese	Collinsella sp002232035
0.25	74004	74004	2820049	SPMP102	UBA7160		222	56	F	Chinese	SLC 222
0.21	61681	61681	2820157	SPMP102	UMGS902	UMGS902 sp003343845	411	56	F	Chinese	UMGS902 sp003343845
0.21	62284	62284	2820250	SPMP102	CAG-83	CAG-83 sp900552725	273	56	F	Chinese	CAG-83 sp900552725
0.21	60842	60842	2820308	SPMP102	UBA1777	UBA1777 sp003150355	365	56	F	Chinese	UBA1777 sp003150355
0.2	59094	59094	2819997	SPMP102	UMGS1600	UMGS1600 sp900553295	443	56	F	Chinese	UMGS1600 sp900553295
0.21	61434	61434	2819910	SPMP102	Parabacteroides	Parabacteroides merdae	258	56	F	Chinese	Parabacteroides merdae
0.2	59942	59942	2820145	SPMP102	CAG-83		558	56	F	Chinese	SLC 558
0.19	57047	57047	2820397	SPMP102			367	56	F	Chinese	SLC 367
0.19	57191	57191	2820362	SPMP102			521	56	F	Chinese	SLC 521
0.2	57762	57762	2820088	SPMP102	Alistipes	Alistipes shahii	123	56	F	Chinese	Alistipes shahii
0.19	56753	56753	2820185	SPMP102	An200		405	56	F	Chinese	SLC 405
0.19	56141	56141	2819883	SPMP102	Lawsonibacter	Lawsonibacter asaccharolyticus	212	56	F	Chinese	Lawsonibacter asaccharolyticus
0.2	58560	58560	2820432	SPMP102	Coprococcus	Coprococcus eutactus	604	56	F	Chinese	Coprococcus eutactus
0.19	55443	55443	2820050	SPMP102	Blautia_A	Blautia_A sp000436615	98	56	F	Chinese	Blautia_A sp000436615
0.2	58673	58673	2820099	SPMP102	Collinsella	Collinsella aerofaciens_H	614	56	F	Chinese	Collinsella aerofaciens_H
0.22	65654	65654	2819908	SPMP102	Oscillibacter		491	56	F	Chinese	SLC 491
0.18	52947	52947	2820371	SPMP102	Faecalibacterium	Faecalibacterium prausnitzii_G	62	56	F	Chinese	Faecalibacterium prausnitzii_G
0.18	52834	52834	2820015	SPMP102	Faecalibacterium	Faecalibacterium prausnitzii_C	54	56	F	Chinese	Faecalibacterium prausnitzii_C
0.17	50893	50893	2820424	SPMP102	CAG-170	CAG-170 sp002404795	128	56	F	Chinese	CAG-170 sp002404795
0.17	51649	51649	2820169	SPMP102	Bifidobacterium	Bifidobacterium breve	100	56	F	Chinese	Bifidobacterium breve
0.18	51741	51741	2820107	SPMP102	Roseburia	Roseburia sp900552665	69	56	F	Chinese	Roseburia sp900552665
0.18	54566	54566	2820196	SPMP102	Coprococcus_A	Coprococcus_A sp900548825	156	56	F	Chinese	Coprococcus_A sp900548825
0.24	71127	71127	2820076	SPMP102	Collinsella		665	56	F	Chinese	SLC 665
0.26	76209	76209	2820536	SPMP102			612	56	F	Chinese	SLC 612
0.17	49571	49571	2819995	SPMP102	CAG-110	CAG-110 sp000434635	76	56	F	Chinese	CAG-110 sp000434635
0.16	48555	48555	2820280	SPMP102	Blautia_A	Blautia_A sp003478765	269	56	F	Chinese	Blautia_A sp003478765
0.18	52644	52644	2820151	SPMP102	Collinsella	Collinsella sp003466125	162	56	F	Chinese	Collinsella sp003466125
0.15	45240	45240	2820009	SPMP102	UMGS1783	UMGS1783 sp900555065	511	56	F	Chinese	UMGS1783 sp900555065
0.22	64616	64616	2820418	SPMP102	Collinsella		334	56	F	Chinese	SLC 334
0.18	53769	53769	2820453	SPMP102	Bacteroides	Bacteroides xylanisolvens	166	56	F	Chinese	Bacteroides xylanisolvens
0.15	44421	44421	2820194	SPMP102	Ruminococcus_E	Ruminococcus_E bromii_B	94	56	F	Chinese	Ruminococcus_E bromii_B
0.15	43604	43604	2820139	SPMP102	PeH17	PeH17 sp000435055	99	56	F	Chinese	PeH17 sp000435055
0.14	42596	42596	2819924	SPMP102	UMGS1633	UMGS1633 sp900553645	19	56	F	Chinese	UMGS1633 sp900553645
0.19	56463	56463	2820355	SPMP102	Collinsella		679	56	F	Chinese	SLC 679
0.17	50591	50591	2820217	SPMP102	Faecalibacterium	Faecalibacterium prausnitzii	20	56	F	Chinese	Faecalibacterium prausnitzii
0.14	41218	41218	2820382	SPMP102	Alistipes	Alistipes putredinis	452	56	F	Chinese	Alistipes putredinis
0.16	48624	48624	2820305	SPMP102	Blautia_A	Blautia_A sp900066165	35	56	F	Chinese	Blautia_A sp900066165
0.14	40424	40424	2820402	SPMP102	TF01-11	TF01-11 sp000436755	418	56	F	Chinese	TF01-11 sp000436755
0.14	40581	40581	2819890	SPMP102	CAG-83	CAG-83 sp000435555	509	56	F	Chinese	CAG-83 sp000435555
0.13	39784	39784	2820116	SPMP102	CAG-95	CAG-95 sp000438155	490	56	F	Chinese	CAG-95 sp000438155
0.13	38318	38318	2819981	SPMP102	Romboutsia	Romboutsia timonensis	59	56	F	Chinese	Romboutsia timonensis
0.13	38259	38259	2819984	SPMP102	Oscillibacter	Oscillibacter welbionis	264	56	F	Chinese	Oscillibacter welbionis
0.13	37874	37874	2820405	SPMP102	CAG-273	CAG-273 sp003507395	408	56	F	Chinese	CAG-273 sp003507395
0.13	39017	39017	2820282	SPMP102	Gemmiger	Gemmiger sp900540775	546	56	F	Chinese	Gemmiger sp900540775
0.13	39715	39715	2820458	SPMP102	Blautia_A		549	56	F	Chinese	SLC 549
0.13	37387	37387	2820482	SPMP102	Bacteroides	Bacteroides caccae	433	56	F	Chinese	Bacteroides caccae
0.12	36207	36207	2820516	SPMP102	Prevotella	Prevotella sp900552515	354	56	F	Chinese	Prevotella sp900552515
0.12	35749	35749	2820239	SPMP102	Angelakisella	Angelakisella sp900547385	288	56	F	Chinese	Angelakisella sp900547385
0.15	43823	43823	2820377	SPMP102	Mediterraneibacter		634	56	F	Chinese	SLC 634
0.12	36433	36433	2820108	SPMP102	Bacteroides	Bacteroides uniformis	250	56	F	Chinese	Bacteroides uniformis
0.12	35634	35634	2820164	SPMP102	Agathobacter	Agathobacter rectalis	101	56	F	Chinese	Agathobacter rectalis
0.12	35167	35167	2820135	SPMP102	Paraprevotella	Paraprevotella clara	46	56	F	Chinese	Paraprevotella clara
0.13	39346	39346	2820068	SPMP102	CAG-103	CAG-103 sp000432375	578	56	F	Chinese	CAG-103 sp000432375
0.11	33689	33689	2820230	SPMP102	Raoultibacter	Raoultibacter timonensis	353	56	F	Chinese	Raoultibacter timonensis
0.12	35146	35146	2820398	SPMP102	CAG-83	CAG-83 sp001916855	300	56	F	Chinese	CAG-83 sp001916855
0.11	32936	32936	2820198	SPMP102	Parabacteroides	Parabacteroides distasonis	102	56	F	Chinese	Parabacteroides distasonis
0.12	34219	34219	2820043	SPMP102	Faecalibacterium	Faecalibacterium sp900539945	143	56	F	Chinese	Faecalibacterium sp900539945
0.12	36196	36196	2819978	SPMP102	Anaerostipes	Anaerostipes hadrus_A	187	56	F	Chinese	Anaerostipes hadrus_A
0.11	31944	31944	2820191	SPMP102	Turicibacter	Turicibacter sp001543345	527	56	F	Chinese	Turicibacter sp001543345
0.11	31692	31692	2819955	SPMP102	Alistipes	Alistipes finegoldii	618	56	F	Chinese	Alistipes finegoldii
0.1	30763	30763	2820460	SPMP102	Eubacterium_F	Eubacterium_F sp003491505	400	56	F	Chinese	Eubacterium_F sp003491505
0.11	32397	32397	2819887	SPMP102	Roseburia	Roseburia intestinalis	139	56	F	Chinese	Roseburia intestinalis
0.1	30575	30575	2820539	SPMP102	Bifidobacterium	Bifidobacterium dentium	424	56	F	Chinese	Bifidobacterium dentium
0.1	29798	29798	2820113	SPMP102	CAG-1427	CAG-1427 sp000435675	168	56	F	Chinese	CAG-1427 sp000435675
0.1	30235	30235	2820011	SPMP102	Lachnospira	Lachnospira rogosae	251	56	F	Chinese	Lachnospira rogosae
0.11	33026	33026	2820222	SPMP102	Bifidobacterium	Bifidobacterium sp002742445	195	56	F	Chinese	Bifidobacterium sp002742445
0.11	31871	31871	2820426	SPMP102	Ruminococcus_A	Ruminococcus_A sp000437095	73	56	F	Chinese	Ruminococcus_A sp000437095
0.1	29801	29801	2820304	SPMP102	Eggerthella	Eggerthella lenta	27	56	F	Chinese	Eggerthella lenta
0.09	27947	27947	2820008	SPMP102	CAG-115	CAG-115 sp003531585	344	56	F	Chinese	CAG-115 sp003531585
0.11	31514	31514	2820244	SPMP102	Gemmiger	Gemmiger sp900540595	674	56	F	Chinese	Gemmiger sp900540595
0.09	27954	27954	2819943	SPMP102	Bacteroides	Bacteroides eggerthii	262	56	F	Chinese	Bacteroides eggerthii
0.1	30798	30798	2820286	SPMP102	Oscillibacter	Oscillibacter sp001916835	23	56	F	Chinese	Oscillibacter sp001916835
0.09	27257	27257	2820485	SPMP102	Bacteroides	Bacteroides clarus	234	56	F	Chinese	Bacteroides clarus
0.09	26896	26896	2820022	SPMP102	CAG-302	CAG-302 sp001916775	366	56	F	Chinese	CAG-302 sp001916775
0.09	26857	26857	2820488	SPMP102	Agathobaculum	Agathobaculum butyriciproducens	22	56	F	Chinese	Agathobaculum butyriciproducens
0.09	27013	27013	2820229	SPMP102	CAG-83	CAG-83 sp000431575	107	56	F	Chinese	CAG-83 sp000431575
0.11	32162	32162	2820311	SPMP102	Faecalibacterium	Faecalibacterium prausnitzii_J	664	56	F	Chinese	Faecalibacterium prausnitzii_J
0.13	38726	38726	2820035	SPMP102	Collinsella		316	56	F	Chinese	SLC 316
0.12	34882	34882	2820309	SPMP102	Dorea		330	56	F	Chinese	SLC 330
0.09	26058	26058	2820056	SPMP102	Lachnospira	Lachnospira sp000436475	203	56	F	Chinese	Lachnospira sp000436475
0.09	27455	27455	2820220	SPMP102	Bariatricus	Bariatricus comes	282	56	F	Chinese	Bariatricus comes
0.09	26367	26367	2819975	SPMP102	Faecalibacterium	Faecalibacterium prausnitzii_D	294	56	F	Chinese	Faecalibacterium prausnitzii_D
0.08	24634	24634	2820147	SPMP102	Acutalibacter	Acutalibacter sp900543555	67	56	F	Chinese	Acutalibacter sp900543555
0.11	31217	31217	2820078	SPMP102	UBA7160		681	56	F	Chinese	SLC 681
0.09	25752	25752	2820123	SPMP102	UBA7160		556	56	F	Chinese	SLC 556
0.08	23961	23961	2820356	SPMP102	RUG612		559	56	F	Chinese	SLC 559
0.08	24355	24355	2819915	SPMP102	UBA1191	UBA1191 sp900549125	32	56	F	Chinese	UBA1191 sp900549125
0.08	25025	25025	2820441	SPMP102	Bacteroides	Bacteroides thetaiotaomicron	214	56	F	Chinese	Bacteroides thetaiotaomicron
0.09	26067	26067	2819992	SPMP102	Gemmiger	Gemmiger sp900540595	7	56	F	Chinese	Gemmiger sp900540595
0.09	25266	25266	2820559	SPMP102	Blautia_A	Blautia_A sp003471165	523	56	F	Chinese	Blautia_A sp003471165
0.08	24074	24074	2820124	SPMP102	Adlercreutzia	Adlercreutzia equolifaciens	4	56	F	Chinese	Adlercreutzia equolifaciens
0.11	32679	32679	2820431	SPMP102	Dorea		325	56	F	Chinese	SLC 325
0.08	22587	22587	2820260	SPMP102	Gemmiger		310	56	F	Chinese	SLC 310
0.09	26446	26446	2820487	SPMP102	Blautia_A	Blautia_A sp900120195	25	56	F	Chinese	Blautia_A sp900120195
0.08	24199	24199	2820040	SPMP102	CAG-103		83	56	F	Chinese	SLC 83
0.07	21659	21659	2820378	SPMP102	UBA1191	UBA1191 sp900543485	361	56	F	Chinese	UBA1191 sp900543485
0.09	26100	26100	2819954	SPMP102	Bacteroides	Bacteroides ovatus	60	56	F	Chinese	Bacteroides ovatus
0.08	23769	23769	2820025	SPMP102	Holdemanella	Holdemanella sp003436425	662	56	F	Chinese	Holdemanella sp003436425
0.07	20741	20741	2820336	SPMP102	Cloacibacillus	Cloacibacillus porcorum	223	56	F	Chinese	Cloacibacillus porcorum
0.07	21220	21220	2819973	SPMP102	CAG-83	CAG-83 sp003487665	252	56	F	Chinese	CAG-83 sp003487665
0.07	20769	20769	2820480	SPMP102	Clostridium_Q	Clostridium_Q sp003024715	125	56	F	Chinese	Clostridium_Q sp003024715
0.07	21482	21482	2819987	SPMP102	Eubacterium_I	Eubacterium_I ramulus_A	17	56	F	Chinese	Eubacterium_I ramulus_A
0.1	29886	29886	2819903	SPMP102	Dorea		668	56	F	Chinese	SLC 668
0.07	20186	20186	2820093	SPMP102	CAG-180	CAG-180 sp000432435	364	56	F	Chinese	CAG-180 sp000432435
0.09	27231	27231	2820473	SPMP102	Dorea		643	56	F	Chinese	SLC 643
0.07	19221	19221	2820120	SPMP102	Eubacterium	Eubacterium limosum	591	56	F	Chinese	Eubacterium limosum
0.07	21545	21545	2820332	SPMP102	Blautia	Blautia sp900547685	541	56	F	Chinese	Blautia sp900547685
0.07	19511	19511	2820118	SPMP102	Faecalibacterium	Faecalibacterium prausnitzii_H	547	56	F	Chinese	Faecalibacterium prausnitzii_H
0.06	18564	18564	2820293	SPMP102	UBA1820	UBA1820 sp002314265	584	56	F	Chinese	UBA1820 sp002314265
0.06	18790	18790	2820298	SPMP102	Gemmiger		528	56	F	Chinese	SLC 528
0.07	20165	20165	2820165	SPMP102	Faecalibacterium	Faecalibacterium prausnitzii_A	15	56	F	Chinese	Faecalibacterium prausnitzii_A
0.08	23493	23493	2820506	SPMP102	Blautia		318	56	F	Chinese	SLC 318
0.06	17838	17838	2820544	SPMP102	UBA1191	UBA1191 sp900066305	133	56	F	Chinese	UBA1191 sp900066305
0.06	18728	18728	2820486	SPMP102	Coprococcus	Coprococcus eutactus_A	105	56	F	Chinese	Coprococcus eutactus_A
0.06	17194	17194	2820551	SPMP102	Clostridium_A	Clostridium_A leptum	540	56	F	Chinese	Clostridium_A leptum
0.06	17513	17513	2820265	SPMP102	Eubacterium_I	Eubacterium_I ramulus	121	56	F	Chinese	Eubacterium_I ramulus
0.06	17228	17228	2820549	SPMP102	CAG-83	CAG-83 sp000435975	72	56	F	Chinese	CAG-83 sp000435975
0.06	16763	16763	2820044	SPMP102	UBA738	UBA738 sp003522945	145	56	F	Chinese	UBA738 sp003522945
0.06	16585	16585	2820517	SPMP102	Roseburia	Roseburia hominis	106	56	F	Chinese	Roseburia hominis
0.06	16666	16666	2820042	SPMP102	Blautia	Blautia sp000436935	312	56	F	Chinese	Blautia sp000436935
0.05	16141	16141	2820278	SPMP102	CAG-170	CAG-170 sp000436735	112	56	F	Chinese	CAG-170 sp000436735
0.05	16039	16039	2820186	SPMP102	Eisenbergiella	Eisenbergiella sp900066775	278	56	F	Chinese	Eisenbergiella sp900066775
0.06	17513	17513	2820331	SPMP102	Coprococcus_A	Coprococcus_A catus	117	56	F	Chinese	Coprococcus_A catus
0.05	15541	15541	2820445	SPMP102	CAG-1427	CAG-1427 sp000435475	341	56	F	Chinese	CAG-1427 sp000435475
0.05	15227	15227	2819966	SPMP102	Alistipes_A	Alistipes_A indistinctus	198	56	F	Chinese	Alistipes_A indistinctus
0.05	15785	15785	2820138	SPMP102	GCA-900066135	GCA-900066135 sp900066135	283	56	F	Chinese	GCA-900066135 sp900066135
0.05	15011	15011	2819896	SPMP102	Alistipes_A	Alistipes_A ihumii	306	56	F	Chinese	Alistipes_A ihumii
0.05	15346	15346	2819957	SPMP102	Alistipes	Alistipes onderdonkii	272	56	F	Chinese	Alistipes onderdonkii
0.05	15298	15298	2820303	SPMP102	CAG-83	CAG-83 sp900545585	518	56	F	Chinese	CAG-83 sp900545585
0.05	15218	15218	2820134	SPMP102	GCA-900066135	GCA-900066135 sp900543575	430	56	F	Chinese	GCA-900066135 sp900543575
0.05	15219	15219	2820133	SPMP102	Prevotella	Prevotella sp900556795	564	56	F	Chinese	Prevotella sp900556795
0.05	15383	15383	2820054	SPMP102	Phascolarctobacterium	Phascolarctobacterium faecium	265	56	F	Chinese	Phascolarctobacterium faecium
0.06	18773	18773	2820367	SPMP102	Anaerobutyricum	Anaerobutyricum hallii	97	56	F	Chinese	Anaerobutyricum hallii
0.05	14019	14019	2820221	SPMP102			495	56	F	Chinese	SLC 495
0.05	13770	13770	2820206	SPMP102	SFFH01	SFFH01 sp900548125	370	56	F	Chinese	SFFH01 sp900548125
0.05	13975	13975	2820281	SPMP102	Akkermansia	Akkermansia muciniphila_B	246	56	F	Chinese	Akkermansia muciniphila_B
0.05	13305	13305	2820180	SPMP102	51-20	51-20 sp001917175	378	56	F	Chinese	51-20 sp001917175
0.04	13235	13235	2820430	SPMP102	CAG-83	CAG-83 sp900552475	274	56	F	Chinese	CAG-83 sp900552475
0.05	13829	13829	2820177	SPMP102	Faecalimonas	Faecalimonas nexilis	522	56	F	Chinese	Faecalimonas nexilis
0.04	13037	13037	2820385	SPMP102	UBA7102		539	56	F	Chinese	SLC 539
0.05	15455	15455	2820184	SPMP102	CAG-103		684	56	F	Chinese	SLC 684
0.04	12792	12792	2819971	SPMP102	Dialister	Dialister sp900343095	609	56	F	Chinese	Dialister sp900343095
0.04	12599	12599	2819929	SPMP102	Eubacterium_G	Eubacterium_G sp000432355	42	56	F	Chinese	Eubacterium_G sp000432355
0.04	12896	12896	2820153	SPMP102	Lawsonibacter	Lawsonibacter sp900545895	426	56	F	Chinese	Lawsonibacter sp900545895
0.04	12423	12423	2820201	SPMP102	UBA5394	UBA5394 sp003150565	255	56	F	Chinese	UBA5394 sp003150565
0.04	12647	12647	2820037	SPMP102	CAG-103	CAG-103 sp900543625	37	56	F	Chinese	CAG-103 sp900543625
0.04	12311	12311	2820131	SPMP102	Flavonifractor	Flavonifractor plautii	215	56	F	Chinese	Flavonifractor plautii
0.04	12011	12011	2820276	SPMP102	Barnesiella	Barnesiella intestinihominis	179	56	F	Chinese	Barnesiella intestinihominis
0.05	14014	14014	2820026	SPMP102	Dorea	Dorea longicatena	79	56	F	Chinese	Dorea longicatena
0.04	12216	12216	2820500	SPMP102	Bacteroides	Bacteroides stercoris	253	56	F	Chinese	Bacteroides stercoris
0.04	11996	11996	2820443	SPMP102	AM51-8	AM51-8 sp003478275	87	56	F	Chinese	AM51-8 sp003478275
0.04	11809	11809	2820252	SPMP102	CAG-170	CAG-170 sp003516765	230	56	F	Chinese	CAG-170 sp003516765
0.04	11681	11681	2820555	SPMP102	Bilophila	Bilophila wadsworthia	242	56	F	Chinese	Bilophila wadsworthia
0.05	15202	15202	2820556	SPMP102	Anaerostipes	Anaerostipes sp900066705	570	56	F	Chinese	Anaerostipes sp900066705
0.04	11613	11613	2820071	SPMP102	Clostridium_Q	Clostridium_Q saccharolyticum_A	135	56	F	Chinese	Clostridium_Q saccharolyticum_A
0.04	11375	11375	2820152	SPMP102	Lachnospira	Lachnospira sp900316325	152	56	F	Chinese	Lachnospira sp900316325
0.05	14866	14866	2819948	SPMP102	Phocaeicola		672	56	F	Chinese	SLC 672
0.04	10853	10853	2820109	SPMP102	Eisenbergiella	Eisenbergiella tayi	384	56	F	Chinese	Eisenbergiella tayi
0.04	10878	10878	2820508	SPMP102	SFFH01	SFFH01 sp900542395	44	56	F	Chinese	SFFH01 sp900542395
0.04	11577	11577	2820392	SPMP102	Enterocloster	Enterocloster sp900541315	460	56	F	Chinese	Enterocloster sp900541315
0.04	10693	10693	2820343	SPMP102	Lawsonibacter	Lawsonibacter sp900066825	239	56	F	Chinese	Lawsonibacter sp900066825
0.03	10327	10327	2820499	SPMP102	Alistipes_A	Alistipes_A sp900539755	439	56	F	Chinese	Alistipes_A sp900539755
0.04	10348	10348	2820348	SPMP102	Phascolarctobacterium	Phascolarctobacterium sp000436095	243	56	F	Chinese	Phascolarctobacterium sp000436095
0.04	10501	10501	2819986	SPMP102	UMGS1375	UMGS1375 sp900066615	104	56	F	Chinese	UMGS1375 sp900066615
0.03	10092	10092	2820351	SPMP102	Anaeromassilibacillus	Anaeromassilibacillus sp002159845	624	56	F	Chinese	Anaeromassilibacillus sp002159845
0.03	10262	10262	2819965	SPMP102	CAG-83	CAG-83 sp900556015	471	56	F	Chinese	CAG-83 sp900556015
0.04	10475	10475	2820031	SPMP102	CAG-245	CAG-245 sp000435175	649	56	F	Chinese	CAG-245 sp000435175
0.03	9663	9663	2820279	SPMP102	CAG-110	CAG-110 sp900540635	617	56	F	Chinese	CAG-110 sp900540635
0.03	9513	9513	2820014	SPMP102	CAG-110	CAG-110 sp000435995	161	56	F	Chinese	CAG-110 sp000435995
0.03	10218	10218	2820363	SPMP102	Blautia	Blautia sp000432195	205	56	F	Chinese	Blautia sp000432195
0.03	9470	9470	2820290	SPMP102	Olsenella_E	Olsenella_E sp003609875	111	56	F	Chinese	Olsenella_E sp003609875
0.06	17223	17223	2819976	SPMP102	Dorea	Dorea formicigenerans	49	56	F	Chinese	Dorea formicigenerans
0.03	9476	9476	2820526	SPMP102	Faecalibacterium	Faecalibacterium prausnitzii_E	31	56	F	Chinese	Faecalibacterium prausnitzii_E
0.03	9040	9040	2820179	SPMP102	Evtepia	Evtepia sp004556345	374	56	F	Chinese	Evtepia sp004556345
0.03	8987	8987	2820296	SPMP102	CAG-110	CAG-110 sp900544945	625	56	F	Chinese	CAG-110 sp900544945
0.03	9193	9193	2820322	SPMP102	UBA1691	UBA1691 sp900544715	580	56	F	Chinese	UBA1691 sp900544715
0.03	9204	9204	2820335	SPMP102	NK3B98	NK3B98 sp900545815	600	56	F	Chinese	NK3B98 sp900545815
0.03	9031	9031	2820472	SPMP102	Streptococcus	Streptococcus salivarius	53	56	F	Chinese	Streptococcus salivarius
0.03	8582	8582	2820111	SPMP102	CAG-110	CAG-110 sp003525905	57	56	F	Chinese	CAG-110 sp003525905
0.03	8916	8916	2820412	SPMP102	Faecalibacterium		146	56	F	Chinese	SLC 146
0.03	8656	8656	2820168	SPMP102	CAG-238	CAG-238 sp900542245	478	56	F	Chinese	CAG-238 sp900542245
0.03	8529	8529	2820329	SPMP102	Gemmiger	Gemmiger sp900539695	148	56	F	Chinese	Gemmiger sp900539695
0.03	8852	8852	2820188	SPMP102	Dorea	Dorea sp900066555	39	56	F	Chinese	Dorea sp900066555
0.03	10183	10183	2820144	SPMP102	Blautia_A	Blautia_A obeum_B	80	56	F	Chinese	Blautia_A obeum_B
0.03	8739	8739	2820199	SPMP102	CAG-81	CAG-81 sp900066535	74	56	F	Chinese	CAG-81 sp900066535
0.03	8023	8023	2820092	SPMP102	Evtepia		380	56	F	Chinese	SLC 380
0.03	8369	8369	2820365	SPMP102	Phocaeicola	Phocaeicola massiliensis	66	56	F	Chinese	Phocaeicola massiliensis
0.03	8282	8282	2820376	SPMP102	Schaedlerella		605	56	F	Chinese	SLC 605
0.03	7876	7876	2820190	SPMP102	Lachnospira	Lachnospira sp900545725	632	56	F	Chinese	Lachnospira sp900545725
0.03	7789	7789	2820085	SPMP102	CAG-45	CAG-45 sp000438375	429	56	F	Chinese	CAG-45 sp000438375
0.03	7750	7750	2820554	SPMP102	Odoribacter	Odoribacter splanchnicus	228	56	F	Chinese	Odoribacter splanchnicus
0.03	7674	7674	2819920	SPMP102	UMGS124		543	56	F	Chinese	SLC 543
0.03	7725	7725	2820461	SPMP102	Ruminococcus_D	Ruminococcus_D bicirculans	291	56	F	Chinese	Ruminococcus_D bicirculans
0.03	7674	7674	2819963	SPMP102	Eisenbergiella	Eisenbergiella massiliensis	224	56	F	Chinese	Eisenbergiella massiliensis
0.03	7995	7995	2820142	SPMP102	Prevotella	Prevotella copri_A	95	56	F	Chinese	Prevotella copri_A
0.03	7862	7862	2820408	SPMP102	Enterocloster	Enterocloster sp000431375	304	56	F	Chinese	Enterocloster sp000431375
0.03	8110	8110	2820543	SPMP102	Megasphaera	Megasphaera stantonii	199	56	F	Chinese	Megasphaera stantonii
0.02	7237	7237	2820036	SPMP102	CAG-390	CAG-390 sp000437015	455	56	F	Chinese	CAG-390 sp000437015
0.03	7478	7478	2820218	SPMP102	Enterobacter	Enterobacter roggenkampii	86	56	F	Chinese	Enterobacter roggenkampii
0.03	7472	7472	2820475	SPMP102	Faecalibacterium		550	56	F	Chinese	SLC 550
0.03	7911	7911	2820269	SPMP102	Dorea	Dorea sp900550865	588	56	F	Chinese	Dorea sp900550865
0.02	7127	7127	2820105	SPMP102	Oscillibacter	Oscillibacter ruminantium	524	56	F	Chinese	Oscillibacter ruminantium
0.02	7006	7006	2820052	SPMP102	Sutterella	Sutterella wadsworthensis_A	200	56	F	Chinese	Sutterella wadsworthensis_A
0.02	6988	6988	2820324	SPMP102	CAG-81	CAG-81 sp000435795	197	56	F	Chinese	CAG-81 sp000435795
0.02	7022	7022	2820001	SPMP102	CAG-45	CAG-45 sp900066395	402	56	F	Chinese	CAG-45 sp900066395
0.03	7719	7719	2820456	SPMP102	CAG-103	CAG-103 sp900317855	683	56	F	Chinese	CAG-103 sp900317855
0.02	6839	6839	2820267	SPMP102	Parabacteroides	Parabacteroides johnsonii	296	56	F	Chinese	Parabacteroides johnsonii
0.02	6593	6593	2819932	SPMP102	Evtepia	Evtepia gabavorous	206	56	F	Chinese	Evtepia gabavorous
0.02	6589	6589	2820388	SPMP102	TF01-11	TF01-11 sp003524945	213	56	F	Chinese	TF01-11 sp003524945
0.02	6549	6549	2820498	SPMP102	Pauljensenia		434	56	F	Chinese	SLC 434
0.02	6492	6492	2820041	SPMP102	UMGS1766	UMGS1766 sp900554855	387	56	F	Chinese	UMGS1766 sp900554855
0.02	6461	6461	2819916	SPMP102	Bifidobacterium	Bifidobacterium animalis	289	56	F	Chinese	Bifidobacterium animalis
0.03	8128	8128	2820393	SPMP102	Anaerostipes	Anaerostipes sp900066705	576	56	F	Chinese	Anaerostipes sp900066705
0.02	6574	6574	2820345	SPMP102	GCA-900066135		342	56	F	Chinese	SLC 342
0.02	6398	6398	2820477	SPMP102	CAG-170	CAG-170 sp900548625	256	56	F	Chinese	CAG-170 sp900548625
0.02	6331	6331	2820562	SPMP102	CAG-170	CAG-170 sp900553545	355	56	F	Chinese	CAG-170 sp900553545
0.02	6188	6188	2820130	SPMP102	Slackia_A	Slackia_A equolifaciens	277	56	F	Chinese	Slackia_A equolifaciens
0.02	6191	6191	2820389	SPMP102	Butyricicoccus_A		667	56	F	Chinese	SLC 667
0.02	6234	6234	2820297	SPMP102	Erysipelatoclostridium		552	56	F	Chinese	SLC 552
0.02	5781	5781	2819949	SPMP102	Eubacterium_R	Eubacterium_R sp003526845	285	56	F	Chinese	Eubacterium_R sp003526845
0.02	6167	6167	2820339	SPMP102	Mediterraneibacter	Mediterraneibacter lactaris	226	56	F	Chinese	Mediterraneibacter lactaris
0.02	6021	6021	2820007	SPMP102	Acetatifactor	Acetatifactor sp900066565	13	56	F	Chinese	Acetatifactor sp900066565
0.02	5719	5719	2820154	SPMP102	Parabacteroides	Parabacteroides sp900155425	510	56	F	Chinese	Parabacteroides sp900155425
0.02	5620	5620	2819912	SPMP102	Enterococcus	Enterococcus faecalis	190	56	F	Chinese	Enterococcus faecalis
0.02	5647	5647	2820167	SPMP102	Ruminococcus_H	Ruminococcus_H sp900552925	136	56	F	Chinese	Ruminococcus_H sp900552925
0.02	5699	5699	2820119	SPMP102	Enterobacter	Enterobacter himalayensis	538	56	F	Chinese	Enterobacter himalayensis
0.02	5665	5665	2820149	SPMP102	Dorea	Dorea sp000433215	331	56	F	Chinese	Dorea sp000433215
0.02	5697	5697	2820333	SPMP102	Enterobacter	Enterobacter kobei	554	56	F	Chinese	Enterobacter kobei
0.02	5673	5673	2820409	SPMP102	Bacteroides	Bacteroides sp003545565	514	56	F	Chinese	Bacteroides sp003545565
0.02	5525	5525	2820224	SPMP102	CAG-170	CAG-170 sp900549635	437	56	F	Chinese	CAG-170 sp900549635
0.02	5501	5501	2820034	SPMP102	CAG-127	CAG-127 sp900319515	91	56	F	Chinese	CAG-127 sp900319515
0.02	5417	5417	2820323	SPMP102	Longicatena	Longicatena caecimuris	466	56	F	Chinese	Longicatena caecimuris
0.02	5756	5756	2819967	SPMP102	Adlercreutzia		3	56	F	Chinese	SLC 3
0.02	5489	5489	2820481	SPMP102	Agathobaculum	Agathobaculum sp003481705	56	56	F	Chinese	Agathobaculum sp003481705
0.02	5448	5448	2820425	SPMP102	Clostridium	Clostridium sp900540255	118	56	F	Chinese	Clostridium sp900540255
0.02	5330	5330	2820466	SPMP102	Fusicatenibacter	Fusicatenibacter sp900543115	267	56	F	Chinese	Fusicatenibacter sp900543115
0.02	5157	5157	2820259	SPMP102	Ruminococcus_E	Ruminococcus_E sp003526955	116	56	F	Chinese	Ruminococcus_E sp003526955
0.02	5055	5055	2820359	SPMP102	Pauljensenia	Pauljensenia bouchesdurhonensis	382	56	F	Chinese	Pauljensenia bouchesdurhonensis
0.02	5202	5202	2820257	SPMP102	Blautia_A	Blautia_A sp900547615	81	56	F	Chinese	Blautia_A sp900547615
0.02	5018	5018	2819979	SPMP102	Agathobaculum		486	56	F	Chinese	SLC 486
0.02	4946	4946	2819985	SPMP102	Blautia	Blautia sp001304935	464	56	F	Chinese	Blautia sp001304935
0.02	4890	4890	2820420	SPMP102	Gordonibacter	Gordonibacter pamelaeae	390	56	F	Chinese	Gordonibacter pamelaeae
0.02	4722	4722	2820077	SPMP102	Sutterella	Sutterella wadsworthensis	149	56	F	Chinese	Sutterella wadsworthensis
0.02	4713	4713	2820396	SPMP102	UBA737	UBA737 sp900549055	577	56	F	Chinese	UBA737 sp900549055
0.02	4673	4673	2819884	SPMP102	CAG-81	CAG-81 sp900541255	468	56	F	Chinese	CAG-81 sp900541255
0.02	4783	4783	2820417	SPMP102	Ruminococcus_B	Ruminococcus_B gnavus	92	56	F	Chinese	Ruminococcus_B gnavus
0.02	4833	4833	2820379	SPMP102	Dorea		178	56	F	Chinese	SLC 178
0.02	4467	4467	2820457	SPMP102	Faecalibacterium	Faecalibacterium prausnitzii_I	500	56	F	Chinese	Faecalibacterium prausnitzii_I
0.02	4455	4455	2820542	SPMP102	Enterocloster	Enterocloster clostridioformis	96	56	F	Chinese	Enterocloster clostridioformis
0.01	4394	4394	2820390	SPMP102	Coprococcus_A		481	56	F	Chinese	SLC 481
0.02	4512	4512	2820534	SPMP102	Bacteroides		512	56	F	Chinese	SLC 512
0.02	4519	4519	2820006	SPMP102	CAG-81	CAG-81 sp900066785	1	56	F	Chinese	CAG-81 sp900066785
0.02	4695	4695	2820387	SPMP102	Agathobacter	Agathobacter faecis	309	56	F	Chinese	Agathobacter faecis
0.01	4379	4379	2820227	SPMP102	Blautia_A	Blautia_A sp900066145	70	56	F	Chinese	Blautia_A sp900066145
0.01	4299	4299	2819998	SPMP102	Anaerostipes		457	56	F	Chinese	SLC 457
0.01	4196	4196	2820512	SPMP102	UMGS1975		619	56	F	Chinese	SLC 619
0.01	4335	4335	2820366	SPMP102	Prevotella	Prevotella sp000434515	221	56	F	Chinese	Prevotella sp000434515
0.01	4157	4157	2820003	SPMP102	Enterocloster	Enterocloster aldenensis	120	56	F	Chinese	Enterocloster aldenensis
0.01	4135	4135	2820364	SPMP102	Agathobacter	Agathobacter sp900552085	196	56	F	Chinese	Agathobacter sp900552085
0.01	4036	4036	2820235	SPMP102	CAG-269	CAG-269 sp000431335	567	56	F	Chinese	CAG-269 sp000431335
0.01	4283	4283	2820219	SPMP102	Enterocloster		670	56	F	Chinese	SLC 670
0.01	4258	4258	2820170	SPMP102	Klebsiella	Klebsiella pneumoniae	335	56	F	Chinese	Klebsiella pneumoniae
0.01	4017	4017	2820063	SPMP102	Sellimonas	Sellimonas sp002161525	238	56	F	Chinese	Sellimonas sp002161525
0.01	3871	3871	2820254	SPMP102	UBA1394	UBA1394 sp900538575	504	56	F	Chinese	UBA1394 sp900538575
0.01	4017	4017	2820114	SPMP102	Klebsiella	Klebsiella quasipneumoniae	202	56	F	Chinese	Klebsiella quasipneumoniae
0.01	3802	3802	2820208	SPMP102	Ruminococcus_C	Ruminococcus_C sp000433635	141	56	F	Chinese	Ruminococcus_C sp000433635
0.02	4653	4653	2819907	SPMP102	Eubacterium_G	Eubacterium_G ventriosum	55	56	F	Chinese	Eubacterium_G ventriosum
0.01	3746	3746	2820395	SPMP102	Ruminococcus_D		635	56	F	Chinese	SLC 635
0.01	3758	3758	2819897	SPMP102	UC5-1-2E3	UC5-1-2E3 sp001304875	477	56	F	Chinese	UC5-1-2E3 sp001304875
0.01	3788	3788	2820204	SPMP102	Blautia_A		386	56	F	Chinese	SLC 386
0.01	3732	3732	2820059	SPMP102	TF01-11	TF01-11 sp003529475	645	56	F	Chinese	TF01-11 sp003529475
0.01	3732	3732	2819909	SPMP102	Acutalibacter		394	56	F	Chinese	SLC 394
0.01	3665	3665	2820550	SPMP102	TF01-11	TF01-11 sp001414325	208	56	F	Chinese	TF01-11 sp001414325
0.01	3757	3757	2820091	SPMP102	Eggerthella		160	56	F	Chinese	SLC 160
0.01	3638	3638	2820314	SPMP102	Collinsella	Collinsella bouchesdurhonensis	14	56	F	Chinese	Collinsella bouchesdurhonensis
0.01	3607	3607	2820098	SPMP102	Bifidobacterium	Bifidobacterium globosum	377	56	F	Chinese	Bifidobacterium globosum
0.01	3599	3599	2819961	SPMP102	CAG-492	CAG-492 sp000434335	52	56	F	Chinese	CAG-492 sp000434335
0.01	3586	3586	2820423	SPMP102	An23	An23 sp900544635	560	56	F	Chinese	An23 sp900544635
0.01	3809	3809	2820414	SPMP102	Paraprevotella	Paraprevotella xylaniphila	608	56	F	Chinese	Paraprevotella xylaniphila
0.01	3568	3568	2820253	SPMP102	CAG-269	CAG-269 sp000437215	232	56	F	Chinese	CAG-269 sp000437215
0.01	3626	3626	2819970	SPMP102	Agathobaculum	Agathobaculum sp900544475	138	56	F	Chinese	Agathobaculum sp900544475
0.01	3564	3564	2820143	SPMP102	Blautia_A	Blautia_A sp900542045	389	56	F	Chinese	Blautia_A sp900542045
0.01	3508	3508	2820226	SPMP102	CAG-110	CAG-110 sp900546915	191	56	F	Chinese	CAG-110 sp900546915
0.01	3541	3541	2820045	SPMP102	CAG-269	CAG-269 sp003525075	419	56	F	Chinese	CAG-269 sp003525075
0.01	3475	3475	2820005	SPMP102	Alistipes	Alistipes obesi	488	56	F	Chinese	Alistipes obesi
0.01	3452	3452	2820437	SPMP102			503	56	F	Chinese	SLC 503
0.01	3416	3416	2820321	SPMP102	Negativibacillus	Negativibacillus sp900547455	64	56	F	Chinese	Negativibacillus sp900547455
0.01	3414	3414	2820246	SPMP102	OF09-33XD		498	56	F	Chinese	SLC 498
0.01	3418	3418	2820251	SPMP102	Prevotella	Prevotella sp000436035	110	56	F	Chinese	Prevotella sp000436035
0.01	3444	3444	2820302	SPMP102	Blautia	Blautia sp900541955	175	56	F	Chinese	Blautia sp900541955
0.01	3589	3589	2820174	SPMP102	UBA9502	UBA9502 sp003478505	594	56	F	Chinese	UBA9502 sp003478505
0.01	3462	3462	2819906	SPMP102	Blautia_A	Blautia_A sp000433815	170	56	F	Chinese	Blautia_A sp000433815
0.01	3570	3570	2820046	SPMP102	Haemophilus_D	Haemophilus_D parainfluenzae	659	56	F	Chinese	Haemophilus_D parainfluenzae
0.01	3257	3257	2820527	SPMP102	CAG-1031	CAG-1031 sp000431215	89	56	F	Chinese	CAG-1031 sp000431215
0.01	3851	3851	2820368	SPMP102	Stoquefichus		626	56	F	Chinese	SLC 626
0.01	3216	3216	2820528	SPMP102	Agathobaculum		582	56	F	Chinese	SLC 582
0.01	3224	3224	2820428	SPMP102	Eubacterium_R	Eubacterium_R sp900540235	217	56	F	Chinese	Eubacterium_R sp900540235
0.01	3157	3157	2819900	SPMP102	CAG-302	CAG-302 sp000431795	458	56	F	Chinese	CAG-302 sp000431795
0.01	3109	3109	2820404	SPMP102	Eggerthella	Eggerthella sinensis	533	56	F	Chinese	Eggerthella sinensis
0.01	3338	3338	2820013	SPMP102	Desulfovibrio		36	56	F	Chinese	SLC 36
0.01	3067	3067	2820018	SPMP102	CAG-217	CAG-217 sp000436335	155	56	F	Chinese	CAG-217 sp000436335
0.01	3217	3217	2820155	SPMP102	Acetatifactor	Acetatifactor sp900066365	77	56	F	Chinese	Acetatifactor sp900066365
0.01	3117	3117	2820030	SPMP102	Dorea	Dorea sp900066765	293	56	F	Chinese	Dorea sp900066765
0.01	3150	3150	2819991	SPMP102	Eubacterium_G	Eubacterium_G sp000434315	5	56	F	Chinese	Eubacterium_G sp000434315
0.01	3119	3119	2820474	SPMP102	Anaerotignum	Anaerotignum lactatifermentans	78	56	F	Chinese	Anaerotignum lactatifermentans
0.01	3091	3091	2820214	SPMP102	UMGS1251	UMGS1251 sp900549995	589	56	F	Chinese	UMGS1251 sp900549995
0.01	3156	3156	2820064	SPMP102	UMGS1773	UMGS1773 sp003343725	11	56	F	Chinese	UMGS1773 sp003343725
0.01	2987	2987	2820468	SPMP102	Enteroscipio		427	56	F	Chinese	SLC 427
0.01	2959	2959	2820051	SPMP102	Olsenella_E	Olsenella_E sp003150175	448	56	F	Chinese	Olsenella_E sp003150175
0.01	3041	3041	2819891	SPMP102	Intestinibacter	Intestinibacter bartlettii	555	56	F	Chinese	Intestinibacter bartlettii
0.01	2944	2944	2820360	SPMP102	Bacteroides	Bacteroides fragilis_A	268	56	F	Chinese	Bacteroides fragilis_A
0.01	3102	3102	2820410	SPMP102	Holdemanella	Holdemanella biformis	75	56	F	Chinese	Holdemanella biformis
0.01	3095	3095	2819905	SPMP102	Faecalimonas	Faecalimonas umbilicata	119	56	F	Chinese	Faecalimonas umbilicata
0.01	2866	2866	2820422	SPMP102	Clostridium	Clostridium sp001916075	657	56	F	Chinese	Clostridium sp001916075
0.01	2827	2827	2819946	SPMP102	CAG-115	CAG-115 sp003507295	388	56	F	Chinese	CAG-115 sp003507295
0.01	2802	2802	2820183	SPMP102	Olsenella_B	Olsenella_B sp000752675	167	56	F	Chinese	Olsenella_B sp000752675
0.01	2882	2882	2819951	SPMP102	Longicatena	Longicatena innocuum	65	56	F	Chinese	Longicatena innocuum
0.01	2748	2748	2820561	SPMP102			368	56	F	Chinese	SLC 368
0.01	2777	2777	2819959	SPMP102	Bacteroides	Bacteroides sp900555635	358	56	F	Chinese	Bacteroides sp900555635
0.01	2710	2710	2819914	SPMP102	Mediterraneibacter		423	56	F	Chinese	SLC 423
0.01	3027	3027	2820509	SPMP102	Catenibacterium	Catenibacterium mitsuokai	336	56	F	Chinese	Catenibacterium mitsuokai
0.01	2795	2795	2820328	SPMP102	Ruminococcus_B	Ruminococcus_B sp900544395	482	56	F	Chinese	Ruminococcus_B sp900544395
0.01	2767	2767	2819980	SPMP102	Enterocloster	Enterocloster bolteae	290	56	F	Chinese	Enterocloster bolteae
0.01	2670	2670	2820310	SPMP102	QAMX01	QAMX01 sp003149835	399	56	F	Chinese	QAMX01 sp003149835
0.01	2757	2757	2820501	SPMP102	Bacteroides	Bacteroides fragilis	271	56	F	Chinese	Bacteroides fragilis
0.01	2667	2667	2819901	SPMP102	CAG-710	CAG-710 sp000432595	475	56	F	Chinese	CAG-710 sp000432595
0.01	2711	2711	2820271	SPMP102	Akkermansia	Akkermansia muciniphila_C	613	56	F	Chinese	Akkermansia muciniphila_C
0.01	2673	2673	2819936	SPMP102	Lachnospira	Lachnospira sp000436535	508	56	F	Chinese	Lachnospira sp000436535
0.01	2652	2652	2820497	SPMP102	Ruminococcus_A	Ruminococcus_A sp000432335	526	56	F	Chinese	Ruminococcus_A sp000432335
0.01	2597	2597	2820210	SPMP102	CAG-878	CAG-878 sp000432255	428	56	F	Chinese	CAG-878 sp000432255
0.01	2612	2612	2820319	SPMP102	Ruminococcus_E	Ruminococcus_E sp900314705	373	56	F	Chinese	Ruminococcus_E sp900314705
0.01	2750	2750	2820330	SPMP102	Mediterraneibacter	Mediterraneibacter torques	210	56	F	Chinese	Mediterraneibacter torques
0.01	2560	2560	2820522	SPMP102	UBA1394	UBA1394 sp900066845	130	56	F	Chinese	UBA1394 sp900066845
0.01	2865	2865	2819990	SPMP102	Haemophilus_D		446	56	F	Chinese	SLC 446
0.01	2573	2573	2819926	SPMP102	Collinsella	Collinsella stercoris	651	56	F	Chinese	Collinsella stercoris
0.01	2530	2530	2820540	SPMP102	Butyricicoccus		487	56	F	Chinese	SLC 487
0.01	3197	3197	2820419	SPMP102	Phocaeicola	Phocaeicola coprocola	602	56	F	Chinese	Phocaeicola coprocola
0.01	2542	2542	2819982	SPMP102	Prevotella	Prevotella stercorea	376	56	F	Chinese	Prevotella stercorea
0.01	2515	2515	2820558	SPMP102	Lachnospira	Lachnospira sp000437735	302	56	F	Chinese	Lachnospira sp000437735
0.01	2544	2544	2820452	SPMP102	Clostridium	Clostridium saudiense	462	56	F	Chinese	Clostridium saudiense
0.01	2528	2528	2819917	SPMP102	Eubacterium_R	Eubacterium_R sp000436835	216	56	F	Chinese	Eubacterium_R sp000436835
0.01	2699	2699	2820083	SPMP102	UBA9502	UBA9502 sp003480315	182	56	F	Chinese	UBA9502 sp003480315
0.01	2688	2688	2820110	SPMP102	Phocaeicola	Phocaeicola plebeius	636	56	F	Chinese	Phocaeicola plebeius
0.01	2885	2885	2820141	SPMP102	Holdemanella	Holdemanella sp002299315	82	56	F	Chinese	Holdemanella sp002299315
0.01	2516	2516	2820247	SPMP102	Dorea	Dorea sp900543315	194	56	F	Chinese	Dorea sp900543315
0.01	2396	2396	2820357	SPMP102	Collinsella	Collinsella tanakaei	21	56	F	Chinese	Collinsella tanakaei
0.01	2406	2406	2820545	SPMP102	Senegalimassilia	Senegalimassilia anaerobia	140	56	F	Chinese	Senegalimassilia anaerobia
0.01	2391	2391	2820189	SPMP102	Prevotella	Prevotella sp900290275	629	56	F	Chinese	Prevotella sp900290275
0.01	2325	2325	2820325	SPMP102	UMGS911	UMGS911 sp900545935	415	56	F	Chinese	UMGS911 sp900545935
0.01	2286	2286	2820137	SPMP102	Dorea	Dorea faecis	63	56	F	Chinese	Dorea faecis
0.01	2269	2269	2820446	SPMP102	Coprococcus	Coprococcus sp900066115	61	56	F	Chinese	Coprococcus sp900066115
0.01	2216	2216	2820283	SPMP102	Akkermansia	Akkermansia sp001580195	431	56	F	Chinese	Akkermansia sp001580195
0.01	2338	2338	2819940	SPMP102	Anaerotignum	Anaerotignum sp001304995	611	56	F	Chinese	Anaerotignum sp001304995
0.01	2201	2201	2820435	SPMP102	Negativibacillus	Negativibacillus sp000435195	299	56	F	Chinese	Negativibacillus sp000435195
0.01	2184	2184	2820195	SPMP102	Alistipes	Alistipes sp006542685	542	56	F	Chinese	Alistipes sp006542685
0.01	2172	2172	2820538	SPMP102	Mogibacterium	Mogibacterium sp002299625	247	56	F	Chinese	Mogibacterium sp002299625
0.01	2154	2154	2820207	SPMP102	Acutalibacter	Acutalibacter sp000432995	496	56	F	Chinese	Acutalibacter sp000432995
0.01	2193	2193	2820465	SPMP102	UBA9502	UBA9502 sp003506385	461	56	F	Chinese	UBA9502 sp003506385
0.01	2348	2348	2820546	SPMP102	Haemophilus_D	Haemophilus_D sp001815355	323	56	F	Chinese	Haemophilus_D sp001815355
0.01	2121	2121	2820565	SPMP102			193	56	F	Chinese	SLC 193
0.01	2073	2073	2820148	SPMP102	Holdemania	Holdemania filiformis	474	56	F	Chinese	Holdemania filiformis
0.01	2084	2084	2820178	SPMP102	Senegalimassilia	Senegalimassilia sp004135645	40	56	F	Chinese	Senegalimassilia sp004135645
0.01	2458	2458	2820406	SPMP102	Blautia_A	Blautia_A sp900066355	642	56	F	Chinese	Blautia_A sp900066355
0.01	2031	2031	2820560	SPMP102	UBA9502	UBA9502 sp900538475	417	56	F	Chinese	UBA9502 sp900538475
0.01	1980	1980	2820519	SPMP102	UMGS1338	UMGS1338 sp900550805	391	56	F	Chinese	UMGS1338 sp900550805
0.01	2029	2029	2820492	SPMP102	UBA1191		45	56	F	Chinese	SLC 45
0.01	2022	2022	2820216	SPMP102	Longicatena		671	56	F	Chinese	SLC 671
0.01	1991	1991	2820115	SPMP102	Bacteroides	Bacteroides togonis	412	56	F	Chinese	Bacteroides togonis
0.01	1921	1921	2820553	SPMP102	UMGS1590	UMGS1590 sp900552455	68	56	F	Chinese	UMGS1590 sp900552455
0.01	1909	1909	2820058	SPMP102	Enorma	Enorma massiliensis	58	56	F	Chinese	Enorma massiliensis
0.01	2073	2073	2820484	SPMP102	Phocaeicola	Phocaeicola plebeius_A	93	56	F	Chinese	Phocaeicola plebeius_A
0.01	1948	1948	2819962	SPMP102	UMGS1293		592	56	F	Chinese	SLC 592
0.01	1937	1937	2820156	SPMP102	Collinsella	Collinsella sp900548365	476	56	F	Chinese	Collinsella sp900548365
0.01	1969	1969	2820240	SPMP102	Enterococcus_B	Enterococcus_B faecium_B	444	56	F	Chinese	Enterococcus_B faecium_B
0.01	1879	1879	2820024	SPMP102	Ruminococcus	Ruminococcus sp900540005	421	56	F	Chinese	Ruminococcus sp900540005
0.01	1846	1846	2819972	SPMP102	Merdibacter	Merdibacter sp900543035	122	56	F	Chinese	Merdibacter sp900543035
0.01	1823	1823	2819904	SPMP102	Lachnoclostridium_A		401	56	F	Chinese	SLC 401
0.01	1823	1823	2820232	SPMP102			432	56	F	Chinese	SLC 432
0.01	1861	1861	2820072	SPMP102	AM51-8	AM51-8 sp900546435	231	56	F	Chinese	AM51-8 sp900546435
0.01	1716	1716	2820070	SPMP102	UBA1191	UBA1191 sp900542385	535	56	F	Chinese	UBA1191 sp900542385
0.01	1766	1766	2820552	SPMP102	UMGS1293		137	56	F	Chinese	SLC 137
0.01	1736	1736	2819919	SPMP102	Collinsella	Collinsella sp003479805	472	56	F	Chinese	Collinsella sp003479805
0.01	1705	1705	2820455	SPMP102	TF01-11	TF01-11 sp003149875	189	56	F	Chinese	TF01-11 sp003149875
0.01	1661	1661	2820523	SPMP102	CAG-145	CAG-145 sp000435715	425	56	F	Chinese	CAG-145 sp000435715
0.01	1642	1642	2820264	SPMP102	CAG-451	CAG-451 sp000438295	648	56	F	Chinese	CAG-451 sp000438295
0.01	1626	1626	2820193	SPMP102	Dorea	Dorea sp000509125	229	56	F	Chinese	Dorea sp000509125
0.01	1605	1605	2820048	SPMP102	CAG-485	CAG-485 sp900541835	551	56	F	Chinese	CAG-485 sp900541835
0.01	1583	1583	2820285	SPMP102	Slackia_A		445	56	F	Chinese	SLC 445
0.01	1871	1871	2820495	SPMP102	Blautia		298	56	F	Chinese	SLC 298
0.01	1583	1583	2820176	SPMP102	Bacteroides	Bacteroides ndongoniae	398	56	F	Chinese	Bacteroides ndongoniae
0.01	1710	1710	2820162	SPMP102	Butyricimonas	Butyricimonas sp002161485	328	56	F	Chinese	Butyricimonas sp002161485
0.01	1541	1541	2820019	SPMP102	Negativibacillus	Negativibacillus sp900547015	573	56	F	Chinese	Negativibacillus sp900547015
0.01	1570	1570	2820415	SPMP102	Blautia	Blautia coccoides	346	56	F	Chinese	Blautia coccoides
0.01	1535	1535	2819931	SPMP102	Phocaeicola		637	56	F	Chinese	SLC 637
0.01	1513	1513	2819927	SPMP102	CAG-1427	CAG-1427 sp000434775	660	56	F	Chinese	CAG-1427 sp000434775
0.01	1524	1524	2819999	SPMP102	Schaedlerella	Schaedlerella glycyrrhizinilyticum	132	56	F	Chinese	Schaedlerella glycyrrhizinilyticum
0.01	1489	1489	2820521	SPMP102	Negativibacillus	Negativibacillus massiliensis	453	56	F	Chinese	Negativibacillus massiliensis
0.01	1661	1661	2820504	SPMP102	Dorea	Dorea sp900066555	647	56	F	Chinese	Dorea sp900066555
0	1456	1456	2819944	SPMP102	UMGS1820		463	56	F	Chinese	SLC 463
0	1435	1435	2820060	SPMP102	Bariatricus	Bariatricus massiliensis	473	56	F	Chinese	Bariatricus massiliensis
0	1431	1431	2819950	SPMP102	CAG-417	CAG-417 sp000432835	171	56	F	Chinese	CAG-417 sp000432835
0	1426	1426	2820255	SPMP102	An7		484	56	F	Chinese	SLC 484
0	1414	1414	2820557	SPMP102	Parabacteroides	Parabacteroides sp003480915	507	56	F	Chinese	Parabacteroides sp003480915
0	1432	1432	2820427	SPMP102	Agathobaculum		516	56	F	Chinese	SLC 516
0	1400	1400	2820274	SPMP102	Anaerotruncus	Anaerotruncus colihominis	465	56	F	Chinese	Anaerotruncus colihominis
0	1393	1393	2820400	SPMP102	Clostridium_Q	Clostridium_Q symbiosum	666	56	F	Chinese	Clostridium_Q symbiosum
0.01	1543	1543	2820160	SPMP102	Anaerostipes	Anaerostipes sp000508985	623	56	F	Chinese	Anaerostipes sp000508985
0	1382	1382	2820057	SPMP102	Sellimonas	Sellimonas intestinalis	348	56	F	Chinese	Sellimonas intestinalis
0	1322	1322	2820038	SPMP102	Anaerotignum	Anaerotignum sp000436415	590	56	F	Chinese	Anaerotignum sp000436415
0	1312	1312	2820236	SPMP102	Tidjanibacter	Tidjanibacter inops	240	56	F	Chinese	Tidjanibacter inops
0	1310	1310	2820087	SPMP102	Ruminococcus_C	Ruminococcus_C sp000437255	357	56	F	Chinese	Ruminococcus_C sp000437255
0	1312	1312	2820337	SPMP102	Prevotella	Prevotella sp003447235	630	56	F	Chinese	Prevotella sp003447235
0	1287	1287	2820326	SPMP102	Faecalimonas	Faecalimonas sp000209385	441	56	F	Chinese	Faecalimonas sp000209385
0	1256	1256	2819902	SPMP102	CAG-303	CAG-303 sp000437755	479	56	F	Chinese	CAG-303 sp000437755
0.01	1548	1548	2820033	SPMP102	Erysipelatoclostridium	Erysipelatoclostridium ramosum	176	56	F	Chinese	Erysipelatoclostridium ramosum
0.01	1484	1484	2820202	SPMP102	Streptococcus		640	56	F	Chinese	SLC 640
0	1223	1223	2820295	SPMP102	Faecalimonas		349	56	F	Chinese	SLC 349
0	1209	1209	2819892	SPMP102	CAG-873		359	56	F	Chinese	SLC 359
0	1236	1236	2820489	SPMP102	Sellimonas		562	56	F	Chinese	SLC 562
0	1199	1199	2820150	SPMP102	CAG-177	CAG-177 sp000431775	407	56	F	Chinese	CAG-177 sp000431775
0	1216	1216	2820312	SPMP102	Paraeggerthella	Paraeggerthella hongkongensis_A	333	56	F	Chinese	Paraeggerthella hongkongensis_A
0	1336	1336	2820511	SPMP102	Butyricimonas	Butyricimonas faecihominis	109	56	F	Chinese	Butyricimonas faecihominis
0	1182	1182	2820212	SPMP102	Eubacterium_R	Eubacterium_R sp900555015	663	56	F	Chinese	Eubacterium_R sp900555015
0	1184	1184	2820401	SPMP102	Slackia_A	Slackia_A piriformis	307	56	F	Chinese	Slackia_A piriformis
0	1269	1269	2820272	SPMP102	Phascolarctobacterium	Phascolarctobacterium sp900551745	327	56	F	Chinese	Phascolarctobacterium sp900551745
0	1139	1139	2820317	SPMP102	Dorea	Dorea sp900312975	126	56	F	Chinese	Dorea sp900312975
0.01	1478	1478	2820494	SPMP102	Streptococcus	Streptococcus parasanguinis_B	680	56	F	Chinese	Streptococcus parasanguinis_B
0	1129	1129	2820237	SPMP102	Butyricicoccus	Butyricicoccus sp900547195	459	56	F	Chinese	Butyricicoccus sp900547195
0	1147	1147	2820027	SPMP102	CAG-462	CAG-462 sp900291465	565	56	F	Chinese	CAG-462 sp900291465
0	1141	1141	2819993	SPMP102	UMGS1071	UMGS1071 sp900542375	574	56	F	Chinese	UMGS1071 sp900542375
0	1460	1460	2820029	SPMP102	Streptococcus	Streptococcus parasanguinis_B	678	56	F	Chinese	Streptococcus parasanguinis_B
0	1115	1115	2820318	SPMP102	UBA1691	UBA1691 sp900544375	532	56	F	Chinese	UBA1691 sp900544375
0	1180	1180	2820464	SPMP102	Holdemanella	Holdemanella sp003458715	287	56	F	Chinese	Holdemanella sp003458715
0	1104	1104	2819958	SPMP102	Bilophila	Bilophila sp900550745	598	56	F	Chinese	Bilophila sp900550745
0	1085	1085	2820373	SPMP102	Coprobacter	Coprobacter fastidiosus	572	56	F	Chinese	Coprobacter fastidiosus
0	1165	1165	2820513	SPMP102	Enterocloster	Enterocloster sp001517625	241	56	F	Chinese	Enterocloster sp001517625
0	1091	1091	2819925	SPMP102	Parolsenella	Parolsenella sp900543875	525	56	F	Chinese	Parolsenella sp900543875
0	1288	1288	2820004	SPMP102	Eubacterium_G	Eubacterium_G sp000435815	157	56	F	Chinese	Eubacterium_G sp000435815
0	1078	1078	2819933	SPMP102	CAG-594		261	56	F	Chinese	SLC 261
0	1068	1068	2820524	SPMP102	Collinsella		396	56	F	Chinese	SLC 396
0	1041	1041	2820407	SPMP102	TF01-11	TF01-11 sp001916135	218	56	F	Chinese	TF01-11 sp001916135
0	1039	1039	2820127	SPMP102	Dorea	Dorea sp000433535	266	56	F	Chinese	Dorea sp000433535
0	1026	1026	2820532	SPMP102	QAMH01	QAMH01 sp900544245	395	56	F	Chinese	QAMH01 sp900544245
0	1044	1044	2820448	SPMP102	Ruminococcus_C	Ruminococcus_C callidus	172	56	F	Chinese	Ruminococcus_C callidus
0	1306	1306	2820533	SPMP102	Streptococcus	Streptococcus parasanguinis_D	656	56	F	Chinese	Streptococcus parasanguinis_D
0	1014	1014	2820346	SPMP102			622	56	F	Chinese	SLC 622
0	1006	1006	2820010	SPMP102	Butyricicoccus_A	Butyricicoccus_A sp002395695	492	56	F	Chinese	Butyricicoccus_A sp002395695
0	982	982	2820438	SPMP102	Blautia	Blautia sp002161285	515	56	F	Chinese	Blautia sp002161285
0	992	992	2820299	SPMP102	Ruminococcus_C	Ruminococcus_C sp000980705	276	56	F	Chinese	Ruminococcus_C sp000980705
0	1029	1029	2820384	SPMP102	Streptococcus	Streptococcus anginosus_C	470	56	F	Chinese	Streptococcus anginosus_C
0	1062	1062	2820301	SPMP102	Megasphaera	Megasphaera sp900554215	682	56	F	Chinese	Megasphaera sp900554215
0	956	956	2820047	SPMP102	Phocaeicola	Phocaeicola coprophilus	270	56	F	Chinese	Phocaeicola coprophilus
0	943	943	2820256	SPMP102	Frisingicoccus	Frisingicoccus caecimuris	275	56	F	Chinese	Frisingicoccus caecimuris
0	935	935	2820442	SPMP102	Enterocloster	Enterocloster sp900538485	454	56	F	Chinese	Enterocloster sp900538485
0	939	939	2820128	SPMP102	Collinsella		211	56	F	Chinese	SLC 211
0	965	965	2820215	SPMP102	Intestinibacter	Intestinibacter sp900540355	661	56	F	Chinese	Intestinibacter sp900540355
0	922	922	2820514	SPMP102	Prevotellamassilia	Prevotellamassilia sp900540885	403	56	F	Chinese	Prevotellamassilia sp900540885
0	918	918	2819913	SPMP102	Prevotella	Prevotella sp900313215	219	56	F	Chinese	Prevotella sp900313215
0	913	913	2820350	SPMP102	Sutterella		497	56	F	Chinese	SLC 497
0	903	903	2820289	SPMP102	UBA7748	UBA7748 sp900314535	147	56	F	Chinese	UBA7748 sp900314535
0	963	963	2819886	SPMP102	CAG-1427	CAG-1427 sp900544455	24	56	F	Chinese	CAG-1427 sp900544455
0	903	903	2820086	SPMP102	UMGS1370		397	56	F	Chinese	SLC 397
0	879	879	2820520	SPMP102	Olsenella_E	Olsenella_E sp900119915	677	56	F	Chinese	Olsenella_E sp900119915
0	877	877	2820515	SPMP102	Clostridium_U	Clostridium_U hiranonis	363	56	F	Chinese	Clostridium_U hiranonis
0	874	874	2820273	SPMP102	Clostridium_Q	Clostridium_Q sp000435655	254	56	F	Chinese	Clostridium_Q sp000435655
0	870	870	2820439	SPMP102	CAG-274	CAG-274 sp900545305	2	56	F	Chinese	CAG-274 sp900545305
0	858	858	2819888	SPMP102	Bulleidia	Bulleidia sp900539965	158	56	F	Chinese	Bulleidia sp900539965
0	858	858	2820112	SPMP102	Prevotella	Prevotella sp900543585	568	56	F	Chinese	Prevotella sp900543585
0	850	850	2820061	SPMP102	Prevotella	Prevotella sp002265625	257	56	F	Chinese	Prevotella sp002265625
0	844	844	2820233	SPMP102	CAG-1427		201	56	F	Chinese	SLC 201
0	828	828	2820315	SPMP102	Ruminococcus_C	Ruminococcus_C sp000437175	192	56	F	Chinese	Ruminococcus_C sp000437175
0	928	928	2820403	SPMP102	Catenibacterium	Catenibacterium sp000437715	127	56	F	Chinese	Catenibacterium sp000437715
0	819	819	2820496	SPMP102	Faecalimonas	Faecalimonas sp900546325	483	56	F	Chinese	Faecalimonas sp900546325
0	1082	1082	2820354	SPMP102	Streptococcus		442	56	F	Chinese	SLC 442
0	792	792	2820370	SPMP102	Negativibacillus		557	56	F	Chinese	SLC 557
0	767	767	2820510	SPMP102	Dialister	Dialister sp000434475	249	56	F	Chinese	Dialister sp000434475
0	765	765	2820132	SPMP102	Prevotella	Prevotella sp900314365	644	56	F	Chinese	Prevotella sp900314365
0	1055	1055	2820166	SPMP102	Eubacterium_G		315	56	F	Chinese	SLC 315
0	770	770	2820381	SPMP102	Prevotella		597	56	F	Chinese	SLC 597
0	756	756	2820391	SPMP102	Dialister	Dialister sp900538805	129	56	F	Chinese	Dialister sp900538805
0	746	746	2820316	SPMP102	CAG-882	CAG-882 sp000435595	563	56	F	Chinese	CAG-882 sp000435595
0	719	719	2820491	SPMP102	UMGS1519		281	56	F	Chinese	SLC 281
0	727	727	2820094	SPMP102	UMGS1071	UMGS1071 sp900541905	362	56	F	Chinese	UMGS1071 sp900541905
0	712	712	2819938	SPMP102	Veillonella_A	Veillonella_A magna	537	56	F	Chinese	Veillonella_A magna
0	706	706	2819988	SPMP102	RUG013		586	56	F	Chinese	SLC 586
0	705	705	2819895	SPMP102	Faecalitalea	Faecalitalea cylindroides	173	56	F	Chinese	Faecalitalea cylindroides
0	699	699	2820249	SPMP102	Dialister	Dialister succinatiphilus	88	56	F	Chinese	Dialister succinatiphilus
0	681	681	2820306	SPMP102	Ligilactobacillus	Ligilactobacillus ruminis	646	56	F	Chinese	Ligilactobacillus ruminis
0	736	736	2820349	SPMP102	UMGS1773	UMGS1773 sp003343725	654	56	F	Chinese	UMGS1773 sp003343725
0	662	662	2820463	SPMP102	Olsenella		616	56	F	Chinese	SLC 616
0	663	663	2820192	SPMP102	Bilophila		313	56	F	Chinese	SLC 313
0	653	653	2820502	SPMP102	Streptococcus	Streptococcus thermophilus	544	56	F	Chinese	Streptococcus thermophilus
0	638	638	2820358	SPMP102	Desulfovibrio	Desulfovibrio sp900556755	225	56	F	Chinese	Desulfovibrio sp900556755
0	639	639	2820507	SPMP102	Bilophila		209	56	F	Chinese	SLC 209
0	617	617	2819893	SPMP102	Mitsuokella	Mitsuokella multacida	47	56	F	Chinese	Mitsuokella multacida
0	685	685	2820462	SPMP102	Anaerostipes	Anaerostipes caccae	372	56	F	Chinese	Anaerostipes caccae
0	620	620	2820287	SPMP102	CAG-594	CAG-594 sp000434835	669	56	F	Chinese	CAG-594 sp000434835
0	607	607	2820503	SPMP102	CAG-1427		339	56	F	Chinese	SLC 339
0	610	610	2820300	SPMP102	CAG-536	CAG-536 sp000434355	245	56	F	Chinese	CAG-536 sp000434355
0	604	604	2820203	SPMP102	Dialister	Dialister sp900541605	494	56	F	Chinese	Dialister sp900541605
0	592	592	2820529	SPMP102	Phascolarctobacterium_A	Phascolarctobacterium_A sp900551335	438	56	F	Chinese	Phascolarctobacterium_A sp900551335
0	597	597	2820055	SPMP102	Parolsenella	Parolsenella catena	164	56	F	Chinese	Parolsenella catena
0	569	569	2820106	SPMP102	Prevotella	Prevotella sp900547005	371	56	F	Chinese	Prevotella sp900547005
0	562	562	2820163	SPMP102	CAG-485		505	56	F	Chinese	SLC 505
0	564	564	2820243	SPMP102	Streptococcus	Streptococcus sanguinis	343	56	F	Chinese	Streptococcus sanguinis
0	555	555	2819928	SPMP102	Mesosutterella	Mesosutterella multiformis	177	56	F	Chinese	Mesosutterella multiformis
0	549	549	2820159	SPMP102	Clostridium_P	Clostridium_P perfringens	163	56	F	Chinese	Clostridium_P perfringens
0	557	557	2820270	SPMP102	RUG013		440	56	F	Chinese	SLC 440
0	580	580	2820380	SPMP102	Enterococcus_B	Enterococcus_B faecium	621	56	F	Chinese	Enterococcus_B faecium
0	537	537	2820032	SPMP102	Prevotellamassilia	Prevotellamassilia sp900539625	153	56	F	Chinese	Prevotellamassilia sp900539625
0	534	534	2820469	SPMP102	Fusobacterium_A	Fusobacterium_A sp900015295	326	56	F	Chinese	Fusobacterium_A sp900015295
0	525	525	2820450	SPMP102	Butyricicoccus_A		593	56	F	Chinese	SLC 593
0	506	506	2820530	SPMP102	Acidaminococcus	Acidaminococcus provencensis	292	56	F	Chinese	Acidaminococcus provencensis
0	505	505	2820146	SPMP102	Acidaminococcus	Acidaminococcus sp000437815	480	56	F	Chinese	Acidaminococcus sp000437815
0	500	500	2820213	SPMP102	Longicatena	Longicatena sp003481775	571	56	F	Chinese	Longicatena sp003481775
0	557	557	2820352	SPMP102	Parasutterella	Parasutterella sp000980495	38	56	F	Chinese	Parasutterella sp000980495
0	463	463	2820263	SPMP102	Odoribacter	Odoribacter massiliensis	379	56	F	Chinese	Odoribacter massiliensis
0	468	468	2820447	SPMP102	Olsenella		184	56	F	Chinese	SLC 184
0	460	460	2820292	SPMP102	Streptococcus	Streptococcus pasteurianus	244	56	F	Chinese	Streptococcus pasteurianus
0	456	456	2820340	SPMP102	Longicatena	Longicatena dolichum	351	56	F	Chinese	Longicatena dolichum
0	451	451	2820429	SPMP102	Prevotella	Prevotella sp002251385	435	56	F	Chinese	Prevotella sp002251385
0	421	421	2820182	SPMP102	Desulfovibrio	Desulfovibrio sp900319575	513	56	F	Chinese	Desulfovibrio sp900319575
0	414	414	2820066	SPMP102	Phocaeicola	Phocaeicola sp900542985	653	56	F	Chinese	Phocaeicola sp900542985
0	396	396	2820231	SPMP102	Prevotella	Prevotella sp900540415	259	56	F	Chinese	Prevotella sp900540415
0	426	426	2820275	SPMP102	CAG-1427	CAG-1427 sp900547965	322	56	F	Chinese	CAG-1427 sp900547965
0	675	675	2820020	SPMP102	Blautia	Blautia hansenii	12	56	F	Chinese	Blautia hansenii
0	383	383	2820567	SPMP102	RC9	RC9 sp000433355	352	56	F	Chinese	RC9 sp000433355
0	384	384	2820451	SPMP102	Acidaminococcus	Acidaminococcus intestini	321	56	F	Chinese	Acidaminococcus intestini
0	374	374	2820089	SPMP102	UMGS1418	UMGS1418 sp900551595	569	56	F	Chinese	UMGS1418 sp900551595
0	394	394	2820002	SPMP102	Streptococcus	Streptococcus anginosus	627	56	F	Chinese	Streptococcus anginosus
0	373	373	2819964	SPMP102	Megasphaera	Megasphaera sp000417505	220	56	F	Chinese	Megasphaera sp000417505
0	354	354	2820548	SPMP102	Mitsuokella	Mitsuokella jalaludinii	297	56	F	Chinese	Mitsuokella jalaludinii
0	341	341	2820080	SPMP102	Prevotella	Prevotella sp900545525	393	56	F	Chinese	Prevotella sp900545525
0	342	342	2820320	SPMP102	Megasphaera_B	Megasphaera_B sp003467125	103	56	F	Chinese	Megasphaera_B sp003467125
0	337	337	2819952	SPMP102	Mitsuokella	Mitsuokella sp003458855	233	56	F	Chinese	Mitsuokella sp003458855
0	363	363	2819977	SPMP102	Phascolarctobacterium_A	Phascolarctobacterium_A succinatutens	28	56	F	Chinese	Phascolarctobacterium_A succinatutens
0	326	326	2820535	SPMP102	Veillonella_A		305	56	F	Chinese	SLC 305
0	322	322	2820258	SPMP102	CAG-1427	CAG-1427 sp000436075	150	56	F	Chinese	CAG-1427 sp000436075
0	305	305	2820069	SPMP102	Desulfovibrio	Desulfovibrio legallii	337	56	F	Chinese	Desulfovibrio legallii
0	303	303	2820347	SPMP102	Limosilactobacillus	Limosilactobacillus mucosae	6	56	F	Chinese	Limosilactobacillus mucosae
0	294	294	2820566	SPMP102	Fusobacterium_A	Fusobacterium_A mortiferum	381	56	F	Chinese	Fusobacterium_A mortiferum
0	275	275	2820541	SPMP102	Streptococcus	Streptococcus infantarius	124	56	F	Chinese	Streptococcus infantarius
0	265	265	2820288	SPMP102	Lactiplantibacillus	Lactiplantibacillus plantarum	673	56	F	Chinese	Lactiplantibacillus plantarum
0	273	273	2820053	SPMP102	Acidaminococcus	Acidaminococcus massiliensis	610	56	F	Chinese	Acidaminococcus massiliensis
0	257	257	2820067	SPMP102	Akkermansia	Akkermansia glycaniphila	450	56	F	Chinese	Akkermansia glycaniphila
0	255	255	2820413	SPMP102	Desulfovibrio		676	56	F	Chinese	SLC 676
0	254	254	2820531	SPMP102	Prevotella	Prevotella sp001275135	369	56	F	Chinese	Prevotella sp001275135
0	250	250	2820268	SPMP102	Olsenella	Olsenella sp900538935	235	56	F	Chinese	Olsenella sp900538935
0	244	244	2820284	SPMP102	Lactobacillus	Lactobacillus gasseri	655	56	F	Chinese	Lactobacillus gasseri
0	245	245	2820525	SPMP102	Prevotellamassilia	Prevotellamassilia timonensis	413	56	F	Chinese	Prevotellamassilia timonensis
0	241	241	2820079	SPMP102	Megasphaera_B	Megasphaera_B sp900538925	603	56	F	Chinese	Megasphaera_B sp900538925
0	237	237	2820172	SPMP102	Enterococcus_A	Enterococcus_A avium	420	56	F	Chinese	Enterococcus_A avium
0	235	235	2820313	SPMP102	Butyricimonas	Butyricimonas sp003479425	517	56	F	Chinese	Butyricimonas sp003479425
0	243	243	2819989	SPMP102	Acidaminococcus		536	56	F	Chinese	SLC 536
0	231	231	2820454	SPMP102	CAG-1427		375	56	F	Chinese	SLC 375
0	224	224	2820563	SPMP102	Enterococcus_B	Enterococcus_B hirae	596	56	F	Chinese	Enterococcus_B hirae
0	214	214	2819894	SPMP102	Oxalobacter	Oxalobacter formigenes	529	56	F	Chinese	Oxalobacter formigenes
0	204	204	2819983	SPMP102	Megasphaera	Megasphaera sp001546855	406	56	F	Chinese	Megasphaera sp001546855
0	202	202	2820476	SPMP102	Anaeroglobus	Anaeroglobus micronuciformis	345	56	F	Chinese	Anaeroglobus micronuciformis
0	202	202	2820564	SPMP102	Lactobacillus	Lactobacillus crispatus	501	56	F	Chinese	Lactobacillus crispatus
0	197	197	2820547	SPMP102	Ligilactobacillus	Ligilactobacillus salivarius	340	56	F	Chinese	Ligilactobacillus salivarius
0	191	191	2819930	SPMP102	Brachyspira	Brachyspira sp000431595	383	56	F	Chinese	Brachyspira sp000431595
0	209	209	2819899	SPMP102	Phascolarctobacterium_A	Phascolarctobacterium_A succinatutens	675	56	F	Chinese	Phascolarctobacterium_A succinatutens
0	178	178	2820175	SPMP102	CAG-495	CAG-495 sp000432275	531	56	F	Chinese	CAG-495 sp000432275
0	182	182	2820490	SPMP102	Lactococcus	Lactococcus garvieae_B	301	56	F	Chinese	Lactococcus garvieae_B
0	179	179	2820440	SPMP102	Dialister		520	56	F	Chinese	SLC 520
0	168	168	2820483	SPMP102	Lactococcus	Lactococcus garvieae	329	56	F	Chinese	Lactococcus garvieae
0	156	156	2820021	SPMP102	UBA7173	UBA7173 sp001701135	545	56	F	Chinese	UBA7173 sp001701135
0	156	156	2820291	SPMP102	Sutterella		409	56	F	Chinese	SLC 409
0	155	155	2819942	SPMP102	Megasphaera	Megasphaera elsdenii	583	56	F	Chinese	Megasphaera elsdenii
0	150	150	2820505	SPMP102	Allisonella	Allisonella histaminiformans	43	56	F	Chinese	Allisonella histaminiformans
0	147	147	2820421	SPMP102	Megasphaera_B	Megasphaera_B sp900549385	183	56	F	Chinese	Megasphaera_B sp900549385
0	152	152	2820121	SPMP102	Leuconostoc	Leuconostoc lactis	410	56	F	Chinese	Leuconostoc lactis
0	140	140	2820225	SPMP102	UBA1436		485	56	F	Chinese	SLC 485
0	139	139	2820386	SPMP102	Weissella	Weissella confusa	169	56	F	Chinese	Weissella confusa
0	129	129	2820173	SPMP102	CAG-568	CAG-568 sp000434395	303	56	F	Chinese	CAG-568 sp000434395
0	124	124	2820073	SPMP102	CAG-495	CAG-495 sp000436375	628	56	F	Chinese	CAG-495 sp000436375
0	116	116	2820449	SPMP102	Enterococcus_C		414	56	F	Chinese	SLC 414
0	111	111	2820459	SPMP102	Duodenibacillus	Duodenibacillus sp900538905	319	56	F	Chinese	Duodenibacillus sp900538905
0	93	93	2820104	SPMP102	Succinivibrio	Succinivibrio sp900552905	51	56	F	Chinese	Succinivibrio sp900552905
0	81	81	2820341	SPMP102	Lactobacillus	Lactobacillus delbrueckii	607	56	F	Chinese	Lactobacillus delbrueckii
0	85	85	2820537	SPMP102	Pediococcus		350	56	F	Chinese	SLC 350
0	93	93	2820125	SPMP102	Parasutterella	Parasutterella excrementihominis	8	56	F	Chinese	Parasutterella excrementihominis
0	70	70	2820126	SPMP102	Succinivibrio	Succinivibrio sp000431835	41	56	F	Chinese	Succinivibrio sp000431835
0	68	68	2819885	SPMP102	Pediococcus	Pediococcus acidilactici	599	56	F	Chinese	Pediococcus acidilactici
0	58	58	2820016	SPMP102	Weissella	Weissella cibaria	436	56	F	Chinese	Weissella cibaria
0	64	64	2820478	SPMP102	CAG-521		652	56	F	Chinese	SLC 652
0	48	48	2820470	SPMP102	Turicimonas	Turicimonas sp900542195	356	56	F	Chinese	Turicimonas sp900542195
0	39	39	2820242	SPMP102	Enterococcus_C	Enterococcus_C asini	502	56	F	Chinese	Enterococcus_C asini
0	38	38	2820181	SPMP102	Parasutterella		530	56	F	Chinese	SLC 530
0	38	38	2819947	SPMP102	CAG-521	CAG-521 sp000437635	317	56	F	Chinese	CAG-521 sp000437635
0	34	34	2820065	SPMP102	Leuconostoc	Leuconostoc sp900554745	248	56	F	Chinese	Leuconostoc sp900554745
11.35	2738876	2738876	2820222	SPMP29	Bifidobacterium	Bifidobacterium sp002742445	195	56	F	Indian	Bifidobacterium sp002742445
6	1447809	1447809	2820197	SPMP29	Megamonas	Megamonas funiformis	131	56	F	Indian	Megamonas funiformis
5.71	1376945	1376945	2820416	SPMP29	Blautia_A	Blautia_A sp900066335	606	56	F	Indian	Blautia_A sp900066335
3.91	943953	943953	2820164	SPMP29	Agathobacter	Agathobacter rectalis	101	56	F	Indian	Agathobacter rectalis
3.42	824483	824483	2820371	SPMP29	Faecalibacterium	Faecalibacterium prausnitzii_G	62	56	F	Indian	Faecalibacterium prausnitzii_G
3.22	777924	777924	2820353	SPMP29	Bifidobacterium	Bifidobacterium longum	284	56	F	Indian	Bifidobacterium longum
3.05	735714	735714	2820015	SPMP29	Faecalibacterium	Faecalibacterium prausnitzii_C	54	56	F	Indian	Faecalibacterium prausnitzii_C
2.92	704103	704103	2820421	SPMP29	Megasphaera_B	Megasphaera_B sp900549385	183	56	F	Indian	Megasphaera_B sp900549385
2.78	669819	669819	2820220	SPMP29	Bariatricus	Bariatricus comes	282	56	F	Indian	Bariatricus comes
2.65	639787	639787	2820334	SPMP29	Blautia_A	Blautia_A wexlerae	34	56	F	Indian	Blautia_A wexlerae
2.56	618009	618009	2820387	SPMP29	Agathobacter	Agathobacter faecis	309	56	F	Indian	Agathobacter faecis
2.5	602214	602214	2820209	SPMP29	Collinsella	Collinsella sp003469185	144	56	F	Indian	Collinsella sp003469185
2.06	496158	496158	2820451	SPMP29	Acidaminococcus	Acidaminococcus intestini	321	56	F	Indian	Acidaminococcus intestini
2.09	505369	505369	2820305	SPMP29	Blautia_A	Blautia_A sp900066165	35	56	F	Indian	Blautia_A sp900066165
1.74	420925	420925	2820183	SPMP29	Olsenella_B	Olsenella_B sp000752675	167	56	F	Indian	Olsenella_B sp000752675
1.7	410331	410331	2820277	SPMP29	Gemmiger	Gemmiger formicilis	338	56	F	Indian	Gemmiger formicilis
1.71	413181	413181	2820217	SPMP29	Faecalibacterium	Faecalibacterium prausnitzii	20	56	F	Indian	Faecalibacterium prausnitzii
1.48	356819	356819	2820444	SPMP29	Fusicatenibacter	Fusicatenibacter saccharivorans	506	56	F	Indian	Fusicatenibacter saccharivorans
1.22	295095	295095	2820100	SPMP29	Blautia_A	Blautia_A obeum	26	56	F	Indian	Blautia_A obeum
1.1	264573	264573	2820434	SPMP29	Bifidobacterium	Bifidobacterium catenulatum	658	56	F	Indian	Bifidobacterium catenulatum
0.96	231823	231823	2820538	SPMP29	Mogibacterium	Mogibacterium sp002299625	247	56	F	Indian	Mogibacterium sp002299625
0.95	229748	229748	2820248	SPMP29	CAG-177	CAG-177 sp003514385	142	56	F	Indian	CAG-177 sp003514385
0.93	224244	224244	2820330	SPMP29	Mediterraneibacter	Mediterraneibacter torques	210	56	F	Indian	Mediterraneibacter torques
0.92	221232	221232	2820518	SPMP29	Bifidobacterium	Bifidobacterium pseudocatenulatum	18	56	F	Indian	Bifidobacterium pseudocatenulatum
0.85	204116	204116	2820500	SPMP29	Bacteroides	Bacteroides stercoris	253	56	F	Indian	Bacteroides stercoris
0.81	194598	194598	2820245	SPMP29	Collinsella	Collinsella sp900542825	332	56	F	Indian	Collinsella sp900542825
0.68	164348	164348	2819889	SPMP29	Bifidobacterium	Bifidobacterium adolescentis	280	56	F	Indian	Bifidobacterium adolescentis
0.72	173436	173436	2820436	SPMP29	Blautia_A	Blautia_A massiliensis	50	56	F	Indian	Blautia_A massiliensis
0.65	155735	155735	2820155	SPMP29	Acetatifactor	Acetatifactor sp900066365	77	56	F	Indian	Acetatifactor sp900066365
0.89	214138	214138	2820536	SPMP29			612	56	F	Indian	SLC 612
0.62	150620	150620	2820043	SPMP29	Faecalibacterium	Faecalibacterium sp900539945	143	56	F	Indian	Faecalibacterium sp900539945
0.56	134510	134510	2820169	SPMP29	Bifidobacterium	Bifidobacterium breve	100	56	F	Indian	Bifidobacterium breve
0.53	127817	127817	2820382	SPMP29	Alistipes	Alistipes putredinis	452	56	F	Indian	Alistipes putredinis
0.53	127841	127841	2820528	SPMP29	Agathobaculum		582	56	F	Indian	SLC 582
0.59	141639	141639	2820068	SPMP29	CAG-103	CAG-103 sp000432375	578	56	F	Indian	CAG-103 sp000432375
0.5	121452	121452	2820229	SPMP29	CAG-83	CAG-83 sp000431575	107	56	F	Indian	CAG-83 sp000431575
0.51	123782	123782	2819975	SPMP29	Faecalibacterium	Faecalibacterium prausnitzii_D	294	56	F	Indian	Faecalibacterium prausnitzii_D
0.5	121837	121837	2820054	SPMP29	Phascolarctobacterium	Phascolarctobacterium faecium	265	56	F	Indian	Phascolarctobacterium faecium
0.47	113799	113799	2819932	SPMP29	Evtepia	Evtepia gabavorous	206	56	F	Indian	Evtepia gabavorous
0.45	107817	107817	2820120	SPMP29	Eubacterium	Eubacterium limosum	591	56	F	Indian	Eubacterium limosum
0.44	105190	105190	2820545	SPMP29	Senegalimassilia	Senegalimassilia anaerobia	140	56	F	Indian	Senegalimassilia anaerobia
0.45	109017	109017	2820099	SPMP29	Collinsella	Collinsella aerofaciens_H	614	56	F	Indian	Collinsella aerofaciens_H
0.42	100392	100392	2819917	SPMP29	Eubacterium_R	Eubacterium_R sp000436835	216	56	F	Indian	Eubacterium_R sp000436835
0.4	97303	97303	2820108	SPMP29	Bacteroides	Bacteroides uniformis	250	56	F	Indian	Bacteroides uniformis
0.44	105581	105581	2820141	SPMP29	Holdemanella	Holdemanella sp002299315	82	56	F	Indian	Holdemanella sp002299315
0.39	94707	94707	2819964	SPMP29	Megasphaera	Megasphaera sp000417505	220	56	F	Indian	Megasphaera sp000417505
0.38	92002	92002	2820468	SPMP29	Enteroscipio		427	56	F	Indian	SLC 427
0.35	84529	84529	2819971	SPMP29	Dialister	Dialister sp900343095	609	56	F	Indian	Dialister sp900343095
0.34	83254	83254	2820211	SPMP29	CAG-279	CAG-279 sp000437795	279	56	F	Indian	CAG-279 sp000437795
0.34	83064	83064	2820320	SPMP29	Megasphaera_B	Megasphaera_B sp003467125	103	56	F	Indian	Megasphaera_B sp003467125
0.36	87447	87447	2820559	SPMP29	Blautia_A	Blautia_A sp003471165	523	56	F	Indian	Blautia_A sp003471165
0.38	91092	91092	2820361	SPMP29	Faecalibacterium	Faecalibacterium prausnitzii_J	9	56	F	Indian	Faecalibacterium prausnitzii_J
0.44	106533	106533	2820342	SPMP29	Collinsella	Collinsella sp002232035	0	56	F	Indian	Collinsella sp002232035
0.31	75913	75913	2820118	SPMP29	Faecalibacterium	Faecalibacterium prausnitzii_H	547	56	F	Indian	Faecalibacterium prausnitzii_H
0.33	79430	79430	2820151	SPMP29	Collinsella	Collinsella sp003466125	162	56	F	Indian	Collinsella sp003466125
0.29	70758	70758	2819984	SPMP29	Oscillibacter	Oscillibacter welbionis	264	56	F	Indian	Oscillibacter welbionis
0.29	70563	70563	2819883	SPMP29	Lawsonibacter	Lawsonibacter asaccharolyticus	212	56	F	Indian	Lawsonibacter asaccharolyticus
0.29	70955	70955	2820057	SPMP29	Sellimonas	Sellimonas intestinalis	348	56	F	Indian	Sellimonas intestinalis
0.29	69281	69281	2820412	SPMP29	Faecalibacterium		146	56	F	Indian	SLC 146
0.3	71964	71964	2820102	SPMP29	Phocaeicola	Phocaeicola vulgatus	33	56	F	Indian	Phocaeicola vulgatus
0.36	86410	86410	2820076	SPMP29	Collinsella		665	56	F	Indian	SLC 665
0.28	67471	67471	2820165	SPMP29	Faecalibacterium	Faecalibacterium prausnitzii_A	15	56	F	Indian	Faecalibacterium prausnitzii_A
0.32	76029	76029	2820355	SPMP29	Collinsella		679	56	F	Indian	SLC 679
0.33	80752	80752	2820418	SPMP29	Collinsella		334	56	F	Indian	SLC 334
0.25	59248	59248	2819952	SPMP29	Mitsuokella	Mitsuokella sp003458855	233	56	F	Indian	Mitsuokella sp003458855
0.23	55563	55563	2820357	SPMP29	Collinsella	Collinsella tanakaei	21	56	F	Indian	Collinsella tanakaei
0.23	55958	55958	2819918	SPMP29	KLE1615	KLE1615 sp900066985	10	56	F	Indian	KLE1615 sp900066985
0.25	59898	59898	2819954	SPMP29	Bacteroides	Bacteroides ovatus	60	56	F	Indian	Bacteroides ovatus
0.22	52612	52612	2820282	SPMP29	Gemmiger	Gemmiger sp900540775	546	56	F	Indian	Gemmiger sp900540775
0.28	67206	67206	2819903	SPMP29	Dorea		668	56	F	Indian	SLC 668
0.21	51541	51541	2820199	SPMP29	CAG-81	CAG-81 sp900066535	74	56	F	Indian	CAG-81 sp900066535
0.2	47906	47906	2820372	SPMP29	Bifidobacterium	Bifidobacterium bifidum	263	56	F	Indian	Bifidobacterium bifidum
0.22	52401	52401	2820332	SPMP29	Blautia	Blautia sp900547685	541	56	F	Indian	Blautia sp900547685
0.2	48251	48251	2820417	SPMP29	Ruminococcus_B	Ruminococcus_B gnavus	92	56	F	Indian	Ruminococcus_B gnavus
0.19	46730	46730	2820304	SPMP29	Eggerthella	Eggerthella lenta	27	56	F	Indian	Eggerthella lenta
0.23	55597	55597	2820506	SPMP29	Blautia		318	56	F	Indian	SLC 318
0.18	44287	44287	2820198	SPMP29	Parabacteroides	Parabacteroides distasonis	102	56	F	Indian	Parabacteroides distasonis
0.24	58553	58553	2820431	SPMP29	Dorea		325	56	F	Indian	SLC 325
0.23	56620	56620	2820309	SPMP29	Dorea		330	56	F	Indian	SLC 330
0.19	45607	45607	2819992	SPMP29	Gemmiger	Gemmiger sp900540595	7	56	F	Indian	Gemmiger sp900540595
0.18	42388	42388	2820131	SPMP29	Flavonifractor	Flavonifractor plautii	215	56	F	Indian	Flavonifractor plautii
0.19	44653	44653	2820025	SPMP29	Holdemanella	Holdemanella sp003436425	662	56	F	Indian	Holdemanella sp003436425
0.17	40392	40392	2820329	SPMP29	Gemmiger	Gemmiger sp900539695	148	56	F	Indian	Gemmiger sp900539695
0.18	44508	44508	2820311	SPMP29	Faecalibacterium	Faecalibacterium prausnitzii_J	664	56	F	Indian	Faecalibacterium prausnitzii_J
0.17	40699	40699	2820244	SPMP29	Gemmiger	Gemmiger sp900540595	674	56	F	Indian	Gemmiger sp900540595
0.15	36998	36998	2820090	SPMP29	CAG-41	CAG-41 sp900066215	90	56	F	Indian	CAG-41 sp900066215
0.17	41592	41592	2820487	SPMP29	Blautia_A	Blautia_A sp900120195	25	56	F	Indian	Blautia_A sp900120195
0.21	49594	49594	2820035	SPMP29	Collinsella		316	56	F	Indian	SLC 316
0.14	34079	34079	2820111	SPMP29	CAG-110	CAG-110 sp003525905	57	56	F	Indian	CAG-110 sp003525905
0.15	35730	35730	2820458	SPMP29	Blautia_A		549	56	F	Indian	SLC 549
0.14	34584	34584	2820475	SPMP29	Faecalibacterium		550	56	F	Indian	SLC 550
0.16	37850	37850	2820049	SPMP29	UBA7160		222	56	F	Indian	SLC 222
0.14	33072	33072	2820107	SPMP29	Roseburia	Roseburia sp900552665	69	56	F	Indian	Roseburia sp900552665
0.13	32283	32283	2820142	SPMP29	Prevotella	Prevotella copri_A	95	56	F	Indian	Prevotella copri_A
0.13	31706	31706	2819980	SPMP29	Enterocloster	Enterocloster bolteae	290	56	F	Indian	Enterocloster bolteae
0.13	30716	30716	2819920	SPMP29	UMGS124		543	56	F	Indian	SLC 543
0.13	31377	31377	2820050	SPMP29	Blautia_A	Blautia_A sp000436615	98	56	F	Indian	Blautia_A sp000436615
0.13	30981	30981	2820280	SPMP29	Blautia_A	Blautia_A sp003478765	269	56	F	Indian	Blautia_A sp003478765
0.13	30502	30502	2820526	SPMP29	Faecalibacterium	Faecalibacterium prausnitzii_E	31	56	F	Indian	Faecalibacterium prausnitzii_E
0.13	31548	31548	2820484	SPMP29	Phocaeicola	Phocaeicola plebeius_A	93	56	F	Indian	Phocaeicola plebeius_A
0.12	29540	29540	2820328	SPMP29	Ruminococcus_B	Ruminococcus_B sp900544395	482	56	F	Indian	Ruminococcus_B sp900544395
0.15	36491	36491	2820473	SPMP29	Dorea		643	56	F	Indian	SLC 643
0.14	32859	32859	2820453	SPMP29	Bacteroides	Bacteroides xylanisolvens	166	56	F	Indian	Bacteroides xylanisolvens
0.11	27682	27682	2820089	SPMP29	UMGS1418	UMGS1418 sp900551595	569	56	F	Indian	UMGS1418 sp900551595
0.12	28839	28839	2820363	SPMP29	Blautia	Blautia sp000432195	205	56	F	Indian	Blautia sp000432195
0.11	26563	26563	2820298	SPMP29	Gemmiger		528	56	F	Indian	SLC 528
0.11	26327	26327	2819934	SPMP29	Akkermansia	Akkermansia muciniphila	260	56	F	Indian	Akkermansia muciniphila
0.1	24022	24022	2819915	SPMP29	UBA1191	UBA1191 sp900549125	32	56	F	Indian	UBA1191 sp900549125
0.1	24244	24244	2820265	SPMP29	Eubacterium_I	Eubacterium_I ramulus	121	56	F	Indian	Eubacterium_I ramulus
0.1	23173	23173	2820539	SPMP29	Bifidobacterium	Bifidobacterium dentium	424	56	F	Indian	Bifidobacterium dentium
0.1	24656	24656	2820140	SPMP29	Anaerostipes	Anaerostipes hadrus	154	56	F	Indian	Anaerostipes hadrus
0.09	22760	22760	2820194	SPMP29	Ruminococcus_E	Ruminococcus_E bromii_B	94	56	F	Indian	Ruminococcus_E bromii_B
0.09	22622	22622	2820007	SPMP29	Acetatifactor	Acetatifactor sp900066565	13	56	F	Indian	Acetatifactor sp900066565
0.09	21892	21892	2820410	SPMP29	Holdemanella	Holdemanella biformis	75	56	F	Indian	Holdemanella biformis
0.09	21098	21098	2820441	SPMP29	Bacteroides	Bacteroides thetaiotaomicron	214	56	F	Indian	Bacteroides thetaiotaomicron
0.08	20465	20465	2820042	SPMP29	Blautia	Blautia sp000436935	312	56	F	Indian	Blautia sp000436935
0.08	19976	19976	2820186	SPMP29	Eisenbergiella	Eisenbergiella sp900066775	278	56	F	Indian	Eisenbergiella sp900066775
0.08	19871	19871	2820552	SPMP29	UMGS1293		137	56	F	Indian	SLC 137
0.08	19131	19131	2820547	SPMP29	Ligilactobacillus	Ligilactobacillus salivarius	340	56	F	Indian	Ligilactobacillus salivarius
0.08	19592	19592	2820257	SPMP29	Blautia_A	Blautia_A sp900547615	81	56	F	Indian	Blautia_A sp900547615
0.08	18930	18930	2820088	SPMP29	Alistipes	Alistipes shahii	123	56	F	Indian	Alistipes shahii
0.08	18443	18443	2820230	SPMP29	Raoultibacter	Raoultibacter timonensis	353	56	F	Indian	Raoultibacter timonensis
0.08	19015	19015	2819910	SPMP29	Parabacteroides	Parabacteroides merdae	258	56	F	Indian	Parabacteroides merdae
0.08	18586	18586	2820200	SPMP29	CAG-177	CAG-177 sp003538135	286	56	F	Indian	CAG-177 sp003538135
0.08	18633	18633	2820177	SPMP29	Faecalimonas	Faecalimonas nexilis	522	56	F	Indian	Faecalimonas nexilis
0.07	17965	17965	2819987	SPMP29	Eubacterium_I	Eubacterium_I ramulus_A	17	56	F	Indian	Eubacterium_I ramulus_A
0.07	16701	16701	2820364	SPMP29	Agathobacter	Agathobacter sp900552085	196	56	F	Indian	Agathobacter sp900552085
0.06	14948	14948	2820457	SPMP29	Faecalibacterium	Faecalibacterium prausnitzii_I	500	56	F	Indian	Faecalibacterium prausnitzii_I
0.06	14892	14892	2819957	SPMP29	Alistipes	Alistipes onderdonkii	272	56	F	Indian	Alistipes onderdonkii
0.06	14807	14807	2820398	SPMP29	CAG-83	CAG-83 sp001916855	300	56	F	Indian	CAG-83 sp001916855
0.06	14263	14263	2820135	SPMP29	Paraprevotella	Paraprevotella clara	46	56	F	Indian	Paraprevotella clara
0.06	14308	14308	2820339	SPMP29	Mediterraneibacter	Mediterraneibacter lactaris	226	56	F	Indian	Mediterraneibacter lactaris
0.06	14165	14165	2820392	SPMP29	Enterocloster	Enterocloster sp900541315	460	56	F	Indian	Enterocloster sp900541315
0.05	13164	13164	2819966	SPMP29	Alistipes_A	Alistipes_A indistinctus	198	56	F	Indian	Alistipes_A indistinctus
0.06	13663	13663	2820376	SPMP29	Schaedlerella		605	56	F	Indian	SLC 605
0.06	13293	13293	2820161	SPMP29	Escherichia	Escherichia flexneri	236	56	F	Indian	Escherichia flexneri
0.06	13376	13376	2819887	SPMP29	Roseburia	Roseburia intestinalis	139	56	F	Indian	Roseburia intestinalis
0.06	13416	13416	2820464	SPMP29	Holdemanella	Holdemanella sp003458715	287	56	F	Indian	Holdemanella sp003458715
0.05	12264	12264	2820482	SPMP29	Bacteroides	Bacteroides caccae	433	56	F	Indian	Bacteroides caccae
0.05	12404	12404	2820345	SPMP29	GCA-900066135		342	56	F	Indian	SLC 342
0.05	12177	12177	2820152	SPMP29	Lachnospira	Lachnospira sp900316325	152	56	F	Indian	Lachnospira sp900316325
0.05	11754	11754	2820488	SPMP29	Agathobaculum	Agathobaculum butyriciproducens	22	56	F	Indian	Agathobaculum butyriciproducens
0.06	13849	13849	2820078	SPMP29	UBA7160		681	56	F	Indian	SLC 681
0.05	12495	12495	2820286	SPMP29	Oscillibacter	Oscillibacter sp001916835	23	56	F	Indian	Oscillibacter sp001916835
0.05	11099	11099	2820544	SPMP29	UBA1191	UBA1191 sp900066305	133	56	F	Indian	UBA1191 sp900066305
0.05	11086	11086	2820505	SPMP29	Allisonella	Allisonella histaminiformans	43	56	F	Indian	Allisonella histaminiformans
0.05	11064	11064	2820302	SPMP29	Blautia	Blautia sp900541955	175	56	F	Indian	Blautia sp900541955
0.05	12632	12632	2820377	SPMP29	Mediterraneibacter		634	56	F	Indian	SLC 634
0.04	10273	10273	2820227	SPMP29	Blautia_A	Blautia_A sp900066145	70	56	F	Indian	Blautia_A sp900066145
0.04	9933	9933	2820351	SPMP29	Anaeromassilibacillus	Anaeromassilibacillus sp002159845	624	56	F	Indian	Anaeromassilibacillus sp002159845
0.04	9875	9875	2820109	SPMP29	Eisenbergiella	Eisenbergiella tayi	384	56	F	Indian	Eisenbergiella tayi
0.04	9560	9560	2820324	SPMP29	CAG-81	CAG-81 sp000435795	197	56	F	Indian	CAG-81 sp000435795
0.04	9457	9457	2820362	SPMP29			521	56	F	Indian	SLC 521
0.04	9470	9470	2820218	SPMP29	Enterobacter	Enterobacter roggenkampii	86	56	F	Indian	Enterobacter roggenkampii
0.04	9336	9336	2820485	SPMP29	Bacteroides	Bacteroides clarus	234	56	F	Indian	Bacteroides clarus
0.04	8931	8931	2820122	SPMP29	Gemmiger	Gemmiger qucibialis	207	56	F	Indian	Gemmiger qucibialis
0.04	8629	8629	2820259	SPMP29	Ruminococcus_E	Ruminococcus_E sp003526955	116	56	F	Indian	Ruminococcus_E sp003526955
0.04	8591	8591	2820542	SPMP29	Enterocloster	Enterocloster clostridioformis	96	56	F	Indian	Enterocloster clostridioformis
0.04	9610	9610	2820144	SPMP29	Blautia_A	Blautia_A obeum_B	80	56	F	Indian	Blautia_A obeum_B
0.03	7999	7999	2820003	SPMP29	Enterocloster	Enterocloster aldenensis	120	56	F	Indian	Enterocloster aldenensis
0.03	8219	8219	2820006	SPMP29	CAG-81	CAG-81 sp900066785	1	56	F	Indian	CAG-81 sp900066785
0.03	7911	7911	2820555	SPMP29	Bilophila	Bilophila wadsworthia	242	56	F	Indian	Bilophila wadsworthia
0.04	8932	8932	2820026	SPMP29	Dorea	Dorea longicatena	79	56	F	Indian	Dorea longicatena
0.03	7840	7840	2820343	SPMP29	Lawsonibacter	Lawsonibacter sp900066825	239	56	F	Indian	Lawsonibacter sp900066825
0.03	7861	7861	2820204	SPMP29	Blautia_A		386	56	F	Indian	SLC 386
0.03	8064	8064	2819906	SPMP29	Blautia_A	Blautia_A sp000433815	170	56	F	Indian	Blautia_A sp000433815
0.04	8522	8522	2820456	SPMP29	CAG-103	CAG-103 sp900317855	683	56	F	Indian	CAG-103 sp900317855
0.04	8653	8653	2820184	SPMP29	CAG-103		684	56	F	Indian	SLC 684
0.03	7729	7729	2820145	SPMP29	CAG-83		558	56	F	Indian	SLC 558
0.03	7527	7527	2819943	SPMP29	Bacteroides	Bacteroides eggerthii	262	56	F	Indian	Bacteroides eggerthii
0.03	7243	7243	2820116	SPMP29	CAG-95	CAG-95 sp000438155	490	56	F	Indian	CAG-95 sp000438155
0.03	7176	7176	2820530	SPMP29	Acidaminococcus	Acidaminococcus provencensis	292	56	F	Indian	Acidaminococcus provencensis
0.03	7840	7840	2820241	SPMP29	Oscillibacter	Oscillibacter sp001916835	650	56	F	Indian	Oscillibacter sp001916835
0.03	7098	7098	2820014	SPMP29	CAG-110	CAG-110 sp000435995	161	56	F	Indian	CAG-110 sp000435995
0.03	7141	7141	2819939	SPMP29	Lachnospira	Lachnospira eligens_B	29	56	F	Indian	Lachnospira eligens_B
0.03	7091	7091	2819923	SPMP29	Bacteroides	Bacteroides intestinalis	204	56	F	Indian	Bacteroides intestinalis
0.03	7140	7140	2820138	SPMP29	GCA-900066135	GCA-900066135 sp900066135	283	56	F	Indian	GCA-900066135 sp900066135
0.03	6764	6764	2820127	SPMP29	Dorea	Dorea sp000433535	266	56	F	Indian	Dorea sp000433535
0.03	6614	6614	2820147	SPMP29	Acutalibacter	Acutalibacter sp900543555	67	56	F	Indian	Acutalibacter sp900543555
0.03	7701	7701	2820033	SPMP29	Erysipelatoclostridium	Erysipelatoclostridium ramosum	176	56	F	Indian	Erysipelatoclostridium ramosum
0.03	6898	6898	2820110	SPMP29	Phocaeicola	Phocaeicola plebeius	636	56	F	Indian	Phocaeicola plebeius
0.03	6709	6709	2820123	SPMP29	UBA7160		556	56	F	Indian	SLC 556
0.03	6411	6411	2820153	SPMP29	Lawsonibacter	Lawsonibacter sp900545895	426	56	F	Indian	Lawsonibacter sp900545895
0.03	6246	6246	2820137	SPMP29	Dorea	Dorea faecis	63	56	F	Indian	Dorea faecis
0.03	6410	6410	2820408	SPMP29	Enterocloster	Enterocloster sp000431375	304	56	F	Indian	Enterocloster sp000431375
0.03	6254	6254	2820119	SPMP29	Enterobacter	Enterobacter himalayensis	538	56	F	Indian	Enterobacter himalayensis
0.03	6263	6263	2820030	SPMP29	Dorea	Dorea sp900066765	293	56	F	Indian	Dorea sp900066765
0.03	6165	6165	2819953	SPMP29	Ruthenibacterium	Ruthenibacterium lactatiformans	151	56	F	Indian	Ruthenibacterium lactatiformans
0.03	6325	6325	2819951	SPMP29	Longicatena	Longicatena innocuum	65	56	F	Indian	Longicatena innocuum
0.03	6188	6188	2820091	SPMP29	Eggerthella		160	56	F	Indian	SLC 160
0.03	6053	6053	2820154	SPMP29	Parabacteroides	Parabacteroides sp900155425	510	56	F	Indian	Parabacteroides sp900155425
0.02	6007	6007	2820071	SPMP29	Clostridium_Q	Clostridium_Q saccharolyticum_A	135	56	F	Indian	Clostridium_Q saccharolyticum_A
0.03	7654	7654	2820166	SPMP29	Eubacterium_G		315	56	F	Indian	SLC 315
0.02	5877	5877	2820051	SPMP29	Olsenella_E	Olsenella_E sp003150175	448	56	F	Indian	Olsenella_E sp003150175
0.03	7320	7320	2819948	SPMP29	Phocaeicola		672	56	F	Indian	SLC 672
0.02	5712	5712	2820517	SPMP29	Roseburia	Roseburia hominis	106	56	F	Indian	Roseburia hominis
0.02	5632	5632	2820551	SPMP29	Clostridium_A	Clostridium_A leptum	540	56	F	Indian	Clostridium_A leptum
0.02	5731	5731	2820333	SPMP29	Enterobacter	Enterobacter kobei	554	56	F	Indian	Enterobacter kobei
0.02	5634	5634	2820178	SPMP29	Senegalimassilia	Senegalimassilia sp004135645	40	56	F	Indian	Senegalimassilia sp004135645
0.02	5566	5566	2820314	SPMP29	Collinsella	Collinsella bouchesdurhonensis	14	56	F	Indian	Collinsella bouchesdurhonensis
0.02	5578	5578	2820216	SPMP29	Longicatena		671	56	F	Indian	SLC 671
0.02	5510	5510	2820267	SPMP29	Parabacteroides	Parabacteroides johnsonii	296	56	F	Indian	Parabacteroides johnsonii
0.04	9023	9023	2819976	SPMP29	Dorea	Dorea formicigenerans	49	56	F	Indian	Dorea formicigenerans
0.02	5383	5383	2820399	SPMP29	CAG-83	CAG-83 sp900313295	422	56	F	Indian	CAG-83 sp900313295
0.02	5410	5410	2820409	SPMP29	Bacteroides	Bacteroides sp003545565	514	56	F	Indian	Bacteroides sp003545565
0.02	5770	5770	2820462	SPMP29	Anaerostipes	Anaerostipes caccae	372	56	F	Indian	Anaerostipes caccae
0.02	5333	5333	2820149	SPMP29	Dorea	Dorea sp000433215	331	56	F	Indian	Dorea sp000433215
0.02	5533	5533	2820219	SPMP29	Enterocloster		670	56	F	Indian	SLC 670
0.02	5240	5240	2820274	SPMP29	Anaerotruncus	Anaerotruncus colihominis	465	56	F	Indian	Anaerotruncus colihominis
0.03	6295	6295	2820393	SPMP29	Anaerostipes	Anaerostipes sp900066705	576	56	F	Indian	Anaerostipes sp900066705
0.02	5226	5226	2819985	SPMP29	Blautia	Blautia sp001304935	464	56	F	Indian	Blautia sp001304935
0.02	5171	5171	2820284	SPMP29	Lactobacillus	Lactobacillus gasseri	655	56	F	Indian	Lactobacillus gasseri
0.02	5152	5152	2820564	SPMP29	Lactobacillus	Lactobacillus crispatus	501	56	F	Indian	Lactobacillus crispatus
0.02	5321	5321	2820133	SPMP29	Prevotella	Prevotella sp900556795	564	56	F	Indian	Prevotella sp900556795
0.02	5145	5145	2820143	SPMP29	Blautia_A	Blautia_A sp900542045	389	56	F	Indian	Blautia_A sp900542045
0.02	5416	5416	2820543	SPMP29	Megasphaera	Megasphaera stantonii	199	56	F	Indian	Megasphaera stantonii
0.02	5131	5131	2820260	SPMP29	Gemmiger		310	56	F	Indian	SLC 310
0.02	5030	5030	2820190	SPMP29	Lachnospira	Lachnospira sp900545725	632	56	F	Indian	Lachnospira sp900545725
0.02	5345	5345	2820509	SPMP29	Catenibacterium	Catenibacterium mitsuokai	336	56	F	Indian	Catenibacterium mitsuokai
0.02	4873	4873	2820134	SPMP29	GCA-900066135	GCA-900066135 sp900543575	430	56	F	Indian	GCA-900066135 sp900543575
0.02	4948	4948	2820365	SPMP29	Phocaeicola	Phocaeicola massiliensis	66	56	F	Indian	Phocaeicola massiliensis
0.02	5359	5359	2820495	SPMP29	Blautia		298	56	F	Indian	SLC 298
0.02	5118	5118	2820331	SPMP29	Coprococcus_A	Coprococcus_A catus	117	56	F	Indian	Coprococcus_A catus
0.02	4717	4717	2820465	SPMP29	UBA9502	UBA9502 sp003506385	461	56	F	Indian	UBA9502 sp003506385
0.02	4689	4689	2820466	SPMP29	Fusicatenibacter	Fusicatenibacter sp900543115	267	56	F	Indian	Fusicatenibacter sp900543115
0.02	5089	5089	2820171	SPMP29	Mediterraneibacter	Mediterraneibacter faecis	48	56	F	Indian	Mediterraneibacter faecis
0.02	4571	4571	2820001	SPMP29	CAG-45	CAG-45 sp900066395	402	56	F	Indian	CAG-45 sp900066395
0.02	4556	4556	2820480	SPMP29	Clostridium_Q	Clostridium_Q sp003024715	125	56	F	Indian	Clostridium_Q sp003024715
0.02	4791	4791	2820196	SPMP29	Coprococcus_A	Coprococcus_A sp900548825	156	56	F	Indian	Coprococcus_A sp900548825
0.02	4477	4477	2820037	SPMP29	CAG-103	CAG-103 sp900543625	37	56	F	Indian	CAG-103 sp900543625
0.02	4478	4478	2820095	SPMP29	Anaerobutyricum	Anaerobutyricum hallii_A	16	56	F	Indian	Anaerobutyricum hallii_A
0.02	4387	4387	2819991	SPMP29	Eubacterium_G	Eubacterium_G sp000434315	5	56	F	Indian	Eubacterium_G sp000434315
0.02	4197	4197	2820012	SPMP29	Ruminococcus_H	Ruminococcus_H sp003531055	71	56	F	Indian	Ruminococcus_H sp003531055
0.02	4293	4293	2820056	SPMP29	Lachnospira	Lachnospira sp000436475	203	56	F	Indian	Lachnospira sp000436475
0.02	4163	4163	2820369	SPMP29	GCA-900066995	GCA-900066995 sp900291955	601	56	F	Indian	GCA-900066995 sp900291955
0.02	4473	4473	2820160	SPMP29	Anaerostipes	Anaerostipes sp000508985	623	56	F	Indian	Anaerostipes sp000508985
0.02	4611	4611	2820158	SPMP29	Ruminococcus_A	Ruminococcus_A sp003011855	314	56	F	Indian	Ruminococcus_A sp003011855
0.02	4033	4033	2819981	SPMP29	Romboutsia	Romboutsia timonensis	59	56	F	Indian	Romboutsia timonensis
0.02	4625	4625	2820383	SPMP29	Dorea	Dorea longicatena_B	620	56	F	Indian	Dorea longicatena_B
0.02	4023	4023	2819926	SPMP29	Collinsella	Collinsella stercoris	651	56	F	Indian	Collinsella stercoris
0.02	3926	3926	2820323	SPMP29	Longicatena	Longicatena caecimuris	466	56	F	Indian	Longicatena caecimuris
0.02	3905	3905	2819893	SPMP29	Mitsuokella	Mitsuokella multacida	47	56	F	Indian	Mitsuokella multacida
0.02	3817	3817	2820510	SPMP29	Dialister	Dialister sp000434475	249	56	F	Indian	Dialister sp000434475
0.02	3716	3716	2820427	SPMP29	Agathobaculum		516	56	F	Indian	SLC 516
0.02	3823	3823	2820083	SPMP29	UBA9502	UBA9502 sp003480315	182	56	F	Indian	UBA9502 sp003480315
0.01	3572	3572	2819979	SPMP29	Agathobaculum		486	56	F	Indian	SLC 486
0.01	3531	3531	2820294	SPMP29	UBA11774	UBA11774 sp003507655	114	56	F	Indian	UBA11774 sp003507655
0.01	3601	3601	2820534	SPMP29	Bacteroides		512	56	F	Indian	SLC 512
0.01	3462	3462	2820289	SPMP29	UBA7748	UBA7748 sp900314535	147	56	F	Indian	UBA7748 sp900314535
0.01	3445	3445	2820203	SPMP29	Dialister	Dialister sp900541605	494	56	F	Indian	Dialister sp900541605
0.02	4022	4022	2820406	SPMP29	Blautia_A	Blautia_A sp900066355	642	56	F	Indian	Blautia_A sp900066355
0.02	3702	3702	2820040	SPMP29	CAG-103		83	56	F	Indian	SLC 83
0.01	3417	3417	2820195	SPMP29	Alistipes	Alistipes sp006542685	542	56	F	Indian	Alistipes sp006542685
0.02	3646	3646	2820426	SPMP29	Ruminococcus_A	Ruminococcus_A sp000437095	73	56	F	Indian	Ruminococcus_A sp000437095
0.01	3334	3334	2819911	SPMP29	Ruminiclostridium_E	Ruminiclostridium_E siraeum	113	56	F	Indian	Ruminiclostridium_E siraeum
0.01	3402	3402	2819986	SPMP29	UMGS1375	UMGS1375 sp900066615	104	56	F	Indian	UMGS1375 sp900066615
0.01	3492	3492	2820272	SPMP29	Phascolarctobacterium	Phascolarctobacterium sp900551745	327	56	F	Indian	Phascolarctobacterium sp900551745
0.01	3342	3342	2820344	SPMP29	Eubacterium_R	Eubacterium_R sp000434995	115	56	F	Indian	Eubacterium_R sp000434995
0.01	3335	3335	2819973	SPMP29	CAG-83	CAG-83 sp003487665	252	56	F	Indian	CAG-83 sp003487665
0.01	3383	3383	2820170	SPMP29	Klebsiella	Klebsiella pneumoniae	335	56	F	Indian	Klebsiella pneumoniae
0.01	3195	3195	2820432	SPMP29	Coprococcus	Coprococcus eutactus	604	56	F	Indian	Coprococcus eutactus
0.01	3011	3011	2820560	SPMP29	UBA9502	UBA9502 sp900538475	417	56	F	Indian	UBA9502 sp900538475
0.01	2945	2945	2820246	SPMP29	OF09-33XD		498	56	F	Indian	SLC 498
0.01	2912	2912	2820389	SPMP29	Butyricicoccus_A		667	56	F	Indian	SLC 667
0.01	2911	2911	2820084	SPMP29	Prevotella	Prevotella copri	566	56	F	Indian	Prevotella copri
0.01	2832	2832	2820385	SPMP29	UBA7102		539	56	F	Indian	SLC 539
0.01	2875	2875	2820549	SPMP29	CAG-83	CAG-83 sp000435975	72	56	F	Indian	CAG-83 sp000435975
0.01	2787	2787	2820028	SPMP29	ER4	ER4 sp900317525	174	56	F	Indian	ER4 sp900317525
0.01	2939	2939	2820486	SPMP29	Coprococcus	Coprococcus eutactus_A	105	56	F	Indian	Coprococcus eutactus_A
0.01	2786	2786	2820146	SPMP29	Acidaminococcus	Acidaminococcus sp000437815	480	56	F	Indian	Acidaminococcus sp000437815
0.01	2794	2794	2820214	SPMP29	UMGS1251	UMGS1251 sp900549995	589	56	F	Indian	UMGS1251 sp900549995
0.01	2711	2711	2820391	SPMP29	Dialister	Dialister sp900538805	129	56	F	Indian	Dialister sp900538805
0.01	2708	2708	2819956	SPMP29	ER4	ER4 sp000765235	237	56	F	Indian	ER4 sp000765235
0.01	2694	2694	2820550	SPMP29	TF01-11	TF01-11 sp001414325	208	56	F	Indian	TF01-11 sp001414325
0.01	2742	2742	2820072	SPMP29	AM51-8	AM51-8 sp900546435	231	56	F	Indian	AM51-8 sp900546435
0.01	2659	2659	2819896	SPMP29	Alistipes_A	Alistipes_A ihumii	306	56	F	Indian	Alistipes_A ihumii
0.01	2744	2744	2820384	SPMP29	Streptococcus	Streptococcus anginosus_C	470	56	F	Indian	Streptococcus anginosus_C
0.01	2616	2616	2820296	SPMP29	CAG-110	CAG-110 sp900544945	625	56	F	Indian	CAG-110 sp900544945
0.01	2590	2590	2820497	SPMP29	Ruminococcus_A	Ruminococcus_A sp000432335	526	56	F	Indian	Ruminococcus_A sp000432335
0.01	2702	2702	2820379	SPMP29	Dorea		178	56	F	Indian	SLC 178
0.01	2551	2551	2819963	SPMP29	Eisenbergiella	Eisenbergiella massiliensis	224	56	F	Indian	Eisenbergiella massiliensis
0.01	2912	2912	2820238	SPMP29	Oscillibacter		638	56	F	Indian	SLC 638
0.01	2462	2462	2820005	SPMP29	Alistipes	Alistipes obesi	488	56	F	Indian	Alistipes obesi
0.01	2485	2485	2820115	SPMP29	Bacteroides	Bacteroides togonis	412	56	F	Indian	Bacteroides togonis
0.01	2847	2847	2819907	SPMP29	Eubacterium_G	Eubacterium_G ventriosum	55	56	F	Indian	Eubacterium_G ventriosum
0.01	2898	2898	2819908	SPMP29	Oscillibacter		491	56	F	Indian	SLC 491
0.01	2386	2386	2819921	SPMP29			181	56	F	Indian	SLC 181
0.01	2568	2568	2820269	SPMP29	Dorea	Dorea sp900550865	588	56	F	Indian	Dorea sp900550865
0.01	2340	2340	2820521	SPMP29	Negativibacillus	Negativibacillus massiliensis	453	56	F	Indian	Negativibacillus massiliensis
0.01	2385	2385	2819960	SPMP29	Flavonifractor	Flavonifractor sp900549795	360	56	F	Indian	Flavonifractor sp900549795
0.01	2330	2330	2819958	SPMP29	Bilophila	Bilophila sp900550745	598	56	F	Indian	Bilophila sp900550745
0.01	2840	2840	2820367	SPMP29	Anaerobutyricum	Anaerobutyricum hallii	97	56	F	Indian	Anaerobutyricum hallii
0.01	2407	2407	2820275	SPMP29	CAG-1427	CAG-1427 sp900547965	322	56	F	Indian	CAG-1427 sp900547965
0.01	2334	2334	2819962	SPMP29	UMGS1293		592	56	F	Indian	SLC 592
0.01	2283	2283	2820290	SPMP29	Olsenella_E	Olsenella_E sp003609875	111	56	F	Indian	Olsenella_E sp003609875
0.01	2320	2320	2820501	SPMP29	Bacteroides	Bacteroides fragilis	271	56	F	Indian	Bacteroides fragilis
0.01	2254	2254	2820308	SPMP29	UBA1777	UBA1777 sp003150355	365	56	F	Indian	UBA1777 sp003150355
0.01	2261	2261	2820093	SPMP29	CAG-180	CAG-180 sp000432435	364	56	F	Indian	CAG-180 sp000432435
0.01	2277	2277	2820249	SPMP29	Dialister	Dialister succinatiphilus	88	56	F	Indian	Dialister succinatiphilus
0.01	2236	2236	2820404	SPMP29	Eggerthella	Eggerthella sinensis	533	56	F	Indian	Eggerthella sinensis
0.01	2675	2675	2820419	SPMP29	Phocaeicola	Phocaeicola coprocola	602	56	F	Indian	Phocaeicola coprocola
0.01	2225	2225	2820548	SPMP29	Mitsuokella	Mitsuokella jalaludinii	297	56	F	Indian	Mitsuokella jalaludinii
0.01	2254	2254	2820156	SPMP29	Collinsella	Collinsella sp900548365	476	56	F	Indian	Collinsella sp900548365
0.01	2247	2247	2820063	SPMP29	Sellimonas	Sellimonas sp002161525	238	56	F	Indian	Sellimonas sp002161525
0.01	2205	2205	2819919	SPMP29	Collinsella	Collinsella sp003479805	472	56	F	Indian	Collinsella sp003479805
0.01	2287	2287	2820188	SPMP29	Dorea	Dorea sp900066555	39	56	F	Indian	Dorea sp900066555
0.01	2158	2158	2820460	SPMP29	Eubacterium_F	Eubacterium_F sp003491505	400	56	F	Indian	Eubacterium_F sp003491505
0.01	2151	2151	2820034	SPMP29	CAG-127	CAG-127 sp900319515	91	56	F	Indian	CAG-127 sp900319515
0.01	2144	2144	2820447	SPMP29	Olsenella		184	56	F	Indian	SLC 184
0.01	2117	2117	2819965	SPMP29	CAG-83	CAG-83 sp900556015	471	56	F	Indian	CAG-83 sp900556015
0.01	2075	2075	2820041	SPMP29	UMGS1766	UMGS1766 sp900554855	387	56	F	Indian	UMGS1766 sp900554855
0.01	2091	2091	2820322	SPMP29	UBA1691	UBA1691 sp900544715	580	56	F	Indian	UBA1691 sp900544715
0.01	2043	2043	2819884	SPMP29	CAG-81	CAG-81 sp900541255	468	56	F	Indian	CAG-81 sp900541255
0.01	2043	2043	2819949	SPMP29	Eubacterium_R	Eubacterium_R sp003526845	285	56	F	Indian	Eubacterium_R sp003526845
0.01	2206	2206	2819978	SPMP29	Anaerostipes	Anaerostipes hadrus_A	187	56	F	Indian	Anaerostipes hadrus_A
0.01	2045	2045	2819890	SPMP29	CAG-83	CAG-83 sp000435555	509	56	F	Indian	CAG-83 sp000435555
0.01	2010	2010	2820017	SPMP29	CAG-83	CAG-83 sp003539495	180	56	F	Indian	CAG-83 sp003539495
0.01	2064	2064	2820031	SPMP29	CAG-245	CAG-245 sp000435175	649	56	F	Indian	CAG-245 sp000435175
0.01	1999	1999	2820319	SPMP29	Ruminococcus_E	Ruminococcus_E sp900314705	373	56	F	Indian	Ruminococcus_E sp900314705
0.01	2025	2025	2820223	SPMP29	CAG-83	CAG-83 sp900547745	585	56	F	Indian	CAG-83 sp900547745
0.01	1957	1957	2819935	SPMP29	Oscillibacter	Oscillibacter sp004553545	493	56	F	Indian	Oscillibacter sp004553545
0.01	1944	1944	2820075	SPMP29	Slackia_A	Slackia_A isoflavoniconvertens	108	56	F	Indian	Slackia_A isoflavoniconvertens
0.01	1969	1969	2819955	SPMP29	Alistipes	Alistipes finegoldii	618	56	F	Indian	Alistipes finegoldii
0.01	2014	2014	2820414	SPMP29	Paraprevotella	Paraprevotella xylaniphila	608	56	F	Indian	Paraprevotella xylaniphila
0.01	1929	1929	2820128	SPMP29	Collinsella		211	56	F	Indian	SLC 211
0.01	1921	1921	2819897	SPMP29	UC5-1-2E3	UC5-1-2E3 sp001304875	477	56	F	Indian	UC5-1-2E3 sp001304875
0.01	2026	2026	2820513	SPMP29	Enterocloster	Enterocloster sp001517625	241	56	F	Indian	Enterocloster sp001517625
0.01	1868	1868	2820105	SPMP29	Oscillibacter	Oscillibacter ruminantium	524	56	F	Indian	Oscillibacter ruminantium
0.01	1913	1913	2820303	SPMP29	CAG-83	CAG-83 sp900545585	518	56	F	Indian	CAG-83 sp900545585
0.01	1874	1874	2819999	SPMP29	Schaedlerella	Schaedlerella glycyrrhizinilyticum	132	56	F	Indian	Schaedlerella glycyrrhizinilyticum
0.01	1984	1984	2819905	SPMP29	Faecalimonas	Faecalimonas umbilicata	119	56	F	Indian	Faecalimonas umbilicata
0.01	1885	1885	2819942	SPMP29	Megasphaera	Megasphaera elsdenii	583	56	F	Indian	Megasphaera elsdenii
0.01	1845	1845	2820019	SPMP29	Negativibacillus	Negativibacillus sp900547015	573	56	F	Indian	Negativibacillus sp900547015
0.01	1857	1857	2820250	SPMP29	CAG-83	CAG-83 sp900552725	273	56	F	Indian	CAG-83 sp900552725
0.01	1828	1828	2820446	SPMP29	Coprococcus	Coprococcus sp900066115	61	56	F	Indian	Coprococcus sp900066115
0.01	1818	1818	2820136	SPMP29	SFEL01	SFEL01 sp004557245	227	56	F	Indian	SFEL01 sp004557245
0.01	1804	1804	2820498	SPMP29	Pauljensenia		434	56	F	Indian	SLC 434
0.01	1869	1869	2819945	SPMP29	CAG-170	CAG-170 sp000432135	134	56	F	Indian	CAG-170 sp000432135
0.01	1794	1794	2820295	SPMP29	Faecalimonas		349	56	F	Indian	SLC 349
0.01	1991	1991	2820368	SPMP29	Stoquefichus		626	56	F	Indian	SLC 626
0.01	1735	1735	2820266	SPMP29	CAG-510	CAG-510 sp000434615	447	56	F	Indian	CAG-510 sp000434615
0.01	1726	1726	2820058	SPMP29	Enorma	Enorma massiliensis	58	56	F	Indian	Enorma massiliensis
0.01	1746	1746	2820402	SPMP29	TF01-11	TF01-11 sp000436755	418	56	F	Indian	TF01-11 sp000436755
0.01	1727	1727	2820411	SPMP29	CAG-488	CAG-488 sp000434055	324	56	F	Indian	CAG-488 sp000434055
0.01	1781	1781	2820064	SPMP29	UMGS1773	UMGS1773 sp003343725	11	56	F	Indian	UMGS1773 sp003343725
0.01	1687	1687	2819959	SPMP29	Bacteroides	Bacteroides sp900555635	358	56	F	Indian	Bacteroides sp900555635
0.01	1667	1667	2820420	SPMP29	Gordonibacter	Gordonibacter pamelaeae	390	56	F	Indian	Gordonibacter pamelaeae
0.01	1658	1658	2819916	SPMP29	Bifidobacterium	Bifidobacterium animalis	289	56	F	Indian	Bifidobacterium animalis
0.01	1685	1685	2820366	SPMP29	Prevotella	Prevotella sp000434515	221	56	F	Indian	Prevotella sp000434515
0.01	1657	1657	2820492	SPMP29	UBA1191		45	56	F	Indian	SLC 45
0.01	1633	1633	2819929	SPMP29	Eubacterium_G	Eubacterium_G sp000432355	42	56	F	Indian	Eubacterium_G sp000432355
0.01	1627	1627	2820463	SPMP29	Olsenella		616	56	F	Indian	SLC 616
0.01	1608	1608	2819895	SPMP29	Faecalitalea	Faecalitalea cylindroides	173	56	F	Indian	Faecalitalea cylindroides
0.01	1606	1606	2820360	SPMP29	Bacteroides	Bacteroides fragilis_A	268	56	F	Indian	Bacteroides fragilis_A
0.01	1553	1553	2819914	SPMP29	Mediterraneibacter		423	56	F	Indian	SLC 423
0.01	1574	1574	2820168	SPMP29	CAG-238	CAG-238 sp900542245	478	56	F	Indian	CAG-238 sp900542245
0.01	1548	1548	2820493	SPMP29	Firm-11	Firm-11 sp900540045	186	56	F	Indian	Firm-11 sp900540045
0.01	1516	1516	2820079	SPMP29	Megasphaera_B	Megasphaera_B sp900538925	603	56	F	Indian	Megasphaera_B sp900538925
0.01	1508	1508	2820097	SPMP29	UBA11524	UBA11524 sp000437595	311	56	F	Indian	UBA11524 sp000437595
0.01	1510	1510	2819925	SPMP29	Parolsenella	Parolsenella sp900543875	525	56	F	Indian	Parolsenella sp900543875
0.01	1555	1555	2820374	SPMP29	CAG-170	CAG-170 sp900545925	295	56	F	Indian	CAG-170 sp900545925
0.01	1501	1501	2820047	SPMP29	Phocaeicola	Phocaeicola coprophilus	270	56	F	Indian	Phocaeicola coprophilus
0.01	1514	1514	2820415	SPMP29	Blautia	Blautia coccoides	346	56	F	Indian	Blautia coccoides
0.01	1571	1571	2820174	SPMP29	UBA9502	UBA9502 sp003478505	594	56	F	Indian	UBA9502 sp003478505
0.01	1485	1485	2820279	SPMP29	CAG-110	CAG-110 sp900540635	617	56	F	Indian	CAG-110 sp900540635
0.01	1487	1487	2820247	SPMP29	Dorea	Dorea sp900543315	194	56	F	Indian	Dorea sp900543315
0.01	1458	1458	2820273	SPMP29	Clostridium_Q	Clostridium_Q sp000435655	254	56	F	Indian	Clostridium_Q sp000435655
0.01	1476	1476	2819909	SPMP29	Acutalibacter		394	56	F	Indian	SLC 394
0.01	1457	1457	2820558	SPMP29	Lachnospira	Lachnospira sp000437735	302	56	F	Indian	Lachnospira sp000437735
0.01	1458	1458	2820400	SPMP29	Clostridium_Q	Clostridium_Q symbiosum	666	56	F	Indian	Clostridium_Q symbiosum
0.01	1467	1467	2819970	SPMP29	Agathobaculum	Agathobaculum sp900544475	138	56	F	Indian	Agathobaculum sp900544475
0.01	1433	1433	2820255	SPMP29	An7		484	56	F	Indian	SLC 484
0.01	1428	1428	2820341	SPMP29	Lactobacillus	Lactobacillus delbrueckii	607	56	F	Indian	Lactobacillus delbrueckii
0.01	1426	1426	2820397	SPMP29			367	56	F	Indian	SLC 367
0.01	1396	1396	2820390	SPMP29	Coprococcus_A		481	56	F	Indian	SLC 481
0.01	1384	1384	2820307	SPMP29	Evtepia	Evtepia sp900546255	85	56	F	Indian	Evtepia sp900546255
0.01	1397	1397	2820479	SPMP29	CAG-238	CAG-238 sp900551415	534	56	F	Indian	CAG-238 sp900551415
0.01	1380	1380	2820435	SPMP29	Negativibacillus	Negativibacillus sp000435195	299	56	F	Indian	Negativibacillus sp000435195
0.01	1386	1386	2820278	SPMP29	CAG-170	CAG-170 sp000436735	112	56	F	Indian	CAG-170 sp000436735
0.01	1364	1364	2819983	SPMP29	Megasphaera	Megasphaera sp001546855	406	56	F	Indian	Megasphaera sp001546855
0.01	1409	1409	2819891	SPMP29	Intestinibacter	Intestinibacter bartlettii	555	56	F	Indian	Intestinibacter bartlettii
0.01	1350	1350	2820106	SPMP29	Prevotella	Prevotella sp900547005	371	56	F	Indian	Prevotella sp900547005
0.01	1343	1343	2819902	SPMP29	CAG-303	CAG-303 sp000437755	479	56	F	Indian	CAG-303 sp000437755
0.01	1337	1337	2820239	SPMP29	Angelakisella	Angelakisella sp900547385	288	56	F	Indian	Angelakisella sp900547385
0.01	1322	1322	2820062	SPMP29	UMGS973	UMGS973 sp900547295	385	56	F	Indian	UMGS973 sp900547295
0.01	1331	1331	2820176	SPMP29	Bacteroides	Bacteroides ndongoniae	398	56	F	Indian	Bacteroides ndongoniae
0.01	1328	1328	2819974	SPMP29	Erysipelatoclostridium	Erysipelatoclostridium sp000752095	30	56	F	Indian	Erysipelatoclostridium sp000752095
0.01	1300	1300	2820373	SPMP29	Coprobacter	Coprobacter fastidiosus	572	56	F	Indian	Coprobacter fastidiosus
0.01	1302	1302	2820085	SPMP29	CAG-45	CAG-45 sp000438375	429	56	F	Indian	CAG-45 sp000438375
0.01	1265	1265	2820336	SPMP29	Cloacibacillus	Cloacibacillus porcorum	223	56	F	Indian	Cloacibacillus porcorum
0.01	1255	1255	2820098	SPMP29	Bifidobacterium	Bifidobacterium globosum	377	56	F	Indian	Bifidobacterium globosum
0.01	1261	1261	2820455	SPMP29	TF01-11	TF01-11 sp003149875	189	56	F	Indian	TF01-11 sp003149875
0.01	1245	1245	2820346	SPMP29			622	56	F	Indian	SLC 622
0.01	1559	1559	2820556	SPMP29	Anaerostipes	Anaerostipes sp900066705	570	56	F	Indian	Anaerostipes sp900066705
0.01	1255	1255	2820474	SPMP29	Anaerotignum	Anaerotignum lactatifermentans	78	56	F	Indian	Anaerotignum lactatifermentans
0.01	1241	1241	2820023	SPMP29	CAG-110	CAG-110 sp900546075	308	56	F	Indian	CAG-110 sp900546075
0.01	1210	1210	2819998	SPMP29	Anaerostipes		457	56	F	Indian	SLC 457
0	1193	1193	2820326	SPMP29	Faecalimonas	Faecalimonas sp000209385	441	56	F	Indian	Faecalimonas sp000209385
0	1188	1188	2820407	SPMP29	TF01-11	TF01-11 sp001916135	218	56	F	Indian	TF01-11 sp001916135
0	1184	1184	2819931	SPMP29	Phocaeicola		637	56	F	Indian	SLC 637
0	1169	1169	2819996	SPMP29	UBA1777	UBA1777 sp900547315	595	56	F	Indian	UBA1777 sp900547315
0	1155	1155	2820566	SPMP29	Fusobacterium_A	Fusobacterium_A mortiferum	381	56	F	Indian	Fusobacterium_A mortiferum
0	1156	1156	2820438	SPMP29	Blautia	Blautia sp002161285	515	56	F	Indian	Blautia sp002161285
0	1163	1163	2820059	SPMP29	TF01-11	TF01-11 sp003529475	645	56	F	Indian	TF01-11 sp003529475
0	1147	1147	2820540	SPMP29	Butyricicoccus		487	56	F	Indian	SLC 487
0	1148	1148	2819995	SPMP29	CAG-110	CAG-110 sp000434635	76	56	F	Indian	CAG-110 sp000434635
0	1139	1139	2820086	SPMP29	UMGS1370		397	56	F	Indian	SLC 397
0	1123	1123	2820251	SPMP29	Prevotella	Prevotella sp000436035	110	56	F	Indian	Prevotella sp000436035
0	1107	1107	2820388	SPMP29	TF01-11	TF01-11 sp003524945	213	56	F	Indian	TF01-11 sp003524945
0	1141	1141	2820114	SPMP29	Klebsiella	Klebsiella quasipneumoniae	202	56	F	Indian	Klebsiella quasipneumoniae
0	1099	1099	2820179	SPMP29	Evtepia	Evtepia sp004556345	374	56	F	Indian	Evtepia sp004556345
0	1109	1109	2820044	SPMP29	UBA738	UBA738 sp003522945	145	56	F	Indian	UBA738 sp003522945
0	1110	1110	2820192	SPMP29	Bilophila		313	56	F	Indian	SLC 313
0	1099	1099	2820443	SPMP29	AM51-8	AM51-8 sp003478275	87	56	F	Indian	AM51-8 sp003478275
0	1073	1073	2820060	SPMP29	Bariatricus	Bariatricus massiliensis	473	56	F	Indian	Bariatricus massiliensis
0	1065	1065	2820236	SPMP29	Tidjanibacter	Tidjanibacter inops	240	56	F	Indian	Tidjanibacter inops
0	1065	1065	2820520	SPMP29	Olsenella_E	Olsenella_E sp900119915	677	56	F	Indian	Olsenella_E sp900119915
0	1055	1055	2820535	SPMP29	Veillonella_A		305	56	F	Indian	SLC 305
0	1053	1053	2820221	SPMP29			495	56	F	Indian	SLC 495
0	1066	1066	2819936	SPMP29	Lachnospira	Lachnospira sp000436535	508	56	F	Indian	Lachnospira sp000436535
0	1028	1028	2820256	SPMP29	Frisingicoccus	Frisingicoccus caecimuris	275	56	F	Indian	Frisingicoccus caecimuris
0	1021	1021	2820159	SPMP29	Clostridium_P	Clostridium_P perfringens	163	56	F	Indian	Clostridium_P perfringens
0	1022	1022	2820469	SPMP29	Fusobacterium_A	Fusobacterium_A sp900015295	326	56	F	Indian	Fusobacterium_A sp900015295
0	1031	1031	2819940	SPMP29	Anaerotignum	Anaerotignum sp001304995	611	56	F	Indian	Anaerotignum sp001304995
0	976	976	2820185	SPMP29	An200		405	56	F	Indian	SLC 405
0	984	984	2820489	SPMP29	Sellimonas		562	56	F	Indian	SLC 562
0	986	986	2820082	SPMP29	NK3B98		188	56	F	Indian	SLC 188
0	979	979	2820228	SPMP29	CAG-83	CAG-83 sp900548615	165	56	F	Indian	CAG-83 sp900548615
0	962	962	2820157	SPMP29	UMGS902	UMGS902 sp003343845	411	56	F	Indian	UMGS902 sp003343845
0	955	955	2819922	SPMP29	CAG-110	CAG-110 sp900546415	561	56	F	Indian	CAG-110 sp900546415
0	953	953	2820268	SPMP29	Olsenella	Olsenella sp900538935	235	56	F	Indian	Olsenella sp900538935
0	910	910	2819904	SPMP29	Lachnoclostridium_A		401	56	F	Indian	SLC 401
0	918	918	2820252	SPMP29	CAG-170	CAG-170 sp003516765	230	56	F	Indian	CAG-170 sp003516765
0	913	913	2820481	SPMP29	Agathobaculum	Agathobaculum sp003481705	56	56	F	Indian	Agathobaculum sp003481705
0	910	910	2820213	SPMP29	Longicatena	Longicatena sp003481775	571	56	F	Indian	Longicatena sp003481775
0	896	896	2820243	SPMP29	Streptococcus	Streptococcus sanguinis	343	56	F	Indian	Streptococcus sanguinis
0	889	889	2820092	SPMP29	Evtepia		380	56	F	Indian	SLC 380
0	884	884	2820512	SPMP29	UMGS1975		619	56	F	Indian	SLC 619
0	1010	1010	2820004	SPMP29	Eubacterium_G	Eubacterium_G sp000435815	157	56	F	Indian	Eubacterium_G sp000435815
0	866	866	2820378	SPMP29	UBA1191	UBA1191 sp900543485	361	56	F	Indian	UBA1191 sp900543485
0	863	863	2820018	SPMP29	CAG-217	CAG-217 sp000436335	155	56	F	Indian	CAG-217 sp000436335
0	870	870	2820262	SPMP29			615	56	F	Indian	SLC 615
0	859	859	2820565	SPMP29			193	56	F	Indian	SLC 193
0	855	855	2820081	SPMP29	Firm-11	Firm-11 sp900548145	456	56	F	Indian	Firm-11 sp900548145
0	840	840	2820193	SPMP29	Dorea	Dorea sp000509125	229	56	F	Indian	Dorea sp000509125
0	831	831	2820430	SPMP29	CAG-83	CAG-83 sp900552475	274	56	F	Indian	CAG-83 sp900552475
0	817	817	2820442	SPMP29	Enterocloster	Enterocloster sp900538485	454	56	F	Indian	Enterocloster sp900538485
0	814	814	2820553	SPMP29	UMGS1590	UMGS1590 sp900552455	68	56	F	Indian	UMGS1590 sp900552455
0	802	802	2820070	SPMP29	UBA1191	UBA1191 sp900542385	535	56	F	Indian	UBA1191 sp900542385
0	801	801	2820524	SPMP29	Collinsella		396	56	F	Indian	SLC 396
0	803	803	2820027	SPMP29	CAG-462	CAG-462 sp900291465	565	56	F	Indian	CAG-462 sp900291465
0	793	793	2820508	SPMP29	SFFH01	SFFH01 sp900542395	44	56	F	Indian	SFFH01 sp900542395
0	778	778	2820191	SPMP29	Turicibacter	Turicibacter sp001543345	527	56	F	Indian	Turicibacter sp001543345
0	767	767	2820312	SPMP29	Paraeggerthella	Paraeggerthella hongkongensis_A	333	56	F	Indian	Paraeggerthella hongkongensis_A
0	820	820	2820349	SPMP29	UMGS1773	UMGS1773 sp003343725	654	56	F	Indian	UMGS1773 sp003343725
0	761	761	2820529	SPMP29	Phascolarctobacterium_A	Phascolarctobacterium_A sp900551335	438	56	F	Indian	Phascolarctobacterium_A sp900551335
0	757	757	2820496	SPMP29	Faecalimonas	Faecalimonas sp900546325	483	56	F	Indian	Faecalimonas sp900546325
0	749	749	2819898	SPMP29	F23-B02	F23-B02 sp001916715	347	56	F	Indian	F23-B02 sp001916715
0	748	748	2820321	SPMP29	Negativibacillus	Negativibacillus sp900547455	64	56	F	Indian	Negativibacillus sp900547455
0	746	746	2819982	SPMP29	Prevotella	Prevotella stercorea	376	56	F	Indian	Prevotella stercorea
0	745	745	2820424	SPMP29	CAG-170	CAG-170 sp002404795	128	56	F	Indian	CAG-170 sp002404795
0	741	741	2820428	SPMP29	Eubacterium_R	Eubacterium_R sp900540235	217	56	F	Indian	Eubacterium_R sp900540235
0	729	729	2820285	SPMP29	Slackia_A		445	56	F	Indian	SLC 445
0	745	745	2820281	SPMP29	Akkermansia	Akkermansia muciniphila_B	246	56	F	Indian	Akkermansia muciniphila_B
0	720	720	2820226	SPMP29	CAG-110	CAG-110 sp900546915	191	56	F	Indian	CAG-110 sp900546915
0	710	710	2820055	SPMP29	Parolsenella	Parolsenella catena	164	56	F	Indian	Parolsenella catena
0	698	698	2820237	SPMP29	Butyricicoccus	Butyricicoccus sp900547195	459	56	F	Indian	Butyricicoccus sp900547195
0	702	702	2820514	SPMP29	Prevotellamassilia	Prevotellamassilia sp900540885	403	56	F	Indian	Prevotellamassilia sp900540885
0	695	695	2820077	SPMP29	Sutterella	Sutterella wadsworthensis	149	56	F	Indian	Sutterella wadsworthensis
0	692	692	2820207	SPMP29	Acutalibacter	Acutalibacter sp000432995	496	56	F	Indian	Acutalibacter sp000432995
0	679	679	2820375	SPMP29	Phil1	Phil1 sp001940855	185	56	F	Indian	Phil1 sp001940855
0	686	686	2820425	SPMP29	Clostridium	Clostridium sp900540255	118	56	F	Indian	Clostridium sp900540255
0	691	691	2820011	SPMP29	Lachnospira	Lachnospira rogosae	251	56	F	Indian	Lachnospira rogosae
0	666	666	2819888	SPMP29	Bulleidia	Bulleidia sp900539965	158	56	F	Indian	Bulleidia sp900539965
0	730	730	2820403	SPMP29	Catenibacterium	Catenibacterium sp000437715	127	56	F	Indian	Catenibacterium sp000437715
0	658	658	2820394	SPMP29	Ruminococcus_F	Ruminococcus_F champanellensis	499	56	F	Indian	Ruminococcus_F champanellensis
0	672	672	2820507	SPMP29	Bilophila		209	56	F	Indian	SLC 209
0	650	650	2820206	SPMP29	SFFH01	SFFH01 sp900548125	370	56	F	Indian	SFFH01 sp900548125
0	605	605	2820130	SPMP29	Slackia_A	Slackia_A equolifaciens	277	56	F	Indian	Slackia_A equolifaciens
0	609	609	2820300	SPMP29	CAG-536	CAG-536 sp000434355	245	56	F	Indian	CAG-536 sp000434355
0	602	602	2820554	SPMP29	Odoribacter	Odoribacter splanchnicus	228	56	F	Indian	Odoribacter splanchnicus
0	594	594	2820233	SPMP29	CAG-1427		201	56	F	Indian	SLC 201
0	595	595	2820461	SPMP29	Ruminococcus_D	Ruminococcus_D bicirculans	291	56	F	Indian	Ruminococcus_D bicirculans
0	589	589	2820422	SPMP29	Clostridium	Clostridium sp001916075	657	56	F	Indian	Clostridium sp001916075
0	584	584	2820139	SPMP29	PeH17	PeH17 sp000435055	99	56	F	Indian	PeH17 sp000435055
0	575	575	2820317	SPMP29	Dorea	Dorea sp900312975	126	56	F	Indian	Dorea sp900312975
0	577	577	2820337	SPMP29	Prevotella	Prevotella sp003447235	630	56	F	Indian	Prevotella sp003447235
0	578	578	2820477	SPMP29	CAG-170	CAG-170 sp900548625	256	56	F	Indian	CAG-170 sp900548625
0	368	368	2820258	SPMP29	CAG-1427	CAG-1427 sp000436075	150	56	F	Indian	CAG-1427 sp000436075
0	569	569	2820038	SPMP29	Anaerotignum	Anaerotignum sp000436415	590	56	F	Indian	Anaerotignum sp000436415
0	559	559	2820074	SPMP29			548	56	F	Indian	SLC 548
0	557	557	2820212	SPMP29	Eubacterium_R	Eubacterium_R sp900555015	663	56	F	Indian	Eubacterium_R sp900555015
0	554	554	2820167	SPMP29	Ruminococcus_H	Ruminococcus_H sp900552925	136	56	F	Indian	Ruminococcus_H sp900552925
0	542	542	2820316	SPMP29	CAG-882	CAG-882 sp000435595	563	56	F	Indian	CAG-882 sp000435595
0	542	542	2820129	SPMP29	Alistipes_A	Alistipes_A sp900240235	392	56	F	Indian	Alistipes_A sp900240235
0	537	537	2820561	SPMP29			368	56	F	Indian	SLC 368
0	533	533	2820148	SPMP29	Holdemania	Holdemania filiformis	474	56	F	Indian	Holdemania filiformis
0	512	512	2820261	SPMP29	F23-B02	F23-B02 sp000431075	579	56	F	Indian	F23-B02 sp000431075
0	517	517	2820440	SPMP29	Dialister		520	56	F	Indian	SLC 520
0	558	558	2820504	SPMP29	Dorea	Dorea sp900066555	647	56	F	Indian	Dorea sp900066555
0	520	520	2820380	SPMP29	Enterococcus_B	Enterococcus_B faecium	621	56	F	Indian	Enterococcus_B faecium
0	497	497	2820306	SPMP29	Ligilactobacillus	Ligilactobacillus ruminis	646	56	F	Indian	Ligilactobacillus ruminis
0	495	495	2820101	SPMP29	Firm-11		449	56	F	Indian	SLC 449
0	488	488	2820234	SPMP29			553	56	F	Indian	SLC 553
0	485	485	2820450	SPMP29	Butyricicoccus_A		593	56	F	Indian	SLC 593
0	473	473	2820433	SPMP29	RUG472	RUG472 sp900545265	451	56	F	Indian	RUG472 sp900545265
0	467	467	2820103	SPMP29	UMGS1603		467	56	F	Indian	SLC 467
0	461	461	2820567	SPMP29	RC9	RC9 sp000433355	352	56	F	Indian	RC9 sp000433355
0	454	454	2820288	SPMP29	Lactiplantibacillus	Lactiplantibacillus plantarum	673	56	F	Indian	Lactiplantibacillus plantarum
0	455	455	2820254	SPMP29	UBA1394	UBA1394 sp900538575	504	56	F	Indian	UBA1394 sp900538575
0	453	453	2820359	SPMP29	Pauljensenia	Pauljensenia bouchesdurhonensis	382	56	F	Indian	Pauljensenia bouchesdurhonensis
0	467	467	2820124	SPMP29	Adlercreutzia	Adlercreutzia equolifaciens	4	56	F	Indian	Adlercreutzia equolifaciens
0	447	447	2819927	SPMP29	CAG-1427	CAG-1427 sp000434775	660	56	F	Indian	CAG-1427 sp000434775
0	432	432	2820117	SPMP29	UBA5446	UBA5446 sp900546485	404	56	F	Indian	UBA5446 sp900546485
0	428	428	2820189	SPMP29	Prevotella	Prevotella sp900290275	629	56	F	Indian	Prevotella sp900290275
0	662	662	2820020	SPMP29	Blautia	Blautia hansenii	12	56	F	Indian	Blautia hansenii
0	416	416	2820437	SPMP29			503	56	F	Indian	SLC 503
0	415	415	2820231	SPMP29	Prevotella	Prevotella sp900540415	259	56	F	Indian	Prevotella sp900540415
0	440	440	2819886	SPMP29	CAG-1427	CAG-1427 sp900544455	24	56	F	Indian	CAG-1427 sp900544455
0	413	413	2820310	SPMP29	QAMX01	QAMX01 sp003149835	399	56	F	Indian	QAMX01 sp003149835
0	418	418	2820340	SPMP29	Longicatena	Longicatena dolichum	351	56	F	Indian	Longicatena dolichum
0	442	442	2820162	SPMP29	Butyricimonas	Butyricimonas sp002161485	328	56	F	Indian	Butyricimonas sp002161485
0	403	403	2820557	SPMP29	Parabacteroides	Parabacteroides sp003480915	507	56	F	Indian	Parabacteroides sp003480915
0	394	394	2820471	SPMP29	SFMI01	SFMI01 sp004556155	469	56	F	Indian	SFMI01 sp004556155
0	392	392	2820205	SPMP29	UMGS1603	UMGS1603 sp900553265	641	56	F	Indian	UMGS1603 sp900553265
0	389	389	2820172	SPMP29	Enterococcus_A	Enterococcus_A avium	420	56	F	Indian	Enterococcus_A avium
0	388	388	2820061	SPMP29	Prevotella	Prevotella sp002265625	257	56	F	Indian	Prevotella sp002265625
0	385	385	2820201	SPMP29	UBA5394	UBA5394 sp003150565	255	56	F	Indian	UBA5394 sp003150565
0	420	420	2820511	SPMP29	Butyricimonas	Butyricimonas faecihominis	109	56	F	Indian	Butyricimonas faecihominis
0	375	375	2820445	SPMP29	CAG-1427	CAG-1427 sp000435475	341	56	F	Indian	CAG-1427 sp000435475
0	374	374	2820491	SPMP29	UMGS1519		281	56	F	Indian	SLC 281
0	374	374	2820356	SPMP29	RUG612		559	56	F	Indian	SLC 559
0	360	360	2819938	SPMP29	Veillonella_A	Veillonella_A magna	537	56	F	Indian	Veillonella_A magna
0	366	366	2819989	SPMP29	Acidaminococcus		536	56	F	Indian	SLC 536
0	348	348	2820224	SPMP29	CAG-170	CAG-170 sp900549635	437	56	F	Indian	CAG-170 sp900549635
0	345	345	2820039	SPMP29	UBA738	UBA738 sp004557735	587	56	F	Indian	UBA738 sp004557735
0	348	348	2820335	SPMP29	NK3B98	NK3B98 sp900545815	600	56	F	Indian	NK3B98 sp900545815
0	335	335	2819993	SPMP29	UMGS1071	UMGS1071 sp900542375	574	56	F	Indian	UMGS1071 sp900542375
0	414	414	2820354	SPMP29	Streptococcus		442	56	F	Indian	SLC 442
0	340	340	2820240	SPMP29	Enterococcus_B	Enterococcus_B faecium_B	444	56	F	Indian	Enterococcus_B faecium_B
0	400	400	2820494	SPMP29	Streptococcus	Streptococcus parasanguinis_B	680	56	F	Indian	Streptococcus parasanguinis_B
0	320	320	2820173	SPMP29	CAG-568	CAG-568 sp000434395	303	56	F	Indian	CAG-568 sp000434395
0	318	318	2820562	SPMP29	CAG-170	CAG-170 sp900553545	355	56	F	Indian	CAG-170 sp900553545
0	317	317	2820066	SPMP29	Phocaeicola	Phocaeicola sp900542985	653	56	F	Indian	Phocaeicola sp900542985
0	384	384	2820533	SPMP29	Streptococcus	Streptococcus parasanguinis_D	656	56	F	Indian	Streptococcus parasanguinis_D
0	312	312	2820532	SPMP29	QAMH01	QAMH01 sp900544245	395	56	F	Indian	QAMH01 sp900544245
0	318	318	2820318	SPMP29	UBA1691	UBA1691 sp900544375	532	56	F	Indian	UBA1691 sp900544375
0	335	335	2820301	SPMP29	Megasphaera	Megasphaera sp900554215	682	56	F	Indian	Megasphaera sp900554215
0	309	309	2820010	SPMP29	Butyricicoccus_A	Butyricicoccus_A sp002395695	492	56	F	Indian	Butyricicoccus_A sp002395695
0	311	311	2819988	SPMP29	RUG013		586	56	F	Indian	SLC 586
0	306	306	2819913	SPMP29	Prevotella	Prevotella sp900313215	219	56	F	Indian	Prevotella sp900313215
0	322	322	2819977	SPMP29	Phascolarctobacterium_A	Phascolarctobacterium_A succinatutens	28	56	F	Indian	Phascolarctobacterium_A succinatutens
0	295	295	2820297	SPMP29	Erysipelatoclostridium		552	56	F	Indian	SLC 552
0	287	287	2820503	SPMP29	CAG-1427		339	56	F	Indian	SLC 339
0	285	285	2819972	SPMP29	Merdibacter	Merdibacter sp900543035	122	56	F	Indian	Merdibacter sp900543035
0	279	279	2819892	SPMP29	CAG-873		359	56	F	Indian	SLC 359
0	285	285	2820053	SPMP29	Acidaminococcus	Acidaminococcus massiliensis	610	56	F	Indian	Acidaminococcus massiliensis
0	281	281	2820270	SPMP29	RUG013		440	56	F	Indian	SLC 440
0	318	318	2820202	SPMP29	Streptococcus		640	56	F	Indian	SLC 640
0	267	267	2820096	SPMP29	UMGS1603		489	56	F	Indian	SLC 489
0	264	264	2820348	SPMP29	Phascolarctobacterium	Phascolarctobacterium sp000436095	243	56	F	Indian	Phascolarctobacterium sp000436095
0	273	273	2820002	SPMP29	Streptococcus	Streptococcus anginosus	627	56	F	Indian	Streptococcus anginosus
0	259	259	2820396	SPMP29	UBA737	UBA737 sp900549055	577	56	F	Indian	UBA737 sp900549055
0	263	263	2820472	SPMP29	Streptococcus	Streptococcus salivarius	53	56	F	Indian	Streptococcus salivarius
0	255	255	2820283	SPMP29	Akkermansia	Akkermansia sp001580195	431	56	F	Indian	Akkermansia sp001580195
0	267	267	2819967	SPMP29	Adlercreutzia		3	56	F	Indian	SLC 3
0	252	252	2819946	SPMP29	CAG-115	CAG-115 sp003507295	388	56	F	Indian	CAG-115 sp003507295
0	245	245	2820163	SPMP29	CAG-485		505	56	F	Indian	SLC 505
0	243	243	2820315	SPMP29	Ruminococcus_C	Ruminococcus_C sp000437175	192	56	F	Indian	Ruminococcus_C sp000437175
0	239	239	2819997	SPMP29	UMGS1600	UMGS1600 sp900553295	443	56	F	Indian	UMGS1600 sp900553295
0	263	263	2820352	SPMP29	Parasutterella	Parasutterella sp000980495	38	56	F	Indian	Parasutterella sp000980495
0	237	237	2820276	SPMP29	Barnesiella	Barnesiella intestinihominis	179	56	F	Indian	Barnesiella intestinihominis
0	232	232	2820531	SPMP29	Prevotella	Prevotella sp001275135	369	56	F	Indian	Prevotella sp001275135
0	227	227	2819928	SPMP29	Mesosutterella	Mesosutterella multiformis	177	56	F	Indian	Mesosutterella multiformis
0	226	226	2819944	SPMP29	UMGS1820		463	56	F	Indian	SLC 463
0	229	229	2820541	SPMP29	Streptococcus	Streptococcus infantarius	124	56	F	Indian	Streptococcus infantarius
0	224	224	2820370	SPMP29	Negativibacillus		557	56	F	Indian	SLC 557
0	225	225	2820439	SPMP29	CAG-274	CAG-274 sp900545305	2	56	F	Indian	CAG-274 sp900545305
0	225	225	2820448	SPMP29	Ruminococcus_C	Ruminococcus_C callidus	172	56	F	Indian	Ruminococcus_C callidus
0	217	217	2820032	SPMP29	Prevotellamassilia	Prevotellamassilia sp900539625	153	56	F	Indian	Prevotellamassilia sp900539625
0	216	216	2820519	SPMP29	UMGS1338	UMGS1338 sp900550805	391	56	F	Indian	UMGS1338 sp900550805
0	216	216	2820401	SPMP29	Slackia_A	Slackia_A piriformis	307	56	F	Indian	Slackia_A piriformis
0	212	212	2819912	SPMP29	Enterococcus	Enterococcus faecalis	190	56	F	Indian	Enterococcus faecalis
0	210	210	2820476	SPMP29	Anaeroglobus	Anaeroglobus micronuciformis	345	56	F	Indian	Anaeroglobus micronuciformis
0	217	217	2820467	SPMP29	Desulfovibrio	Desulfovibrio fairfieldensis	320	56	F	Indian	Desulfovibrio fairfieldensis
0	208	208	2820150	SPMP29	CAG-177	CAG-177 sp000431775	407	56	F	Indian	CAG-177 sp000431775
0	208	208	2820358	SPMP29	Desulfovibrio	Desulfovibrio sp900556755	225	56	F	Indian	Desulfovibrio sp900556755
0	208	208	2820325	SPMP29	UMGS911	UMGS911 sp900545935	415	56	F	Indian	UMGS911 sp900545935
0	206	206	2820299	SPMP29	Ruminococcus_C	Ruminococcus_C sp000980705	276	56	F	Indian	Ruminococcus_C sp000980705
0	202	202	2820263	SPMP29	Odoribacter	Odoribacter massiliensis	379	56	F	Indian	Odoribacter massiliensis
0	199	199	2820515	SPMP29	Clostridium_U	Clostridium_U hiranonis	363	56	F	Indian	Clostridium_U hiranonis
0	198	198	2820516	SPMP29	Prevotella	Prevotella sp900552515	354	56	F	Indian	Prevotella sp900552515
0	195	195	2820225	SPMP29	UBA1436		485	56	F	Indian	SLC 485
0	193	193	2819937	SPMP29	CAG-452		581	56	F	Indian	SLC 581
0	237	237	2820029	SPMP29	Streptococcus	Streptococcus parasanguinis_B	678	56	F	Indian	Streptococcus parasanguinis_B
0	189	189	2820523	SPMP29	CAG-145	CAG-145 sp000435715	425	56	F	Indian	CAG-145 sp000435715
0	188	188	2820292	SPMP29	Streptococcus	Streptococcus pasteurianus	244	56	F	Indian	Streptococcus pasteurianus
0	183	183	2820087	SPMP29	Ruminococcus_C	Ruminococcus_C sp000437255	357	56	F	Indian	Ruminococcus_C sp000437255
0	186	186	2820271	SPMP29	Akkermansia	Akkermansia muciniphila_C	613	56	F	Indian	Akkermansia muciniphila_C
0	171	171	2820232	SPMP29			432	56	F	Indian	SLC 432
0	169	169	2820008	SPMP29	CAG-115	CAG-115 sp003531585	344	56	F	Indian	CAG-115 sp003531585
0	166	166	2820208	SPMP29	Ruminococcus_C	Ruminococcus_C sp000433635	141	56	F	Indian	Ruminococcus_C sp000433635
0	162	162	2820452	SPMP29	Clostridium	Clostridium saudiense	462	56	F	Indian	Clostridium saudiense
0	159	159	2820395	SPMP29	Ruminococcus_D		635	56	F	Indian	SLC 635
0	154	154	2819924	SPMP29	UMGS1633	UMGS1633 sp900553645	19	56	F	Indian	UMGS1633 sp900553645
0	153	153	2820113	SPMP29	CAG-1427	CAG-1427 sp000435675	168	56	F	Indian	CAG-1427 sp000435675
0	149	149	2820036	SPMP29	CAG-390	CAG-390 sp000437015	455	56	F	Indian	CAG-390 sp000437015
0	148	148	2820429	SPMP29	Prevotella	Prevotella sp002251385	435	56	F	Indian	Prevotella sp002251385
0	134	134	2820009	SPMP29	UMGS1783	UMGS1783 sp900555065	511	56	F	Indian	UMGS1783 sp900555065
0	133	133	2820048	SPMP29	CAG-485	CAG-485 sp900541835	551	56	F	Indian	CAG-485 sp900541835
0	130	130	2819941	SPMP29	Methanosphaera	Methanosphaera stadtmanae	416	56	F	Indian	Methanosphaera stadtmanae
0	129	129	2820253	SPMP29	CAG-269	CAG-269 sp000437215	232	56	F	Indian	CAG-269 sp000437215
0	129	129	2820347	SPMP29	Limosilactobacillus	Limosilactobacillus mucosae	6	56	F	Indian	Limosilactobacillus mucosae
0	128	128	2820522	SPMP29	UBA1394	UBA1394 sp900066845	130	56	F	Indian	UBA1394 sp900066845
0	132	132	2820215	SPMP29	Intestinibacter	Intestinibacter sp900540355	661	56	F	Indian	Intestinibacter sp900540355
0	128	128	2820490	SPMP29	Lactococcus	Lactococcus garvieae_B	301	56	F	Indian	Lactococcus garvieae_B
0	124	124	2820499	SPMP29	Alistipes_A	Alistipes_A sp900539755	439	56	F	Indian	Alistipes_A sp900539755
0	119	119	2820350	SPMP29	Sutterella		497	56	F	Indian	SLC 497
0	118	118	2820381	SPMP29	Prevotella		597	56	F	Indian	SLC 597
0	116	116	2820423	SPMP29	An23	An23 sp900544635	560	56	F	Indian	An23 sp900544635
0	114	114	2819961	SPMP29	CAG-492	CAG-492 sp000434335	52	56	F	Indian	CAG-492 sp000434335
0	110	110	2820527	SPMP29	CAG-1031	CAG-1031 sp000431215	89	56	F	Indian	CAG-1031 sp000431215
0	109	109	2820293	SPMP29	UBA1820	UBA1820 sp002314265	584	56	F	Indian	UBA1820 sp002314265
0	108	108	2820483	SPMP29	Lactococcus	Lactococcus garvieae	329	56	F	Indian	Lactococcus garvieae
0	104	104	2820413	SPMP29	Desulfovibrio		676	56	F	Indian	SLC 676
0	103	103	2820132	SPMP29	Prevotella	Prevotella sp900314365	644	56	F	Indian	Prevotella sp900314365
0	111	111	2819899	SPMP29	Phascolarctobacterium_A	Phascolarctobacterium_A succinatutens	675	56	F	Indian	Phascolarctobacterium_A succinatutens
0	103	103	2819901	SPMP29	CAG-710	CAG-710 sp000432595	475	56	F	Indian	CAG-710 sp000432595
0	103	103	2820024	SPMP29	Ruminococcus	Ruminococcus sp900540005	421	56	F	Indian	Ruminococcus sp900540005
[truncated: 72,430 more rows]

## Sheet: SFig 11.B
abundance	#covered	#assigned	rank	taxid	name	sample	group	SLCID
0.65	165713	165713	S	2820536	SPMP10_bin.42.fasta	SPMP16	SPMP	612
0.26	76209	76209	S	2820536	SPMP10_bin.42.fasta	SPMP102	SPMP	612
0.89	214138	214138	S	2820536	SPMP10_bin.42.fasta	SPMP29	SPMP	612
0.63	215860	215860	S	2820536	SPMP10_bin.42.fasta	SPMP11	SPMP	612
0.75	62834	62834	S	2820536	SPMP10_bin.42.fasta	SPMP105	SPMP	612
0.99	263054	263054	S	2820536	SPMP10_bin.42.fasta	SPMP27	SPMP	612
0.69	235119	235119	S	2820536	SPMP10_bin.42.fasta	SPMP18	SPMP	612
0.7	222951	222951	S	2820536	SPMP10_bin.42.fasta	SPMP20	SPMP	612
1.59	504429	504429	S	2820536	SPMP10_bin.42.fasta	SPMP80	SPMP	612
0.85	267695	267695	S	2820536	SPMP10_bin.42.fasta	SPMP74	SPMP	612
1.11	411491	411491	S	2820536	SPMP10_bin.42.fasta	SPMP73	SPMP	612
1.37	397895	397895	S	2820536	SPMP10_bin.42.fasta	SPMP87	SPMP	612
0.71	234546	234546	S	2820536	SPMP10_bin.42.fasta	SPMP45	SPMP	612
0.75	248221	248221	S	2820536	SPMP10_bin.42.fasta	SPMP89	SPMP	612
1.34	460018	460018	S	2820536	SPMP10_bin.42.fasta	SPMP42	SPMP	612
0.1	31079	31079	S	2820536	SPMP10_bin.42.fasta	SPMP21	SPMP	612
0.46	169803	169803	S	2820536	SPMP10_bin.42.fasta	SPMP26	SPMP	612
1.51	559781	559781	S	2820536	SPMP10_bin.42.fasta	SPMP19	SPMP	612
1.02	312600	312600	S	2820536	SPMP10_bin.42.fasta	SPMP10	SPMP	612
0.87	82835	82835	S	2820536	SPMP10_bin.42.fasta	SPMP104	SPMP	612
0.64	228451	228451	S	2820536	SPMP10_bin.42.fasta	SPMP17	SPMP	612
0.4	115640	115640	S	2820536	SPMP10_bin.42.fasta	SPMP28	SPMP	612
0.31	30645	30645	S	2820536	SPMP10_bin.42.fasta	SPMP103	SPMP	612
0.43	143608	143608	S	2820536	SPMP10_bin.42.fasta	SPMP88	SPMP	612
0.95	318742	318742	S	2820536	SPMP10_bin.42.fasta	SPMP43	SPMP	612
0.67	204938	204938	S	2820536	SPMP10_bin.42.fasta	SPMP44	SPMP	612
0.55	138827	138827	S	2820536	SPMP10_bin.42.fasta	SPMP86	SPMP	612
1.32	345586	345586	S	2820536	SPMP10_bin.42.fasta	SPMP72	SPMP	612
0.95	307623	307623	S	2820536	SPMP10_bin.42.fasta	SPMP75	SPMP	612
0.7	189039	189039	S	2820536	SPMP10_bin.42.fasta	SPMP81	SPMP	612
0.87	338220	338220	S	2820536	SPMP10_bin.42.fasta	SPMP57	SPMP	612
0.88	268931	268931	S	2820536	SPMP10_bin.42.fasta	SPMP68	SPMP	612
1.36	445699	445699	S	2820536	SPMP10_bin.42.fasta	SPMP50	SPMP	612
0.82	275797	275797	S	2820536	SPMP10_bin.42.fasta	SPMP92	SPMP	612
1.4	436444	436444	S	2820536	SPMP10_bin.42.fasta	SPMP66	SPMP	612
1.01	300263	300263	S	2820536	SPMP10_bin.42.fasta	SPMP59	SPMP	612
0.92	300733	300733	S	2820536	SPMP10_bin.42.fasta	SPMP61	SPMP	612
1.06	272895	272895	S	2820536	SPMP10_bin.42.fasta	SPMP95	SPMP	612
1.64	627667	627667	S	2820536	SPMP10_bin.42.fasta	SPMP35	SPMP	612
1.04	348179	348179	S	2820536	SPMP10_bin.42.fasta	SPMP32	SPMP	612
0.36	112530	112530	S	2820536	SPMP10_bin.42.fasta	SPMP04	SPMP	612
0.93	317520	317520	S	2820536	SPMP10_bin.42.fasta	SPMP03	SPMP	612
0.58	158126	158126	S	2820536	SPMP10_bin.42.fasta	SPMP94	SPMP	612
0.82	208848	208848	S	2820536	SPMP10_bin.42.fasta	SPMP60	SPMP	612
1.78	622612	622612	S	2820536	SPMP10_bin.42.fasta	SPMP67	SPMP	612
0.85	223819	223819	S	2820536	SPMP10_bin.42.fasta	SPMP93	SPMP	612
0.25	68517	68517	S	2820536	SPMP10_bin.42.fasta	SPMP58	SPMP	612
1.07	288995	288995	S	2820536	SPMP10_bin.42.fasta	SPMP51	SPMP	612
1.12	411799	411799	S	2820536	SPMP10_bin.42.fasta	SPMP56	SPMP	612
0.88	275276	275276	S	2820536	SPMP10_bin.42.fasta	SPMP69	SPMP	612
0.51	369318	369318	S	2820536	SPMP10_bin.42.fasta	SPMP02	SPMP	612
0.71	209882	209882	S	2820536	SPMP10_bin.42.fasta	SPMP05	SPMP	612
2.06	820352	820352	S	2820536	SPMP10_bin.42.fasta	SPMP33	SPMP	612
0.79	256288	256288	S	2820536	SPMP10_bin.42.fasta	SPMP34	SPMP	612
1.91	571761	571761	S	2820536	SPMP10_bin.42.fasta	SPMP70	SPMP	612
1.19	232901	232901	S	2820536	SPMP10_bin.42.fasta	SPMP84	SPMP	612
0.41	125009	125009	S	2820536	SPMP10_bin.42.fasta	SPMP48	SPMP	612
0.74	212210	212210	S	2820536	SPMP10_bin.42.fasta	SPMP83	SPMP	612
1.49	440620	440620	S	2820536	SPMP10_bin.42.fasta	SPMP77	SPMP	612
0.76	165219	165219	S	2820536	SPMP10_bin.42.fasta	SPMP41	SPMP	612
1.15	457694	457694	S	2820536	SPMP10_bin.42.fasta	SPMP79	SPMP	612
2.21	647553	647553	S	2820536	SPMP10_bin.42.fasta	SPMP46	SPMP	612
0.43	138252	138252	S	2820536	SPMP10_bin.42.fasta	SPMP12	SPMP	612
0.67	205539	205539	S	2820536	SPMP10_bin.42.fasta	SPMP106	SPMP	612
0.7	236642	236642	S	2820536	SPMP10_bin.42.fasta	SPMP15	SPMP	612
1.66	482479	482479	S	2820536	SPMP10_bin.42.fasta	SPMP101	SPMP	612
0.53	42312	42312	S	2820536	SPMP10_bin.42.fasta	SPMP108	SPMP	612
1.09	345902	345902	S	2820536	SPMP10_bin.42.fasta	SPMP23	SPMP	612
0.5	153307	153307	S	2820536	SPMP10_bin.42.fasta	SPMP24	SPMP	612
0.52	114036	114036	S	2820536	SPMP10_bin.42.fasta	SPMP78	SPMP	612
0.74	250035	250035	S	2820536	SPMP10_bin.42.fasta	SPMP47	SPMP	612
0.97	317274	317274	S	2820536	SPMP10_bin.42.fasta	SPMP40	SPMP	612
1.16	355219	355219	S	2820536	SPMP10_bin.42.fasta	SPMP49	SPMP	612
0.7	208415	208415	S	2820536	SPMP10_bin.42.fasta	SPMP76	SPMP	612
0.52	149142	149142	S	2820536	SPMP10_bin.42.fasta	SPMP82	SPMP	612
1.88	369078	369078	S	2820536	SPMP10_bin.42.fasta	SPMP85	SPMP	612
1.1	424197	424197	S	2820536	SPMP10_bin.42.fasta	SPMP71	SPMP	612
0.78	242589	242589	S	2820536	SPMP10_bin.42.fasta	SPMP25	SPMP	612
0.48	154216	154216	S	2820536	SPMP10_bin.42.fasta	SPMP22	SPMP	612
1.81	143909	143909	S	2820536	SPMP10_bin.42.fasta	SPMP109	SPMP	612
0.75	271555	271555	S	2820536	SPMP10_bin.42.fasta	SPMP14	SPMP	612
0.65	215872	215872	S	2820536	SPMP10_bin.42.fasta	SPMP100	SPMP	612
0.57	153046	153046	S	2820536	SPMP10_bin.42.fasta	SPMP13	SPMP	612
0.78	62996	62996	S	2820536	SPMP10_bin.42.fasta	SPMP107	SPMP	612
0.89	278767	278767	S	2820536	SPMP10_bin.42.fasta	SPMP31	SPMP	612
0.04	10345	10345	S	2820536	SPMP10_bin.42.fasta	SPMP09	SPMP	612
1.35	311383	311383	S	2820536	SPMP10_bin.42.fasta	SPMP36	SPMP	612
0.58	179586	179586	S	2820536	SPMP10_bin.42.fasta	SPMP38	SPMP	612
0.72	200527	200527	S	2820536	SPMP10_bin.42.fasta	SPMP07	SPMP	612
0.82	236166	236166	S	2820536	SPMP10_bin.42.fasta	SPMP53	SPMP	612
1.63	507565	507565	S	2820536	SPMP10_bin.42.fasta	SPMP98	SPMP	612
0.95	287779	287779	S	2820536	SPMP10_bin.42.fasta	SPMP54	SPMP	612
2.09	723458	723458	S	2820536	SPMP10_bin.42.fasta	SPMP62	SPMP	612
0.46	135322	135322	S	2820536	SPMP10_bin.42.fasta	SPMP96	SPMP	612
0.82	243115	243115	S	2820536	SPMP10_bin.42.fasta	SPMP91	SPMP	612
0.95	401198	401198	S	2820536	SPMP10_bin.42.fasta	SPMP65	SPMP	612
0.84	232824	232824	S	2820536	SPMP10_bin.42.fasta	SPMP39	SPMP	612
0.5	169586	169586	S	2820536	SPMP10_bin.42.fasta	SPMP06	SPMP	612
0.02	12226	12226	S	2820536	SPMP10_bin.42.fasta	SPMP01	SPMP	612
0.63	208671	208671	S	2820536	SPMP10_bin.42.fasta	SPMP08	SPMP	612
0.44	141655	141655	S	2820536	SPMP10_bin.42.fasta	SPMP37	SPMP	612
0.6	238236	238236	S	2820536	SPMP10_bin.42.fasta	SPMP30	SPMP	612
1.21	272480	272480	S	2820536	SPMP10_bin.42.fasta	SPMP64	SPMP	612
1.14	359974	359974	S	2820536	SPMP10_bin.42.fasta	SPMP90	SPMP	612
0.66	220114	220114	S	2820536	SPMP10_bin.42.fasta	SPMP97	SPMP	612
0.95	338698	338698	S	2820536	SPMP10_bin.42.fasta	SPMP63	SPMP	612
0.43	123521	123521	S	2820536	SPMP10_bin.42.fasta	SPMP55	SPMP	612
0.91	297551	297551	S	2820536	SPMP10_bin.42.fasta	SPMP52	SPMP	612
0.87	235904	235904	S	2820536	SPMP10_bin.42.fasta	SPMP99	SPMP	612
0.65	165713	165713	S	2820536	SPMP10_bin.42.fasta	SPMP16	Indian	612
0.26	76209	76209	S	2820536	SPMP10_bin.42.fasta	SPMP102	Chinese	612
0.89	214138	214138	S	2820536	SPMP10_bin.42.fasta	SPMP29	Indian	612
0.63	215860	215860	S	2820536	SPMP10_bin.42.fasta	SPMP11	Indian	612
0.75	62834	62834	S	2820536	SPMP10_bin.42.fasta	SPMP105	Chinese	612
0.99	263054	263054	S	2820536	SPMP10_bin.42.fasta	SPMP27	Chinese	612
0.69	235119	235119	S	2820536	SPMP10_bin.42.fasta	SPMP18	Chinese	612
0.7	222951	222951	S	2820536	SPMP10_bin.42.fasta	SPMP20	Chinese	612
1.59	504429	504429	S	2820536	SPMP10_bin.42.fasta	SPMP80	Malay	612
0.85	267695	267695	S	2820536	SPMP10_bin.42.fasta	SPMP74	Chinese	612
1.11	411491	411491	S	2820536	SPMP10_bin.42.fasta	SPMP73	Malay	612
1.37	397895	397895	S	2820536	SPMP10_bin.42.fasta	SPMP87	Chinese	612
0.71	234546	234546	S	2820536	SPMP10_bin.42.fasta	SPMP45	Indian	612
0.75	248221	248221	S	2820536	SPMP10_bin.42.fasta	SPMP89	Indian	612
1.34	460018	460018	S	2820536	SPMP10_bin.42.fasta	SPMP42	Chinese	612
0.1	31079	31079	S	2820536	SPMP10_bin.42.fasta	SPMP21	Chinese	612
0.46	169803	169803	S	2820536	SPMP10_bin.42.fasta	SPMP26	Indian	612
1.51	559781	559781	S	2820536	SPMP10_bin.42.fasta	SPMP19	Chinese	612
1.02	312600	312600	S	2820536	SPMP10_bin.42.fasta	SPMP10	Malay	612
0.87	82835	82835	S	2820536	SPMP10_bin.42.fasta	SPMP104	Indian	612
0.64	228451	228451	S	2820536	SPMP10_bin.42.fasta	SPMP17	Malay	612
0.4	115640	115640	S	2820536	SPMP10_bin.42.fasta	SPMP28	Indian	612
0.31	30645	30645	S	2820536	SPMP10_bin.42.fasta	SPMP103	Indian	612
0.43	143608	143608	S	2820536	SPMP10_bin.42.fasta	SPMP88	Chinese	612
0.95	318742	318742	S	2820536	SPMP10_bin.42.fasta	SPMP43	Chinese	612
0.67	204938	204938	S	2820536	SPMP10_bin.42.fasta	SPMP44	Chinese	612
0.55	138827	138827	S	2820536	SPMP10_bin.42.fasta	SPMP86	Malay	612
1.32	345586	345586	S	2820536	SPMP10_bin.42.fasta	SPMP72	Indian	612
0.95	307623	307623	S	2820536	SPMP10_bin.42.fasta	SPMP75	Chinese	612
0.7	189039	189039	S	2820536	SPMP10_bin.42.fasta	SPMP81	Indian	612
0.87	338220	338220	S	2820536	SPMP10_bin.42.fasta	SPMP57	Chinese	612
0.88	268931	268931	S	2820536	SPMP10_bin.42.fasta	SPMP68	Malay	612
1.36	445699	445699	S	2820536	SPMP10_bin.42.fasta	SPMP50	Chinese	612
0.82	275797	275797	S	2820536	SPMP10_bin.42.fasta	SPMP92	Malay	612
1.4	436444	436444	S	2820536	SPMP10_bin.42.fasta	SPMP66	Chinese	612
1.01	300263	300263	S	2820536	SPMP10_bin.42.fasta	SPMP59	Chinese	612
0.92	300733	300733	S	2820536	SPMP10_bin.42.fasta	SPMP61	Chinese	612
1.06	272895	272895	S	2820536	SPMP10_bin.42.fasta	SPMP95	Chinese	612
1.64	627667	627667	S	2820536	SPMP10_bin.42.fasta	SPMP35	Indian	612
1.04	348179	348179	S	2820536	SPMP10_bin.42.fasta	SPMP32	Indian	612
0.36	112530	112530	S	2820536	SPMP10_bin.42.fasta	SPMP04	Indian	612
0.93	317520	317520	S	2820536	SPMP10_bin.42.fasta	SPMP03	Indian	612
0.58	158126	158126	S	2820536	SPMP10_bin.42.fasta	SPMP94	Chinese	612
0.82	208848	208848	S	2820536	SPMP10_bin.42.fasta	SPMP60	Malay	612
1.78	622612	622612	S	2820536	SPMP10_bin.42.fasta	SPMP67	Chinese	612
0.85	223819	223819	S	2820536	SPMP10_bin.42.fasta	SPMP93	Indian	612
0.25	68517	68517	S	2820536	SPMP10_bin.42.fasta	SPMP58	Chinese	612
1.07	288995	288995	S	2820536	SPMP10_bin.42.fasta	SPMP51	Indian	612
1.12	411799	411799	S	2820536	SPMP10_bin.42.fasta	SPMP56	Chinese	612
0.88	275276	275276	S	2820536	SPMP10_bin.42.fasta	SPMP69	Malay	612
0.51	369318	369318	S	2820536	SPMP10_bin.42.fasta	SPMP02	Indian	612
0.71	209882	209882	S	2820536	SPMP10_bin.42.fasta	SPMP05	Malay	612
2.06	820352	820352	S	2820536	SPMP10_bin.42.fasta	SPMP33	Chinese	612
0.79	256288	256288	S	2820536	SPMP10_bin.42.fasta	SPMP34	Chinese	612
1.91	571761	571761	S	2820536	SPMP10_bin.42.fasta	SPMP70	Malay	612
1.19	232901	232901	S	2820536	SPMP10_bin.42.fasta	SPMP84	Chinese	612
0.41	125009	125009	S	2820536	SPMP10_bin.42.fasta	SPMP48	Malay	612
0.74	212210	212210	S	2820536	SPMP10_bin.42.fasta	SPMP83	Malay	612
1.49	440620	440620	S	2820536	SPMP10_bin.42.fasta	SPMP77	Chinese	612
0.76	165219	165219	S	2820536	SPMP10_bin.42.fasta	SPMP41	Indian	612
1.15	457694	457694	S	2820536	SPMP10_bin.42.fasta	SPMP79	Malay	612
2.21	647553	647553	S	2820536	SPMP10_bin.42.fasta	SPMP46	Chinese	612
0.43	138252	138252	S	2820536	SPMP10_bin.42.fasta	SPMP12	Malay	612
0.67	205539	205539	S	2820536	SPMP10_bin.42.fasta	SPMP106	Chinese	612
0.7	236642	236642	S	2820536	SPMP10_bin.42.fasta	SPMP15	Malay	612
1.66	482479	482479	S	2820536	SPMP10_bin.42.fasta	SPMP101	Chinese	612
0.53	42312	42312	S	2820536	SPMP10_bin.42.fasta	SPMP108	Indian	612
1.09	345902	345902	S	2820536	SPMP10_bin.42.fasta	SPMP23	Indian	612
0.5	153307	153307	S	2820536	SPMP10_bin.42.fasta	SPMP24	Indian	612
0.52	114036	114036	S	2820536	SPMP10_bin.42.fasta	SPMP78	Malay	612
0.74	250035	250035	S	2820536	SPMP10_bin.42.fasta	SPMP47	Indian	612
0.97	317274	317274	S	2820536	SPMP10_bin.42.fasta	SPMP40	Chinese	612
1.16	355219	355219	S	2820536	SPMP10_bin.42.fasta	SPMP49	Chinese	612
0.7	208415	208415	S	2820536	SPMP10_bin.42.fasta	SPMP76	Malay	612
0.52	149142	149142	S	2820536	SPMP10_bin.42.fasta	SPMP82	Indian	612
1.88	369078	369078	S	2820536	SPMP10_bin.42.fasta	SPMP85	Chinese	612
1.1	424197	424197	S	2820536	SPMP10_bin.42.fasta	SPMP71	Malay	612
0.78	242589	242589	S	2820536	SPMP10_bin.42.fasta	SPMP25	Indian	612
0.48	154216	154216	S	2820536	SPMP10_bin.42.fasta	SPMP22	Chinese	612
1.81	143909	143909	S	2820536	SPMP10_bin.42.fasta	SPMP109	Indian	612
0.75	271555	271555	S	2820536	SPMP10_bin.42.fasta	SPMP14	Indian	612
0.65	215872	215872	S	2820536	SPMP10_bin.42.fasta	SPMP100	Chinese	612
0.57	153046	153046	S	2820536	SPMP10_bin.42.fasta	SPMP13	Malay	612
0.78	62996	62996	S	2820536	SPMP10_bin.42.fasta	SPMP107	Chinese	612
0.89	278767	278767	S	2820536	SPMP10_bin.42.fasta	SPMP31	Chinese	612
0.04	10345	10345	S	2820536	SPMP10_bin.42.fasta	SPMP09	Indian	612
1.35	311383	311383	S	2820536	SPMP10_bin.42.fasta	SPMP36	Chinese	612
0.58	179586	179586	S	2820536	SPMP10_bin.42.fasta	SPMP38	Indian	612
0.72	200527	200527	S	2820536	SPMP10_bin.42.fasta	SPMP07	Malay	612
0.82	236166	236166	S	2820536	SPMP10_bin.42.fasta	SPMP53	Chinese	612
1.63	507565	507565	S	2820536	SPMP10_bin.42.fasta	SPMP98	Chinese	612
0.95	287779	287779	S	2820536	SPMP10_bin.42.fasta	SPMP54	Chinese	612
2.09	723458	723458	S	2820536	SPMP10_bin.42.fasta	SPMP62	Malay	612
0.46	135322	135322	S	2820536	SPMP10_bin.42.fasta	SPMP96	Chinese	612
0.82	243115	243115	S	2820536	SPMP10_bin.42.fasta	SPMP91	Chinese	612
0.95	401198	401198	S	2820536	SPMP10_bin.42.fasta	SPMP65	Chinese	612
0.84	232824	232824	S	2820536	SPMP10_bin.42.fasta	SPMP39	Chinese	612
0.5	169586	169586	S	2820536	SPMP10_bin.42.fasta	SPMP06	Malay	612
0.02	12226	12226	S	2820536	SPMP10_bin.42.fasta	SPMP01	Indian	612
0.63	208671	208671	S	2820536	SPMP10_bin.42.fasta	SPMP08	Malay	612
0.44	141655	141655	S	2820536	SPMP10_bin.42.fasta	SPMP37	Chinese	612
0.6	238236	238236	S	2820536	SPMP10_bin.42.fasta	SPMP30	Chinese	612
1.21	272480	272480	S	2820536	SPMP10_bin.42.fasta	SPMP64	Malay	612
1.14	359974	359974	S	2820536	SPMP10_bin.42.fasta	SPMP90	Chinese	612
0.66	220114	220114	S	2820536	SPMP10_bin.42.fasta	SPMP97	Malay	612
0.95	338698	338698	S	2820536	SPMP10_bin.42.fasta	SPMP63	Chinese	612
0.43	123521	123521	S	2820536	SPMP10_bin.42.fasta	SPMP55	Chinese	612
0.91	297551	297551	S	2820536	SPMP10_bin.42.fasta	SPMP52	Chinese	612
0.87	235904	235904	S	2820536	SPMP10_bin.42.fasta	SPMP99	Chinese	612
0.15	42700	42700	S	2820536	SPMP10_bin.42.fasta	SRR1952617	Non Singaporeans	612
0.17	18824	18824	S	2820536	SPMP10_bin.42.fasta	SRR1952610	Non Singaporeans	612
0.1	26041	26041	S	2820536	SPMP10_bin.42.fasta	SRS054590	Non Singaporeans	612
0.03	4059	4059	S	2820536	SPMP10_bin.42.fasta	SRR2175755	Non Singaporeans	612
0.06	2616	2616	S	2820536	SPMP10_bin.42.fasta	SRS020271	Non Singaporeans	612
0.07	20408	20408	S	2820536	SPMP10_bin.42.fasta	SRS022713	Non Singaporeans	612
0.12	44633	44633	S	2820536	SPMP10_bin.42.fasta	SRS056259	Non Singaporeans	612
0.22	80569	80569	S	2820536	SPMP10_bin.42.fasta	SRS051882	Non Singaporeans	612
0.06	13566	13566	S	2820536	SPMP10_bin.42.fasta	SRR1952620	Non Singaporeans	612
0.06	12384	12384	S	2820536	SPMP10_bin.42.fasta	SRS015369	Non Singaporeans	612
0.05	8726	8726	S	2820536	SPMP10_bin.42.fasta	SRR1952618	Non Singaporeans	612
0.21	21097	21097	S	2820536	SPMP10_bin.42.fasta	SRR2175765	Non Singaporeans	612
0.36	117271	117271	S	2820536	SPMP10_bin.42.fasta	SRS064276	Non Singaporeans	612
0.36	114156	114156	S	2820536	SPMP10_bin.42.fasta	SRS023914	Non Singaporeans	612
0.05	13726	13726	S	2820536	SPMP10_bin.42.fasta	SRR2240728	Non Singaporeans	612
0.02	6923	6923	S	2820536	SPMP10_bin.42.fasta	SRS018133	Non Singaporeans	612
0.19	80415	80415	S	2820536	SPMP10_bin.42.fasta	SRS011271	Non Singaporeans	612
0.09	26204	26204	S	2820536	SPMP10_bin.42.fasta	SRR2240729	Non Singaporeans	612
0.1	39205	39205	S	2820536	SPMP10_bin.42.fasta	SRS049900	Non Singaporeans	612
0.04	7052	7052	S	2820536	SPMP10_bin.42.fasta	SRR2240921	Non Singaporeans	612
0.05	2014	2014	S	2820536	SPMP10_bin.42.fasta	SRS020508	Non Singaporeans	612
0.25	23259	23259	S	2820536	SPMP10_bin.42.fasta	SRR2240917	Non Singaporeans	612
0.32	123059	123059	S	2820536	SPMP10_bin.42.fasta	SRS017521	Non Singaporeans	612
0.19	22939	22939	S	2820536	SPMP10_bin.42.fasta	SRR2175658	Non Singaporeans	612
0.24	78065	78065	S	2820536	SPMP10_bin.42.fasta	SRS015854	Non Singaporeans	612
0.09	18400	18400	S	2820536	SPMP10_bin.42.fasta	SRR1952521	Non Singaporeans	612
0.06	14096	14096	S	2820536	SPMP10_bin.42.fasta	SRR1952575	Non Singaporeans	612
0.11	33009	33009	S	2820536	SPMP10_bin.42.fasta	SRS020328	Non Singaporeans	612
0.11	46303	46303	S	2820536	SPMP10_bin.42.fasta	SRS011239	Non Singaporeans	612
0.21	73645	73645	S	2820536	SPMP10_bin.42.fasta	SRS012273	Non Singaporeans	612
0.19	40549	40549	S	2820536	SPMP10_bin.42.fasta	SRS015264	Non Singaporeans	612
0.1	38122	38122	S	2820536	SPMP10_bin.42.fasta	SRS011405	Non Singaporeans	612
0.06	20833	20833	S	2820536	SPMP10_bin.42.fasta	SRS018575	Non Singaporeans	612
0.2	63313	63313	S	2820536	SPMP10_bin.42.fasta	SRS047014	Non Singaporeans	612
0.06	28538	28538	S	2820536	SPMP10_bin.42.fasta	SRS019267	Non Singaporeans	612
0.35	117911	117911	S	2820536	SPMP10_bin.42.fasta	SRS042628	Non Singaporeans	612
0.13	13629	13629	S	2820536	SPMP10_bin.42.fasta	SRR1952605	Non Singaporeans	612
0.06	7994	7994	S	2820536	SPMP10_bin.42.fasta	SRR2175771	Non Singaporeans	612
0.12	34482	34482	S	2820536	SPMP10_bin.42.fasta	SRS017821	Non Singaporeans	612
0.3	138493	138493	S	2820536	SPMP10_bin.42.fasta	SRS015578	Non Singaporeans	612
0.47	137982	137982	S	2820536	SPMP10_bin.42.fasta	SRS014459	Non Singaporeans	612
0.36	39390	39390	S	2820536	SPMP10_bin.42.fasta	SRS018656	Non Singaporeans	612
0.06	7492	7492	S	2820536	SPMP10_bin.42.fasta	SRR2241597	Non Singaporeans	612
0.04	5677	5677	S	2820536	SPMP10_bin.42.fasta	SRR2175779	Non Singaporeans	612
0.04	17597	17597	S	2820536	SPMP10_bin.42.fasta	SRS016753	Non Singaporeans	612
0.05	25175	25175	S	2820536	SPMP10_bin.42.fasta	SRS045004	Non Singaporeans	612
0.6	71033	71033	S	2820536	SPMP10_bin.42.fasta	SRR2175723	Non Singaporeans	612
0.06	6121	6121	S	2820536	SPMP10_bin.42.fasta	SRR2175724	Non Singaporeans	612
0.15	34994	34994	S	2820536	SPMP10_bin.42.fasta	SRR1952613	Non Singaporeans	612
0.22	36699	36699	S	2820536	SPMP10_bin.42.fasta	SRR2175767	Non Singaporeans	612
0.26	39853	39853	S	2820536	SPMP10_bin.42.fasta	SRS014412	Non Singaporeans	612
0.29	11301	11301	S	2820536	SPMP10_bin.42.fasta	SRR2175756	Non Singaporeans	612
0.3	102443	102443	S	2820536	SPMP10_bin.42.fasta	SRS018427	Non Singaporeans	612
0.12	46490	46490	S	2820536	SPMP10_bin.42.fasta	SRS019968	Non Singaporeans	612
0.24	18126	18126	S	2820536	SPMP10_bin.42.fasta	SRS022524	Non Singaporeans	612
0.25	73832	73832	S	2820536	SPMP10_bin.42.fasta	SRS050752	Non Singaporeans	612
0.12	21103	21103	S	2820536	SPMP10_bin.42.fasta	SRR2175750	Non Singaporeans	612
0.11	3979	3979	S	2820536	SPMP10_bin.42.fasta	SRS042600	Non Singaporeans	612
0.42	57989	57989	S	2820536	SPMP10_bin.42.fasta	SRS014287	Non Singaporeans	612
0.04	6831	6831	S	2820536	SPMP10_bin.42.fasta	SRR2175766	Non Singaporeans	612
0.14	53446	53446	S	2820536	SPMP10_bin.42.fasta	SRS017433	Non Singaporeans	612
0.46	140200	140200	S	2820536	SPMP10_bin.42.fasta	SRS015133	Non Singaporeans	612
0.44	52390	52390	S	2820536	SPMP10_bin.42.fasta	SRR1952501	Non Singaporeans	612
0.11	9697	9697	S	2820536	SPMP10_bin.42.fasta	SRR2175647	Non Singaporeans	612
0.13	11720	11720	S	2820536	SPMP10_bin.42.fasta	SRR1952350	Non Singaporeans	612
0.22	16712	16712	S	2820536	SPMP10_bin.42.fasta	SRS064645	Non Singaporeans	612
0.12	46498	46498	S	2820536	SPMP10_bin.42.fasta	SRS024331	Non Singaporeans	612
0.16	21786	21786	S	2820536	SPMP10_bin.42.fasta	SRR1952509	Non Singaporeans	612
0.13	21579	21579	S	2820536	SPMP10_bin.42.fasta	SRR2175670	Non Singaporeans	612
0.09	37094	37094	S	2820536	SPMP10_bin.42.fasta	SRS049995	Non Singaporeans	612
0.24	37325	37325	S	2820536	SPMP10_bin.42.fasta	SRR1952562	Non Singaporeans	612
0.29	41668	41668	S	2820536	SPMP10_bin.42.fasta	SRR1952582	Non Singaporeans	612
0.08	11833	11833	S	2820536	SPMP10_bin.42.fasta	SRR1952522	Non Singaporeans	612
0.04	15182	15182	S	2820536	SPMP10_bin.42.fasta	SRS045713	Non Singaporeans	612
0.16	60606	60606	S	2820536	SPMP10_bin.42.fasta	SRS017191	Non Singaporeans	612
0.07	2886	2886	S	2820536	SPMP10_bin.42.fasta	SRS016840	Non Singaporeans	612
0.17	14543	14543	S	2820536	SPMP10_bin.42.fasta	SRS019808	Non Singaporeans	612
0.14	23214	23214	S	2820536	SPMP10_bin.42.fasta	SRR1952344	Non Singaporeans	612
0.02	6565	6565	S	2820536	SPMP10_bin.42.fasta	SRS012902	Non Singaporeans	612
0.26	28156	28156	S	2820536	SPMP10_bin.42.fasta	SRR2175721	Non Singaporeans	612
0.01	1895	1895	S	2820536	SPMP10_bin.42.fasta	SRS013215	Non Singaporeans	612
0.1	15454	15454	S	2820536	SPMP10_bin.42.fasta	SRR2175726	Non Singaporeans	612
0.05	5977	5977	S	2820536	SPMP10_bin.42.fasta	SRR2175728	Non Singaporeans	612
0.04	1604	1604	S	2820536	SPMP10_bin.42.fasta	SRS050520	Non Singaporeans	612
0.03	11301	11301	S	2820536	SPMP10_bin.42.fasta	SRS017247	Non Singaporeans	612
0.06	1588	1588	S	2820536	SPMP10_bin.42.fasta	SRS147445	Non Singaporeans	612
0.19	73006	73006	S	2820536	SPMP10_bin.42.fasta	SRS051031	Non Singaporeans	612
0.18	13793	13793	S	2820536	SPMP10_bin.42.fasta	SRR2175772	Non Singaporeans	612
0.19	18150	18150	S	2820536	SPMP10_bin.42.fasta	SRR1952433	Non Singaporeans	612
0.07	13145	13145	S	2820536	SPMP10_bin.42.fasta	SRR2241306	Non Singaporeans	612
0.07	29691	29691	S	2820536	SPMP10_bin.42.fasta	SRS011529	Non Singaporeans	612
0.3	93475	93475	S	2820536	SPMP10_bin.42.fasta	SRS014235	Non Singaporeans	612
0.2	66510	66510	S	2820536	SPMP10_bin.42.fasta	SRS011586	Non Singaporeans	612
0.1	17738	17738	S	2820536	SPMP10_bin.42.fasta	SRR2241505	Non Singaporeans	612
0.01	2136	2136	S	2820536	SPMP10_bin.42.fasta	SRR2175780	Non Singaporeans	612
0.21	63214	63214	S	2820536	SPMP10_bin.42.fasta	SRS053335	Non Singaporeans	612
0.04	5681	5681	S	2820536	SPMP10_bin.42.fasta	SRR2175745	Non Singaporeans	612
0.09	3567	3567	S	2820536	SPMP10_bin.42.fasta	SRR2241593	Non Singaporeans	612
0.16	6060	6060	S	2820536	SPMP10_bin.42.fasta	SRS017622	Non Singaporeans	612
0.13	5756	5756	S	2820536	SPMP10_bin.42.fasta	SRR1952058	Non Singaporeans	612
