# Supplementary material for: Genome-centric analysis of short and long read metagenomes reveals uncharacterized microbiome diversity in Southeast Asians
Source: Nat Commun. 2022 Oct 13;13:6044. doi: 10.1038/s41467-022-33782-z (PMC9561172; doi:10.1038/s41467-022-33782-z)
Supplement: Supplementary file 12 — Source Data [file 41467_2022_33782_MOESM12_ESM.zip › Split/supplementary_data_12.xlsx]

## Sheet: SFig 12.A
SLC_ID	strain_cat	count	label
0	Isolate	60	Collinsella sp002232035
26	Isolate	25	Blautia_A obeum
33	Isolate	18	Phocaeicola vulgatus
34	Isolate	35	Blautia_A wexlerae
35	Isolate	6	Blautia_A sp900066165
50	Isolate	11	Blautia_A massiliensis
54	Isolate	6	Faecalibacterium prausnitzii_C
62	Isolate	3	Faecalibacterium prausnitzii_G
79	Isolate	5	Dorea longicatena
101	Isolate	35	Agathobacter rectalis
144	Isolate	1	Collinsella sp003469185
154	Isolate	14	Anaerostipes hadrus
250	Isolate	26	Bacteroides uniformis
280	Isolate	38	Bifidobacterium adolescentis
284	Isolate	61	Bifidobacterium longum
294	Isolate	6	Faecalibacterium prausnitzii_D
309	Isolate	3	Agathobacter faecis
338	Isolate	1	Gemmiger formicilis
506	Isolate	21	Fusicatenibacter saccharivorans

## Sheet: SFig 12.B_top
GUT_GENOME000041.fa	GUT_GENOME000436.fa	GUT_GENOME000562.fa	GUT_GENOME000679.fa	GUT_GENOME000744.fa	GUT_GENOME000749.fa	GUT_GENOME000761.fa	GUT_GENOME000769.fa	GUT_GENOME000780.fa	GUT_GENOME000832.fa	GUT_GENOME001192.fa	GUT_GENOME001194.fa	GUT_GENOME001219.fa	GUT_GENOME001339.fa	GUT_GENOME001358.fa	GUT_GENOME001730.fa	GUT_GENOME095938.fa	GUT_GENOME095985.fa	GUT_GENOME096164.fa	GUT_GENOME096187.fa	GUT_GENOME096188.fa	GUT_GENOME096260.fa	GUT_GENOME096261.fa	GUT_GENOME103691.fa	GUT_GENOME103692.fa	GUT_GENOME103693.fa	GUT_GENOME103757.fa	GUT_GENOME140286.fa	GUT_GENOME141388.fa	GUT_GENOME141465.fa	GUT_GENOME141467.fa	GUT_GENOME142045.fa	GUT_GENOME142048.fa	GUT_GENOME142499.fa	GUT_GENOME142500.fa	GUT_GENOME142501.fa	GUT_GENOME142502.fa	GUT_GENOME142503.fa	GUT_GENOME142506.fa	GUT_GENOME142540.fa	GUT_GENOME142541.fa	GUT_GENOME142542.fa	GUT_GENOME142570.fa	GUT_GENOME143136.fa	GUT_GENOME143158.fa	GUT_GENOME143160.fa	GUT_GENOME143162.fa	GUT_GENOME143163.fa	GUT_GENOME143166.fa	GUT_GENOME143167.fa
0	1.4719	1.3526	1.3951	1.289	1.2712	1.3139	1.3416	1.4308	1.3253	1.5787	1.4291	1.193	1.1084	1.2203	1.2041	4.9782	1.4431	1.3618	1.1861	1.3111	1.4273	1.259	4.8469	1.3916	2.3853	1.2567	1.2195	1.2807	1.1224	1.2437	5.075	1.3547	1.5771	1.2007	1.3237	1.2868	1.1493	1.5856	4.6937	4.9152	4.9661	3.5662	1.3507	3.3668	1.274	1.49	1.5995	1.349	1.1717
1.3815	0	1.4162	1.5969	1.354	1.2627	1.2216	1.3221	1.2207	1.6086	1.3745	1.3278	1.3093	1.2395	1.3732	1.2788	5.03	1.4358	1.4396	1.3857	1.5303	1.6943	1.5221	4.9393	1.4878	2.5294	1.3653	1.5232	1.3682	1.3795	1.2458	4.9424	1.4187	1.5237	1.466	1.4929	1.4326	1.3898	1.5152	4.6581	4.8616	4.8412	3.7604	1.5164	3.4633	1.2809	1.4236	1.2759	1.5021	1.5917
1.3241	1.3314	0	1.3928	1.2609	1.2425	1.4476	1.3964	1.1944	1.3173	1.2739	1.4061	1.5005	1.3449	1.2959	1.3323	5.145	1.5211	1.3063	1.317	1.4391	1.4622	1.2243	4.9872	1.3138	2.6429	1.4387	1.4332	1.3125	1.1757	1.3859	4.9804	1.4148	1.3287	1.4072	1.4353	1.3859	1.2644	1.6743	4.9235	4.9764	5.0964	3.763	1.3649	3.5407	1.3081	1.3537	1.6535	1.3917	1.4298
1.3853	1.6364	1.4167	0	1.5334	1.4665	1.8002	1.514	1.4685	1.5676	1.6391	1.7813	1.7114	1.4958	1.3332	1.5574	4.9985	1.7024	1.5713	1.4559	1.7011	1.7464	1.529	4.8519	1.6076	2.4936	1.378	1.6593	1.4318	1.3908	1.5658	5.0235	1.5662	1.6392	1.597	1.669	1.6079	1.6008	1.5592	4.7772	4.9496	4.9399	3.5948	1.6786	3.4479	1.407	1.5011	1.8855	1.4444	1.4543
1.2227	1.346	1.3308	1.457	0	1.2786	1.2742	1.0525	1.4153	1.3936	1.0556	1.2597	1.1591	1.1934	1.3565	1.4155	5.1576	1.4683	1.6717	1.2041	1.6874	1.6185	1.5691	4.8184	1.5932	2.2699	1.3925	1.446	1.219	1.4008	1.1504	5.1881	1.4784	1.4926	1.5052	1.6031	1.627	1.3827	1.5488	4.7514	4.781	5.1098	3.9698	1.6906	3.7164	1.3089	1.5082	1.8695	1.4425	1.4389
1.3071	1.3936	1.2754	1.558	1.2673	0	1.491	1.2383	1.3579	1.3846	1.4256	1.4311	1.3104	1.1641	1.292	1.2066	5.1183	1.2663	1.6041	1.3711	1.5118	1.6167	1.6496	4.7098	1.6924	2.5259	1.3865	1.3352	1.3564	1.349	1.2434	5.118	1.5597	1.7218	1.4921	1.609	1.4113	1.2766	1.5928	4.7619	4.749	5.0419	3.7847	1.4333	3.5657	1.225	1.4938	1.7013	1.3156	1.3144
1.214	1.2236	1.4133	1.5486	1.3388	1.4267	0	1.3581	1.2514	1.3203	1.2431	1.1395	1.2515	1.1895	1.1489	1.2152	5.0347	1.5818	1.3762	1.3834	1.2924	1.6422	1.8533	4.7864	1.5524	2.2725	1.545	1.3448	1.3444	1.2287	1.359	4.8111	1.2328	1.6109	1.357	1.239	1.2962	1.172	1.3702	4.7441	4.7431	4.8385	3.6231	1.4221	3.3214	1.5811	1.5607	1.5411	1.7072	1.4629
1.2711	1.3295	1.358	1.52	1.0416	1.135	1.2226	0	1.3237	1.3361	0.9255	1.1934	1.1974	1.2815	1.0885	1.2824	5.2439	1.5127	1.5564	1.2521	1.4885	1.7599	1.588	4.8559	1.4269	2.3461	1.4478	1.2224	1.363	1.1897	1.2373	5.0052	1.4168	1.4787	1.4635	1.4138	1.4437	1.3094	1.6423	4.7245	4.814	5.1133	3.7886	1.476	3.5939	1.3145	1.3906	1.6128	1.5079	1.3833
1.4938	1.2564	1.3158	1.4136	1.4166	1.4828	1.3042	1.3793	0	1.5424	1.3714	1.3906	1.3889	1.3366	1.2294	1.3184	5.233	1.7245	1.5866	1.5766	1.5513	1.7891	1.6474	4.8371	1.484	2.6268	1.4897	1.6424	1.4577	1.525	1.4225	4.9643	1.379	1.5706	1.539	1.4089	1.4383	1.3368	1.6634	4.6759	4.5991	4.8981	3.7575	1.5548	3.7575	1.6125	1.5528	1.6786	1.7919	1.5051
1.1811	1.4979	1.3861	1.635	1.4357	1.3563	1.2995	1.3421	1.4563	0	1.276	1.3074	1.2244	1.2576	1.3649	1.3342	5.0153	1.3997	1.3678	1.4226	1.3157	1.3972	1.4201	4.743	1.4351	2.5438	1.341	1.3679	1.4007	1.2709	1.479	4.9568	1.3227	1.5605	1.2854	1.4847	1.4549	1.1679	1.6385	4.5266	4.7369	5.0778	3.6444	1.3556	3.3878	1.363	1.3836	1.3574	1.4413	1.3569
1.5947	1.4546	1.2714	1.6436	1.1315	1.4183	1.2861	0.9181	1.2905	1.4106	0	1.2014	1.378	1.4574	1.2497	1.2765	4.9992	1.5718	1.5764	1.2066	1.5618	1.6516	1.5537	4.9008	1.5982	2.4896	1.3433	1.1735	1.2776	1.2875	1.306	5.0238	1.4302	1.605	1.5895	1.5349	1.6557	1.3145	1.4214	4.7179	4.9891	5.0074	3.8516	1.6152	3.6675	1.4244	1.5936	1.6892	1.6144	1.4695
1.4064	1.3973	1.466	1.8422	1.2384	1.3976	1.2298	1.24	1.366	1.3572	1.2209	0	1.4089	1.1805	1.2597	1.399	5.0417	1.5832	1.3965	1.3144	1.597	1.6775	1.6705	4.8415	1.4853	2.5091	1.5906	1.3134	1.6066	1.2088	1.4267	4.9456	1.3711	1.8776	1.5453	1.527	1.5513	1.2659	1.5771	4.6891	4.811	5.0325	3.7412	1.6444	3.6618	1.4606	1.5267	1.5326	1.5435	1.3369
1.1704	1.3516	1.4325	1.6413	1.1477	1.1927	1.3732	1.3331	1.3322	1.197	1.2773	1.3324	0	1.1565	1.2154	1.4055	5.1894	1.5081	1.5846	1.2261	1.5703	1.4777	1.5364	4.8588	1.563	2.4167	1.4725	1.1691	1.3517	1.3192	1.3118	5.2297	1.4263	1.6306	1.3786	1.4389	1.5549	1.2794	1.5428	4.7516	5.1154	5.2321	3.9518	1.5711	3.5768	1.5191	1.4993	1.5588	1.7403	1.3556
1.1481	1.3215	1.2864	1.4426	1.2027	1.1442	1.1906	1.2104	1.2966	1.3386	1.3489	1.1007	1.2169	0	1.2409	1.1655	5.0515	1.2219	1.4078	1.4212	1.4273	1.5377	1.5448	4.8929	1.39	2.4307	1.4689	1.1821	1.3314	1.344	1.3445	5.3372	1.3641	1.5474	1.1267	1.2163	1.3099	1.2358	1.5252	4.7069	4.8699	4.9826	3.909	1.4914	3.5842	1.2937	1.4722	1.5695	1.317	1.3331
1.2379	1.5169	1.48	1.5391	1.293	1.3217	1.1522	1.1647	1.1655	1.443	1.2276	1.2264	1.1869	1.2842	0	1.3677	4.9928	1.4283	1.4758	1.3164	1.363	1.5014	1.4749	4.811	1.5229	2.2702	1.4528	1.2574	1.6129	1.2746	1.3385	5.0433	1.3963	1.7427	1.4641	1.3719	1.522	1.2965	1.363	4.7699	5.1696	4.9343	3.6484	1.5154	3.4876	1.4946	1.7176	1.6826	1.4449	1.3682
1.2644	1.3699	1.4482	1.5477	1.2967	1.2922	1.3035	1.2772	1.2304	1.331	1.2105	1.3836	1.5294	1.1845	1.2606	0	4.8474	1.3306	1.3559	1.4871	1.4771	1.5818	1.5435	4.8774	1.4865	2.4214	1.3882	1.1895	1.4541	1.2889	1.2451	4.8086	1.3764	1.4831	1.2281	1.2217	1.306	1.3093	1.5386	4.6911	4.8581	4.8232	3.6297	1.3906	3.5146	1.1713	1.4655	1.3674	1.3105	1.5305
5.0844	4.8869	5.3321	5.1589	5.1747	5.0074	5.112	5.0987	5.1823	5.017	5.0622	5.1576	5.0567	5.0999	5.1063	5.0258	0	5.1592	5.0758	5.1316	5.1827	5.7406	5.3966	2.0469	5.1083	4.8357	5.1387	5.046	5.1206	5.1454	5.0472	1.8198	5.2394	5.2589	5.1189	4.9971	5.2147	4.9615	5.2129	2.2189	2.0509	2.1305	4.0931	5.1045	3.8952	5.3051	4.8863	4.8807	5.4649	5.2608
1.3608	1.4635	1.4877	1.5862	1.3951	1.2313	1.394	1.4853	1.5099	1.4102	1.4959	1.494	1.5767	1.2276	1.331	1.3557	5.2017	0.0066	1.5144	1.5065	1.4652	1.6114	1.5337	4.939	1.4516	2.2986	1.4715	1.3856	1.5215	1.2012	1.4306	5.3518	1.4003	1.6581	1.5848	1.5165	1.3159	1.3494	1.5519	4.9084	4.7212	4.9664	3.82	1.3146	3.4506	1.2629	1.4127	1.7375	1.4573	1.2034
1.4124	1.5294	1.4232	1.5293	1.6251	1.4935	1.5601	1.6175	1.6724	1.3832	1.5069	1.4546	1.6893	1.4554	1.471	1.3969	5.0852	1.589	0	1.4373	1.373	1.6307	1.4869	4.9667	1.27	2.2576	1.4377	1.6709	1.4996	1.5211	1.704	5.102	1.5534	1.697	1.5536	1.5659	1.4964	1.2317	1.6732	4.7334	5.1352	5.258	3.7578	1.6136	3.5866	1.3684	1.6285	1.6169	1.4477	1.4699
1.222	1.3098	1.2578	1.3354	1.2244	1.354	1.4223	1.2616	1.4183	1.4451	1.1754	1.3202	1.3132	1.2845	1.2489	1.4366	5.0924	1.4094	1.4697	0	1.3625	1.6	1.5992	4.8205	1.4588	2.4148	1.2829	1.4928	1.354	1.26	1.0782	4.9888	1.3684	1.5254	1.4689	1.4104	1.4103	1.2423	1.4019	4.8653	4.9456	4.9591	3.7184	1.2978	3.5186	1.3674	1.5491	1.485	1.7541	1.3243
1.3535	1.5356	1.3641	1.5646	1.5849	1.5185	1.3825	1.552	1.4573	1.3205	1.5447	1.3632	1.5249	1.4372	1.3931	1.5122	5.0583	1.5288	1.3283	1.4304	0	1.5542	1.3697	4.9296	1.3996	2.5743	1.5141	1.4646	1.5193	1.1701	1.6497	4.9327	1.329	1.5317	1.3027	1.4214	1.4286	1.4145	1.7807	4.7209	4.916	5.1516	3.6026	1.3439	3.3246	1.4229	1.3646	1.5251	1.474	1.3464
1.4599	1.6158	1.4551	1.593	1.5131	1.5438	1.5547	1.5482	1.6896	1.4788	1.4925	1.6138	1.5703	1.5376	1.4617	1.5524	5.4866	1.6056	1.6939	1.6805	1.5914	0	1.2644	4.9327	1.4952	2.5607	1.3974	1.5778	1.5255	1.2991	1.5254	5.2452	1.3762	1.6948	1.6028	1.6734	1.7006	1.4442	1.7816	4.7531	5.0248	5.2754	3.7677	1.603	3.5888	1.7863	1.499	1.7497	1.6965	1.6737
1.2791	1.5164	1.1964	1.5072	1.5044	1.522	1.8131	1.5983	1.6273	1.2914	1.5802	1.533	1.4979	1.3726	1.2666	1.4873	5.3578	1.4464	1.4787	1.5677	1.4547	1.2998	0	5.0402	1.5106	2.3533	1.2928	1.3121	1.5287	1.1038	1.5069	5.0274	1.3663	1.6344	1.4284	1.4136	1.5298	1.3955	1.6715	4.7219	5.0912	5.0421	3.5841	1.3782	3.4676	1.3502	1.3532	1.6388	1.6911	1.3766
5.0091	4.9034	5.0636	4.8788	4.9378	4.8697	4.9651	4.8287	4.9283	4.7998	4.9518	5.0606	4.8426	5.0092	5.0496	4.9978	2.1037	5.1415	4.9652	4.8757	5.135	5.2547	5.1019	0	5.0058	4.8558	4.9826	4.9261	4.9923	4.6435	4.9244	1.9759	4.9597	4.9676	4.9557	4.9918	5.1577	4.9808	4.9234	2.2177	1.9909	1.9688	4.1262	4.9119	3.9951	5.0119	4.9315	4.8909	5.0864	5.0219
1.4019	1.5968	1.2875	1.4432	1.6215	1.6093	1.4214	1.4504	1.4911	1.3924	1.685	1.5088	1.6217	1.4469	1.4327	1.5292	5.2609	1.4862	1.2829	1.4953	1.5571	1.3956	1.6278	4.8458	0	2.4091	1.5118	1.4815	1.3839	1.3389	1.6604	5.2569	1.3264	1.6356	1.4405	1.5195	1.5164	1.3672	1.7326	4.7347	4.9807	5.3594	3.87	1.6614	3.4779	1.5964	1.3269	1.799	1.5217	1.4679
2.3804	2.3125	2.5093	2.5149	2.2208	2.394	2.3231	2.357	2.4124	2.3278	2.5055	2.3411	2.5116	2.3798	2.2529	2.4841	4.845	2.4153	2.3348	2.3557	2.4932	2.5087	2.5096	4.7614	2.2727	0	2.6466	2.4529	2.4476	2.6336	2.5276	4.7888	2.6555	2.6745	2.4334	2.5676	2.386	2.3982	2.4347	4.4618	4.6374	4.818	3.222	2.4051	3.107	2.5794	2.4547	2.6003	2.4909	2.4259
1.2414	1.2859	1.3196	1.1203	1.2063	1.1689	1.5785	1.3776	1.2734	1.3097	1.3192	1.5489	1.4871	1.3535	1.2896	1.192	5.1277	1.3304	1.3364	1.1963	1.4328	1.5338	1.2681	4.9336	1.2641	2.5132	0	1.3613	1.1832	1.2051	1.3393	5.202	1.3508	1.4921	1.4857	1.3946	1.3535	1.333	1.6261	4.9446	5.0558	5.0431	3.7413	1.3636	3.7336	1.1934	1.3676	1.5195	1.4438	1.2411
1.3052	1.586	1.6821	1.6888	1.3715	1.3697	1.4348	1.2983	1.525	1.3973	1.2384	1.3752	1.3438	1.1817	1.2553	1.2112	5.0405	1.5347	1.6303	1.5536	1.5426	1.642	1.4264	4.9598	1.5144	2.502	1.4834	0	1.3871	1.2443	1.4237	5.1983	1.3708	1.4674	1.3754	1.3311	1.3718	1.2731	1.7259	4.7008	4.7445	5.2944	3.6671	1.4769	3.5506	1.5871	1.4702	1.864	1.5775	1.5417
1.2423	1.3083	1.3478	1.3688	1.2256	1.2397	1.3917	1.4039	1.3419	1.4082	1.368	1.5631	1.4255	1.2525	1.4992	1.2168	5.1534	1.527	1.4715	1.3524	1.5798	1.4948	1.5021	5.0002	1.3322	2.4021	1.3018	1.3208	0	1.2199	1.223	5.1545	1.2999	1.4133	1.4457	1.3578	1.4003	1.4448	1.56	4.6673	5.0558	5.0927	3.7723	1.5023	3.478	1.3778	1.4032	1.6944	1.3177	1.483
1.0898	1.3781	1.3071	1.3859	1.2972	1.2675	1.1959	1.2172	1.3743	1.1675	1.1189	1.2533	1.1919	1.2753	1.2186	1.1928	5.2066	1.3043	1.2483	1.1675	1.1216	1.2013	1.2074	4.842	1.2481	2.455	1.1916	1.1572	1.1337	0	1.3983	5.1589	0.9817	1.5204	1.362	1.2849	1.3068	1.0805	1.4614	4.7864	4.8327	5.0735	3.7145	1.2206	3.4805	1.2002	1.4057	1.3371	1.2054	1.0935
1.2145	1.3547	1.4683	1.542	1.2836	1.3018	1.4378	1.3453	1.4643	1.5145	1.3238	1.5405	1.3446	1.2481	1.3695	1.1763	5.217	1.4774	1.7255	1.0895	1.8027	1.5334	1.4885	4.8488	1.5827	2.4273	1.47	1.3523	1.3065	1.2908	0	5.1169	1.3965	1.6784	1.5664	1.5504	1.6165	1.2648	1.4309	4.743	4.7326	5.1643	3.7714	1.6405	3.621	1.2773	1.5152	1.8933	1.5212	1.4704
5.0881	4.9207	5.295	5.0294	5.3312	5.0416	5.084	4.9044	4.7993	4.9826	5.0856	5.0134	5.2219	5.0939	5.1263	4.8959	1.8203	5.1628	5.0773	5.1634	4.9658	5.1721	5.0715	2.0754	4.996	4.84	5.1559	4.9623	4.9658	4.7987	5.1827	0	5.0609	4.9912	5.317	4.9984	5.1296	4.8682	5.0582	2.0716	1.9261	2.1336	4.1848	5.0266	4.2513	5.2261	4.9374	4.6766	5.2049	5.0076
1.3176	1.58	1.3666	1.4496	1.4076	1.4772	1.3379	1.3349	1.3174	1.268	1.5075	1.4108	1.3649	1.3326	1.3347	1.2994	5.2603	1.4697	1.5032	1.3665	1.4802	1.3265	1.3148	4.8841	1.3898	2.5973	1.5092	1.3508	1.3205	1.0715	1.3134	5.1755	0	1.7195	1.4354	1.2803	1.3942	1.3753	1.6158	4.7892	4.9261	4.9518	3.7538	1.3914	3.6659	1.4116	1.4515	1.6213	1.5769	1.4821
1.4582	1.6366	1.332	1.5713	1.4423	1.6744	1.6321	1.3952	1.4532	1.5189	1.678	1.783	1.5011	1.5851	1.7412	1.4558	5.0138	1.5926	1.8305	1.4613	1.6305	1.7269	1.622	4.9883	1.6749	2.7024	1.5247	1.4938	1.2915	1.3806	1.5585	5.0697	1.6921	0	1.4414	1.5871	1.8156	1.6039	1.7544	4.8268	4.8537	5.0874	3.6511	1.7131	3.422	1.5466	1.4537	1.9351	1.5327	1.5475
1.2958	1.6121	1.4522	1.6481	1.5126	1.4888	1.3767	1.5255	1.6513	1.2912	1.5529	1.5448	1.4619	1.2062	1.4217	1.2872	5.1171	1.5607	1.5034	1.5724	1.4185	1.7152	1.5914	4.9598	1.4873	2.3953	1.6397	1.4738	1.3968	1.415	1.7128	5.2393	1.5687	1.4262	0	1.3037	1.2897	1.3223	1.8347	4.7449	4.9594	5.0618	3.6433	1.4856	3.2912	1.4168	1.4712	1.6106	1.5992	1.632
1.2892	1.4307	1.4811	1.5694	1.4531	1.6286	1.2962	1.4115	1.3612	1.4773	1.4061	1.5239	1.44	1.2055	1.3198	1.3193	5.1701	1.5641	1.5093	1.3773	1.3413	1.5963	1.4288	4.9241	1.3533	2.5373	1.526	1.3742	1.2718	1.2922	1.4716	5.0834	1.3248	1.5741	1.2298	0	1.2564	1.423	1.6743	4.5181	5.0075	4.9194	3.6712	1.3887	3.4795	1.4583	1.3544	1.6984	1.5266	1.5518
1.24	1.5492	1.386	1.554	1.6173	1.4223	1.4245	1.5423	1.4697	1.6041	1.5726	1.5251	1.5852	1.3696	1.3958	1.3664	5.2151	1.3428	1.5263	1.469	1.5151	1.7997	1.5357	4.9188	1.393	2.5813	1.512	1.341	1.4599	1.3546	1.5886	5.2641	1.558	1.8313	1.2642	1.2624	0	1.17	1.6716	4.9029	5.0369	4.9461	3.8042	1.4076	3.5433	1.3881	1.6285	1.5525	1.3665	1.4792
1.0547	1.5243	1.3387	1.3996	1.3683	1.3162	1.2066	1.2145	1.3106	1.2173	1.2667	1.2233	1.2826	1.2092	1.3042	1.3053	5.0166	1.3984	1.2137	1.2621	1.3758	1.3756	1.4306	4.7897	1.2531	2.3314	1.4209	1.224	1.2187	1.1332	1.3907	4.9804	1.2716	1.4522	1.1741	1.3366	1.1901	0	1.543	4.5639	4.7972	4.9802	3.917	1.3531	3.4345	1.3704	1.4213	1.5943	1.3471	1.2159
1.598	1.5692	1.7208	1.6129	1.5525	1.5629	1.53	1.6756	1.6166	1.7024	1.4389	1.6295	1.645	1.4377	1.4487	1.5386	5.1461	1.4508	1.6096	1.5229	1.7566	1.8854	1.5966	4.8859	1.6029	2.4372	1.619	1.5867	1.5198	1.5513	1.4274	5.0345	1.6652	1.8927	1.7014	1.6415	1.7704	1.6015	0	4.7672	4.7957	5.1278	3.7656	1.8337	3.7087	1.5955	1.7087	1.8506	2.0925	1.5655
4.6549	4.7548	5.0281	4.9346	4.5998	4.6878	4.7278	4.5351	4.6558	4.5445	4.6143	4.574	4.6845	4.5298	4.5746	4.6895	2.1826	4.8615	4.7178	4.7847	4.7549	4.8492	4.6836	2.0938	4.7299	4.5988	4.7715	4.7313	4.6251	4.5858	4.8103	2.0834	4.6106	4.7773	4.7531	4.6526	4.823	4.648	4.6688	0	2.0592	2.1453	4.1855	4.8118	3.8251	4.9002	4.8121	4.5919	4.9943	4.9056
5.0612	5.0106	5.0392	4.9187	4.8189	4.6716	4.6564	4.6544	4.7872	4.7317	4.8504	5.0622	4.9387	4.8963	4.986	4.9144	2.1087	4.686	4.7805	4.941	4.9622	5.1137	5.0506	1.8932	4.8335	4.7431	5.1021	4.735	4.9624	4.7736	4.7765	2.0658	4.8387	5.0264	4.889	4.9004	5.1095	4.9236	4.8206	2.1483	0	1.8813	4.2217	4.8209	4.1139	5.1481	5.0287	4.8918	4.8776	5.0395
5.0912	4.9665	5.2566	4.9939	5.3177	5.1504	5.164	5.3448	5.0531	5.2493	5.2845	5.242	5.0696	5.2281	5.1259	5.2106	2.1383	5.2422	5.306	5.1562	5.5174	5.447	5.1	1.9402	5.4633	5.1743	5.1787	5.3347	5.1396	5.1301	5.1755	2.2588	5.3565	5.3927	5.3742	5.1878	5.2323	5.2056	5.182	2.2107	1.8671	0	4.3443	5.2154	4.2259	5.0625	5.3575	5.1933	5.2869	5.2587
3.639	3.5916	3.7445	3.5919	4.0458	3.656	3.5797	3.9298	3.7396	3.7015	4.0307	3.8728	3.8854	3.8737	3.7465	3.6988	4.0938	3.9088	3.7618	3.8226	3.5084	3.8453	3.6717	4.186	3.7952	3.3702	3.9239	3.7672	3.7653	3.6501	3.8993	4.1503	3.792	3.6397	3.5729	3.6339	3.7988	3.8	3.7934	4.0597	4.0037	4.2368	0	3.8024	1.9332	3.8913	3.6895	3.5275	3.6471	3.9165
1.2967	1.6606	1.3865	1.6317	1.6348	1.4792	1.413	1.5174	1.4871	1.3105	1.6822	1.6527	1.5829	1.3857	1.404	1.431	4.8461	1.2614	1.4667	1.3943	1.2651	1.58	1.418	4.8148	1.5409	2.4727	1.3979	1.4079	1.4133	1.2509	1.5106	5.0678	1.4624	1.6279	1.4169	1.4793	1.3774	1.3649	1.6467	4.7456	4.7626	4.9547	3.6802	0	3.4653	1.5166	1.3855	1.6707	1.4072	1.4585
3.4017	3.5798	3.7315	3.44	3.8473	3.7376	3.4311	3.6145	3.6597	3.4716	3.7169	3.6531	3.6532	3.564	3.5473	3.4077	4.0993	3.6348	3.6132	3.5319	3.3761	3.635	3.4535	3.9432	3.5175	3.0638	3.7347	3.4925	3.5286	3.4728	3.7069	4.0919	3.5636	3.1997	3.3395	3.5778	3.502	3.423	3.5223	4.0142	4.1288	4.0359	1.9715	3.4512	0	3.6156	3.5718	3.3759	3.5583	3.7984
1.3089	1.3755	1.2801	1.3915	1.2984	1.2417	1.5325	1.4	1.5509	1.4242	1.4165	1.465	1.521	1.2605	1.5385	1.2	5.2557	1.2629	1.3704	1.4127	1.5375	1.5681	1.422	5.2305	1.5398	2.4337	1.2721	1.3641	1.335	1.2058	1.3391	5.2799	1.3174	1.557	1.4566	1.444	1.4225	1.4051	1.5484	4.8218	5.1748	5.0211	3.7779	1.4942	3.7479	0	1.4774	1.5079	1.7709	1.405
1.283	1.612	1.336	1.4493	1.4759	1.4818	1.4705	1.37	1.4341	1.3529	1.4994	1.4746	1.3992	1.4015	1.4595	1.4037	4.7858	1.4368	1.3936	1.3344	1.3589	1.5353	1.2783	4.92	1.2639	2.3818	1.2695	1.5533	1.3609	1.1811	1.4429	4.8321	1.4428	1.3794	1.3064	1.4249	1.4665	1.3265	1.7661	4.5918	4.8176	5.0778	3.7176	1.3045	3.4291	1.3833	0	1.4461	1.5199	1.3193
1.48	1.42	1.7238	1.7946	1.6903	1.8708	1.5249	1.5335	1.6317	1.4378	1.5949	1.5285	1.6723	1.5074	1.6035	1.4756	4.8314	1.7091	1.4966	1.566	1.5168	1.7798	1.7062	4.8251	1.5425	2.4315	1.6324	1.7033	1.6371	1.358	1.7859	4.7574	1.5603	1.8277	1.6099	1.6445	1.5321	1.4705	1.7964	4.4731	4.8724	4.9719	3.4493	1.5858	3.3845	1.5405	1.6189	0	1.7533	1.6019
1.3507	1.5693	1.5579	1.436	1.4635	1.2998	1.8085	1.4324	1.6732	1.3284	1.5062	1.5133	1.5538	1.3458	1.4248	1.3608	5.5519	1.5001	1.5237	1.6855	1.5541	1.7135	1.772	5.0425	1.6048	2.5247	1.5576	1.4622	1.4034	1.297	1.4431	5.0632	1.4858	1.7311	1.558	1.6362	1.4893	1.5429	2.147	4.901	4.9327	4.9821	3.5977	1.53	3.4868	1.7597	1.5719	1.7804	0	1.3199
1.2892	1.4986	1.3929	1.4158	1.4992	1.2582	1.366	1.3195	1.3931	1.3543	1.4106	1.3598	1.4643	1.3221	1.3535	1.4721	5.3095	1.3068	1.4418	1.3958	1.4399	1.5728	1.5332	4.8804	1.4887	2.5842	1.4264	1.3853	1.4904	1.1144	1.4419	5.1241	1.373	1.665	1.6105	1.5947	1.373	1.2476	1.5712	4.7913	5.1684	5.0242	3.8619	1.5244	3.7417	1.4225	1.4146	1.7488	1.3885	0
1.0727	1.4602	1.3661	1.5575	1.3085	1.3949	1.3978	1.2514	1.5666	1.3312	1.4313	1.4102	1.4388	1.2813	1.4564	1.3012	5.1927	1.3508	1.484	1.2932	1.543	1.3787	1.4601	4.9198	1.3209	2.4125	1.3714	1.2826	1.2194	1.2768	1.3144	5.2975	1.3965	1.5394	1.3622	1.5639	1.5315	1.2395	1.685	4.6757	4.9338	5.0435	3.6872	1.5824	3.4319	1.3794	1.253	1.7424	1.4043	1.2953
1.3986	1.5404	1.2136	1.2841	1.3372	1.3098	1.5406	1.2134	1.6139	1.306	1.4013	1.4662	1.7197	1.4393	1.4976	1.2297	5.024	1.5116	1.3961	1.3569	1.6127	1.5132	1.5894	5.0442	1.4354	2.4305	1.4593	1.5028	1.2003	1.2527	1.3279	5.1035	1.6283	1.4846	1.573	1.4338	1.478	1.2775	1.6453	4.7851	4.9112	5.0784	3.6452	1.6397	3.6997	1.223	1.257	1.6592	1.2062	1.4274
1.242	1.2861	1.1858	1.369	1.3749	1.2879	1.3484	1.3014	1.4105	1.356	1.351	1.3505	1.4166	1.3588	1.4108	1.1423	4.8603	1.2775	1.5076	1.3073	1.4346	1.5184	1.4354	4.7888	1.3683	2.5208	1.2505	1.3801	1.2325	1.3079	1.2735	5.0181	1.3175	1.5581	1.2605	1.3625	1.3135	1.2236	1.6362	4.7604	5.1053	5.1815	3.7692	1.5291	3.604	1.2862	1.3423	1.7278	1.2396	1.3348
1.3366	1.7157	1.4723	1.367	1.5219	1.5918	1.5058	1.5294	1.59	1.5363	1.7236	1.6045	1.6479	1.3945	1.3058	1.4884	5.0207	1.6124	1.4492	1.4382	1.3047	1.5562	1.5346	4.8472	1.4233	2.4324	1.4463	1.5434	1.4599	1.3005	1.6045	4.8482	1.5367	1.5469	1.5095	1.4182	1.3378	1.3178	1.6638	4.7053	4.6494	4.8998	3.6099	1.5689	3.5498	1.5125	1.4615	1.7708	1.1825	1.4442
1.2446	1.5693	1.2107	1.4364	1.4446	1.3859	1.405	1.2687	1.6249	1.3244	1.4765	1.3045	1.4857	1.2573	1.3864	1.2779	5.4188	1.473	1.1701	1.7112	1.1846	1.5959	1.5393	5.1602	1.46	2.424	1.2639	1.3624	1.297	1.1932	1.4801	4.9959	1.3116	1.6148	1.4463	1.4544	1.3253	1.1237	1.9739	4.6441	4.8293	5.0141	3.7628	1.3768	3.6935	1.6487	1.4782	1.5982	1.1955	1.2535
1.2787	1.3846	1.3326	1.4368	1.2065	1.2975	1.3451	1.1019	1.4904	1.5132	1.2689	1.4722	1.5385	1.3205	1.3487	1.2636	5.0281	1.2792	1.5683	1.225	1.6548	1.6327	1.6081	5.1552	1.3356	2.2399	1.4458	1.4783	1.1037	1.4816	1.2686	5.2773	1.54	1.6522	1.4341	1.5311	1.5375	1.3677	1.56	4.843	4.8702	5.1487	3.8514	1.6579	3.8981	1.2356	1.5077	1.7876	1.3126	1.3958
1.1974	1.4557	1.336	1.4188	1.5105	1.4015	1.3187	1.4169	1.4299	1.454	1.4183	1.416	1.4919	1.4414	1.512	1.4204	4.9688	1.5201	1.4004	1.5519	1.328	1.5945	1.5663	4.8243	1.5079	2.6317	1.3947	1.3885	1.2828	1.3264	1.5027	5.2442	1.5176	1.5814	1.4793	1.4793	1.4956	1.3163	1.9389	4.9147	4.8424	5.0992	3.854	1.3896	3.5672	1.472	1.4387	1.6648	1.2043	1.4742
1.2527	1.5209	0.9062	1.3275	1.335	1.4177	1.3055	1.1505	1.4582	1.4296	1.4121	1.3745	1.5642	1.3863	1.5007	1.4023	5.1513	1.4237	1.3179	1.3111	1.3512	1.2504	1.283	4.9685	1.1193	2.3357	1.3626	1.398	1.1564	1.1831	1.3344	5.0451	1.3348	1.3608	1.5178	1.4588	1.5592	1.3894	1.5976	4.9665	5.0413	5.3497	3.9426	1.4792	3.5354	1.4052	1.2314	1.6996	1.3731	1.3762
1.3007	1.5532	1.1893	1.3293	1.1961	1.2787	1.6256	1.199	1.4492	1.3487	1.3173	1.5107	1.4519	1.4059	1.3797	1.2517	5.6108	1.6006	1.3312	1.5265	1.3994	1.5288	1.6113	5.2192	1.4643	2.4145	1.3028	1.4232	1.1712	1.1811	1.3204	5.2282	1.4971	1.4236	1.4644	1.4272	1.551	1.3954	1.9434	4.6843	5.0224	5.1914	3.6915	1.482	3.5603	1.5358	1.2018	1.6961	1.2277	1.25
3.415	3.767	3.7818	3.665	3.8624	3.6167	3.416	3.7713	3.6703	3.4347	3.8818	3.5972	3.8624	3.6929	3.5322	3.4888	4.3629	3.6558	3.4564	3.7545	3.4885	3.6562	3.5627	4.3699	3.4868	2.6972	3.7486	3.6239	3.5985	3.4749	3.5482	4.4	3.4423	3.6182	3.6455	3.807	3.6493	3.4713	3.7707	4.2401	4.1256	4.308	2.136	3.4026	2.1836	3.5414	3.6829	3.5178	3.4837	3.5786
1.3399	1.5793	1.6214	1.6791	1.3169	1.405	1.5705	1.2115	1.4523	1.3952	1.0843	1.298	1.261	1.3632	1.1994	1.2894	5.5596	1.7843	1.536	1.5617	1.5102	1.7197	1.7453	5.021	1.5871	2.6091	1.4694	1.2751	1.5435	1.2683	1.43	5.1029	1.4677	1.802	1.5221	1.4385	1.5474	1.4136	1.9572	4.7362	5.0017	5.1545	3.7398	1.6351	3.7034	1.8253	1.6311	1.7519	1.768	1.4809
1.4097	1.4752	1.5629	1.566	1.2867	1.5119	1.2724	1.2848	1.4925	1.3269	1.3709	1.3948	1.37	1.3402	1.3058	1.4704	5.094	1.4761	1.485	1.3673	1.7298	1.4275	1.4906	5.1153	1.3816	2.319	1.5206	1.4183	1.5039	1.286	1.5371	5.0374	1.3246	1.7119	1.5283	1.4306	1.3213	1.2853	1.5667	4.6115	4.8998	5.085	3.7816	1.5165	3.8367	1.533	1.3708	1.7822	1.466	1.447
1.1741	1.3589	1.3109	1.6023	1.3421	1.4896	1.4337	1.2514	1.5213	1.3265	1.2344	1.3117	1.2724	1.4542	1.1312	1.3054	5.2608	1.6446	1.5477	1.6029	1.3854	1.8038	1.727	5.0908	1.5924	2.5333	1.546	1.3136	1.4269	1.2143	1.3695	5.0908	1.4555	1.8669	1.5049	1.4773	1.4966	1.215	1.9216	4.9747	4.8496	5.1901	4.1863	1.5778	3.8789	1.7024	1.6988	1.5676	1.5939	1.276
1.7663	1.8923	2.0155	2.1131	2.0209	1.861	1.9501	1.8825	1.806	1.6141	1.8957	1.6691	1.9261	1.6215	1.855	1.6396	5.4068	1.905	1.9817	1.9556	1.8222	1.9919	1.9775	5.0823	1.684	3.0513	1.8084	1.708	1.8065	1.5779	2.0638	5.4537	1.618	2.1781	1.818	1.7151	1.8078	1.5717	2.1426	4.8722	5.4057	5.3446	4.0586	1.8375	3.8357	1.9337	2.0465	1.9402	2.0428	1.7837
1.6971	2.0556	2.0162	1.972	1.9007	1.9403	1.9323	1.9797	1.7494	2.1526	2.0358	1.8186	1.9377	1.7697	1.7868	1.7107	5.699	2.0606	2.1829	1.7852	2.0621	2.1518	1.8971	5.3876	1.8796	3.1097	2.0079	1.8682	1.8147	1.7609	2.1201	5.4083	1.9275	2.2823	1.8388	1.9022	1.8738	1.8977	2.1527	5.4173	5.4967	5.6803	4.1128	1.9693	3.8636	1.7894	1.9102	1.8738	2.0266	2.0135
1.5504	1.5541	1.8217	1.7689	1.7774	1.638	1.6222	1.8287	1.6698	1.6964	1.8544	1.6683	1.6268	1.5658	1.5729	1.6789	5.2497	1.6887	1.7961	1.6437	1.686	1.9565	1.8752	5.027	1.8715	2.8206	1.8	1.7755	1.8889	1.5565	1.7307	5.3588	1.843	2.0736	1.7211	1.784	1.6664	1.6432	1.9283	4.961	5.176	5.3026	3.942	1.8883	3.8431	1.7106	1.975	1.6547	1.755	1.6229
1.364	1.3846	1.4833	1.6381	1.3184	1.2675	1.2965	1.2701	1.3814	1.2933	1.3118	1.4205	1.4816	1.2318	1.3521	1.2811	4.9934	1.5592	1.6428	1.3315	1.5637	1.7987	1.6317	4.7447	1.5706	2.5857	1.5189	1.3796	1.5093	1.2234	1.3537	5.1066	1.4779	1.5889	1.4167	1.6007	1.5177	1.477	1.6456	4.5323	4.9823	4.9397	3.7428	1.4263	3.6108	1.4191	1.556	1.4379	1.6238	1.2871
1.2061	1.4455	1.4373	1.4786	1.325	1.2436	1.3866	1.2791	1.3195	1.2757	1.4953	1.3647	1.3737	1.1405	1.188	1.3309	4.9292	1.2783	1.4037	1.3969	1.3236	1.5224	1.2798	4.8635	1.4632	2.3623	1.3998	1.2187	1.418	1.1647	1.5086	5.0994	1.1934	1.4713	1.2851	1.4796	1.3514	1.3501	1.5678	4.6383	4.9928	4.9736	3.6583	1.2408	3.501	1.3138	1.5908	1.4359	1.3779	1.2414
1.4615	1.6858	1.7034	1.8493	1.7739	1.6455	1.4226	1.5633	1.4001	1.366	1.7684	1.6263	1.6709	1.5002	1.6254	1.5181	5.0438	1.8558	1.653	1.6454	1.4228	1.75	1.7109	4.9093	1.7065	2.6391	1.732	1.4243	1.5167	1.3358	1.8598	4.9531	1.4624	1.7711	1.6491	1.4825	1.6429	1.44	1.8694	4.7328	4.8001	5.1222	3.6623	1.4523	3.4993	1.7645	1.6226	1.4408	1.6547	1.6705
1.117	1.4492	1.2865	1.3813	1.1569	1.2219	1.3229	1.1701	1.3466	1.3995	1.19	1.3613	1.3665	1.2645	1.3282	1.2101	4.9038	1.4433	1.3467	1.2364	1.3387	1.4101	1.3225	4.8106	1.3795	2.4464	1.3894	1.2708	1.3036	1.1205	1.2771	4.9023	1.3222	1.3947	1.325	1.3869	1.3437	1.1803	1.5847	4.8394	5.0542	4.9765	3.789	1.4059	3.5384	1.323	1.4065	1.4172	1.2195	1.3431
1.3093	1.3757	1.4568	1.5417	1.3376	1.4027	1.3092	1.5788	1.3331	1.3914	1.454	1.4105	1.4702	1.3748	1.26	1.2441	4.982	1.5357	1.5364	1.4639	1.4344	1.6691	1.5396	4.5812	1.4647	2.4229	1.4378	1.4341	1.4836	1.211	1.589	4.8372	1.4095	1.6406	1.3203	1.4073	1.3489	1.4117	1.6822	4.5963	4.6691	4.9223	3.6671	1.4512	3.4556	1.5174	1.6236	1.3619	1.5598	1.3333
1.556	1.2099	1.3066	1.5543	1.3374	1.376	1.2268	1.2634	1.3256	1.5136	1.4264	1.408	1.3048	1.3591	1.3769	1.5323	4.9237	1.5134	1.5531	1.3935	1.4622	1.6016	1.5686	4.7426	1.5013	2.361	1.5745	1.625	1.465	1.5369	1.4397	4.9442	1.5996	1.4439	1.4729	1.5334	1.4738	1.4627	1.5179	4.818	4.7848	4.971	3.7129	1.5579	3.5396	1.5044	1.576	1.5651	1.5435	1.3774
1.4024	1.3503	1.3929	1.4788	1.3734	1.3504	1.1933	1.339	1.3812	1.4144	1.3972	1.4411	1.3232	1.2883	1.207	1.433	5.0913	1.5825	1.5221	1.2858	1.433	1.7026	1.4977	4.7949	1.4259	2.4576	1.4637	1.3051	1.4014	1.3123	1.383	4.9441	1.5592	1.5775	1.5162	1.5944	1.4931	1.4767	1.6246	4.7832	4.7812	5.084	3.8757	1.6408	3.7144	1.5324	1.4882	1.5722	1.7184	1.2944
1.1295	1.3951	1.3544	1.4936	1.4673	1.2432	1.301	1.2948	1.3436	1.2521	1.4265	1.1829	1.3409	1.2748	1.2418	1.3727	4.8786	1.5726	1.31	1.3699	1.2172	1.5694	1.3598	4.8368	1.3573	2.4387	1.4516	1.1926	1.411	1.0773	1.4308	5.1249	1.2342	1.6262	1.2499	1.3452	1.3715	1.2015	1.5944	4.7812	5.0063	4.972	3.5629	1.4704	3.6597	1.4463	1.4901	1.2974	1.3927	1.1975
1.8366	1.8548	1.7127	2.0363	2.056	1.9691	1.8605	1.8739	1.7998	1.8047	1.9415	1.8596	1.8503	1.9304	1.8139	1.7269	5.1487	1.8681	1.8657	1.9672	1.8393	2.1108	1.8474	5.3014	1.7466	3.0238	1.8613	1.7198	1.8672	1.6959	1.984	5.3572	1.8512	1.9638	1.8372	1.8309	1.8336	1.6455	2.223	5.0412	5.1861	5.2417	4.0545	1.8509	3.6537	1.8678	1.9147	1.7882	1.792	1.8446
1.2713	1.5316	1.6223	1.5493	1.6279	1.5135	1.3824	1.5567	1.5155	1.3161	1.582	1.5412	1.5302	1.3016	1.4507	1.4007	4.9062	1.5385	1.6012	1.4834	1.4254	1.654	1.5069	4.6833	1.4752	2.4261	1.5197	1.3481	1.5024	1.3119	1.599	4.8651	1.4183	1.5231	1.3255	1.4263	1.4132	1.3569	1.7594	4.5005	4.7545	4.9239	3.4743	1.4839	3.3354	1.5207	1.4494	1.2583	1.6744	1.4869
1.3262	1.0924	1.4946	1.4952	1.2561	1.2101	1.237	1.3184	1.2418	1.6083	1.3088	1.3112	1.4378	1.2862	1.3663	1.2266	4.96	1.3442	1.6333	1.223	1.5776	1.6332	1.5326	4.8277	1.5742	2.4691	1.4464	1.4054	1.2734	1.2253	1.156	5.2124	1.5165	1.5619	1.4501	1.6195	1.5285	1.3329	1.5695	4.6192	5.0565	4.9382	3.8997	1.543	3.6228	1.3064	1.5894	1.5893	1.6535	1.515
1.2272	1.1823	1.3959	1.4614	1.3171	1.1912	1.1483	1.4169	1.2435	1.1578	1.4159	1.244	1.2277	1.1204	1.3002	1.1762	4.7798	1.2966	1.2404	1.2864	1.1226	1.4979	1.4112	4.7628	1.2212	2.3416	1.4152	1.249	1.2769	1.1812	1.3348	4.9702	1.1825	1.4432	1.1512	1.2226	1.2605	1.1659	1.614	4.452	4.6628	4.7293	3.5148	1.3255	3.1781	1.3247	1.2596	1.2807	1.3954	1.2547
1.4075	1.0425	1.5208	1.568	1.2804	1.318	1.3768	1.2946	1.4429	1.7241	1.4836	1.417	1.3537	1.3392	1.3703	1.3148	5.0027	1.4449	1.6927	1.3712	1.6081	1.7183	1.4127	4.7433	1.6408	2.456	1.6271	1.5227	1.4179	1.596	1.2305	5.0881	1.4674	1.5333	1.4978	1.6652	1.6431	1.4915	1.4876	4.733	4.989	4.8448	3.6748	1.5919	3.559	1.264	1.5893	1.6395	1.4663	1.4275
1.4027	1.2662	1.3458	1.638	1.4741	1.4955	1.4926	1.5267	1.4235	1.5006	1.554	1.6544	1.6311	1.3499	1.5309	1.1772	5.1634	1.55	1.4437	1.5095	1.4137	1.7452	1.6522	5.0025	1.5428	2.4292	1.5117	1.4728	1.4322	1.2853	1.4778	4.9111	1.4957	1.5752	1.3965	1.4686	1.4572	1.3249	1.8365	4.688	4.8019	5.0656	3.5673	1.3511	3.6425	1.2892	1.3714	1.4661	1.4918	1.5251
1.5535	1.2735	1.6311	1.6907	1.5301	1.4656	1.384	1.4789	1.3218	1.5928	1.6096	1.5736	1.4794	1.3075	1.3628	1.4503	5.0013	1.538	1.8181	1.4805	1.7773	1.7302	1.7315	4.6574	1.7115	2.5245	1.7334	1.568	1.4771	1.3197	1.5092	5.0862	1.5217	1.7925	1.4477	1.5773	1.6058	1.4668	1.5109	4.7395	4.8111	5.2483	3.782	1.5993	3.5456	1.7011	1.5915	1.6454	1.5431	1.5083
1.3287	1.528	1.5467	1.5418	1.5826	1.5326	1.3252	1.3441	1.4913	1.4162	1.4612	1.3529	1.4231	1.2374	1.3662	1.4613	5.1219	1.541	1.6214	1.5118	1.3973	1.8097	1.525	5.0319	1.5176	2.7781	1.6037	1.3602	1.5461	1.3794	1.505	5.1182	1.5088	1.6823	1.3156	1.5477	1.3916	1.3273	1.8569	4.7642	4.9121	4.9989	3.8358	1.4996	3.6945	1.703	1.7888	1.5535	1.5874	1.5086
1.5352	1.4635	1.588	1.6641	1.4795	1.5667	1.3584	1.4084	1.4745	1.5817	1.5219	1.4813	1.5213	1.614	1.5202	1.649	4.8761	1.5417	1.5753	1.4201	1.6729	1.5892	1.5322	4.8749	1.413	2.4513	1.636	1.5317	1.5938	1.4217	1.6083	4.9492	1.6581	1.6009	1.5155	1.5822	1.7138	1.5177	1.6405	4.7086	4.9778	5.0378	3.6877	1.5597	3.4261	1.5507	1.5114	1.6376	1.6378	1.4077
1.2668	1.36	1.1425	1.5203	1.3589	1.3671	1.2897	1.2554	1.3038	1.4788	1.3593	1.4069	1.256	1.3681	1.4548	1.4023	5.0361	1.4748	1.4538	1.3759	1.402	1.4772	1.382	4.7892	1.3171	2.3628	1.5051	1.5014	1.4064	1.3715	1.2912	4.9296	1.4862	1.3177	1.2415	1.3439	1.3594	1.3373	1.5784	4.6268	4.8556	5.0654	3.8156	1.4531	3.445	1.4596	1.4104	1.5703	1.545	1.5545
1.378	1.2423	1.68	1.4331	1.3523	1.4623	1.2639	1.2307	1.3065	1.4261	1.5052	1.1652	1.269	1.1985	1.292	1.554	4.9564	1.4148	1.5571	1.2162	1.3867	1.4564	1.5226	4.6797	1.3742	2.6097	1.4496	1.4587	1.4083	1.3805	1.4507	4.9539	1.4971	1.5601	1.3837	1.4918	1.5695	1.3432	1.5346	4.8217	4.9966	4.9195	3.6672	1.5178	3.4455	1.6399	1.7672	1.6518	1.3968	1.5028
1.2882	1.2919	1.4358	1.5594	1.542	1.3031	1.324	1.4776	1.3752	1.3207	1.5971	1.3497	1.447	1.2646	1.3117	1.3161	4.6961	1.4065	1.4374	1.4873	1.3236	1.559	1.3517	4.8522	1.334	2.5126	1.3624	1.4113	1.4523	1.1101	1.5114	4.6474	1.379	1.4759	1.2624	1.3311	1.2742	1.3163	1.5972	4.4579	4.8265	4.6262	3.3644	1.3606	3.0837	1.4237	1.3528	1.1621	1.5067	1.451
1.7714	1.7323	1.8895	1.986	1.8876	1.6764	1.6766	1.8245	1.7624	1.5257	1.9221	1.799	1.6391	1.5883	1.7675	1.6384	4.7786	1.6666	1.6082	1.9145	1.9029	2.0409	1.8584	4.9443	1.5635	2.6963	1.8328	1.6684	1.7793	1.5748	1.8047	4.959	1.5708	1.7457	1.7438	1.5732	1.7118	1.6492	1.7807	4.6778	5.0089	4.8	3.3315	1.6911	3.2399	1.6516	1.8436	1.5944	1.7771	1.8217
1.1728	1.1916	1.4059	1.4531	1.3978	1.3182	1.1886	1.2273	1.2826	1.2144	1.3258	1.2171	1.2736	1.2649	1.3252	1.2028	4.6604	1.3076	1.3885	1.2535	1.351	1.5966	1.3093	4.4544	1.358	2.0411	1.3076	1.2079	1.2024	1.1423	1.2964	4.7169	1.4133	1.5089	1.2538	1.3218	1.3374	1.2185	1.3801	4.206	4.6448	4.6211	3.6201	1.3475	3.3751	1.3193	1.2754	1.2003	1.4897	1.1642
1.4733	1.2011	1.2662	1.5567	1.5769	1.5445	1.4497	1.5087	1.2958	1.4874	1.4612	1.4243	1.4944	1.3708	1.4653	1.2774	4.875	1.5314	1.4313	1.5293	1.4068	1.7698	1.5065	4.7964	1.4662	2.5546	1.2536	1.5709	1.5217	1.3532	1.5379	4.932	1.4663	1.6369	1.4741	1.4066	1.3787	1.2817	1.7669	4.6281	4.6944	4.8994	3.698	1.307	3.6826	1.3924	1.5192	1.2749	1.6932	1.3801
2.1784	2.2495	1.8557	2.2214	2.1085	2.2775	2.1679	2.2443	2.2011	2.2918	2.3433	2.4372	2.3668	2.1176	2.2915	2.3447	6.0083	2.2822	2.2529	2.3279	2.3227	2.2455	2.2528	5.966	2.2267	3.196	2.1193	2.1804	2.1053	2.1498	2.3092	5.7471	2.3323	2.2571	2.3635	2.3601	2.3085	2.2694	2.2693	5.3327	5.9758	6.2421	4.5174	2.403	4.2951	2.0554	2.2222	2.4997	2.2352	2.1861
1.6124	1.1935	1.5509	1.5394	1.4083	1.409	1.3703	1.4349	1.3817	1.6561	1.5319	1.4886	1.4437	1.4302	1.486	1.3927	4.9878	1.6753	1.6378	1.4422	1.5823	1.7361	1.7302	4.7659	1.7667	2.5791	1.5052	1.7072	1.503	1.4454	1.4011	4.9594	1.536	1.6927	1.7232	1.6022	1.8299	1.475	1.5427	4.6017	4.9048	4.8256	3.6722	1.6495	3.5246	1.4362	1.7066	1.4097	1.7464	1.5514
3.4134	3.6339	3.6725	3.5261	3.685	3.5733	3.7388	3.7375	3.6896	3.4664	3.9276	3.6581	3.6597	3.4966	3.4853	3.6148	4.4403	3.5719	3.4556	3.6758	3.3374	3.6972	3.5039	4.4585	3.3711	2.4752	3.4993	3.5531	3.3486	3.556	3.5805	4.3929	3.6805	3.7059	3.5694	3.4885	3.4483	3.5371	3.6022	4.324	4.4282	4.3784	1.9856	3.4696	2.1296	3.6538	3.686	3.5374	3.4793	3.7046
1.4552	1.1482	1.4959	1.4555	1.1939	1.4506	1.2826	1.1452	1.212	1.4237	1.2042	1.4087	1.2613	1.3258	1.2766	1.2735	4.8195	1.3282	1.5926	1.1671	1.3623	1.6336	1.4687	4.6683	1.48	2.5591	1.4608	1.5451	1.3286	1.4412	1.259	4.9659	1.4746	1.5743	1.5406	1.3971	1.4888	1.3904	1.3627	4.6078	4.6863	4.9647	3.727	1.3545	3.556	1.2441	1.6687	1.666	1.5057	1.3303
1.3007	1.4184	1.3813	1.651	1.1414	1.4225	1.1702	1.365	1.2245	1.2608	1.2601	1.2957	1.2144	1.2541	1.0456	1.4223	4.9004	1.4823	1.4764	1.2013	1.4728	1.378	1.4481	4.879	1.3853	2.4095	1.4522	1.3004	1.4516	1.153	1.421	5.0197	1.3597	1.6773	1.3977	1.4355	1.4197	1.4059	1.6613	4.7557	5.0728	5.1493	3.8035	1.4117	3.5157	1.5898	1.5022	1.5915	1.4887	1.4923
1.4079	1.1368	1.5904	1.6593	1.4265	1.2992	1.3572	1.4398	1.2804	1.5258	1.483	1.5378	1.4446	1.3699	1.4013	1.2778	5.1182	1.4243	1.6598	1.3852	1.6194	1.857	1.7654	5.0532	1.5729	2.4492	1.5424	1.3816	1.3924	1.3396	1.3778	4.9422	1.468	1.5874	1.4168	1.4714	1.4378	1.437	1.4744	4.609	4.5972	4.9113	3.8528	1.5042	3.6896	1.4299	1.5339	1.6097	1.5996	1.3573
1.4991	1.3591	1.4932	1.446	1.3137	1.4335	1.272	1.1088	1.3411	1.4733	1.2182	1.3106	1.411	1.354	1.3898	1.3886	4.8141	1.4311	1.4178	1.5404	1.5421	1.6427	1.5617	4.8427	1.5268	2.2018	1.468	1.5864	1.454	1.4106	1.4139	4.9223	1.5675	1.5452	1.4293	1.5547	1.4304	1.3896	1.7107	4.4568	4.7428	4.8897	3.8316	1.5329	3.6546	1.3963	1.5328	1.4755	1.5389	1.462
1.308	1.3622	1.4439	1.5302	1.6508	1.3492	1.4196	1.5626	1.5211	1.5304	1.6928	1.6337	1.522	1.2843	1.4931	1.3176	5.0523	1.3819	1.6781	1.5022	1.446	1.7294	1.6495	5.1341	1.5929	2.5455	1.6695	1.6352	1.4485	1.5456	1.5105	5.1115	1.5436	1.6629	1.4165	1.4314	1.4451	1.4247	1.7101	4.8583	5.0564	5.1412	3.6685	1.5445	3.5227	1.5304	1.6248	1.7125	1.4255	1.4759
1.2613	1.1278	1.3874	1.5851	1.3627	0.8428	1.3436	1.4137	1.2131	1.4446	1.3776	1.4746	1.4125	1.0872	1.39	1.0722	4.8772	1.3306	1.6462	1.3179	1.6365	1.7273	1.6734	4.6806	1.7813	2.4662	1.5439	1.2843	1.3212	1.1718	1.1124	4.8101	1.5601	1.684	1.3083	1.3388	1.3963	1.4468	1.4917	4.1615	4.6764	4.7647	3.6426	1.5812	3.3686	1.1676	1.3864	1.5102	1.5323	1.5166
1.5015	1.034	1.4199	1.4618	1.2829	1.3566	1.2296	1.3705	1.258	1.5135	1.2982	1.3322	1.5287	1.2913	1.3169	1.3394	4.8588	1.4508	1.514	1.2435	1.4547	1.6412	1.4789	4.6612	1.4907	2.5302	1.3525	1.6177	1.3313	1.3259	1.2386	4.9146	1.4371	1.6656	1.5508	1.5914	1.5251	1.4155	1.6314	4.6998	4.8854	4.8682	3.7617	1.4966	3.7154	1.424	1.5313	1.3642	1.56	1.3841
1.131	1.3733	1.416	1.5382	1.3114	1.3652	1.3254	1.2673	1.3922	1.3122	1.4085	1.3548	1.4197	1.2664	1.3815	1.2909	5.1605	1.3976	1.3467	1.3765	1.3784	1.5199	1.3814	5.0962	1.375	2.3607	1.4284	1.2993	1.2611	1.1218	1.5324	5.4175	1.2947	1.5944	1.3751	1.3519	1.3332	1.1862	1.6832	4.8748	5.0677	5.1654	3.9608	1.4546	3.7032	1.4166	1.3853	1.3628	1.2699	1.184
1.2491	1.3617	1.4273	1.6227	1.3342	1.3361	1.2137	1.3518	1.4074	1.3383	1.282	1.1786	1.4167	1.2237	1.2751	1.4267	4.9785	1.3842	1.3615	1.2617	1.3689	1.5466	1.4026	4.8169	1.2517	2.3413	1.394	1.3016	1.4069	1.2143	1.3763	4.8269	1.394	1.6729	1.4625	1.4443	1.339	1.2507	1.4742	4.699	4.7732	4.7288	3.6686	1.5743	3.6711	1.4889	1.4697	1.4389	1.5864	1.2332
1.5953	1.1806	1.5846	1.6679	1.4338	1.5613	1.6442	1.4727	1.3341	1.7091	1.4887	1.4665	1.5744	1.5318	1.577	1.3718	5.0105	1.6121	1.7429	1.3977	1.681	1.8346	1.5738	4.7801	1.684	2.6179	1.674	1.6288	1.472	1.5956	1.5257	4.9193	1.6192	1.6586	1.6787	1.5565	1.7428	1.598	1.5897	4.704	4.8023	4.883	3.8824	1.7409	3.6527	1.6249	1.6298	1.5742	1.6809	1.7246
1.1179	1.5441	1.4046	1.4821	1.3562	1.3668	1.4151	1.3725	1.5034	1.1356	1.6479	1.3831	1.2165	1.1208	1.3364	1.417	4.9197	1.353	1.4243	1.4072	1.3058	1.4748	1.2475	4.9658	1.3067	2.7335	1.2693	1.1416	1.4576	1.0723	1.4526	4.8268	1.311	1.5717	1.2496	1.3278	1.3413	1.2524	1.5834	4.8205	5.1827	5.033	3.6913	1.2829	3.2665	1.3561	1.4826	1.1832	1.436	1.4196
1.5918	1.5353	1.5735	1.7878	1.5782	1.7179	1.3941	1.5732	1.5992	1.4704	1.7145	1.4916	1.5973	1.4517	1.5966	1.8158	4.8802	1.8059	1.713	1.4637	1.4424	1.6464	1.5564	4.7942	1.738	2.6185	1.7638	1.6208	1.5774	1.4735	1.553	4.9063	1.6256	1.8324	1.6775	1.6484	1.7405	1.6237	1.6767	4.6909	5.0481	5.211	3.7517	1.867	3.6129	1.7283	1.6738	1.6274	1.8068	1.5337
1.5001	1.5234	1.6311	1.7157	1.3776	1.5283	1.2267	1.3344	1.421	1.5169	1.37	1.2792	1.3641	1.4271	1.3761	1.5435	4.8948	1.5378	1.5253	1.3928	1.6547	1.6293	1.554	4.8466	1.3501	2.4627	1.5499	1.4925	1.6522	1.4681	1.4401	4.9755	1.4398	1.654	1.3629	1.449	1.5575	1.4511	1.6157	4.5177	4.9414	4.912	3.7366	1.5878	3.7524	1.6554	1.7465	1.6515	1.6788	1.4793
1.6232	1.4089	1.4932	1.7636	1.3652	1.0789	1.4799	1.4651	1.5031	1.6011	1.5589	1.505	1.6261	1.3616	1.4929	1.3348	5.2134	1.6139	1.7125	1.6111	1.7441	1.91	1.7689	5.147	1.723	2.7387	1.5338	1.6826	1.4882	1.5087	1.4459	5.3222	1.672	1.883	1.8437	1.6998	1.5966	1.5783	1.7356	4.8764	4.9794	5.2314	4.0211	1.8196	3.8086	1.5727	1.7665	1.8245	1.6743	1.4927
1.7935	1.7133	1.9036	1.8986	1.7649	1.7896	1.6228	1.5712	1.719	1.6582	1.7036	1.8027	1.8317	1.5675	1.5575	1.7264	5.1914	1.7684	1.9123	1.6869	1.7326	1.8497	1.8404	5.1177	1.8707	2.9631	1.6967	1.7225	1.7856	1.5496	1.8578	5.0342	1.6703	1.9912	1.6831	1.6493	1.7826	1.5731	1.853	4.8502	5.3105	5.191	4.1147	1.7678	3.8765	1.8681	2.0414	1.752	1.9163	1.6763
1.3139	1.3513	1.6215	1.6851	1.7295	1.647	1.5491	1.6191	1.474	1.4777	1.6866	1.5687	1.5337	1.4738	1.4898	1.2937	4.7862	1.6571	1.5997	1.6568	1.447	1.7415	1.5529	4.6742	1.7268	2.6887	1.7204	1.4974	1.5418	1.3493	1.7012	4.9802	1.5241	1.7219	1.4646	1.4907	1.5376	1.4029	1.687	4.5913	4.8661	4.7645	3.5375	1.4261	3.2966	1.4789	1.6083	1.3334	1.6823	1.5177
1.4652	1.2666	1.4796	1.8283	1.389	1.3387	1.1124	1.1825	1.3634	1.3876	1.3486	1.184	1.2554	1.2709	1.286	1.4468	5.1068	1.4853	1.5103	1.3607	1.4076	1.6196	1.5941	5.0533	1.3641	2.3832	1.5742	1.4195	1.4619	1.1707	1.3667	5.268	1.3438	1.6431	1.3002	1.4002	1.3703	1.2947	1.6015	4.6371	4.9949	5.064	3.7246	1.5668	3.7246	1.6181	1.6022	1.3935	1.3799	1.3467
1.5012	1.4244	1.7352	1.7257	1.4802	1.4247	1.4372	1.4574	1.4697	1.4868	1.6897	1.3477	1.4203	1.4526	1.3434	1.6788	5.0381	1.4652	1.6	1.303	1.669	1.6623	1.6272	4.7359	1.6129	2.3661	1.6624	1.6336	1.6385	1.4703	1.5531	4.8875	1.6018	1.8266	1.5752	1.748	1.6235	1.6008	1.4922	4.528	4.9559	4.7824	3.7502	1.6932	3.5554	1.6625	1.6719	1.6104	1.7674	1.5116
1.5658	1.5687	1.58	1.8734	1.6223	1.5994	1.454	1.6369	1.5682	1.5993	1.6627	1.5192	1.5212	1.6395	1.7217	1.7398	4.9355	1.5725	1.7159	1.6141	1.7238	1.7019	1.6103	4.7327	1.5363	2.5832	1.7805	1.7907	1.7116	1.4908	1.6786	5.038	1.6042	1.706	1.6908	1.7239	1.773	1.5528	1.6803	4.6574	4.8587	4.9868	3.699	1.7103	3.5	1.6895	1.8314	1.8517	1.8029	1.6164
1.9638	1.7136	1.8087	2.0163	1.8167	1.6315	1.3387	1.7163	1.5579	1.909	1.905	1.7589	1.9186	1.8093	1.7855	1.7533	4.9592	1.9852	2.0218	1.6678	1.8465	2.203	2.1796	4.6933	2.0044	2.4642	2.0389	1.6278	1.7718	1.5063	2.1547	4.7589	2.13	1.8734	1.7546	1.8045	1.8708	1.6774	1.9707	4.6356	4.5483	4.7747	4.084	1.8042	3.6895	1.8705	1.7909	1.7809	2.0311	1.8793
1.1717	1.4575	1.4215	1.539	1.4058	1.4892	1.4933	1.3964	1.4901	1.2621	1.6666	1.4081	1.5207	1.1914	1.394	1.491	5.0071	1.5963	1.4901	1.3552	1.3824	1.5197	1.4728	4.7045	1.4508	2.5384	1.515	1.3542	1.2607	1.1146	1.4803	4.8369	1.3375	1.4945	1.354	1.4437	1.3191	1.4115	1.5871	4.7849	5.0702	5.0806	3.6131	1.4467	3.3984	1.4376	1.6824	1.3023	1.3591	1.3957
1.213	1.3509	1.2215	1.2785	1.2169	1.0848	1.3456	1.2123	1.1963	1.2578	1.2944	1.5042	1.2	1.1384	1.2017	1.3181	4.777	1.1816	1.1531	1.2641	1.0714	1.4578	1.3246	4.9477	1.3079	2.4688	1.167	1.582	1.208	1.1377	1.2381	4.8535	1.3905	1.4153	1.2817	1.202	1.2873	1.2532	1.4355	4.8799	4.8257	4.9085	3.6617	1.2135	3.2916	1.3558	1.3413	1.4126	1.455	1.4608
1.2853	1.5435	1.3535	1.533	1.3955	1.2598	1.3554	1.3854	1.3099	1.2812	1.3888	1.3441	1.4044	1.2633	1.4504	1.3435	5.0306	1.578	1.4578	1.6044	1.351	1.6101	1.5371	4.8799	1.4707	2.6483	1.5618	1.3577	1.4735	1.3198	1.434	5.1823	1.46	1.5738	1.2874	1.3328	1.4277	1.238	1.5854	4.6619	5.1208	5.122	3.6075	1.5251	3.4492	1.4298	1.5542	1.5028	1.5372	1.5138
1.145	1.1303	1.1705	1.4593	1.1499	1.036	1.121	1.2244	1.2394	1.3204	1.3267	1.2654	1.1738	1.1811	1.2315	1.2107	5.0311	1.2549	1.4915	1.2382	1.3482	1.4892	1.3729	4.9113	1.4183	2.4649	1.352	1.2623	1.2187	1.1484	1.2106	5.0285	1.2636	1.4778	1.3751	1.3448	1.3452	1.2149	1.6361	4.7061	4.9007	5.0333	3.6041	1.4454	3.4425	1.2524	1.332	1.3224	1.4108	1.2188
1.5228	1.3696	1.7084	1.8527	1.7555	1.5836	1.4677	1.666	1.4906	1.5313	1.7072	1.6879	1.6812	1.4726	1.5952	1.4183	4.9258	1.6696	1.7764	1.6531	1.5646	1.7442	1.7787	4.7504	1.5428	2.7312	1.5615	1.475	1.6157	1.5408	1.6938	4.8213	1.5631	1.7045	1.4882	1.5313	1.4519	1.6075	1.671	4.5617	4.6373	4.9119	3.3516	1.653	3.4905	1.7097	1.641	1.6594	1.6966	1.6356
1.4814	1.1585	1.2514	1.3635	1.3504	1.3633	1.1989	1.3788	1.2679	1.2419	1.4125	1.3105	1.5377	1.1984	1.3608	1.2427	4.9837	1.376	1.2203	1.2791	1.2061	1.5286	1.4258	4.8775	1.3818	2.1549	1.3292	1.3943	1.2927	1.2035	1.4867	5.1003	1.341	1.4513	1.2209	1.5657	1.2418	1.2564	1.5511	4.7304	4.8749	4.9642	3.5671	1.2809	3.5015	1.3548	1.3129	1.2445	1.3709	1.3349
1.4011	1.5521	1.5246	1.6759	1.5528	1.5761	1.3512	1.5418	1.4972	1.4744	1.6076	1.5579	1.6393	1.3638	1.5062	1.4142	5.1068	1.645	1.4517	1.5048	1.4517	1.3865	1.4583	4.8912	1.5655	2.5989	1.7043	1.484	1.5323	1.418	1.596	5.0015	1.4019	1.5291	1.4929	1.4924	1.6007	1.6125	1.7924	4.8265	5.2189	5.0391	3.7186	1.466	3.3687	1.4637	1.4312	1.4241	1.7079	1.5331
1.3863	1.6064	1.2917	1.6316	1.2297	1.2598	1.6644	1.298	1.286	1.5308	1.2721	1.5668	1.7196	1.309	1.4543	1.2328	5.3926	1.5983	1.667	1.6002	1.554	1.7474	1.3617	5.3709	1.6626	3.5362	1.2043	1.4096	1.4117	1.3434	1.3888	5.3022	1.5478	1.5811	1.5055	1.5189	1.5441	1.4189	1.7574	5.2632	5.2109	5.0293	4.1664	1.4531	3.7	1.3055	1.5463	1.6849	1.4515	1.5437
1.3308	0.9166	1.3648	1.4669	1.3634	1.3876	1.416	1.3832	1.3317	1.6208	1.3702	1.542	1.4218	1.2281	1.3816	1.3658	4.8991	1.3787	1.5893	1.3895	1.6123	1.8567	1.8069	4.9249	1.6021	2.3562	1.4407	1.5237	1.4548	1.4386	1.2433	5.1485	1.5434	1.701	1.5938	1.6081	1.5026	1.4693	1.5673	4.8074	4.7457	4.8645	3.6799	1.5241	3.445	1.3886	1.5762	1.5634	1.6737	1.5174
1.2765	1.3859	1.4642	1.5958	1.715	1.4504	1.4367	1.5141	1.4035	1.5315	1.6986	1.4934	1.6352	1.3797	1.5155	1.4658	4.8925	1.6085	1.4604	1.5732	1.3396	1.6687	1.6241	4.5793	1.5271	2.6367	1.5206	1.5474	1.552	1.1504	1.7169	4.8309	1.4703	1.5595	1.3242	1.4338	1.3738	1.4932	1.8731	4.58	4.6526	4.9614	3.4723	1.473	3.2738	1.552	1.5201	1.4698	1.4833	1.5187
1.3069	1.1754	1.5687	1.5573	1.4517	1.5243	1.4104	1.2895	1.4488	1.6467	1.4143	1.3412	1.3043	1.3596	1.3958	1.3467	4.9424	1.5262	1.5858	1.4591	1.5933	1.7879	1.6752	4.9308	1.5748	2.5188	1.5849	1.6553	1.5472	1.3547	1.4948	5.1181	1.4408	1.7531	1.4337	1.6048	1.4882	1.4419	1.6455	4.6464	5.0441	4.9919	3.846	1.6855	3.7459	1.5453	1.4957	1.1969	1.6103	1.4988
1.3128	1.012	1.361	1.4067	1.2277	1.1978	1.1607	1.1505	1.1842	1.4117	1.2595	1.2784	1.2825	1.1942	1.1467	1.24	4.592	1.3053	1.3976	1.2083	1.4009	1.5797	1.4599	4.5775	1.3516	2.2155	1.286	1.4419	1.3637	1.316	1.1921	4.7032	1.3949	1.4342	1.3923	1.3862	1.423	1.3966	1.4114	4.4691	4.602	4.7221	3.5253	1.4578	3.4061	1.3056	1.4359	1.2347	1.5667	1.3334
1.4176	1.3065	1.4557	1.5299	1.6102	1.3844	1.3221	1.3623	1.3743	1.2701	1.5318	1.4796	1.5745	1.5194	1.4613	1.4117	5.1012	1.6161	1.5703	1.48	1.5165	1.6574	1.615	4.8621	1.5332	2.5524	1.4521	1.4634	1.4759	1.3015	1.583	5.1443	1.38	1.5409	1.4934	1.6012	1.6615	1.3344	1.6866	4.7357	5.1017	4.9433	3.6516	1.4939	3.4459	1.5874	1.65	1.6394	1.5497	1.4619
1.5447	1.7915	1.7212	1.9262	1.5891	1.6626	1.5009	1.6435	1.5458	1.5237	1.5764	1.4625	1.5711	1.509	1.4956	1.8578	5.2637	1.7535	1.7508	1.4579	1.8168	1.7864	1.802	5.265	1.5125	2.626	1.8226	1.7992	1.7234	1.4987	1.6253	5.4356	1.7328	1.8886	1.6409	1.7551	1.7147	1.6227	1.7538	4.9782	5.2553	5.3912	4.133	1.7647	4.0117	1.856	1.7374	1.8986	1.7768	1.7014
1.43	1.1572	1.4607	1.5703	1.31	1.3118	1.2845	1.2665	1.3581	1.5445	1.3224	1.3966	1.3879	1.3103	1.3696	1.4053	5.2391	1.5372	1.6475	1.2365	1.5659	1.785	1.6924	5.2966	1.5916	2.487	1.4749	1.5832	1.2861	1.4259	1.2249	5.4969	1.5405	1.6444	1.553	1.6221	1.6379	1.443	1.6952	4.9649	5.2465	5.2158	3.9815	1.7447	3.9249	1.409	1.5955	1.7888	1.5862	1.5442
1.2738	1.2826	1.3073	1.5389	1.2937	1.4906	1.2477	1.4466	1.4055	1.3446	1.4963	1.3316	1.3359	1.2861	1.313	1.3366	4.7981	1.3119	1.1755	1.1871	1.518	1.3506	1.2164	4.6299	1.2495	2.0245	1.1957	1.4007	1.3893	1.2003	1.3991	4.7076	1.3822	1.4221	1.3108	1.4046	1.5142	1.3041	1.2402	4.2678	4.9307	4.6382	3.5575	1.4639	3.2705	1.3497	1.4133	1.1981	1.4269	1.3366
1.2237	1.3404	1.389	1.4253	1.1912	1.2392	1.2438	1.2204	1.1486	1.2304	1.2927	1.3775	1.3512	1.121	1.204	1.1728	4.8738	1.3925	1.4311	1.1874	1.4978	1.535	1.5104	4.8536	1.4041	2.3251	1.432	1.3993	1.1739	1.1724	1.3409	5.0835	1.3568	1.4087	1.4349	1.2978	1.4866	1.1777	1.6182	4.4658	4.842	5.0493	3.7608	1.4033	3.4343	1.2941	1.4086	1.6234	1.4931	1.3149
2.0794	2.1993	2.1349	2.2954	2.1137	2.1386	2.2202	2.2334	2.2815	2.2094	2.208	2.2416	2.2429	2.1247	2.2685	2.3215	5.2185	2.1199	2.2556	2.1036	2.2347	2.1632	2.1207	4.9144	2.1515	3.118	2.1668	2.1163	2.1678	2.0716	2.2987	5.2162	2.2872	2.3786	2.1879	2.3196	2.2448	2.1896	2.2638	5.0933	5.2126	5.1968	4.204	2.3694	3.8903	2.3189	2.3736	2.3039	2.2841	2.1581
1.3576	1.3582	1.4643	1.4324	1.2889	1.4339	1.4848	1.2786	1.2468	1.5754	1.4901	1.5153	1.5429	1.309	1.2652	1.525	4.9972	1.5788	1.6605	1.3282	1.4261	1.7255	1.5081	4.6376	1.5957	2.3174	1.4904	1.4875	1.5515	1.3702	1.3993	5.0004	1.4678	1.7072	1.4491	1.5573	1.5219	1.5464	1.6543	4.6395	4.7124	4.8062	3.7671	1.7191	3.6673	1.415	1.5966	1.4644	1.7143	1.5504
1.282	1.3931	1.1742	1.3576	1.2505	1.3431	1.1408	1.1438	1.2873	1.3961	1.3296	1.2555	1.2689	1.1699	1.2878	1.5864	5.0279	1.4189	1.3773	1.2073	1.398	1.3794	1.2842	4.7836	1.3033	2.2573	1.4228	1.4194	1.2923	1.1984	1.2624	5.1365	1.3759	1.4247	1.3705	1.4083	1.4021	1.2562	1.432	4.8198	4.9867	5.0146	3.6827	1.5075	3.4372	1.4639	1.4313	1.4844	1.5255	1.2605
1.5638	1.483	1.6684	1.9117	1.572	1.5892	1.3868	1.4505	1.5796	1.592	1.498	1.5058	1.4324	1.5187	1.5681	1.6091	5.1203	1.755	1.6927	1.5175	1.6673	1.8315	1.659	4.9666	1.7776	2.5597	1.649	1.5465	1.634	1.604	1.4783	5.2206	1.6742	1.9432	1.6907	1.6859	1.6891	1.544	1.6032	4.9002	5.1093	5.2314	3.8799	1.6561	3.8212	1.6545	1.7597	1.684	1.5579	1.5971
1.3685	1.5121	1.4264	1.656	1.4818	1.428	1.2617	1.3399	1.4023	1.2436	1.3782	1.2006	1.4705	1.2934	1.3401	1.3147	5.0534	1.4328	1.3137	1.4066	1.1801	1.4732	1.5299	4.753	1.3153	2.5388	1.578	1.4694	1.4394	1.1743	1.5235	4.8888	1.3616	1.6064	1.2857	1.2753	1.3791	1.2213	1.6354	4.6462	5.0112	4.9811	3.6037	1.4969	3.3878	1.4255	1.6514	1.3488	1.5397	1.4252
[truncated: 84 more columns]

## Sheet: SFig 12.B_bot
GUT_GENOME000099.fa	GUT_GENOME000144.fa	GUT_GENOME000194.fa	GUT_GENOME000437.fa	GUT_GENOME000538.fa	GUT_GENOME000702.fa	GUT_GENOME000842.fa	GUT_GENOME000861.fa	GUT_GENOME001121.fa	GUT_GENOME001293.fa	GUT_GENOME001360.fa	GUT_GENOME001365.fa	GUT_GENOME001368.fa	GUT_GENOME001385.fa	GUT_GENOME001683.fa	GUT_GENOME001706.fa	GUT_GENOME001754.fa	GUT_GENOME095957.fa	GUT_GENOME142508.fa	GUT_GENOME142509.fa	GUT_GENOME142510.fa	GUT_GENOME142511.fa	GUT_GENOME142512.fa	GUT_GENOME142513.fa	GUT_GENOME142514.fa	GUT_GENOME142515.fa	GUT_GENOME142516.fa	GUT_GENOME142517.fa	GUT_GENOME142518.fa	GUT_GENOME142519.fa	GUT_GENOME142520.fa	GUT_GENOME142521.fa	GUT_GENOME142522.fa	GUT_GENOME142523.fa	GUT_GENOME142524.fa	GUT_GENOME145995.fa	GUT_GENOME239682.fa	GUT_GENOME239783.fa	TLL04_bin.5.fasta	TLL05_bin.52.fasta	TLL07_bin.61.fasta	TLL08_bin.1.fasta	TLL09_bin.39.fasta	TLL100_bin.3.fasta	TLL101_bin.4.fasta	TLL102_bin.2.fasta	TLL103_bin.39.fasta	TLL104_bin.14.fasta	TLL105_bin.4.fasta	TLL106_bin.92.fasta
0.0001	1.7857	1.4157	1.6213	1.6439	1.7377	2.1255	2.1127	1.8792	1.8867	1.7009	1.8241	2.2643	1.6874	1.9016	1.8392	1.7373	1.5933	1.7489	1.4646	1.5574	1.5084	1.5847	1.9931	1.5786	1.8168	1.628	2.4685	1.7004	1.7085	2.3637	1.692	1.6564	1.8137	1.7019	1.9601	2.2289	1.9758	1.7755	1.7292	2.1625	2.1989	2.4727	1.8307	1.7887	2.0093	2.3499	2.3325	1.7082	1.8587
1.7232	0	1.5467	1.6384	1.6553	1.5442	1.6971	2.0023	1.8757	1.9933	1.8192	1.7301	1.981	1.7219	1.9463	1.8129	1.6379	1.6583	1.6065	1.6324	1.6381	1.5698	1.6384	1.8649	1.4519	1.6664	1.5703	2.1744	1.6017	1.7755	2.0586	1.5332	1.8358	1.8504	1.8213	1.6948	2.1412	1.9235	1.436	1.5153	2.0826	2.0955	2.3332	1.8128	1.7601	2.3711	2.0406	2.0361	1.6629	1.6939
1.3889	1.5858	0	1.531	1.5461	1.7552	1.7551	1.8066	1.6564	1.8099	1.8063	1.5506	1.8484	1.486	1.9191	1.6592	1.5491	1.5785	1.7515	1.4175	1.3608	1.5072	1.4856	1.827	1.5628	1.4817	1.4989	2.1063	1.8222	1.6678	1.7755	1.5398	1.6069	1.7729	1.4723	1.653	1.925	1.8496	1.378	1.4506	2.0198	2.1048	2.3317	1.5584	1.7184	2.2614	2.0606	1.8563	1.5487	1.9565
1.4155	1.6641	1.5694	0	1.6415	1.5749	1.7073	1.8354	1.6779	1.7979	1.5988	1.8042	1.6766	1.3311	1.9009	1.7236	1.4713	1.5259	1.73	1.624	1.4457	1.459	1.549	2.0169	1.5923	1.6892	1.567	2.0386	1.6175	1.5912	2.1656	1.4653	1.5328	1.934	1.3547	1.6375	1.8479	1.6867	1.4419	1.6106	1.9596	2.1649	2.2334	1.5036	1.528	2.2917	1.868	1.8363	1.5441	1.6007
1.5305	1.573	1.5253	1.6785	0	1.5601	1.8346	1.943	1.6028	1.8268	1.7983	1.6768	1.9473	1.6608	1.8777	1.7799	1.5652	1.4262	1.7208	1.4511	1.5627	1.5723	1.4558	2.1188	1.5384	1.5753	1.6424	2.2012	1.8523	1.6816	2.1077	1.5459	1.6577	1.7125	1.757	1.7764	2.0943	1.8561	1.5565	1.5354	1.9406	1.9892	2.3695	1.7418	1.6416	2.1146	2.0223	1.9616	1.5163	1.859
1.6524	1.6114	1.8041	1.6899	1.6703	0	1.7055	1.779	1.8029	1.8354	1.6381	1.6257	1.8745	1.5072	1.8115	1.669	1.6257	1.7771	1.7314	1.5962	1.5532	1.6348	1.71	1.8951	1.7071	1.7051	1.7497	2.3054	1.4059	1.5557	2.1681	1.2442	1.7548	1.6007	1.5676	1.4923	1.8357	1.7935	1.544	1.6627	1.7692	2.1952	2.5011	1.818	1.6969	2.0977	2.0582	1.832	1.541	1.6632
2.1086	1.6719	1.8258	1.8989	1.8775	1.7065	0	1.9616	1.8109	2.0072	2.0165	1.7801	2.0484	1.5467	2.0206	1.8574	1.693	2.0155	1.6782	1.7771	1.885	1.9028	1.8907	2.162	1.7397	1.8826	1.9031	2.2413	1.4277	1.8156	2.2432	1.7218	1.7365	1.9818	1.9817	1.8469	2.4204	2.0609	1.8579	2.004	2.09	2.1797	2.3398	1.8479	1.5566	2.4395	2.3105	1.9944	1.6544	1.9088
1.9876	2.0746	1.7619	1.8758	1.7738	1.749	1.9102	0	1.5027	1.8218	1.5728	1.5307	1.3319	1.7337	1.367	1.2747	1.518	2.0453	1.787	1.746	1.7804	2.0237	2.0258	1.9153	1.8008	2.0143	1.855	2.1818	1.7566	1.7746	2.065	1.5541	1.4412	1.8749	2.0596	1.7079	1.5514	1.6066	1.6953	1.9211	2.1841	2.1005	2.3092	1.9021	1.7766	2.2901	2.08	2.2093	1.5997	1.6731
1.8751	1.8559	1.5322	1.7597	1.6132	1.8051	1.6799	1.6623	0	1.6679	1.4807	1.3959	1.5489	1.648	1.5697	1.3341	1.3584	1.7419	1.6004	1.7687	1.6282	1.7486	1.8316	2.2624	1.7064	1.6492	1.8292	2.0751	1.628	1.5867	2.2714	1.4292	1.4308	1.6722	1.7316	1.6077	1.5772	1.611	1.5451	1.61	2.0644	2.142	2.3234	1.5739	1.5686	2.1924	2.1035	2.0224	1.4146	1.7107
1.9465	2.0519	1.9055	1.9274	1.7745	1.8607	1.9289	1.7463	1.6443	0	1.8655	1.7228	1.5659	1.8206	1.4762	1.6377	1.6024	1.9252	1.7247	1.8919	1.9766	1.9095	1.9414	2.1125	1.9883	2.0152	2.0068	2.2052	2.1783	1.995	2.2205	1.7346	1.784	2.0455	2.1319	1.8898	1.5323	1.7679	1.8799	1.9611	2.0156	2.1115	2.28	2.0567	1.7427	2.5978	2.195	2.0643	1.7631	1.8931
1.6129	1.7294	1.7854	1.6544	1.7265	1.5628	1.8294	1.5276	1.4468	1.6773	0	1.2672	1.3318	1.5209	1.4572	1.4702	0.9637	1.7771	1.5725	1.5615	1.6072	1.6776	1.7262	1.934	1.6472	1.7905	1.5218	2.1294	1.742	1.6336	2.1196	1.5074	1.3859	1.7366	1.7452	1.5745	1.4146	1.4651	1.6922	1.6533	2.2574	2.1228	2.3382	1.6649	1.6803	1.9415	2.2215	2.0148	1.4131	1.5987
1.6151	1.707	1.6267	1.7762	1.7288	1.4902	1.7177	1.5424	1.4515	1.6468	1.3169	0	1.603	1.4603	1.8024	1.6208	1.2574	1.8088	1.7016	1.5476	1.617	1.6718	1.6179	1.8996	1.4912	1.6303	1.752	2.2594	1.712	1.7595	2.181	1.6855	1.6051	1.8615	1.5361	1.6055	1.6695	1.7568	1.4968	1.7597	2.0619	2.1991	2.3137	1.7156	1.7489	2.0199	2.1429	1.9295	1.5254	1.7721
2.0696	1.9449	1.72	1.5731	1.8393	1.7986	2.0243	1.2033	1.4235	1.4153	1.2567	1.5756	0	1.778	1.1565	1.1369	1.246	1.9949	1.6227	1.7923	1.5853	1.9861	1.7597	2.0544	1.6876	2.0325	1.8484	2.2386	1.9417	1.6608	2.1169	1.694	1.2041	1.6993	2.0571	1.7595	1.5793	1.6059	1.8483	1.8021	2.2743	2.231	2.363	1.8309	1.6575	2.1267	2.1228	2.1002	1.6354	1.9278
1.5604	1.7283	1.5852	1.4257	1.4954	1.4717	1.6573	1.8958	1.6809	1.8441	1.6399	1.6725	1.8014	0	1.604	1.6815	1.444	1.6117	1.7199	1.4797	1.7408	1.7226	1.7708	2.0237	1.7254	1.728	1.7131	2.1368	1.3715	1.5328	2.1893	1.4028	1.641	1.678	1.5091	1.5747	2.0125	1.6329	1.2807	1.6791	1.7587	2.1611	2.277	1.4678	1.4852	2.0044	2.0048	1.8632	1.4114	1.5822
2.0038	2.1478	1.8467	1.7908	1.7793	1.8015	2.1247	1.3138	1.3657	1.7021	1.4093	1.7781	1.1176	1.611	0	1.5284	1.5598	1.938	1.7653	1.8888	1.6861	1.6677	1.8074	1.8509	1.5825	1.9152	1.7935	2.0293	1.9788	1.9325	2.0099	1.6731	1.1384	1.8649	1.9051	1.7402	1.4886	1.5816	1.8607	1.8304	2.0465	2.0668	2.3026	1.9657	1.8004	2.1891	2.1422	1.9275	1.9759	1.8083
1.9139	1.8613	1.8167	1.8208	1.809	1.6105	1.9469	1.2322	1.3622	1.5268	1.4896	1.596	1.2172	1.7241	1.4736	0	1.3091	1.9743	1.8386	1.7735	1.6057	1.8119	1.9045	2.0606	1.8487	1.916	1.8332	2.2497	2.0956	1.817	2.1276	1.4242	1.2684	1.6964	1.799	1.9926	1.4128	1.4745	1.6472	1.8502	2.0944	2.1603	2.1057	1.9519	1.7621	2.1597	2.2976	1.9169	1.639	1.9028
1.5876	1.7168	1.4577	1.5927	1.5583	1.4812	1.5412	1.5933	1.4314	1.623	0.8988	1.3053	1.3861	1.346	1.5412	1.3438	0	1.691	1.6147	1.59	1.6944	1.7153	1.793	2.1209	1.6888	1.6089	1.7305	2.1026	1.5301	1.4531	2.1782	1.452	1.3979	1.6516	1.5806	1.4691	1.6066	1.5303	1.4616	1.7006	1.8663	2.1226	2.2852	1.5474	1.7202	2.1712	2.0425	1.9881	1.4942	1.7879
1.475	1.6838	1.5692	1.6366	1.5528	1.795	2.0786	2.039	1.6643	2.046	1.768	2.0126	2.2065	1.5812	2.1138	1.9461	1.6221	0	1.8011	1.5669	1.4881	1.5978	1.5945	2.1366	1.5258	2.0163	1.5958	2.3909	1.7472	1.8311	2.0899	1.7105	1.7517	1.8121	1.7871	1.9387	2.1368	1.921	1.813	1.6013	2.036	2.0489	2.3436	1.7662	1.7977	2.2486	2.1894	1.8723	1.656	1.8405
1.7278	1.5532	1.7384	1.7305	1.5938	1.4864	1.6922	1.7368	1.5721	1.8212	1.6538	1.7402	1.7283	1.6636	1.6656	1.7361	1.669	1.7119	0	1.6056	1.5621	1.6653	1.6599	1.9391	1.6768	1.8341	1.5859	1.9941	1.681	1.6145	2.1359	1.6929	1.4909	1.8737	1.7581	1.5304	1.9075	1.8707	1.4359	1.5007	2.1627	2.1074	2.3041	1.7397	1.5405	2.2272	2.0881	1.9777	1.5611	1.5975
1.5325	1.6586	1.3549	1.5379	1.5449	1.5328	1.8306	1.7438	1.6649	1.8894	1.6223	1.647	1.8273	1.5031	2.0046	1.7018	1.6576	1.578	1.5616	0	1.5507	1.6236	1.6737	1.9261	1.5816	1.531	1.9463	2.0383	1.5599	1.6573	1.719	1.5756	1.6149	1.8142	1.4666	1.6918	2.1898	1.6428	1.5981	1.6901	1.9827	1.8383	2.4501	1.6514	1.7958	2.0579	2.1281	2.044	1.4484	1.6356
1.5581	1.6411	1.3954	1.4563	1.5797	1.5877	1.8323	1.7507	1.6929	1.9483	1.559	1.6507	1.5453	1.6362	1.6552	1.593	1.8126	1.5779	1.5664	1.53	0	1.4319	1.5878	1.8666	1.4602	1.6325	1.5479	2.0029	1.5629	1.5995	1.741	1.6598	1.4385	1.648	1.485	1.4058	2.046	1.8266	1.5298	1.8067	1.9084	2.1731	2.1682	1.648	1.7698	2.1681	2.0043	1.9326	1.514	1.6195
1.4659	1.4703	1.522	1.3517	1.6443	1.7052	1.884	1.9987	1.723	1.7676	1.7096	1.7193	1.8884	1.7351	1.7495	1.7391	1.6672	1.4403	1.6492	1.5621	1.5279	0	1.6793	2.0877	1.4371	1.5848	1.5719	2.1403	1.707	1.7146	2.0752	1.614	1.6921	1.624	1.7334	1.6549	2.0697	2.1482	1.5982	1.8604	2.0259	2.3163	2.3793	1.7729	1.7947	2.2492	2.0497	2.1331	1.4747	1.8046
1.6017	1.6031	1.4701	1.6179	1.4655	1.6977	1.7988	2.0153	1.9738	2.0582	1.749	1.869	1.9	1.7407	1.9524	1.8427	1.8626	1.6189	1.6861	1.6113	1.6314	1.6569	0	1.7597	1.5847	1.6531	1.5774	1.854	1.9094	1.6954	1.7818	1.6948	1.8766	1.8989	1.7159	1.7997	2.1043	2.0664	1.7577	1.6825	1.9542	2.1728	2.2652	1.6697	1.9617	2.4641	1.9155	2.0504	1.6295	1.8587
2.0233	1.8013	1.8812	1.963	2.1082	2.0451	2.2499	2.0667	2.2406	2.0581	2.0835	1.8999	2.0376	2.0925	1.8667	1.9037	2.0762	2.0878	2.0199	1.7307	1.9853	2.0361	1.884	0	1.7211	1.738	1.9298	1.6502	1.9404	1.872	1.6911	2.0145	2.0262	1.9963	2.1196	1.9175	2.2564	2.2375	2.0582	2.1896	1.6602	1.6381	2.0713	2.0853	2.3081	2.691	2.1391	1.8014	1.8289	2.0463
1.4745	1.4429	1.646	1.63	1.57	1.6729	1.8867	1.7755	1.8496	1.9598	1.6607	1.6802	1.8243	1.7057	1.8332	1.8479	1.8256	1.5543	1.765	1.6762	1.5882	1.5685	1.6815	1.9655	0	1.7056	1.4015	2.0334	1.6599	1.9012	2.0188	1.6754	1.7085	1.6706	1.577	1.4918	1.9393	2.0785	1.5255	1.6428	1.7972	1.9653	2.2965	1.7608	1.7812	2.6126	2.0342	1.8955	1.6169	1.7314
1.7217	1.7255	1.4551	1.7219	1.6746	1.6882	2.0728	1.9012	1.9038	2.0024	1.882	1.8193	2.0341	1.5963	1.8853	1.8624	1.6271	2.0488	1.7117	1.5893	1.5307	1.6034	1.6251	1.8173	1.5917	0	1.7005	2.1461	1.7031	1.8408	1.9899	1.4902	1.8781	1.7913	1.5162	1.8176	2.4144	1.8588	1.8295	1.6564	2.1572	2.1311	2.4725	1.823	1.8871	1.9679	2.2786	1.9765	1.6489	1.7272
1.592	1.5013	1.5023	1.562	1.6836	1.6885	1.9026	1.8615	1.8279	2.1015	1.6878	1.7922	1.8551	1.6553	1.8081	1.7377	1.785	1.5906	1.8748	1.8142	1.5117	1.6975	1.5261	1.9337	1.3099	1.7053	0	2.0327	1.6228	1.6616	1.9521	1.7655	1.7545	1.6815	1.5912	1.7282	2.2915	1.9269	1.833	1.8282	1.9019	1.903	2.2688	1.6104	1.671	2.2571	2.2401	1.8416	1.4148	1.5034
2.2557	2.1478	1.9623	1.9842	1.9828	2.0831	2.2291	2.0873	1.8748	2.2306	1.9217	2.2606	2.1584	2.0501	2.1029	2.1038	1.9544	2.2745	2.0688	1.9361	2.0087	1.897	1.7317	1.7289	1.7472	2.0766	2.06	0	2.4041	2.1118	1.4271	2.0523	2.0099	2.2051	2.1255	2.0599	2.2677	2.1956	2.2071	2.0586	1.6956	1.0279	1.9706	2.349	2.138	2.68	2.0967	1.8041	1.9295	2.165
1.6841	1.7618	1.9157	1.725	1.8712	1.396	1.618	2.0287	1.7532	2.2108	1.786	1.7417	2.0564	1.5038	2.0141	2.2645	1.722	1.9853	1.664	1.5417	1.6579	1.6645	1.9256	2.0274	1.6597	1.6626	1.6303	2.3154	0	1.365	2.3414	1.4532	1.7733	2.0734	1.7214	1.6528	1.9606	1.9954	1.484	1.6862	2.0367	2.2931	2.5433	1.7824	1.6839	2.237	2.0216	1.8562	1.6741	1.6482
1.8765	1.7127	1.6474	1.694	1.6577	1.4795	1.6123	1.9215	1.7326	1.9523	1.7107	1.7382	1.8689	1.4665	1.8739	1.8266	1.6569	1.9267	1.5912	1.6431	1.8214	1.6758	1.6663	1.9643	1.8765	1.9111	1.7222	2.1485	1.2879	0	2.1063	1.4854	1.6721	1.9184	1.6729	1.5529	1.9525	1.9316	1.4607	1.8765	1.8951	2.2706	2.3042	1.5381	1.7627	2.3186	1.9723	1.7569	1.4477	1.7698
2.2603	2.1815	1.8773	1.9899	2.0839	2.0215	2.2486	2.1031	2.3751	2.2173	2.1341	2.2195	2.052	2.1225	2.2099	2.0986	2.2534	2.1644	2.1567	1.694	1.8529	2.2849	1.909	1.6756	1.8816	2.0495	1.9496	1.5405	2.3939	2.29	0	2.1714	2.2248	2.094	2.0244	2.1842	2.2935	2.2521	2.1084	2.1638	1.6047	1.4909	2.1649	2.1767	2.2643	2.7159	2.2073	1.6025	1.9217	2.3706
1.6955	1.4924	1.406	1.5213	1.584	1.254	1.6548	1.5958	1.5425	1.7861	1.4428	1.5631	1.744	1.3423	1.7456	1.424	1.4731	1.7166	1.6323	1.5975	1.6369	1.5573	1.6301	1.948	1.5061	1.4611	1.5923	2.1207	1.386	1.3984	1.9911	0	1.6201	1.4566	1.4779	1.4664	1.7692	1.7082	1.3008	1.5524	1.9956	2.2377	2.1072	1.5216	1.5227	2.0752	2.0388	1.949	1.2499	1.5271
1.5836	1.8883	1.5515	1.6688	1.5755	1.6578	1.8341	1.4526	1.3799	1.7529	1.5147	1.5143	1.1417	1.5769	1.1053	1.1682	1.495	1.7436	1.548	1.7198	1.5043	1.7296	1.7088	2.1749	1.525	1.8659	1.7521	1.9668	1.6993	1.6903	2.0306	1.5594	0	1.6488	1.598	1.5412	1.5808	1.8182	1.6004	1.7156	1.8965	2.1361	2.2448	1.7365	1.6436	2.1395	2.1166	1.9436	1.488	1.8239
1.6858	1.8175	1.7094	1.9073	1.7282	1.5445	1.9842	1.7728	1.6518	2.0929	1.6257	1.8175	1.7476	1.6324	1.8133	1.6753	1.4998	1.7195	1.8023	1.729	1.5523	1.5893	1.8051	2.0639	1.677	1.6919	1.6928	2.3223	2.0595	1.9261	2.2185	1.4352	1.4864	0	1.7572	1.7833	2.0186	1.8124	1.619	1.5928	2.0028	2.0454	2.3926	1.7764	1.7682	2.3577	2.1812	2.033	1.6666	1.9196
1.7389	1.788	1.4879	1.4654	1.7072	1.5954	2.0515	2.0813	1.7156	1.9742	1.7509	1.7094	2.0538	1.4145	1.8911	1.7652	1.5687	1.8002	1.8689	1.4964	1.4918	1.7487	1.6591	1.9619	1.4842	1.5341	1.6667	2.1979	1.6151	1.6673	2.0588	1.5452	1.6562	1.8834	0	1.8196	1.9867	1.8211	1.4775	1.5985	2.1284	2.1914	2.2696	1.6541	1.5299	1.9298	2.0708	1.9273	1.484	1.5898
1.8255	1.7185	1.6617	1.6286	1.7869	1.3499	2.0374	1.7462	1.6375	1.8045	1.6816	1.5522	1.7731	1.4483	1.6965	1.9183	1.536	1.8549	1.4685	1.6394	1.4431	1.6697	1.755	2.1231	1.5738	1.8859	1.6575	2.1598	1.6455	1.4798	2.0591	1.4919	1.638	1.9427	1.7762	0	1.9618	1.6928	1.4544	1.678	2.1012	2.1672	2.0178	1.6931	1.7125	2.1121	1.9143	1.9498	1.5991	1.6217
2.2514	2.1678	1.8717	1.9027	1.9953	1.7502	2.2316	1.5616	1.6879	1.6539	1.5714	1.5971	1.6521	2.0245	1.501	1.4387	1.5038	2.0418	1.8886	2.21	1.9796	2.1734	1.9818	2.1472	1.9232	2.2991	2.2241	2.1659	1.8668	2.016	2.0926	1.6098	1.6568	1.8979	1.9761	1.992	0	1.7421	1.9019	1.8573	1.9177	2.0233	2.2902	1.9777	1.9152	2.0946	2.336	2.1091	1.7141	2.0576
2.1032	2.0398	1.9794	1.708	1.9627	1.7146	2.0278	1.787	1.5575	1.8695	1.6808	1.7513	1.5382	1.6863	1.7844	1.581	1.5384	1.9607	1.8367	1.7494	1.8632	2.2493	2.2589	2.246	2.0658	1.8403	1.8903	2.3649	1.8852	1.8231	2.2101	1.6703	1.8223	1.829	1.922	1.7494	1.9043	0	1.8488	2.2088	2.117	2.1525	2.5069	1.8871	2.1368	2.1022	2.5109	2.1144	1.5483	1.8158
1.7417	1.5873	1.5722	1.4636	1.6729	1.383	1.9099	1.6706	1.646	1.8347	1.6018	1.4419	1.9461	1.3397	1.7107	1.6289	1.561	1.981	1.5868	1.6656	1.5595	1.7435	1.7852	2.0603	1.5066	1.7888	1.7423	2.4333	1.4706	1.4753	2.175	1.322	1.6887	1.6736	1.4158	1.5127	1.8472	1.7884	0	1.6094	1.9604	2.4672	2.5018	1.4386	1.4621	2.1471	2.0289	1.857	1.3121	1.5471
1.6313	1.5135	1.4573	1.5885	1.4435	1.6315	1.7869	1.8956	1.6433	1.9492	1.5956	1.8116	1.7501	1.7393	1.8026	1.7818	1.7122	1.4293	1.5092	1.7934	1.7205	1.7018	1.8028	2.0778	1.5561	1.5594	1.6292	1.9688	1.7567	1.8002	2.1246	1.4802	1.5783	1.5607	1.6838	1.557	1.8136	2.0156	1.5269	0	1.9465	2.1065	2.2995	1.5612	1.7396	4.0605	2.0098	1.8463	1.5108	1.834
2.0801	2.0203	1.9967	1.9671	1.8365	1.9496	2.0822	1.9377	1.7629	1.919	2.2594	1.896	2.0479	1.7616	1.8938	2.0183	1.7691	1.9908	2.0567	1.8791	1.8706	2.0166	2.0544	1.6533	1.5792	1.9996	1.9895	1.8969	1.9945	1.7162	1.4789	1.9165	1.8084	2.142	2.2427	2.0623	1.9413	2.0276	1.8733	2.1163	0	1.7292	1.2633	2.2126	1.9662	2.5351	1.4715	1.2842	1.8998	1.8812
2.0205	1.8499	1.9395	1.9536	1.8217	1.9782	2.1831	2.0974	1.9708	2.0115	2.0976	2.1497	2.1654	2.2189	2.1259	2.1058	2.0991	1.9563	2.1615	1.7215	2.005	1.9287	2.0026	1.589	1.9217	1.9233	1.8791	0.9461	2.201	2.0054	1.3468	1.9596	2.0367	1.9981	1.9494	1.9733	2.0171	2.1835	2.2498	2.0652	1.466	0	1.883	2.2726	2.2519	2.7025	1.8743	1.6154	1.8809	2.0437
2.3682	2.2623	2.2804	2.0834	2.2988	2.206	2.2799	2.1995	2.34	2.2937	2.3127	2.3563	2.1556	2.1223	2.1279	2.1455	2.2765	2.3618	2.3481	2.2794	2.163	2.3501	2.1109	2.0981	2.271	2.3459	2.3164	1.9025	2.4003	2.1809	1.8867	2.2131	2.0837	2.4692	2.2622	2.1709	2.3599	2.4493	2.2393	2.2871	1.2255	1.8339	0	2.2737	2.2428	3.074	1.7925	1.5571	1.987	2.3152
1.7342	1.7769	1.6789	1.7033	1.7692	1.6966	1.7961	1.8914	1.6439	1.933	1.7192	1.6831	1.9213	1.4187	2.0428	1.8355	1.6158	1.7351	1.8778	1.5806	1.7343	1.7856	1.7937	2.0948	1.7804	1.7481	1.6923	2.3377	1.8005	1.5071	2.1812	1.5139	1.7101	1.9316	1.6584	1.7626	1.9828	1.772	1.608	1.6044	2.2837	2.2424	2.3701	0	1.5358	2.2256	2.0924	1.9822	1.4459	1.5805
1.6372	1.7671	1.6488	1.6648	1.5548	1.6001	1.6199	1.6868	1.5252	1.8041	1.6226	1.5829	1.6091	1.3235	1.6442	1.5181	1.697	1.5798	1.4872	1.6935	1.5771	1.6419	1.8587	2.1278	1.7734	1.7433	1.6927	2.1151	1.5375	1.6681	2.0735	1.4188	1.5089	1.7198	1.5321	1.4791	1.774	1.9639	1.4755	1.6839	1.9966	2.3267	2.0835	1.4893	0	2.4341	1.9938	2.0016	1.4872	1.6169
2.1156	2.2356	2.2337	2.1804	2.2116	2.0086	2.52	2.1786	2.114	2.351	1.8676	2.1388	2.2276	2.0242	2.1589	2.2818	2.0416	2.376	2.1726	2.2032	2.2506	2.3725	2.45	2.7727	2.5121	2.0286	2.1019	2.5628	1.8762	2.1384	2.579	1.9441	2.1208	2.2238	1.8283	2.1031	2.0712	1.9017	2.0512	4.1373	2.7293	2.9083	2.9724	2.1315	2.6258	0	2.6627	2.6055	1.9182	2.0689
2.1534	1.8885	1.8779	2.0436	1.9866	1.7995	2.295	2.002	2.0475	2.0428	2.1109	2.084	2.118	1.8657	2.0653	1.9051	2.0681	2.141	2.033	1.9956	1.9109	2.0761	1.9538	2.0846	1.9739	2.1246	2.1066	1.9867	2.01	1.9364	1.9696	1.8345	2.0784	2.2544	2.1938	1.9498	2.1672	2.3641	1.9129	1.8549	1.5143	2.1366	1.7869	1.9508	2.073	2.9476	0	1.7864	1.8166	2.0915
1.9094	1.9263	1.8265	1.7241	1.8936	1.6773	1.8569	1.9672	1.9863	1.9471	1.8507	1.8765	2.1242	1.752	1.9489	1.8382	1.9583	1.8189	1.9189	1.8726	1.8049	2.0056	1.945	1.8373	1.7234	1.7904	2.0064	1.7413	1.8322	1.7538	1.437	1.797	1.9671	2.003	1.8359	1.7924	2.0162	2.0574	1.7722	1.8096	1.2153	1.628	1.4529	1.8738	1.9927	2.418	1.801	0	1.7269	1.9769
1.6907	1.7011	1.573	1.3945	1.649	1.3902	1.727	1.6228	1.4886	1.7536	1.4952	1.4952	1.6684	1.2104	1.9823	1.694	1.4896	1.7095	1.6284	1.4642	1.4856	1.5772	1.5562	1.8697	1.5148	1.5926	1.5089	2.0508	1.6431	1.4415	1.8967	1.3565	1.5732	1.7715	1.438	1.5364	1.776	1.5926	1.3206	1.6155	1.9155	2.0252	2.0961	1.516	1.5298	1.8704	1.8863	1.7827	0	1.4275
1.5821	1.5356	1.5762	1.6068	1.6621	1.4872	1.6938	1.5384	1.6664	1.7922	1.5969	1.6479	1.8674	1.3047	1.7715	1.8339	1.733	1.7955	1.611	1.4721	1.5444	1.753	1.8102	1.8696	1.6908	1.5951	1.4209	2.0505	1.4718	1.5191	2.2008	1.4197	1.5908	1.943	1.4918	1.4917	1.804	1.6264	1.474	1.7636	1.945	2.0007	2.207	1.5237	1.6394	1.9125	2.1307	2.0408	1.2993	0
1.5297	1.4308	1.4795	1.5798	1.7821	1.5838	1.7057	1.8507	1.659	1.9529	1.5981	1.7599	1.7954	1.4392	1.9088	1.735	1.6711	1.7218	1.7321	1.7627	1.6682	1.4107	1.7136	1.9123	1.195	1.635	1.5052	2.1008	1.6871	1.5933	2.1461	1.4291	1.6313	1.5981	1.5531	1.6107	1.9343	2.0474	1.3754	1.6258	1.9271	2.0786	2.1962	1.6665	1.7518	2.2885	1.9828	1.8807	1.5249	1.6824
2.0535	1.8018	1.812	1.8375	1.8596	1.6074	1.9419	2.1262	2.0311	1.8639	1.7735	2.0141	2.1095	1.775	2.0036	1.9575	1.9393	2.0274	1.885	1.884	1.9551	1.9241	1.7509	1.9402	1.8246	2.0335	2.0493	2.0636	1.9015	1.6774	1.8378	1.7656	1.9016	1.9706	1.9758	1.8833	2.0865	2.1511	1.7135	1.8183	1.5613	2.0411	1.7468	1.8136	1.9445	2.7438	1.7179	1.7323	1.7126	2.0097
2.072	1.7626	1.7893	1.6412	1.6717	1.5084	1.8519	1.7796	1.85	2.0545	1.8225	1.6314	2.0993	1.4373	1.9623	1.7791	1.5666	1.914	1.759	1.6502	1.7528	1.9184	1.8228	1.8429	1.7601	1.6817	1.5899	2.1466	1.7488	1.5133	1.935	1.4894	1.798	2.0491	1.6966	1.7214	1.99	1.6946	1.448	1.7074	2.0527	2.0472	2.0615	1.6022	1.4469	2.1699	2.0922	1.8854	1.3684	1.4442
1.6037	1.5558	1.5797	1.3534	1.673	1.4504	1.5943	1.544	1.549	1.9527	1.5896	1.5349	1.9421	1.44	1.8597	1.6891	1.5624	1.7414	1.6075	1.5141	1.4186	1.6097	1.5748	1.8022	1.5096	1.7232	1.6317	2.0019	1.6202	1.3971	1.9178	1.4024	1.5584	1.7207	1.8314	1.6352	1.7179	1.6932	1.2777	1.5674	1.9793	2.0785	2.0883	1.5051	1.491	2.1254	1.9051	1.8054	1.4279	1.6801
1.6838	1.4441	1.5562	1.4866	1.5506	1.5342	1.5847	1.6207	1.6046	1.8119	1.5795	1.6404	1.7357	1.3088	1.8218	1.8022	1.5971	1.5742	1.542	1.5501	1.6287	1.8265	1.7087	2.0733	1.6309	1.571	1.5406	2.1136	1.5408	1.5117	1.9934	1.3934	1.6885	1.7861	1.3707	1.4728	1.8207	1.7503	1.453	1.7238	1.7456	2.2764	1.9523	1.425	1.5819	2.1755	1.8869	1.7082	1.2931	1.5976
1.6706	1.7257	1.5847	1.6441	1.6693	1.6828	1.7508	1.9511	1.8366	1.7213	1.7367	1.9031	1.8188	1.6885	1.8529	1.798	1.7191	1.7078	1.7301	1.7019	1.6615	1.9023	1.6644	1.7589	1.7687	1.757	1.8521	1.86	1.8197	1.5968	1.8472	1.6602	1.7511	1.8526	1.7344	1.6662	2.075	2.0289	1.592	1.85	1.6089	1.8718	1.9385	1.657	1.8037	2.5141	1.6769	1.7148	1.6355	1.8426
1.6669	1.5524	1.4003	1.4344	1.5221	1.3462	1.6478	1.6502	1.5896	1.8079	1.3924	1.5607	1.7054	1.4448	1.6911	1.502	1.533	1.5316	1.6361	1.4704	1.5659	1.5963	1.6558	2.0518	1.5005	1.6515	1.5586	1.9784	1.6068	1.4661	1.8851	1.4536	1.6256	1.8049	1.5327	1.4189	1.8946	1.5618	1.3902	1.6189	1.8882	1.889	2.0866	1.2875	1.6703	2.2478	1.992	1.8391	1.2349	1.5331
1.9928	1.7595	1.7766	1.4296	1.6885	1.3949	2.1082	1.3438	1.5711	2.0289	1.6183	1.5443	1.931	1.4148	1.911	1.9089	1.5171	2.2928	1.8086	1.5641	1.4298	1.5516	1.7521	1.8794	1.5882	1.9026	1.4156	2.3108	1.8698	1.5923	1.976	1.8177	1.5308	2.3345	1.7507	1.7446	1.9158	1.3949	1.7612		2.2464	2.1149	1.944	1.6299	1.6437	1.1682	2.3757	1.986	1.4837	0.8549
1.5574	1.5335	1.3944	1.5747	1.4598	1.4811	1.6557	1.5451	1.6943	1.6711	1.5969	1.4663	1.6418	1.4913	1.6596	1.5882	1.6713	1.7503	1.5335	1.6074	1.4322	1.6255	1.5622	1.6781	1.4877	1.4872	1.5513	1.799	1.7431	1.5963	1.5748	1.4447	1.5653	1.7528	1.5405	1.6336	1.7002	1.6717	1.5019	1.5603	1.6183	1.7577	1.836	1.4697	1.659	2.1417	1.8629	1.4555	1.524	1.7294
1.4771	1.4247	1.4762	1.4871	1.4378	1.3323	1.5086	1.3774	1.3114	1.6276	1.3395	1.2792	1.4772	1.3069	1.4407	1.3443	1.257	1.5032	1.3928	1.3597	1.4575	1.4139	1.4467	1.5708	1.4445	1.4249	1.3857	1.635	1.3614	1.3041	1.8073	1.3446	1.3154	1.5373	1.3782	1.302	1.5946	1.1772	1.3207	1.7917	1.8072	1.762	1.9322	1.3764	1.4568	2.0052	1.9364	1.754	1.0163	1.1238
2.1611	2.2281	1.9484	2.0444	2.2404	2.1727	2.2398	2.1286	2.1312	2.0512	2.214	2.3074	2.0492	1.8554	2.1249	1.9435	1.9575	2.1175	2.1613	2.1067	2.1633	2.1981	2.1309	1.9432	2.096	2.0582	2.1488	2.065	2.0635	2.0391	1.7934	1.9287	2.1668	2.2078	2.1846	2.0309	2.0892	2.3507	2.0963	2.0165	1.5027	2.0127	1.4989	2.2019	2.1724	2.6836	1.707	1.4934	1.9774	2.2879
1.8493	1.7414	1.6129	1.6522	1.7848	1.76	1.9169	2.0155	2.0774	1.9333	1.7778	1.9497	1.9229	1.7473	1.8076	1.8637	1.8187	1.7355	1.8651	1.9557	1.6905	1.9123	1.7631	1.7407	1.7989	1.7685	1.7792	1.7062	1.8537	1.7812	1.5713	1.6159	1.8172	1.9724	1.8066	1.8328	1.9092	2.0118	1.734	1.7727	1.3997	1.6683	1.564	1.787	1.8101	2.6736	1.7002	1.5861	1.6986	1.8881
1.665	1.6631	1.5628	1.5314	1.6392	1.6239	1.7561	1.7576	1.4545	2.0342	1.5188	1.7259	1.7884	1.269	1.8952	1.7749	1.5652	1.8041	1.5628	1.534	1.4812	1.5273	1.6658	1.9821	1.5855	1.5246	1.4897	2.2109	1.6796	1.4478	1.9842	1.4607	1.5787	1.7353	1.5735	1.646	1.8027	1.6866	1.4693	1.3661	1.8931	1.8629	2.2513	1.5424	1.5365	2.004	1.9238	1.8523	1.3045	1.5446
2.1901	2.2971	2.1278	1.9986	2.2455	1.9433	2.1577	2.1114	2.3413	2.2656	1.9214	2.1259	2.1224	1.8528	2.1994	2.328	2.2107	2.4021	2.0461	2.2096	1.9072	2.009	2.1081	2.281	2.3882	1.8469	2.0675	2.6713	1.9695	2.0761	2.3913	1.957	2.1518	2.4206	1.7283	2.0167	2.2534	2.0385	2.0713	3.0697	2.5005	2.74	2.8669	1.889	2.1886	2.1221	3.0077	2.4649	1.7329	1.8442
1.4098	1.524	1.6812	1.3796	1.6232	1.4674	1.6563	1.4793	1.7308	1.7873	1.6139	1.5163	1.9831	1.2971	1.6497	1.7047	1.53	1.6746	1.5888	1.5188	1.5329	1.7304	1.5583	1.9029	1.5495	1.398	1.503	2.0315	1.3905	1.5993	2.1143	1.3032	1.6855	1.7513	1.3113	1.5022	1.7385	1.6732	1.3812	1.7654	1.9639	2.064	2.1058	1.4322	1.5305	1.8797	1.9334	1.8809	1.2162	1.447
1.8395	1.7213	1.78	1.7735	1.6552	1.4373	1.8773	1.771	1.726	1.8041	1.6503	1.6857	1.8594	1.5386	1.8137	1.6503	1.5078	1.821	1.5988	1.7798	1.6147	1.7858	1.8103	2.017	1.6574	2.0074	1.8632	2.2211	1.5565	1.6904	1.9923	1.5424	1.6773	1.7443	1.5917	1.7378	1.9218	1.8456	1.6875	1.6888	2.0974	2.0381	2.1091	1.6396	1.5879	2.0525	2.0324	1.9386	1.4944	1.5357
1.6795	1.9424	1.7139	1.7124	1.7635	1.7296	1.6459	1.7781	1.5417	1.9352	1.5753	1.7123	1.6882	1.2784	1.8217	1.6999	1.5254	1.7604	1.7509	1.6678	1.6671	1.6844	1.6583	2.0988	1.6302	1.6992	1.5133	2.2218	1.6724	1.6531	2.018	1.4602	1.5346	1.748	1.6605	1.705	1.8335	1.7158	1.553	1.622	1.7873	2.0739	2.0327	1.6527	1.6886	2.2379	2.0658	1.7843	1.4897	1.5594
1.6811	1.6884	1.6435	1.5068	1.6418	1.6075	1.6849	1.7136	1.755	1.7438	1.5126	1.5796	1.5798	1.2525	1.7668	1.7871	1.5585	1.7805	1.5025	1.5227	1.5642	1.4653	1.5781	1.7585	1.6527	1.4708	1.4334	1.9203	1.5122	1.5797	1.8892	1.3197	1.5687	1.7308	1.5142	1.475	1.8132	1.6435	1.3223	1.5403	1.7752	1.9133	1.9037	1.6008	1.6947	1.8646	1.8829	1.7731	1.2373	1.3695
1.8891	1.6263	1.5828	1.5836	1.6902	1.5969	1.8992	1.9018	1.7269	1.9188	1.5591	1.5899	2.0075	1.4335	1.832	1.6888	1.6238	1.5558	1.7088	1.7063	1.5544	1.9095	1.7323	1.9659	1.6603	1.8549	1.7143	2.2136	1.7011	1.6974	2.0522	1.5495	1.5132	1.8449	1.6632	2.026	1.9724	1.8635	1.6199	1.3577	2.1191	2.1568	2.2212	1.2382	1.5209	2.041	2.0173	1.9342	1.3359	1.7107
1.5708	1.4869	1.5298	1.4238	1.5884	1.3947	1.5418	1.2529	1.2364	1.3648	1.2967	1.5194	1.4887	1.2499	1.6315	1.613	1.2698	1.7731	1.4767	1.4673	1.1997	1.4752	1.4478	1.6052	1.4693	1.5209	1.3152	2.1886	1.5673	1.2968	1.9909	1.409	1.3787	1.9336	1.3503	1.4672	1.437	1.1556	1.2387	2.6215	2.0025	2.0109	1.9437	1.3291	1.5465	1.3997	2.0887	1.7352	1.3684	1.3009
1.6013	1.5987	1.7201	1.7504	1.7266	1.5353	1.6013	1.712	1.8216	2.0898	1.5628	1.7475	1.8288	1.4366	1.884	1.7935	1.6857	1.4424	1.5809	1.4333	1.7207	1.6773	1.6642	2.0358	1.736	1.6167	1.5816	2.0503	1.554	1.7616	2.0564	1.4606	1.67	1.5494	1.4474	1.3261	1.8354	2.0267	1.4804	1.4761	2.2443	2.1289	2.1877	1.5763	1.6057	5.6627	1.8927	1.8578	1.3332	1.7205
1.4164	1.2778	1.3838	1.4393	1.3166	1.2661	1.3652	1.4697	1.48	1.5431	1.3948	1.4657	1.4702	1.1993	1.3662	1.5024	1.3536	1.4174	1.3439	1.4252	1.4328	1.5643	1.5268	1.3753	1.3199	1.2885	1.2905	1.4825	1.2847	1.2523	1.5315	1.1002	1.4474	1.5612	1.2854	1.3495	1.5552	1.6068	1.3278	1.609	1.2839	1.545	1.5445	1.4305	1.5948	2.3166	1.4445	1.3049	1.2827	1.3626
1.7262	1.6302	1.6585	1.6636	1.521	1.5939	1.7846	1.5201	1.5566	1.6109	1.5848	1.6253	1.6679	1.3668	1.6859	1.663	1.4383	1.8196	1.4796	1.5701	1.4931	1.5902	1.7678	1.9343	1.7215	1.7278	1.6136	2.1913	1.6003	1.7168	2.1392	1.3316	1.4278	1.5406	1.5812	1.7747	1.7488	1.6798	1.5421	1.5853	2.0659	2.1347	2.1081	1.471	1.4907	2.1036	1.8532	1.9103	1.5371	1.7455
1.7226	1.6582	1.6602	1.6335	1.634	1.5457	1.7451	1.6989	1.692	1.8984	1.7314	1.8541	1.9479	1.4925	1.912	1.9224	1.7857	1.5486	1.5961	1.6478	1.5254	1.8116	1.7786	2.1545	1.792	1.6883	1.5922	2.3739	1.5976	1.6066	2.1195	1.6041	1.8047	1.6383	1.6281	1.5108	1.8601	2.0576	1.5764	1.5971	2.03	2.3776	2.1056	1.4168	1.6095	4.2482	1.8337	2.1141	1.2879	1.7738
2.0306	1.994	1.7253	1.7441	1.8183	1.9693	1.9555	2.2302	2.0726	1.9709	1.8502	2.053	2.129	1.7484	1.8919	1.9443	1.9338	1.9182	1.779	1.7829	1.9771	1.9082	1.9041	1.9958	1.8976	1.8898	1.9429	2.0125	1.9434	1.6196	1.9774	1.7959	1.9128	2.1008	1.9732	1.7673	2.2735	2.3822	1.7869	1.7189	1.4388	2.0031	1.7147	1.7257	1.9058	2.5571	1.8272	1.6381	1.5838	1.9431
1.8032	1.8915	1.7653	1.5984	1.6251	1.7133	2.0359	2.0097	1.7288	1.8811	1.7716	1.8581	2.0553	1.6393	1.9424	1.9583	1.617	1.9049	1.6397	1.8773	1.592	1.8254	1.7721	2.1503	1.7501	1.9106	1.986	2.22	1.6694	1.7252	2.2248	1.6062	1.7296	2.0552	1.9089	1.9419	2.1821	2.0076	1.7432	1.5146	2.4377	2.2604	2.5636	1.6637	1.8774	2.4054	2.1542	2.344	1.7465	1.8283
1.6305	1.5179	1.4837	1.4093	1.7031	1.4982	1.7127	1.6445	1.5932	1.9685	1.5469	1.5605	1.8016	1.4734	1.7345	1.5431	1.4724	1.6198	1.519	1.511	1.6391	1.8662	1.7911	2.0126	1.5467	1.4965	1.4589	2.0416	1.3581	1.4892	2.1174	1.3883	1.5497	1.545	1.4792	1.539	1.7827	1.55	1.4046	1.6907	1.902	2.0688	2.2528	1.5443	1.5152	1.7909	2.1417	1.861	1.088	1.3147
2.1992	1.9791	2.0399	2.0759	2.0339	1.9008	2.0235	1.9253	2.0726	1.983	1.959	2.0464	2.1322	1.8541	1.8867	1.9088	2.0446	2.2598	1.8804	2.0978	2.1848	2.0406	1.8424	1.8833	1.9766	1.9815	2.1287	1.8682	1.8858	1.7867	2.0046	2.0593	1.9445	2.1913	1.8099	1.9667	2.0227	2.2059	1.8918	2.2031	1.7144	1.968	1.7461	2.036	2.1388	2.3884	1.6627	1.768	1.7192	2.0877
1.6652	1.6928	1.5691	1.6911	1.6549	1.594	1.7942	1.7584	1.7445	1.9369	1.6811	1.7236	1.8048	1.4459	1.7341	1.5771	1.5326	1.5995	1.7111	1.648	1.6233	1.8786	1.8463	2.1622	1.6908	1.7238	1.7408	2.2743	1.622	1.465	1.926	1.3086	1.594	1.5275	1.5956	1.7565	1.8997	1.857	1.5699	1.6332	1.9371	2.1765	2.0292	1.655	1.5597	2.3465	2.0215	1.8703	1.4935	1.6915
1.8959	1.8929	1.7963	1.7231	1.9717	1.501	1.7749	1.8452	1.7392	2.1501	1.6803	1.8131	1.963	1.5541	2.0642	1.8001	1.7178	1.9114	1.8277	1.7255	1.6163	1.9297	1.7463	1.9568	1.7795	1.7323	1.92	2.333	1.6574	1.6051	2.0351	1.5429	1.6566	1.9932	1.7625	1.7831	1.9884	1.9624	1.4555	1.7103	2.119	2.2506	2.2019	1.7568	1.7367	2.1605	2.1314	1.9123	1.5153	1.8568
1.481	1.3796	1.2997	1.3294	1.3911	1.4938	1.5581	1.567	1.6713	1.6938	1.4526	1.4445	1.8076	1.2461	1.5021	1.5491	1.4064	1.356	1.3656	1.4942	1.532	1.5673	1.4608	1.7822	1.4355	1.5257	1.5744	1.7109	1.4434	1.4766	1.8204	1.3785	1.4587	1.5244	1.3796	1.347	1.7636	1.7858	1.317	1.6336	1.5779	1.8804	1.7852	1.4044	1.5776	2.1923	1.7569	1.5931	1.2485	1.5882
1.6176	1.6263	1.6294	1.5783	1.6221	1.5491	1.6915	1.6489	1.6889	1.899	1.6973	1.7119	1.9292	1.5174	1.9314	1.7353	1.5179	1.7032	1.6637	1.6931	1.5354	1.8007	1.6753	2.001	1.6574	1.6237	1.8157	2.2828	1.6303	1.5577	2.0829	1.5266	1.5919	1.7452	1.7808	1.6529	1.8343	1.9732	1.5754	1.5167	1.9669	1.9892	2.1852	1.6689	1.4778	2.0505	1.9157	1.8642	1.5613	1.5517
2.3307	2.2835	2.1957	2.1899	2.1193	2.161	2.4542	2.2831	2.3932	2.5009	2.1955	2.1208	2.3919	2.0156	2.4325	2.3096	2.1202	2.355	2.3511	2.1664	2.2404	2.221	2.1298	2.1908	2.1237	2.202	2.1757	2.3522	2.5192	2.1144	2.3732	2.1634	2.3892	2.2561	2.2053	2.2805	2.4028	2.4067	2.099	2.0735	1.9898	2.2146	2.1241	2.365	2.2075	2.8493	2.0781	2.0397	2.0734	2.2055
1.9565	1.7435	1.7262	1.5711	1.9524	1.5771	1.8239	1.7777	1.8745	2.0662	1.776	1.8621	2.0002	1.5095	2.0173	1.8023	1.7442	1.9759	1.7357	1.7739	1.6933	1.8357	1.6561	2.0526	1.7605	1.7037	1.7121	2.1604	1.9003	1.6319	2.0623	1.4186	1.6546	1.881	1.7621	1.7553	2.0592	1.9956	1.5499	1.7319	2.0617	2.1873	2.2431	1.8129	1.6078	2.2206	2.2186	2.0416	1.3888	1.5379
1.8625	1.8155	1.6602	1.6627	1.7917	1.7814	1.8331	1.8894	1.8755	1.9632	1.8588	1.7799	1.9616	1.6135	1.9277	1.8497	1.7596	2.0269	1.8205	1.8999	1.5661	1.8649	1.7257	1.8897	1.7017	1.8574	1.8226	2.2478	1.9643	1.6475	2.1517	1.8836	1.665	2.1118	1.8063	1.8886	1.9172	2.0403	1.7252	1.8846	1.9741	2.2474	2.1128	1.8177	1.8933	2.2382	1.887	2.1052	1.5449	1.8492
1.8211	1.4706	1.4422	1.3883	1.5286	1.2841	1.9285	1.3962	1.4128	1.4734	1.4464	1.3834	1.7585	1.2305	1.5117	1.3856	1.3299	1.9076	1.5349	1.6781	1.6432	1.5269	1.5752	1.8101	1.5225	1.6921	1.7748	2.0922	1.4045	1.5411	1.8584	1.0813	1.3751	1.5457	1.4632	1.581	1.599	1.2035	1.4257	1.9101	1.9219	1.8824	2.0285	1.3114	1.415	2.2698	1.873	1.6011	1.1584	1.3319
1.8093	1.7254	1.7429	1.4737	1.6326	1.466	1.5679	1.569	1.5335	1.6619	1.468	1.5508	1.6298	1.3714	1.8727	1.492	1.2966	1.597	1.5042	1.7382	1.66	1.7503	1.6285	2.0325	1.7151	1.7146	1.703	1.9202	1.4508	1.657	1.9117	1.2381	1.6461	1.7642	1.639	1.3739	1.8791	1.4554	1.454	1.8904	2.0031	2.0491	1.9591	1.5664	1.6662	2.1812	2.0526	1.6919	1.4037	1.767
1.8284	1.6679	1.6541	1.6844	1.6677	1.7177	1.8042	1.7539	1.6012	1.8039	1.7845	1.6655	1.7918	1.7352	1.7868	1.6901	1.6891	1.8114	1.6665	1.7045	1.6205	1.7171	1.7473	1.7752	1.6768	1.697	1.7982	1.675	1.744	1.5627	1.6908	1.5337	1.6682	1.8829	1.7474	1.7655	1.8361	1.999	1.5261	1.745	1.0979	1.6572	1.4485	1.7907	1.8999	2.5163	1.4225	1.2618	1.7385	1.9871
1.9483	1.849	1.8639	1.7516	1.9642	1.7389	1.7863	1.8439	1.9038	2.0423	2.1775	1.9289	2.3025	1.647	2.0829	1.7874	1.8931	1.801	1.7172	1.7649	1.969	2.122	1.9923	2.2225	2.0455	1.6876	1.8985	2.0509	1.8449	1.7174	2.145	1.7072	1.9686	1.9918	1.8542	1.9395	2.1729	2.0011	1.5968	1.6766	2.3574	2.0441	2.1872	1.773	1.9029	3.2837	1.9626	2.1156	1.2689	1.7303
1.4125	1.4218	1.4508	1.3218	1.4951	1.4093	1.5068	1.601	1.5762	1.5999	1.5011	1.5925	1.6003	1.2556	1.5687	1.5663	1.4599	1.5638	1.4056	1.3704	1.3389	1.6383	1.55	1.8974	1.5302	1.4783	1.4228	1.8802	1.3771	1.453	1.9256	1.3713	1.4432	1.5694	1.3053	1.4282	1.5848	1.4796	1.3422	1.3955	1.8833	2.0006	1.9831	1.3715	1.273	2.0272	1.8567	1.8534	1.2098	1.3148
1.8151	2.0364	1.8279	1.9768	1.8382	1.9365	2.0273	2.1713	1.8873	2.4473	2.2621	2.0425	2.49	1.7489	2.2773	2.3547	1.9004	1.74	1.9183	1.9057	1.9333	2.375	2.0535	2.4996	1.9736	1.9461	2.1531	2.4339	1.8665	1.9055	2.5089	1.7403	1.9644	2.1479	2.0845	2.0311	2.475	2.3681	1.9584	1.9284	2.8636	2.5913	2.667	2.0031	1.909	3.8158	2.5018	2.3506	1.7093	2.1115
1.7918	1.7088	1.7626	1.7709	1.6993	1.7127	1.8837	2.0186	1.9255	1.9441	1.9379	1.8224	1.9835	1.7612	1.9514	1.9928	1.8689	1.807	1.8114	1.7932	1.629	1.6752	1.8156	2.1572	1.2414	1.6615	1.5825	2.2878	1.8004	1.8388	2.2202	1.6026	1.7675	1.8498	1.7967	1.8916	2.083	1.9849	1.6244	1.5199	2.1381	2.008	2.3946	1.8017	1.6517	2.1716	2.0772	2.0025	1.6517	1.7415
2.1107	2.0311	1.8323	1.8617	2.4805	1.7938	2.2494	2.0699	1.9228	2.3669	1.7208	1.9308	2.1796	1.6671	2.2663	1.9872	1.8197	2.2207	2.1208	2.1663	1.5848	1.98	2.2667	2.5593	1.8352	2.158	2.2054	2.6182	2.0951	1.7766	2.5165	1.8172	1.7967	2.4125	1.6866	1.8355	2.3807	2.5333	1.6597	2.9033	2.3557	2.6026	2.4749	1.7607	2.0555	1.6254	2.6947	2.0948	1.4611	1.6457
1.5952	1.5616	1.5493	1.4541	1.6079	1.4872	1.4853	1.5281	1.4442	1.7318	1.501	1.4869	1.6259	1.236	1.7595	1.6259	1.3876	1.6949	1.5972	1.5206	1.3814	1.6881	1.6608	1.8505	1.5003	1.6601	1.427	2.2631	1.6568	1.4782	2.1373	1.3832	1.4316	1.7941	1.5081	1.4409	1.6743	1.6499	1.3634	1.4249	1.8798	2.0652	2.0237	1.4889	1.4382	2.0244	1.8569	1.9001	1.3764	1.5194
1.7959	1.8605	1.6159	1.6974	1.7302	1.4661	1.7662	1.7747	1.5679	1.9284	1.6606	1.5774	1.7203	1.5299	1.8749	1.6389	1.4778	1.6171	1.7547	1.5069	1.7309	1.5971	1.5224	1.8375	1.5303	1.7178	1.5859	2.1117	1.6685	1.6446	1.8856	1.5356	1.5435	1.8338	1.6129	1.5701	1.9086	1.7159	1.4478	1.6078	1.8702	1.9963	1.9799	1.5832	1.4814	2.2483	1.8841	1.8636	1.4514	1.67
1.969	1.8444	1.9707	1.7751	1.8262	1.6646	1.9472	1.9387	1.9924	2.2241	1.8902	1.9176	2.3201	1.8606	2.3043	2.0391	1.8547	1.8596	1.9946	1.8303	1.942	1.9982	2.0029	2.159	1.9884	2.0113	1.8614	2.2909	1.652	2.0294	2.2146	1.5776	1.8989	1.8954	1.7643	1.8045	2.5385	2.2904	1.9119	1.8961	2.3051	2.2972	2.4094	1.8456	2.0258	2.8945	2.3245	2.228	1.7588	2.1177
2.048	1.5824	1.4174	1.4686	1.9871	1.398	2.1018	1.6052	1.6365	1.5893	1.3503	1.44	2.0786	1.5211	1.6517	1.4382	1.2222	2.3818	1.6287	1.6485	1.3924	1.8988	1.4716	1.8987	1.4943	1.9197	1.6151	2.27	1.7197	1.2621	1.8682	1.6284	1.5531	1.9366	1.5103	1.951	2.0781	1.819	1.909		2.4398	2.1403	2.1423	1.379	1.1661	1.3579	2.1642	1.8682	1.32	1.2767
1.8685	1.6009	1.6577	1.5796	1.6465	1.5706	1.9305	1.6515	1.6494	1.9025	1.6591	1.6716	1.9092	1.4652	1.7715	1.6913	1.7092	1.801	1.6812	1.9535	1.59	1.6443	1.8462	1.8702	1.7274	1.6879	1.8962	2.1155	1.6387	1.6938	2.0308	1.5408	1.6772	1.8571	1.6688	1.7566	2.1431	1.802	1.5726	1.8136	2.0212	1.9978	2.0804	1.5365	1.7732	2.1444	2.0999	1.8893	1.2896	1.5732
[truncated: 48 more columns]
