# Supplementary material for: Genome-centric analysis of short and long read metagenomes reveals uncharacterized microbiome diversity in Southeast Asians
Source: Nat Commun. 2022 Oct 13;13:6044. doi: 10.1038/s41467-022-33782-z (PMC9561172; doi:10.1038/s41467-022-33782-z)
Supplement: Supplementary file 12 — Source Data [file 41467_2022_33782_MOESM12_ESM.zip › Split/supplementary_data_13.xlsx]

## Sheet: SFig 13 left
TYPE	novel	freq
Hybrid	FALSE	63
Hybrid	TRUE	127
NRPS	FALSE	361
NRPS	TRUE	178
Other	FALSE	198
Other	TRUE	173
Polyketide	FALSE	22
Polyketide	TRUE	59
RiPP	FALSE	1760
RiPP	TRUE	855
Saccharide	TRUE	3
Terpene	FALSE	83
Terpene	TRUE	27

## Sheet: SFig 13 right
TYPE	novel	freq
Hybrid	FALSE	33
Hybrid	TRUE	35
NRPS	FALSE	108
NRPS	TRUE	70
Other	FALSE	54
Other	TRUE	74
Polyketide	FALSE	12
Polyketide	TRUE	13
RiPP	FALSE	299
RiPP	TRUE	285
Saccharide	TRUE	2
Terpene	FALSE	12
Terpene	TRUE	13
