# Supplementary material for: Genome-centric analysis of short and long read metagenomes reveals uncharacterized microbiome diversity in Southeast Asians
Source: Nat Commun. 2022 Oct 13;13:6044. doi: 10.1038/s41467-022-33782-z (PMC9561172; doi:10.1038/s41467-022-33782-z)
Supplement: Supplementary file 12 — Source Data [file 41467_2022_33782_MOESM12_ESM.zip › Split/supplementary_data_14.xlsx]

## Sheet: SFig 14
in_curated_db	in_HRGM	novel	antismash_SPMP_GCF
FALSE	TRUE	FALSE	TRUE
FALSE	FALSE	TRUE	TRUE
FALSE	TRUE	FALSE	TRUE
TRUE	TRUE	FALSE	TRUE
FALSE	FALSE	TRUE	TRUE
FALSE	TRUE	FALSE	TRUE
FALSE	FALSE	TRUE	TRUE
TRUE	FALSE	FALSE	TRUE
FALSE	FALSE	TRUE	TRUE
FALSE	FALSE	TRUE	TRUE
FALSE	TRUE	FALSE	TRUE
FALSE	FALSE	TRUE	TRUE
FALSE	TRUE	FALSE	TRUE
FALSE	FALSE	TRUE	TRUE
TRUE	TRUE	FALSE	TRUE
FALSE	FALSE	TRUE	TRUE
FALSE	TRUE	FALSE	TRUE
FALSE	FALSE	TRUE	TRUE
FALSE	FALSE	TRUE	TRUE
FALSE	TRUE	FALSE	TRUE
TRUE	FALSE	FALSE	TRUE
FALSE	FALSE	TRUE	TRUE
FALSE	FALSE	TRUE	TRUE
TRUE	TRUE	FALSE	TRUE
TRUE	TRUE	FALSE	TRUE
FALSE	TRUE	FALSE	TRUE
FALSE	TRUE	FALSE	TRUE
FALSE	FALSE	TRUE	TRUE
FALSE	TRUE	FALSE	TRUE
FALSE	TRUE	FALSE	TRUE
FALSE	TRUE	FALSE	TRUE
FALSE	FALSE	TRUE	TRUE
FALSE	TRUE	FALSE	TRUE
FALSE	TRUE	FALSE	TRUE
TRUE	TRUE	FALSE	TRUE
FALSE	FALSE	TRUE	TRUE
FALSE	FALSE	TRUE	TRUE
FALSE	FALSE	TRUE	TRUE
FALSE	FALSE	TRUE	TRUE
FALSE	FALSE	TRUE	TRUE
FALSE	FALSE	TRUE	TRUE
TRUE	FALSE	FALSE	TRUE
FALSE	FALSE	TRUE	TRUE
FALSE	TRUE	FALSE	TRUE
FALSE	TRUE	FALSE	TRUE
FALSE	FALSE	TRUE	TRUE
FALSE	TRUE	FALSE	TRUE
FALSE	TRUE	FALSE	TRUE
FALSE	FALSE	TRUE	TRUE
TRUE	FALSE	FALSE	TRUE
FALSE	FALSE	TRUE	TRUE
FALSE	TRUE	FALSE	TRUE
FALSE	FALSE	TRUE	TRUE
FALSE	TRUE	FALSE	TRUE
FALSE	TRUE	FALSE	TRUE
FALSE	FALSE	TRUE	TRUE
FALSE	TRUE	FALSE	TRUE
FALSE	TRUE	FALSE	TRUE
FALSE	FALSE	TRUE	TRUE
FALSE	FALSE	TRUE	TRUE
FALSE	TRUE	FALSE	TRUE
FALSE	TRUE	FALSE	TRUE
FALSE	FALSE	TRUE	TRUE
FALSE	FALSE	TRUE	TRUE
FALSE	FALSE	TRUE	TRUE
FALSE	FALSE	TRUE	TRUE
FALSE	FALSE	TRUE	TRUE
FALSE	FALSE	TRUE	TRUE
FALSE	TRUE	FALSE	TRUE
FALSE	TRUE	FALSE	TRUE
TRUE	FALSE	FALSE	TRUE
FALSE	TRUE	FALSE	TRUE
TRUE	TRUE	FALSE	TRUE
TRUE	TRUE	FALSE	TRUE
FALSE	TRUE	FALSE	TRUE
FALSE	TRUE	FALSE	TRUE
FALSE	TRUE	FALSE	TRUE
TRUE	TRUE	FALSE	TRUE
FALSE	TRUE	FALSE	TRUE
FALSE	TRUE	FALSE	TRUE
FALSE	FALSE	TRUE	TRUE
FALSE	FALSE	TRUE	TRUE
FALSE	TRUE	FALSE	TRUE
FALSE	FALSE	TRUE	TRUE
FALSE	TRUE	FALSE	TRUE
FALSE	FALSE	TRUE	TRUE
TRUE	TRUE	FALSE	TRUE
FALSE	TRUE	FALSE	TRUE
FALSE	TRUE	FALSE	TRUE
TRUE	TRUE	FALSE	TRUE
TRUE	TRUE	FALSE	TRUE
TRUE	TRUE	FALSE	TRUE
FALSE	TRUE	FALSE	TRUE
TRUE	TRUE	FALSE	TRUE
TRUE	TRUE	FALSE	TRUE
FALSE	FALSE	TRUE	TRUE
FALSE	FALSE	TRUE	TRUE
FALSE	TRUE	FALSE	TRUE
FALSE	TRUE	FALSE	TRUE
FALSE	TRUE	FALSE	TRUE
FALSE	TRUE	FALSE	TRUE
FALSE	TRUE	FALSE	TRUE
FALSE	TRUE	FALSE	TRUE
FALSE	TRUE	FALSE	TRUE
FALSE	FALSE	TRUE	TRUE
FALSE	FALSE	TRUE	TRUE
FALSE	TRUE	FALSE	TRUE
FALSE	TRUE	FALSE	TRUE
FALSE	TRUE	FALSE	TRUE
FALSE	FALSE	TRUE	TRUE
FALSE	FALSE	TRUE	TRUE
FALSE	TRUE	FALSE	TRUE
FALSE	TRUE	FALSE	TRUE
FALSE	FALSE	TRUE	TRUE
FALSE	TRUE	FALSE	TRUE
FALSE	TRUE	FALSE	TRUE
FALSE	FALSE	TRUE	TRUE
FALSE	FALSE	TRUE	TRUE
FALSE	TRUE	FALSE	TRUE
TRUE	FALSE	FALSE	TRUE
FALSE	TRUE	FALSE	TRUE
FALSE	TRUE	FALSE	TRUE
TRUE	FALSE	FALSE	TRUE
FALSE	TRUE	FALSE	TRUE
FALSE	FALSE	TRUE	TRUE
FALSE	TRUE	FALSE	TRUE
FALSE	TRUE	FALSE	TRUE
FALSE	FALSE	TRUE	TRUE
TRUE	FALSE	FALSE	TRUE
FALSE	FALSE	TRUE	TRUE
FALSE	FALSE	TRUE	TRUE
FALSE	TRUE	FALSE	TRUE
FALSE	FALSE	TRUE	TRUE
FALSE	TRUE	FALSE	TRUE
FALSE	FALSE	TRUE	TRUE
FALSE	TRUE	FALSE	TRUE
FALSE	FALSE	TRUE	TRUE
FALSE	TRUE	FALSE	TRUE
FALSE	FALSE	TRUE	TRUE
TRUE	TRUE	FALSE	TRUE
FALSE	TRUE	FALSE	TRUE
FALSE	FALSE	TRUE	TRUE
FALSE	FALSE	TRUE	TRUE
FALSE	TRUE	FALSE	TRUE
FALSE	FALSE	TRUE	TRUE
FALSE	FALSE	TRUE	TRUE
FALSE	FALSE	TRUE	TRUE
FALSE	FALSE	TRUE	TRUE
FALSE	FALSE	TRUE	TRUE
FALSE	FALSE	TRUE	TRUE
FALSE	TRUE	FALSE	TRUE
FALSE	FALSE	TRUE	TRUE
FALSE	FALSE	TRUE	TRUE
TRUE	TRUE	FALSE	TRUE
FALSE	TRUE	FALSE	TRUE
FALSE	TRUE	FALSE	TRUE
FALSE	FALSE	TRUE	TRUE
TRUE	FALSE	FALSE	TRUE
FALSE	FALSE	TRUE	TRUE
FALSE	FALSE	TRUE	TRUE
FALSE	TRUE	FALSE	TRUE
FALSE	FALSE	TRUE	TRUE
FALSE	TRUE	FALSE	TRUE
FALSE	TRUE	FALSE	TRUE
FALSE	FALSE	TRUE	TRUE
FALSE	FALSE	TRUE	TRUE
FALSE	FALSE	TRUE	TRUE
FALSE	FALSE	TRUE	TRUE
FALSE	FALSE	TRUE	TRUE
FALSE	FALSE	TRUE	TRUE
FALSE	TRUE	FALSE	TRUE
FALSE	FALSE	TRUE	TRUE
FALSE	FALSE	TRUE	TRUE
FALSE	FALSE	TRUE	TRUE
FALSE	TRUE	FALSE	TRUE
TRUE	TRUE	FALSE	TRUE
TRUE	FALSE	FALSE	TRUE
FALSE	FALSE	TRUE	TRUE
FALSE	FALSE	TRUE	TRUE
TRUE	TRUE	FALSE	TRUE
FALSE	FALSE	TRUE	TRUE
FALSE	FALSE	TRUE	TRUE
FALSE	FALSE	TRUE	TRUE
TRUE	TRUE	FALSE	TRUE
FALSE	TRUE	FALSE	TRUE
FALSE	FALSE	TRUE	TRUE
FALSE	TRUE	FALSE	TRUE
TRUE	FALSE	FALSE	TRUE
TRUE	TRUE	FALSE	TRUE
FALSE	TRUE	FALSE	TRUE
FALSE	FALSE	TRUE	TRUE
FALSE	TRUE	FALSE	TRUE
TRUE	TRUE	FALSE	TRUE
FALSE	FALSE	TRUE	TRUE
FALSE	FALSE	TRUE	TRUE
TRUE	FALSE	FALSE	TRUE
FALSE	FALSE	TRUE	TRUE
FALSE	TRUE	FALSE	TRUE
FALSE	FALSE	TRUE	TRUE
FALSE	TRUE	FALSE	TRUE
FALSE	FALSE	TRUE	TRUE
FALSE	FALSE	TRUE	TRUE
FALSE	FALSE	TRUE	TRUE
FALSE	FALSE	TRUE	TRUE
FALSE	FALSE	TRUE	TRUE
FALSE	FALSE	TRUE	TRUE
TRUE	FALSE	FALSE	TRUE
FALSE	TRUE	FALSE	TRUE
FALSE	FALSE	TRUE	TRUE
FALSE	FALSE	TRUE	TRUE
FALSE	FALSE	TRUE	TRUE
FALSE	TRUE	FALSE	TRUE
FALSE	FALSE	TRUE	TRUE
FALSE	FALSE	TRUE	TRUE
TRUE	TRUE	FALSE	TRUE
FALSE	FALSE	TRUE	TRUE
FALSE	TRUE	FALSE	TRUE
FALSE	FALSE	TRUE	TRUE
FALSE	FALSE	TRUE	TRUE
FALSE	FALSE	TRUE	TRUE
FALSE	TRUE	FALSE	TRUE
TRUE	TRUE	FALSE	TRUE
FALSE	TRUE	FALSE	TRUE
FALSE	FALSE	TRUE	TRUE
TRUE	FALSE	FALSE	TRUE
FALSE	FALSE	TRUE	TRUE
FALSE	TRUE	FALSE	TRUE
FALSE	TRUE	FALSE	TRUE
FALSE	FALSE	TRUE	TRUE
FALSE	FALSE	TRUE	TRUE
FALSE	FALSE	TRUE	TRUE
FALSE	FALSE	TRUE	TRUE
FALSE	TRUE	FALSE	TRUE
FALSE	FALSE	TRUE	TRUE
FALSE	TRUE	FALSE	TRUE
FALSE	TRUE	FALSE	TRUE
FALSE	FALSE	TRUE	TRUE
TRUE	FALSE	FALSE	TRUE
FALSE	FALSE	TRUE	TRUE
FALSE	FALSE	TRUE	TRUE
TRUE	FALSE	FALSE	TRUE
FALSE	FALSE	TRUE	TRUE
TRUE	FALSE	FALSE	TRUE
TRUE	FALSE	FALSE	TRUE
FALSE	FALSE	TRUE	TRUE
FALSE	FALSE	TRUE	TRUE
FALSE	TRUE	FALSE	TRUE
FALSE	TRUE	FALSE	TRUE
FALSE	TRUE	FALSE	TRUE
FALSE	TRUE	FALSE	TRUE
FALSE	FALSE	TRUE	TRUE
FALSE	TRUE	FALSE	TRUE
FALSE	TRUE	FALSE	TRUE
FALSE	TRUE	FALSE	TRUE
FALSE	TRUE	FALSE	TRUE
FALSE	FALSE	TRUE	TRUE
FALSE	FALSE	TRUE	TRUE
FALSE	TRUE	FALSE	TRUE
FALSE	TRUE	FALSE	TRUE
FALSE	FALSE	TRUE	TRUE
FALSE	TRUE	FALSE	TRUE
FALSE	FALSE	TRUE	TRUE
FALSE	FALSE	TRUE	TRUE
FALSE	FALSE	TRUE	TRUE
FALSE	FALSE	TRUE	TRUE
FALSE	TRUE	FALSE	TRUE
FALSE	FALSE	TRUE	TRUE
FALSE	FALSE	TRUE	TRUE
FALSE	FALSE	TRUE	TRUE
FALSE	TRUE	FALSE	TRUE
FALSE	TRUE	FALSE	TRUE
FALSE	TRUE	FALSE	TRUE
FALSE	TRUE	FALSE	TRUE
FALSE	TRUE	FALSE	TRUE
FALSE	TRUE	FALSE	TRUE
FALSE	TRUE	FALSE	TRUE
FALSE	TRUE	FALSE	TRUE
FALSE	FALSE	TRUE	TRUE
FALSE	FALSE	TRUE	TRUE
FALSE	TRUE	FALSE	TRUE
FALSE	TRUE	FALSE	TRUE
FALSE	FALSE	TRUE	TRUE
FALSE	FALSE	TRUE	TRUE
FALSE	TRUE	FALSE	TRUE
FALSE	TRUE	FALSE	TRUE
FALSE	TRUE	FALSE	TRUE
FALSE	TRUE	FALSE	TRUE
FALSE	TRUE	FALSE	TRUE
FALSE	TRUE	FALSE	TRUE
FALSE	TRUE	FALSE	TRUE
FALSE	FALSE	TRUE	TRUE
FALSE	TRUE	FALSE	TRUE
FALSE	TRUE	FALSE	TRUE
FALSE	FALSE	TRUE	TRUE
FALSE	FALSE	TRUE	TRUE
FALSE	FALSE	TRUE	TRUE
FALSE	FALSE	TRUE	TRUE
TRUE	FALSE	FALSE	TRUE
FALSE	FALSE	TRUE	TRUE
FALSE	FALSE	TRUE	TRUE
FALSE	TRUE	FALSE	TRUE
FALSE	TRUE	FALSE	TRUE
FALSE	TRUE	FALSE	TRUE
FALSE	FALSE	TRUE	TRUE
FALSE	TRUE	FALSE	TRUE
FALSE	FALSE	TRUE	TRUE
FALSE	FALSE	TRUE	TRUE
FALSE	TRUE	FALSE	TRUE
FALSE	FALSE	TRUE	TRUE
FALSE	FALSE	TRUE	TRUE
TRUE	TRUE	FALSE	TRUE
TRUE	FALSE	FALSE	TRUE
FALSE	TRUE	FALSE	TRUE
FALSE	FALSE	TRUE	TRUE
FALSE	FALSE	TRUE	TRUE
TRUE	FALSE	FALSE	TRUE
FALSE	FALSE	TRUE	TRUE
FALSE	TRUE	FALSE	TRUE
TRUE	FALSE	FALSE	TRUE
TRUE	TRUE	FALSE	TRUE
FALSE	FALSE	TRUE	TRUE
FALSE	FALSE	TRUE	TRUE
FALSE	TRUE	FALSE	TRUE
FALSE	FALSE	TRUE	TRUE
FALSE	TRUE	FALSE	TRUE
FALSE	TRUE	FALSE	TRUE
TRUE	TRUE	FALSE	TRUE
TRUE	FALSE	FALSE	TRUE
FALSE	FALSE	TRUE	TRUE
FALSE	TRUE	FALSE	TRUE
FALSE	FALSE	TRUE	TRUE
TRUE	FALSE	FALSE	TRUE
TRUE	TRUE	FALSE	TRUE
FALSE	FALSE	TRUE	TRUE
FALSE	TRUE	FALSE	TRUE
FALSE	FALSE	TRUE	TRUE
FALSE	TRUE	FALSE	TRUE
FALSE	FALSE	TRUE	TRUE
FALSE	TRUE	FALSE	TRUE
FALSE	FALSE	TRUE	TRUE
FALSE	TRUE	FALSE	TRUE
FALSE	FALSE	TRUE	TRUE
FALSE	FALSE	TRUE	TRUE
TRUE	TRUE	FALSE	TRUE
FALSE	FALSE	TRUE	TRUE
FALSE	FALSE	TRUE	TRUE
TRUE	FALSE	FALSE	TRUE
TRUE	TRUE	FALSE	TRUE
FALSE	FALSE	TRUE	TRUE
FALSE	TRUE	FALSE	TRUE
TRUE	TRUE	FALSE	TRUE
TRUE	TRUE	FALSE	TRUE
FALSE	FALSE	TRUE	TRUE
FALSE	FALSE	TRUE	TRUE
FALSE	FALSE	TRUE	TRUE
FALSE	FALSE	TRUE	TRUE
FALSE	FALSE	TRUE	TRUE
FALSE	FALSE	TRUE	TRUE
FALSE	FALSE	TRUE	TRUE
FALSE	TRUE	FALSE	TRUE
FALSE	FALSE	TRUE	TRUE
FALSE	FALSE	TRUE	TRUE
FALSE	FALSE	TRUE	TRUE
FALSE	FALSE	TRUE	TRUE
FALSE	FALSE	TRUE	TRUE
FALSE	TRUE	FALSE	TRUE
FALSE	TRUE	FALSE	TRUE
TRUE	FALSE	FALSE	TRUE
FALSE	FALSE	TRUE	TRUE
TRUE	TRUE	FALSE	TRUE
FALSE	TRUE	FALSE	TRUE
TRUE	FALSE	FALSE	TRUE
FALSE	TRUE	FALSE	TRUE
FALSE	TRUE	FALSE	TRUE
FALSE	FALSE	TRUE	TRUE
TRUE	FALSE	FALSE	TRUE
FALSE	FALSE	TRUE	TRUE
FALSE	TRUE	FALSE	TRUE
FALSE	FALSE	TRUE	TRUE
FALSE	FALSE	TRUE	TRUE
FALSE	TRUE	FALSE	TRUE
FALSE	TRUE	FALSE	TRUE
FALSE	FALSE	TRUE	TRUE
FALSE	FALSE	TRUE	TRUE
FALSE	TRUE	FALSE	TRUE
TRUE	TRUE	FALSE	TRUE
TRUE	FALSE	FALSE	TRUE
FALSE	TRUE	FALSE	TRUE
FALSE	FALSE	TRUE	TRUE
FALSE	TRUE	FALSE	TRUE
FALSE	TRUE	FALSE	TRUE
FALSE	TRUE	FALSE	TRUE
FALSE	FALSE	TRUE	TRUE
FALSE	TRUE	FALSE	TRUE
TRUE	TRUE	FALSE	TRUE
TRUE	TRUE	FALSE	TRUE
FALSE	TRUE	FALSE	TRUE
FALSE	TRUE	FALSE	TRUE
FALSE	FALSE	TRUE	TRUE
TRUE	FALSE	FALSE	TRUE
FALSE	FALSE	TRUE	TRUE
FALSE	FALSE	TRUE	TRUE
FALSE	FALSE	TRUE	TRUE
FALSE	FALSE	TRUE	TRUE
FALSE	FALSE	TRUE	TRUE
FALSE	TRUE	FALSE	TRUE
FALSE	FALSE	TRUE	TRUE
FALSE	TRUE	FALSE	TRUE
FALSE	FALSE	TRUE	TRUE
FALSE	TRUE	FALSE	TRUE
FALSE	TRUE	FALSE	TRUE
FALSE	FALSE	TRUE	TRUE
FALSE	TRUE	FALSE	TRUE
FALSE	FALSE	TRUE	TRUE
FALSE	TRUE	FALSE	TRUE
FALSE	TRUE	FALSE	TRUE
FALSE	TRUE	FALSE	TRUE
TRUE	FALSE	FALSE	TRUE
FALSE	TRUE	FALSE	TRUE
FALSE	TRUE	FALSE	TRUE
FALSE	TRUE	FALSE	TRUE
FALSE	TRUE	FALSE	TRUE
FALSE	TRUE	FALSE	TRUE
FALSE	TRUE	FALSE	TRUE
FALSE	FALSE	TRUE	TRUE
FALSE	FALSE	TRUE	TRUE
FALSE	FALSE	TRUE	TRUE
FALSE	FALSE	TRUE	TRUE
FALSE	TRUE	FALSE	TRUE
FALSE	FALSE	TRUE	TRUE
FALSE	TRUE	FALSE	TRUE
FALSE	FALSE	TRUE	TRUE
FALSE	FALSE	TRUE	TRUE
FALSE	FALSE	TRUE	TRUE
FALSE	FALSE	TRUE	TRUE
FALSE	TRUE	FALSE	TRUE
FALSE	FALSE	TRUE	TRUE
FALSE	FALSE	TRUE	TRUE
FALSE	FALSE	TRUE	TRUE
TRUE	TRUE	FALSE	TRUE
FALSE	TRUE	FALSE	TRUE
FALSE	TRUE	FALSE	TRUE
FALSE	TRUE	FALSE	TRUE
FALSE	FALSE	TRUE	TRUE
FALSE	TRUE	FALSE	TRUE
FALSE	FALSE	TRUE	TRUE
FALSE	FALSE	TRUE	TRUE
FALSE	FALSE	TRUE	TRUE
FALSE	TRUE	FALSE	TRUE
FALSE	TRUE	FALSE	TRUE
FALSE	TRUE	FALSE	TRUE
FALSE	FALSE	TRUE	TRUE
FALSE	FALSE	TRUE	TRUE
TRUE	TRUE	FALSE	TRUE
FALSE	TRUE	FALSE	TRUE
FALSE	TRUE	FALSE	TRUE
FALSE	TRUE	FALSE	TRUE
FALSE	FALSE	TRUE	TRUE
FALSE	FALSE	TRUE	TRUE
FALSE	FALSE	TRUE	TRUE
FALSE	TRUE	FALSE	TRUE
FALSE	FALSE	TRUE	TRUE
TRUE	FALSE	FALSE	TRUE
TRUE	TRUE	FALSE	TRUE
FALSE	FALSE	TRUE	TRUE
FALSE	TRUE	FALSE	TRUE
FALSE	FALSE	TRUE	TRUE
FALSE	FALSE	TRUE	TRUE
TRUE	TRUE	FALSE	TRUE
TRUE	TRUE	FALSE	TRUE
FALSE	FALSE	TRUE	TRUE
TRUE	TRUE	FALSE	TRUE
FALSE	FALSE	TRUE	TRUE
FALSE	TRUE	FALSE	TRUE
FALSE	TRUE	FALSE	TRUE
FALSE	FALSE	TRUE	TRUE
FALSE	TRUE	FALSE	TRUE
FALSE	FALSE	TRUE	TRUE
FALSE	FALSE	TRUE	TRUE
FALSE	FALSE	TRUE	TRUE
FALSE	FALSE	TRUE	TRUE
TRUE	FALSE	FALSE	TRUE
FALSE	FALSE	TRUE	TRUE
FALSE	TRUE	FALSE	TRUE
FALSE	TRUE	FALSE	TRUE
FALSE	FALSE	TRUE	TRUE
FALSE	FALSE	TRUE	TRUE
FALSE	FALSE	TRUE	TRUE
FALSE	TRUE	FALSE	TRUE
FALSE	TRUE	FALSE	TRUE
FALSE	TRUE	FALSE	TRUE
FALSE	TRUE	FALSE	TRUE
FALSE	TRUE	FALSE	TRUE
FALSE	TRUE	FALSE	TRUE
FALSE	FALSE	TRUE	TRUE
FALSE	TRUE	FALSE	TRUE
FALSE	FALSE	TRUE	TRUE
FALSE	TRUE	FALSE	TRUE
FALSE	FALSE	TRUE	TRUE
FALSE	FALSE	TRUE	TRUE
FALSE	TRUE	FALSE	TRUE
FALSE	FALSE	TRUE	TRUE
TRUE	FALSE	FALSE	TRUE
FALSE	FALSE	TRUE	TRUE
FALSE	FALSE	TRUE	TRUE
FALSE	FALSE	TRUE	TRUE
TRUE	TRUE	FALSE	TRUE
TRUE	TRUE	FALSE	TRUE
FALSE	FALSE	TRUE	TRUE
FALSE	TRUE	FALSE	TRUE
FALSE	FALSE	TRUE	TRUE
FALSE	TRUE	FALSE	TRUE
FALSE	TRUE	FALSE	TRUE
TRUE	TRUE	FALSE	TRUE
FALSE	FALSE	TRUE	TRUE
FALSE	TRUE	FALSE	TRUE
FALSE	FALSE	TRUE	TRUE
FALSE	FALSE	TRUE	TRUE
FALSE	TRUE	FALSE	TRUE
FALSE	TRUE	FALSE	TRUE
TRUE	FALSE	FALSE	TRUE
FALSE	TRUE	FALSE	TRUE
TRUE	FALSE	FALSE	TRUE
TRUE	FALSE	FALSE	TRUE
FALSE	FALSE	TRUE	TRUE
FALSE	FALSE	TRUE	TRUE
FALSE	TRUE	FALSE	TRUE
TRUE	TRUE	FALSE	TRUE
FALSE	FALSE	TRUE	TRUE
TRUE	FALSE	FALSE	TRUE
FALSE	FALSE	TRUE	TRUE
FALSE	FALSE	TRUE	TRUE
FALSE	FALSE	TRUE	TRUE
FALSE	FALSE	TRUE	TRUE
FALSE	TRUE	FALSE	TRUE
FALSE	TRUE	FALSE	TRUE
FALSE	FALSE	TRUE	TRUE
FALSE	FALSE	TRUE	TRUE
FALSE	TRUE	FALSE	TRUE
FALSE	FALSE	TRUE	TRUE
FALSE	TRUE	FALSE	TRUE
FALSE	FALSE	TRUE	TRUE
FALSE	TRUE	FALSE	TRUE
FALSE	TRUE	FALSE	TRUE
FALSE	FALSE	TRUE	TRUE
FALSE	TRUE	FALSE	TRUE
FALSE	FALSE	TRUE	TRUE
FALSE	TRUE	FALSE	TRUE
TRUE	TRUE	FALSE	TRUE
FALSE	FALSE	TRUE	TRUE
FALSE	FALSE	TRUE	TRUE
FALSE	FALSE	TRUE	TRUE
FALSE	TRUE	FALSE	TRUE
FALSE	TRUE	FALSE	TRUE
TRUE	FALSE	FALSE	TRUE
FALSE	TRUE	FALSE	TRUE
FALSE	TRUE	FALSE	TRUE
FALSE	TRUE	FALSE	TRUE
TRUE	FALSE	FALSE	TRUE
FALSE	TRUE	FALSE	TRUE
TRUE	TRUE	FALSE	TRUE
FALSE	FALSE	TRUE	TRUE
FALSE	FALSE	TRUE	TRUE
FALSE	TRUE	FALSE	TRUE
TRUE	FALSE	FALSE	TRUE
FALSE	FALSE	TRUE	TRUE
TRUE	TRUE	FALSE	TRUE
FALSE	TRUE	FALSE	TRUE
TRUE	TRUE	FALSE	TRUE
TRUE	FALSE	FALSE	TRUE
TRUE	FALSE	FALSE	TRUE
FALSE	TRUE	FALSE	TRUE
FALSE	TRUE	FALSE	TRUE
FALSE	FALSE	TRUE	TRUE
FALSE	FALSE	TRUE	TRUE
FALSE	TRUE	FALSE	TRUE
FALSE	FALSE	TRUE	TRUE
FALSE	TRUE	FALSE	TRUE
FALSE	FALSE	TRUE	TRUE
FALSE	TRUE	FALSE	TRUE
FALSE	TRUE	FALSE	TRUE
FALSE	TRUE	FALSE	TRUE
FALSE	FALSE	TRUE	TRUE
FALSE	FALSE	TRUE	TRUE
FALSE	TRUE	FALSE	TRUE
FALSE	FALSE	TRUE	TRUE
FALSE	TRUE	FALSE	TRUE
FALSE	FALSE	TRUE	TRUE
FALSE	FALSE	TRUE	TRUE
FALSE	TRUE	FALSE	TRUE
FALSE	TRUE	FALSE	TRUE
FALSE	TRUE	FALSE	TRUE
FALSE	FALSE	TRUE	TRUE
FALSE	FALSE	TRUE	TRUE
FALSE	FALSE	TRUE	TRUE
FALSE	TRUE	FALSE	TRUE
FALSE	FALSE	TRUE	TRUE
FALSE	FALSE	TRUE	TRUE
FALSE	TRUE	FALSE	TRUE
FALSE	FALSE	TRUE	TRUE
FALSE	FALSE	TRUE	TRUE
FALSE	TRUE	FALSE	TRUE
FALSE	TRUE	FALSE	TRUE
FALSE	FALSE	TRUE	TRUE
FALSE	FALSE	TRUE	TRUE
FALSE	FALSE	TRUE	TRUE
FALSE	FALSE	TRUE	TRUE
FALSE	TRUE	FALSE	TRUE
FALSE	TRUE	FALSE	TRUE
FALSE	TRUE	FALSE	TRUE
FALSE	TRUE	FALSE	TRUE
FALSE	FALSE	TRUE	TRUE
FALSE	FALSE	TRUE	TRUE
FALSE	FALSE	TRUE	TRUE
FALSE	TRUE	FALSE	TRUE
FALSE	TRUE	FALSE	TRUE
FALSE	FALSE	TRUE	TRUE
FALSE	FALSE	TRUE	TRUE
FALSE	FALSE	TRUE	TRUE
FALSE	FALSE	TRUE	TRUE
FALSE	FALSE	TRUE	TRUE
FALSE	FALSE	TRUE	TRUE
FALSE	FALSE	TRUE	TRUE
FALSE	TRUE	FALSE	TRUE
FALSE	TRUE	FALSE	TRUE
FALSE	FALSE	TRUE	TRUE
FALSE	FALSE	TRUE	TRUE
FALSE	FALSE	TRUE	TRUE
FALSE	FALSE	TRUE	TRUE
FALSE	TRUE	FALSE	TRUE
FALSE	TRUE	FALSE	TRUE
FALSE	FALSE	TRUE	TRUE
FALSE	FALSE	TRUE	TRUE
FALSE	TRUE	FALSE	TRUE
FALSE	TRUE	FALSE	TRUE
FALSE	FALSE	TRUE	TRUE
FALSE	TRUE	FALSE	TRUE
FALSE	FALSE	TRUE	TRUE
FALSE	TRUE	FALSE	TRUE
FALSE	FALSE	TRUE	TRUE
FALSE	TRUE	FALSE	TRUE
TRUE	FALSE	FALSE	TRUE
TRUE	FALSE	FALSE	TRUE
FALSE	FALSE	TRUE	TRUE
FALSE	FALSE	TRUE	TRUE
FALSE	FALSE	TRUE	TRUE
FALSE	FALSE	TRUE	TRUE
FALSE	FALSE	TRUE	TRUE
FALSE	FALSE	TRUE	TRUE
FALSE	TRUE	FALSE	TRUE
FALSE	TRUE	FALSE	TRUE
FALSE	FALSE	TRUE	TRUE
FALSE	FALSE	TRUE	TRUE
FALSE	FALSE	TRUE	TRUE
TRUE	FALSE	FALSE	TRUE
FALSE	FALSE	TRUE	TRUE
FALSE	FALSE	TRUE	TRUE
FALSE	FALSE	TRUE	TRUE
FALSE	FALSE	TRUE	TRUE
FALSE	FALSE	TRUE	TRUE
TRUE	FALSE	FALSE	TRUE
TRUE	TRUE	FALSE	TRUE
TRUE	FALSE	FALSE	TRUE
TRUE	FALSE	FALSE	TRUE
TRUE	TRUE	FALSE	TRUE
FALSE	FALSE	TRUE	TRUE
FALSE	TRUE	FALSE	TRUE
FALSE	TRUE	FALSE	TRUE
FALSE	FALSE	TRUE	TRUE
FALSE	FALSE	TRUE	TRUE
FALSE	TRUE	FALSE	TRUE
FALSE	TRUE	FALSE	TRUE
FALSE	FALSE	TRUE	TRUE
TRUE	TRUE	FALSE	TRUE
FALSE	FALSE	TRUE	TRUE
FALSE	FALSE	TRUE	TRUE
TRUE	FALSE	FALSE	TRUE
FALSE	FALSE	TRUE	TRUE
TRUE	FALSE	FALSE	TRUE
FALSE	FALSE	TRUE	TRUE
FALSE	FALSE	TRUE	TRUE
FALSE	TRUE	FALSE	TRUE
FALSE	TRUE	FALSE	TRUE
FALSE	FALSE	TRUE	TRUE
FALSE	TRUE	FALSE	TRUE
FALSE	TRUE	FALSE	TRUE
FALSE	FALSE	TRUE	TRUE
FALSE	TRUE	FALSE	TRUE
TRUE	TRUE	FALSE	TRUE
FALSE	TRUE	FALSE	TRUE
FALSE	FALSE	TRUE	TRUE
FALSE	FALSE	TRUE	TRUE
FALSE	FALSE	TRUE	TRUE
FALSE	TRUE	FALSE	TRUE
FALSE	TRUE	FALSE	TRUE
FALSE	TRUE	FALSE	TRUE
FALSE	FALSE	TRUE	TRUE
FALSE	FALSE	TRUE	TRUE
FALSE	FALSE	TRUE	TRUE
TRUE	TRUE	FALSE	TRUE
FALSE	FALSE	TRUE	TRUE
FALSE	TRUE	FALSE	TRUE
TRUE	TRUE	FALSE	TRUE
TRUE	TRUE	FALSE	TRUE
FALSE	TRUE	FALSE	TRUE
FALSE	FALSE	TRUE	TRUE
FALSE	TRUE	FALSE	TRUE
FALSE	FALSE	TRUE	TRUE
FALSE	FALSE	TRUE	TRUE
FALSE	TRUE	FALSE	TRUE
FALSE	FALSE	TRUE	TRUE
FALSE	TRUE	FALSE	TRUE
FALSE	TRUE	FALSE	TRUE
FALSE	FALSE	TRUE	TRUE
FALSE	FALSE	TRUE	TRUE
FALSE	TRUE	FALSE	TRUE
FALSE	FALSE	TRUE	TRUE
FALSE	FALSE	TRUE	TRUE
FALSE	TRUE	FALSE	TRUE
FALSE	TRUE	FALSE	TRUE
FALSE	TRUE	FALSE	TRUE
FALSE	TRUE	FALSE	TRUE
FALSE	FALSE	TRUE	TRUE
FALSE	TRUE	FALSE	TRUE
FALSE	TRUE	FALSE	TRUE
FALSE	FALSE	TRUE	TRUE
FALSE	FALSE	TRUE	TRUE
FALSE	TRUE	FALSE	TRUE
FALSE	FALSE	TRUE	TRUE
FALSE	FALSE	TRUE	TRUE
FALSE	FALSE	TRUE	TRUE
TRUE	FALSE	FALSE	TRUE
FALSE	FALSE	TRUE	TRUE
FALSE	FALSE	TRUE	TRUE
TRUE	FALSE	FALSE	TRUE
FALSE	FALSE	TRUE	TRUE
FALSE	FALSE	TRUE	TRUE
FALSE	FALSE	TRUE	TRUE
FALSE	TRUE	FALSE	TRUE
TRUE	FALSE	FALSE	TRUE
FALSE	FALSE	TRUE	TRUE
FALSE	FALSE	TRUE	TRUE
FALSE	FALSE	TRUE	TRUE
FALSE	TRUE	FALSE	TRUE
FALSE	FALSE	TRUE	TRUE
FALSE	FALSE	TRUE	TRUE
FALSE	TRUE	FALSE	TRUE
FALSE	FALSE	TRUE	TRUE
FALSE	FALSE	TRUE	TRUE
FALSE	TRUE	FALSE	TRUE
FALSE	TRUE	FALSE	TRUE
FALSE	FALSE	TRUE	TRUE
FALSE	FALSE	TRUE	TRUE
TRUE	TRUE	FALSE	TRUE
FALSE	FALSE	TRUE	TRUE
FALSE	TRUE	FALSE	TRUE
FALSE	FALSE	TRUE	TRUE
FALSE	FALSE	TRUE	TRUE
FALSE	TRUE	FALSE	TRUE
FALSE	FALSE	TRUE	TRUE
FALSE	TRUE	FALSE	TRUE
FALSE	TRUE	FALSE	TRUE
FALSE	FALSE	TRUE	TRUE
FALSE	FALSE	TRUE	TRUE
FALSE	FALSE	TRUE	TRUE
FALSE	FALSE	TRUE	TRUE
FALSE	FALSE	TRUE	TRUE
FALSE	FALSE	TRUE	TRUE
FALSE	FALSE	TRUE	TRUE
FALSE	FALSE	TRUE	TRUE
FALSE	FALSE	TRUE	TRUE
FALSE	FALSE	TRUE	TRUE
TRUE	TRUE	FALSE	TRUE
FALSE	TRUE	FALSE	TRUE
TRUE	TRUE	FALSE	TRUE
FALSE	TRUE	FALSE	TRUE
FALSE	FALSE	TRUE	TRUE
FALSE	FALSE	TRUE	TRUE
FALSE	FALSE	TRUE	TRUE
FALSE	FALSE	TRUE	TRUE
FALSE	FALSE	TRUE	TRUE
FALSE	TRUE	FALSE	TRUE
FALSE	TRUE	FALSE	TRUE
TRUE	TRUE	FALSE	TRUE
FALSE	FALSE	TRUE	TRUE
FALSE	TRUE	FALSE	TRUE
TRUE	FALSE	FALSE	TRUE
FALSE	FALSE	TRUE	TRUE
FALSE	FALSE	TRUE	TRUE
FALSE	TRUE	FALSE	TRUE
FALSE	FALSE	TRUE	TRUE
FALSE	TRUE	FALSE	TRUE
FALSE	FALSE	TRUE	TRUE
FALSE	FALSE	TRUE	TRUE
FALSE	TRUE	FALSE	TRUE
TRUE	FALSE	FALSE	TRUE
TRUE	FALSE	FALSE	TRUE
FALSE	FALSE	TRUE	TRUE
FALSE	FALSE	TRUE	TRUE
TRUE	FALSE	FALSE	TRUE
FALSE	TRUE	FALSE	TRUE
FALSE	FALSE	TRUE	TRUE
FALSE	FALSE	TRUE	TRUE
FALSE	TRUE	FALSE	TRUE
FALSE	TRUE	FALSE	TRUE
FALSE	TRUE	FALSE	TRUE
TRUE	TRUE	FALSE	TRUE
FALSE	FALSE	TRUE	TRUE
FALSE	TRUE	FALSE	TRUE
TRUE	FALSE	FALSE	TRUE
TRUE	FALSE	FALSE	TRUE
FALSE	TRUE	FALSE	TRUE
FALSE	FALSE	TRUE	TRUE
FALSE	TRUE	FALSE	TRUE
FALSE	FALSE	TRUE	TRUE
FALSE	FALSE	TRUE	TRUE
TRUE	TRUE	FALSE	TRUE
FALSE	FALSE	TRUE	TRUE
FALSE	FALSE	TRUE	TRUE
FALSE	TRUE	FALSE	TRUE
FALSE	TRUE	FALSE	TRUE
FALSE	FALSE	TRUE	TRUE
TRUE	FALSE	FALSE	TRUE
FALSE	FALSE	TRUE	TRUE
FALSE	FALSE	TRUE	TRUE
TRUE	TRUE	FALSE	TRUE
FALSE	TRUE	FALSE	TRUE
FALSE	FALSE	TRUE	TRUE
FALSE	FALSE	TRUE	TRUE
FALSE	TRUE	FALSE	TRUE
FALSE	FALSE	TRUE	TRUE
FALSE	FALSE	TRUE	TRUE
FALSE	FALSE	TRUE	TRUE
FALSE	FALSE	TRUE	TRUE
FALSE	FALSE	TRUE	TRUE
TRUE	FALSE	FALSE	TRUE
FALSE	FALSE	TRUE	TRUE
FALSE	TRUE	FALSE	TRUE
FALSE	TRUE	FALSE	TRUE
TRUE	FALSE	FALSE	TRUE
FALSE	FALSE	TRUE	TRUE
FALSE	FALSE	TRUE	TRUE
FALSE	TRUE	FALSE	TRUE
FALSE	FALSE	TRUE	TRUE
FALSE	FALSE	TRUE	TRUE
TRUE	FALSE	FALSE	TRUE
TRUE	FALSE	FALSE	TRUE
FALSE	FALSE	TRUE	TRUE
FALSE	FALSE	TRUE	TRUE
FALSE	FALSE	TRUE	TRUE
TRUE	FALSE	FALSE	TRUE
FALSE	FALSE	TRUE	TRUE
FALSE	FALSE	TRUE	TRUE
FALSE	TRUE	FALSE	TRUE
FALSE	TRUE	FALSE	TRUE
FALSE	TRUE	FALSE	TRUE
FALSE	FALSE	TRUE	TRUE
TRUE	FALSE	FALSE	TRUE
FALSE	FALSE	TRUE	TRUE
TRUE	FALSE	FALSE	TRUE
FALSE	FALSE	TRUE	TRUE
FALSE	TRUE	FALSE	TRUE
FALSE	TRUE	FALSE	TRUE
FALSE	TRUE	FALSE	TRUE
FALSE	TRUE	FALSE	TRUE
FALSE	TRUE	FALSE	TRUE
FALSE	FALSE	TRUE	TRUE
FALSE	FALSE	TRUE	TRUE
FALSE	TRUE	FALSE	TRUE
FALSE	TRUE	FALSE	TRUE
FALSE	FALSE	TRUE	TRUE
FALSE	FALSE	TRUE	TRUE
FALSE	FALSE	TRUE	TRUE
FALSE	TRUE	FALSE	TRUE
TRUE	FALSE	FALSE	TRUE
FALSE	TRUE	FALSE	TRUE
FALSE	TRUE	FALSE	TRUE
FALSE	TRUE	FALSE	TRUE
FALSE	FALSE	TRUE	TRUE
FALSE	FALSE	TRUE	TRUE
FALSE	FALSE	TRUE	TRUE
FALSE	FALSE	TRUE	TRUE
TRUE	FALSE	FALSE	TRUE
FALSE	FALSE	TRUE	TRUE
FALSE	TRUE	FALSE	TRUE
FALSE	TRUE	FALSE	TRUE
FALSE	TRUE	FALSE	TRUE
FALSE	FALSE	TRUE	TRUE
FALSE	TRUE	FALSE	TRUE
FALSE	FALSE	TRUE	TRUE
FALSE	FALSE	TRUE	TRUE
TRUE	FALSE	FALSE	TRUE
FALSE	TRUE	FALSE	TRUE
FALSE	TRUE	FALSE	TRUE
FALSE	FALSE	TRUE	TRUE
TRUE	TRUE	FALSE	TRUE
FALSE	TRUE	FALSE	TRUE
FALSE	TRUE	FALSE	TRUE
TRUE	TRUE	FALSE	TRUE
FALSE	TRUE	FALSE	TRUE
FALSE	FALSE	TRUE	TRUE
FALSE	FALSE	TRUE	TRUE
FALSE	TRUE	FALSE	TRUE
FALSE	FALSE	TRUE	TRUE
FALSE	TRUE	FALSE	TRUE
TRUE	FALSE	FALSE	TRUE
FALSE	TRUE	FALSE	TRUE
FALSE	TRUE	FALSE	TRUE
FALSE	TRUE	FALSE	TRUE
FALSE	FALSE	TRUE	TRUE
FALSE	FALSE	TRUE	TRUE
FALSE	FALSE	TRUE	TRUE
FALSE	FALSE	TRUE	TRUE
FALSE	TRUE	FALSE	TRUE
FALSE	FALSE	TRUE	TRUE
FALSE	FALSE	TRUE	TRUE
FALSE	TRUE	FALSE	TRUE
FALSE	FALSE	TRUE	TRUE
FALSE	FALSE	TRUE	TRUE
FALSE	FALSE	TRUE	TRUE
FALSE	TRUE	FALSE	TRUE
FALSE	TRUE	FALSE	TRUE
FALSE	FALSE	TRUE	TRUE
FALSE	TRUE	FALSE	TRUE
FALSE	FALSE	TRUE	TRUE
FALSE	FALSE	TRUE	TRUE
FALSE	TRUE	FALSE	TRUE
FALSE	FALSE	TRUE	TRUE
FALSE	FALSE	TRUE	TRUE
FALSE	FALSE	TRUE	TRUE
FALSE	FALSE	TRUE	TRUE
FALSE	FALSE	TRUE	TRUE
FALSE	FALSE	TRUE	TRUE
FALSE	FALSE	TRUE	TRUE
FALSE	FALSE	TRUE	TRUE
FALSE	TRUE	FALSE	TRUE
FALSE	TRUE	FALSE	TRUE
FALSE	TRUE	FALSE	TRUE
FALSE	TRUE	FALSE	TRUE
FALSE	FALSE	TRUE	TRUE
FALSE	FALSE	TRUE	TRUE
FALSE	FALSE	TRUE	TRUE
FALSE	FALSE	TRUE	TRUE
FALSE	FALSE	TRUE	TRUE
FALSE	FALSE	TRUE	TRUE
FALSE	TRUE	FALSE	TRUE
FALSE	FALSE	TRUE	TRUE
FALSE	TRUE	FALSE	TRUE
TRUE	TRUE	FALSE	TRUE
FALSE	FALSE	TRUE	TRUE
FALSE	TRUE	FALSE	TRUE
FALSE	FALSE	TRUE	TRUE
FALSE	FALSE	TRUE	TRUE
FALSE	TRUE	FALSE	TRUE
TRUE	FALSE	FALSE	TRUE
FALSE	FALSE	TRUE	TRUE
FALSE	FALSE	TRUE	TRUE
TRUE	TRUE	FALSE	TRUE
FALSE	TRUE	FALSE	TRUE
FALSE	FALSE	TRUE	TRUE
TRUE	FALSE	FALSE	TRUE
FALSE	TRUE	FALSE	TRUE
FALSE	FALSE	TRUE	TRUE
FALSE	FALSE	TRUE	TRUE
TRUE	TRUE	FALSE	TRUE
TRUE	FALSE	FALSE	TRUE
FALSE	FALSE	TRUE	TRUE
FALSE	TRUE	FALSE	TRUE
FALSE	FALSE	TRUE	TRUE
FALSE	FALSE	TRUE	TRUE
FALSE	FALSE	TRUE	TRUE
FALSE	FALSE	TRUE	TRUE
FALSE	TRUE	FALSE	TRUE
FALSE	TRUE	FALSE	TRUE
FALSE	FALSE	TRUE	TRUE
FALSE	FALSE	TRUE	TRUE
FALSE	TRUE	FALSE	TRUE
FALSE	TRUE	FALSE	TRUE
FALSE	FALSE	TRUE	TRUE
FALSE	FALSE	TRUE	TRUE
FALSE	FALSE	TRUE	TRUE
FALSE	FALSE	TRUE	TRUE
FALSE	FALSE	TRUE	TRUE
FALSE	FALSE	TRUE	TRUE
TRUE	TRUE	FALSE	TRUE
FALSE	TRUE	FALSE	TRUE
FALSE	FALSE	TRUE	TRUE
TRUE	FALSE	FALSE	TRUE
FALSE	FALSE	TRUE	TRUE
FALSE	FALSE	TRUE	TRUE
TRUE	FALSE	FALSE	TRUE
FALSE	TRUE	FALSE	TRUE
FALSE	FALSE	TRUE	TRUE
FALSE	TRUE	FALSE	TRUE
TRUE	TRUE	FALSE	TRUE
FALSE	TRUE	FALSE	TRUE
FALSE	TRUE	FALSE	TRUE
FALSE	FALSE	TRUE	TRUE
FALSE	FALSE	TRUE	TRUE
FALSE	TRUE	FALSE	TRUE
FALSE	FALSE	TRUE	TRUE
FALSE	TRUE	FALSE	TRUE
FALSE	FALSE	TRUE	TRUE
FALSE	TRUE	FALSE	TRUE
FALSE	TRUE	FALSE	TRUE
FALSE	FALSE	TRUE	TRUE
FALSE	TRUE	FALSE	TRUE
FALSE	FALSE	TRUE	TRUE
FALSE	TRUE	FALSE	TRUE
FALSE	TRUE	FALSE	TRUE
