# Supplementary material for: Genome-centric analysis of short and long read metagenomes reveals uncharacterized microbiome diversity in Southeast Asians
Source: Nat Commun. 2022 Oct 13;13:6044. doi: 10.1038/s41467-022-33782-z (PMC9561172; doi:10.1038/s41467-022-33782-z)
Supplement: Supplementary file 12 — Source Data [file 41467_2022_33782_MOESM12_ESM.zip › Split/supplementary_data_15.xlsx]

## Sheet: SFig 15
SeqID	QUERYID	ampscanner_pred	ampgram_pred	ampdiscover_AMP_pred	ampdiscover_AB_pred	vote_ampscanner_ampgram	vote_ampdiscover	joint_pred	BIN_ID	GCF_final	CONTIG	LENGTH	NB_GENE	TYPE	detector	deepbgc_score	cat_name	anno_taxon	novel_GCF	AA_len
allorf_013991_014179_from_TLL63_bin.61_opera_contig_78.region001	TLL63_bin.61_opera_contig_78.region001	1	1	1	1	2	2	1	TLL63_bin.61	15946	opera_contig_78	56841	56	lanthipeptide;NRPS	antismash	NA	Isolate	Tyzzerella_nexilis	TRUE	62
allorf_200168_200374_from_TLL68_bin.27_c00005_opera_c...region001	TLL68_bin.27_c00005_opera_c...region001	1	1	1	1	2	2	1	TLL68_bin.27	459	opera_contig_144127	22832	22	lanthipeptide	antismash	NA	Isolate	Dorea_longicatena_B	TRUE	68
allorf_439257_439403_from_TLL45_bin.91_c00010_opera_c...region001	TLL45_bin.91_c00010_opera_c...region001	1	1	1	1	2	2	1	TLL45_bin.91	70	opera_contig_298289	22682	20	lanthipeptide	antismash	NA	Isolate	Blautia_A_wexlerae	TRUE	48
ctg1_106_from_TLL31_bin.25_opera_contig_2.region001	TLL31_bin.25_opera_contig_2.region001	1	1	1	1	2	2	1	TLL31_bin.25	243	opera_contig_2	20174	17	sactipeptide	antismash	NA	MAG	UMGS1975_SGB_3573	TRUE	165
ctg1_1246_from_TLL81_bin.4_c00001_opera_c...region002	TLL81_bin.4_c00001_opera_c...region002	1	1	1	1	2	2	1	TLL81_bin.4	410	opera_contig_243263	22496	23	RaS-RiPP	antismash	NA	Isolate	Streptococcus_lutetiensis	TRUE	55
ctg1_17_from_TLL63_bin.61_opera_contig_78.region001	TLL63_bin.61_opera_contig_78.region001	1	1	1	1	2	2	1	TLL63_bin.61	15946	opera_contig_78	56841	56	lanthipeptide;NRPS	antismash	NA	Isolate	Tyzzerella_nexilis	TRUE	49
ctg1_18_from_TLL63_bin.61_opera_contig_78.region001	TLL63_bin.61_opera_contig_78.region001	1	1	1	1	2	2	1	TLL63_bin.61	15946	opera_contig_78	56841	56	lanthipeptide;NRPS	antismash	NA	Isolate	Tyzzerella_nexilis	TRUE	191
ctg1_29_from_TLL11_bin.113_opera_contig_2.region001	TLL11_bin.113_opera_contig_2.region001	1	1	1	1	2	2	1	TLL11_bin.113	103	opera_contig_2	20147	16	sactipeptide	antismash	NA	MAG	Ruminococcaceae_UMGS1775	TRUE	48
ctg1_31_from_TLL11_bin.113_opera_contig_2.region001	TLL11_bin.113_opera_contig_2.region001	1	1	1	1	2	2	1	TLL11_bin.113	103	opera_contig_2	20147	16	sactipeptide	antismash	NA	MAG	Ruminococcaceae_UMGS1775	TRUE	188
ctg1_386_from_TLL86_bin.4_c00001_opera_c...region001	TLL86_bin.4_c00001_opera_c...region001	1	1	1	1	2	2	1	TLL86_bin.4	183	opera_contig_119316	20144	24	sactipeptide	antismash	NA	Isolate	Romboutsia_timonensis	TRUE	47
ctg1_387_from_TLL86_bin.4_c00001_opera_c...region001	TLL86_bin.4_c00001_opera_c...region001	1	1	1	1	2	2	1	TLL86_bin.4	183	opera_contig_119316	20144	24	sactipeptide	antismash	NA	Isolate	Romboutsia_timonensis	TRUE	140
ctg1_39_from_TLL44_bin.80_opera_contig_45.region001	TLL44_bin.80_opera_contig_45.region001	1	1	1	1	2	2	1	TLL44_bin.80	456	opera_contig_45	20138	26	sactipeptide	antismash	NA	MAG	Clostridiaceae_SGB_14991	TRUE	182
ctg1_398_from_TLL86_bin.4_c00001_opera_c...region001	TLL86_bin.4_c00001_opera_c...region001	1	1	1	1	2	2	1	TLL86_bin.4	183	opera_contig_119316	20144	24	sactipeptide	antismash	NA	Isolate	Romboutsia_timonensis	TRUE	106
ctg1_400_from_TLL86_bin.4_c00001_opera_c...region001	TLL86_bin.4_c00001_opera_c...region001	1	1	1	1	2	2	1	TLL86_bin.4	183	opera_contig_119316	20144	24	sactipeptide	antismash	NA	Isolate	Romboutsia_timonensis	TRUE	34
ctg1_47_from_TLL40_bin.22_opera_contig_33.region001	TLL40_bin.22_opera_contig_33.region001	1	1	1	1	2	2	1	TLL40_bin.22	456	opera_contig_33	20144	24	sactipeptide	antismash	NA	MAG	Clostridiaceae_SGB_14991	TRUE	137
ctg1_47_from_TLL44_bin.80_opera_contig_45.region001	TLL44_bin.80_opera_contig_45.region001	1	1	1	1	2	2	1	TLL44_bin.80	456	opera_contig_45	20138	26	sactipeptide	antismash	NA	MAG	Clostridiaceae_SGB_14991	TRUE	137
ctg1_48_from_TLL40_bin.22_opera_contig_33.region001	TLL40_bin.22_opera_contig_33.region001	1	1	1	1	2	2	1	TLL40_bin.22	456	opera_contig_33	20144	24	sactipeptide	antismash	NA	MAG	Clostridiaceae_SGB_14991	TRUE	47
ctg1_48_from_TLL44_bin.80_opera_contig_45.region001	TLL44_bin.80_opera_contig_45.region001	1	1	1	1	2	2	1	TLL44_bin.80	456	opera_contig_45	20138	26	sactipeptide	antismash	NA	MAG	Clostridiaceae_SGB_14991	TRUE	45
ctg1_486_from_TLL102_bin.49_opera_contig_1.region001	TLL102_bin.49_opera_contig_1.region001	1	1	1	1	2	2	1	TLL102_bin.49	69	opera_contig_1	20147	19	sactipeptide	antismash	NA	MAG	RUG472_sp900545265_SGB_14291	TRUE	48
ctg1_493_from_TLL102_bin.49_opera_contig_1.region001	TLL102_bin.49_opera_contig_1.region001	1	1	1	1	2	2	1	TLL102_bin.49	69	opera_contig_1	20147	19	sactipeptide	antismash	NA	MAG	RUG472_sp900545265_SGB_14291	TRUE	58
ctg1_51_from_TLL40_bin.22_opera_contig_33.region001	TLL40_bin.22_opera_contig_33.region001	1	1	1	1	2	2	1	TLL40_bin.22	456	opera_contig_33	20144	24	sactipeptide	antismash	NA	MAG	Clostridiaceae_SGB_14991	TRUE	176
ctg1_52_from_TLL44_bin.80_opera_contig_45.region001	TLL44_bin.80_opera_contig_45.region001	1	1	1	1	2	2	1	TLL44_bin.80	456	opera_contig_45	20138	26	sactipeptide	antismash	NA	MAG	Clostridiaceae_SGB_14991	TRUE	176
ctg1_546_from_TLL63_bin.89_c00001_opera_c...region001	TLL63_bin.89_c00001_opera_c...region001	1	1	1	1	2	2	1	TLL63_bin.89	436	opera_contig_140380	27776	27	lanthipeptide	antismash	NA	Isolate	Dorea_longicatena	TRUE	68
ctg1_549_from_TLL63_bin.89_c00001_opera_c...region001	TLL63_bin.89_c00001_opera_c...region001	1	1	1	1	2	2	1	TLL63_bin.89	436	opera_contig_140380	27776	27	lanthipeptide	antismash	NA	Isolate	Dorea_longicatena	TRUE	67
ctg1_56_from_TLL40_bin.22_opera_contig_33.region001	TLL40_bin.22_opera_contig_33.region001	1	1	1	1	2	2	1	TLL40_bin.22	456	opera_contig_33	20144	24	sactipeptide	antismash	NA	MAG	Clostridiaceae_SGB_14991	TRUE	168
ctg1_565_from_TLL63_bin.89_c00001_opera_c...region001	TLL63_bin.89_c00001_opera_c...region001	1	1	0	1	2	1	1	TLL63_bin.89	436	opera_contig_140380	27776	27	lanthipeptide	antismash	NA	Isolate	Dorea_longicatena	TRUE	100
ctg1_566_from_TLL63_bin.89_c00001_opera_c...region001	TLL63_bin.89_c00001_opera_c...region001	1	1	1	1	2	2	1	TLL63_bin.89	436	opera_contig_140380	27776	27	lanthipeptide	antismash	NA	Isolate	Dorea_longicatena	TRUE	81
ctg1_58_from_TLL40_bin.22_opera_contig_33.region001	TLL40_bin.22_opera_contig_33.region001	1	1	1	1	2	2	1	TLL40_bin.22	456	opera_contig_33	20144	24	sactipeptide	antismash	NA	MAG	Clostridiaceae_SGB_14991	TRUE	37
ctg1_601_from_TLL59_bin.59_c00001_opera_c...region001	TLL59_bin.59_c00001_opera_c...region001	1	1	1	1	2	2	1	TLL59_bin.59	408	opera_contig_121331	10850	11	bacteriocin	antismash	NA	Isolate	Ruminococcus_E_bromii_B	TRUE	87
ctg1_7_from_TLL63_bin.61_opera_contig_78.region001	TLL63_bin.61_opera_contig_78.region001	1	1	1	1	2	2	1	TLL63_bin.61	15946	opera_contig_78	56841	56	lanthipeptide;NRPS	antismash	NA	Isolate	Tyzzerella_nexilis	TRUE	77
ctg1_93_from_TLL31_bin.25_opera_contig_2.region001	TLL31_bin.25_opera_contig_2.region001	1	1	1	1	2	2	1	TLL31_bin.25	243	opera_contig_2	20174	17	sactipeptide	antismash	NA	MAG	UMGS1975_SGB_3573	TRUE	184
ctg1_95_from_TLL31_bin.25_opera_contig_2.region001	TLL31_bin.25_opera_contig_2.region001	1	1	1	1	2	2	1	TLL31_bin.25	243	opera_contig_2	20174	17	sactipeptide	antismash	NA	MAG	UMGS1975_SGB_3573	TRUE	198
ctg1_99_from_TLL31_bin.25_opera_contig_2.region001	TLL31_bin.25_opera_contig_2.region001	1	1	1	1	2	2	1	TLL31_bin.25	243	opera_contig_2	20174	17	sactipeptide	antismash	NA	MAG	UMGS1975_SGB_3573	TRUE	57
ctg1_99_from_TLL36_bin.66_opera_contig_33.region001	TLL36_bin.66_opera_contig_33.region001	1	1	1	1	2	2	1	TLL36_bin.66	276	opera_contig_33	10096	11	bacteriocin	antismash	NA	Isolate	Streptococcus_salivarius	TRUE	175
ctg10_30_from_TLL31_bin.60_opera_contig_218.region001	TLL31_bin.60_opera_contig_218.region001	1	1	1	0	2	1	1	TLL31_bin.60	249	opera_contig_218	20147	23	sactipeptide	antismash	NA	MAG	Blautia_UMGS421	TRUE	102
ctg10_35_from_TLL31_bin.60_opera_contig_218.region001	TLL31_bin.60_opera_contig_218.region001	1	1	1	1	2	2	1	TLL31_bin.60	249	opera_contig_218	20147	23	sactipeptide	antismash	NA	MAG	Blautia_UMGS421	TRUE	48
ctg10_40_from_TLL31_bin.60_opera_contig_218.region001	TLL31_bin.60_opera_contig_218.region001	1	1	1	1	2	2	1	TLL31_bin.60	249	opera_contig_218	20147	23	sactipeptide	antismash	NA	MAG	Blautia_UMGS421	TRUE	122
ctg10_41_from_TLL31_bin.60_opera_contig_218.region001	TLL31_bin.60_opera_contig_218.region001	1	1	0	1	2	1	1	TLL31_bin.60	249	opera_contig_218	20147	23	sactipeptide	antismash	NA	MAG	Blautia_UMGS421	TRUE	186
ctg10_43_from_TLL31_bin.60_opera_contig_218.region001	TLL31_bin.60_opera_contig_218.region001	1	1	1	1	2	2	1	TLL31_bin.60	249	opera_contig_218	20147	23	sactipeptide	antismash	NA	MAG	Blautia_UMGS421	TRUE	81
ctg10_44_from_TLL39_bin.24_c00010_opera_c...region001	TLL39_bin.24_c00010_opera_c...region001	1	1	1	1	2	2	1	TLL39_bin.24	290	opera_contig_224227	11026	14	bacteriocin	antismash	NA	Isolate	Agathobacter_rectale	TRUE	51
ctg10_46_from_TLL39_bin.24_c00010_opera_c...region001	TLL39_bin.24_c00010_opera_c...region001	1	1	1	1	2	2	1	TLL39_bin.24	290	opera_contig_224227	11026	14	bacteriocin	antismash	NA	Isolate	Agathobacter_rectale	TRUE	43
ctg105_15_from_TLL18_bin.122_c00105_opera_c...region001	TLL18_bin.122_c00105_opera_c...region001	1	1	0	1	2	1	1	TLL18_bin.122	143	opera_contig_306122	13835	19	sactipeptide	antismash	NA	MAG	Clostridiales_unclassified_SGB_15019	TRUE	80
ctg105_19_from_TLL18_bin.122_c00105_opera_c...region001	TLL18_bin.122_c00105_opera_c...region001	1	1	1	1	2	2	1	TLL18_bin.122	143	opera_contig_306122	13835	19	sactipeptide	antismash	NA	MAG	Clostridiales_unclassified_SGB_15019	TRUE	169
ctg105_4_from_TLL18_bin.122_c00105_opera_c...region001	TLL18_bin.122_c00105_opera_c...region001	1	1	1	1	2	2	1	TLL18_bin.122	143	opera_contig_306122	13835	19	sactipeptide	antismash	NA	MAG	Clostridiales_unclassified_SGB_15019	TRUE	61
ctg105_6_from_TLL18_bin.122_c00105_opera_c...region001	TLL18_bin.122_c00105_opera_c...region001	1	1	1	1	2	2	1	TLL18_bin.122	143	opera_contig_306122	13835	19	sactipeptide	antismash	NA	MAG	Clostridiales_unclassified_SGB_15019	TRUE	48
ctg105_8_from_TLL18_bin.122_c00105_opera_c...region001	TLL18_bin.122_c00105_opera_c...region001	1	1	1	1	2	2	1	TLL18_bin.122	143	opera_contig_306122	13835	19	sactipeptide	antismash	NA	MAG	Clostridiales_unclassified_SGB_15019	TRUE	75
ctg11_126_from_TLL48_bin.67_c00011_opera_c...region001	TLL48_bin.67_c00011_opera_c...region001	1	1	1	1	2	2	1	TLL48_bin.67	365	opera_contig_253906	20141	16	sactipeptide	antismash	NA	MAG	Dorea_sp900066555	TRUE	115
ctg11_127_from_TLL48_bin.67_c00011_opera_c...region001	TLL48_bin.67_c00011_opera_c...region001	1	1	0	1	2	1	1	TLL48_bin.67	365	opera_contig_253906	20141	16	sactipeptide	antismash	NA	MAG	Dorea_sp900066555	TRUE	131
ctg11_129_from_TLL48_bin.67_c00011_opera_c...region001	TLL48_bin.67_c00011_opera_c...region001	1	1	1	1	2	2	1	TLL48_bin.67	365	opera_contig_253906	20141	16	sactipeptide	antismash	NA	MAG	Dorea_sp900066555	TRUE	124
ctg11_130_from_TLL48_bin.67_c00011_opera_c...region001	TLL48_bin.67_c00011_opera_c...region001	1	1	1	1	2	2	1	TLL48_bin.67	365	opera_contig_253906	20141	16	sactipeptide	antismash	NA	MAG	Dorea_sp900066555	TRUE	46
ctg11_178_from_TLL11_bin.18_c00011_opera_c...region001	TLL11_bin.18_c00011_opera_c...region001	1	1	1	1	2	2	1	TLL11_bin.18	105	opera_contig_162481	11620	13	bacteriocin	antismash	NA	Isolate	Streptococcus_salivarius	TRUE	129
ctg11_30_from_TLL103_bin.7_opera_contig_34.region001	TLL103_bin.7_opera_contig_34.region001	1	1	1	1	2	2	1	TLL103_bin.7	82	opera_contig_34	12166	10	bacteriocin	antismash	NA	MAG	Bacteroides_UMGS1845	TRUE	116
ctg11_74_from_TLL51_bin.128_c00011_opera_c...region001	TLL51_bin.128_c00011_opera_c...region001	1	1	1	1	2	2	1	TLL51_bin.128	365	opera_contig_277449	20141	15	sactipeptide	antismash	NA	MAG	Dorea_sp900066555	TRUE	46
ctg11_75_from_TLL51_bin.128_c00011_opera_c...region001	TLL51_bin.128_c00011_opera_c...region001	1	1	1	1	2	2	1	TLL51_bin.128	365	opera_contig_277449	20141	15	sactipeptide	antismash	NA	MAG	Dorea_sp900066555	TRUE	124
ctg113_18_from_TLL88_bin.47_c00113_opera_c...region001	TLL88_bin.47_c00113_opera_c...region001	1	1	0	1	2	1	1	TLL88_bin.47	540	opera_contig_348627	23124	24	bacteriocin;lanthipeptide	antismash	NA	MAG	Eubacterium_G_sp000434315	TRUE	178
ctg12_444_from_TLL64_bin.76_c00012_opera_c...region001	TLL64_bin.76_c00012_opera_c...region001	1	1	1	1	2	2	1	TLL64_bin.76	441	opera_contig_131131	20144	20	sactipeptide	antismash	NA	Isolate	Romboutsia_timonensis	TRUE	144
ctg12_450_from_TLL64_bin.76_c00012_opera_c...region001	TLL64_bin.76_c00012_opera_c...region001	1	1	1	1	2	2	1	TLL64_bin.76	441	opera_contig_131131	20144	20	sactipeptide	antismash	NA	Isolate	Romboutsia_timonensis	TRUE	47
ctg12_451_from_TLL64_bin.76_c00012_opera_c...region001	TLL64_bin.76_c00012_opera_c...region001	1	1	1	1	2	2	1	TLL64_bin.76	441	opera_contig_131131	20144	20	sactipeptide	antismash	NA	Isolate	Romboutsia_timonensis	TRUE	127
ctg12_453_from_TLL64_bin.76_c00012_opera_c...region001	TLL64_bin.76_c00012_opera_c...region001	1	1	0	1	2	1	1	TLL64_bin.76	441	opera_contig_131131	20144	20	sactipeptide	antismash	NA	Isolate	Romboutsia_timonensis	TRUE	172
ctg12_841_from_TLL105_bin.8_c00012_opera_c...region001	TLL105_bin.8_c00012_opera_c...region001	1	1	1	1	2	2	1	TLL105_bin.8	85	opera_contig_98860	24783	39	lanthipeptide	antismash	NA	Isolate	Erysipelatoclostridium_sp000752095	TRUE	99
ctg12_843_from_TLL105_bin.8_c00012_opera_c...region001	TLL105_bin.8_c00012_opera_c...region001	1	1	1	1	2	2	1	TLL105_bin.8	85	opera_contig_98860	24783	39	lanthipeptide	antismash	NA	Isolate	Erysipelatoclostridium_sp000752095	TRUE	48
ctg12_861_from_TLL105_bin.8_c00012_opera_c...region001	TLL105_bin.8_c00012_opera_c...region001	1	1	0	1	2	1	1	TLL105_bin.8	85	opera_contig_98860	24783	39	lanthipeptide	antismash	NA	Isolate	Erysipelatoclostridium_sp000752095	TRUE	79
ctg12_867_from_TLL105_bin.8_c00012_opera_c...region001	TLL105_bin.8_c00012_opera_c...region001	1	1	1	1	2	2	1	TLL105_bin.8	85	opera_contig_98860	24783	39	lanthipeptide	antismash	NA	Isolate	Erysipelatoclostridium_sp000752095	TRUE	150
ctg12_871_from_TLL105_bin.8_c00012_opera_c...region001	TLL105_bin.8_c00012_opera_c...region001	1	1	1	1	2	2	1	TLL105_bin.8	85	opera_contig_98860	24783	39	lanthipeptide	antismash	NA	Isolate	Erysipelatoclostridium_sp000752095	TRUE	126
ctg13_70_from_TLL56_bin.97_c00013_opera_c...region001	TLL56_bin.97_c00013_opera_c...region001	1	1	1	1	2	2	1	TLL56_bin.97	252	opera_contig_160689	22763	20	lanthipeptide	antismash	NA	MAG	Blautia_A_sp000433815	TRUE	98
ctg13_85_from_TLL60_bin.50_c00013_opera_c...region001	TLL60_bin.50_c00013_opera_c...region001	1	1	1	1	2	2	1	TLL60_bin.50	37	opera_contig_148465	10345	13	bacteriocin	antismash	NA	MAG	Blautia_A_sp900066165	TRUE	107
ctg13_86_from_TLL60_bin.50_c00013_opera_c...region001	TLL60_bin.50_c00013_opera_c...region001	1	1	1	1	2	2	1	TLL60_bin.50	37	opera_contig_148465	10345	13	bacteriocin	antismash	NA	MAG	Blautia_A_sp900066165	TRUE	64
ctg14_39_from_TLL03_bin.81_c00014_opera_c...region001	TLL03_bin.81_c00014_opera_c...region001	1	1	1	1	2	2	1	TLL03_bin.81	26	opera_contig_211011	19643	17	lassopeptide	antismash	NA	MAG	Ruminococcus_A_sp000437095	TRUE	54
ctg14_40_from_TLL03_bin.81_c00014_opera_c...region001	TLL03_bin.81_c00014_opera_c...region001	1	1	1	1	2	2	1	TLL03_bin.81	26	opera_contig_211011	19643	17	lassopeptide	antismash	NA	MAG	Ruminococcus_A_sp000437095	TRUE	164
ctg15_10_from_TLL11_bin.18_c00015_opera_c...region001	TLL11_bin.18_c00015_opera_c...region001	1	1	1	1	2	2	1	TLL11_bin.18	423	opera_contig_162485	14414	21	bacteriocin	antismash	NA	Isolate	Streptococcus_salivarius	TRUE	175
ctg15_17_from_TLL11_bin.18_c00015_opera_c...region001	TLL11_bin.18_c00015_opera_c...region001	1	1	1	1	2	2	1	TLL11_bin.18	423	opera_contig_162485	14414	21	bacteriocin	antismash	NA	Isolate	Streptococcus_salivarius	TRUE	76
ctg15_2_from_TLL11_bin.18_c00015_opera_c...region001	TLL11_bin.18_c00015_opera_c...region001	1	1	1	1	2	2	1	TLL11_bin.18	423	opera_contig_162485	14414	21	bacteriocin	antismash	NA	Isolate	Streptococcus_salivarius	TRUE	57
ctg15_20_from_TLL11_bin.18_c00015_opera_c...region001	TLL11_bin.18_c00015_opera_c...region001	1	1	1	1	2	2	1	TLL11_bin.18	423	opera_contig_162485	14414	21	bacteriocin	antismash	NA	Isolate	Streptococcus_salivarius	TRUE	95
ctg15_3_from_TLL11_bin.18_c00015_opera_c...region001	TLL11_bin.18_c00015_opera_c...region001	1	1	1	1	2	2	1	TLL11_bin.18	423	opera_contig_162485	14414	21	bacteriocin	antismash	NA	Isolate	Streptococcus_salivarius	TRUE	76
ctg15_6_from_TLL11_bin.18_c00015_opera_c...region001	TLL11_bin.18_c00015_opera_c...region001	1	1	0	1	2	1	1	TLL11_bin.18	423	opera_contig_162485	14414	21	bacteriocin	antismash	NA	Isolate	Streptococcus_salivarius	TRUE	123
ctg17_25_from_TLL10_bin.30_c00017_opera_c...region001	TLL10_bin.30_c00017_opera_c...region001	1	1	1	1	2	2	1	TLL10_bin.30	183	opera_contig_145930	20144	24	sactipeptide	antismash	NA	Isolate	Romboutsia_timonensis	TRUE	47
ctg17_26_from_TLL10_bin.30_c00017_opera_c...region001	TLL10_bin.30_c00017_opera_c...region001	1	1	1	1	2	2	1	TLL10_bin.30	183	opera_contig_145930	20144	24	sactipeptide	antismash	NA	Isolate	Romboutsia_timonensis	TRUE	120
ctg17_37_from_TLL10_bin.30_c00017_opera_c...region001	TLL10_bin.30_c00017_opera_c...region001	1	1	1	1	2	2	1	TLL10_bin.30	183	opera_contig_145930	20144	24	sactipeptide	antismash	NA	Isolate	Romboutsia_timonensis	TRUE	106
ctg17_54_from_TLL37_bin.24_c00017_opera_c...region001	TLL37_bin.24_c00017_opera_c...region001	1	1	0	1	2	1	1	TLL37_bin.24	277	opera_contig_154584	20246	29	thiopeptide	antismash	NA	Isolate	Anaerostipes_hadrus	TRUE	128
ctg17_57_from_TLL37_bin.24_c00017_opera_c...region001	TLL37_bin.24_c00017_opera_c...region001	1	1	1	1	2	2	1	TLL37_bin.24	277	opera_contig_154584	20246	29	thiopeptide	antismash	NA	Isolate	Anaerostipes_hadrus	TRUE	83
ctg17_60_from_TLL37_bin.24_c00017_opera_c...region001	TLL37_bin.24_c00017_opera_c...region001	1	1	0	1	2	1	1	TLL37_bin.24	277	opera_contig_154584	20246	29	thiopeptide	antismash	NA	Isolate	Anaerostipes_hadrus	TRUE	161
ctg17_61_from_TLL37_bin.24_c00017_opera_c...region001	TLL37_bin.24_c00017_opera_c...region001	1	1	0	1	2	1	1	TLL37_bin.24	277	opera_contig_154584	20246	29	thiopeptide	antismash	NA	Isolate	Anaerostipes_hadrus	TRUE	97
ctg17_64_from_TLL37_bin.24_c00017_opera_c...region001	TLL37_bin.24_c00017_opera_c...region001	1	1	1	1	2	2	1	TLL37_bin.24	277	opera_contig_154584	20246	29	thiopeptide	antismash	NA	Isolate	Anaerostipes_hadrus	TRUE	79
ctg18_56_from_TLL31_bin.60_opera_contig_408.region001	TLL31_bin.60_opera_contig_408.region001	1	1	1	1	2	2	1	TLL31_bin.60	15934	opera_contig_408	38341	41	arylpolyene;bacteriocin	antismash	NA	MAG	Blautia_UMGS421	TRUE	118
ctg18_61_from_TLL31_bin.60_opera_contig_408.region001	TLL31_bin.60_opera_contig_408.region001	1	1	1	1	2	2	1	TLL31_bin.60	15934	opera_contig_408	38341	41	arylpolyene;bacteriocin	antismash	NA	MAG	Blautia_UMGS421	TRUE	57
ctg19_14_from_TLL31_bin.90_opera_contig_624.region001	TLL31_bin.90_opera_contig_624.region001	1	1	1	1	2	2	1	TLL31_bin.90	33	opera_contig_624	20150	19	sactipeptide	antismash	NA	MAG	Clostridiales_unclassified_SGB_15108	TRUE	116
ctg2_10_from_TLL65_bin.55_opera_contig_279.region001	TLL65_bin.55_opera_contig_279.region001	1	1	1	1	2	2	1	TLL65_bin.55	80	opera_contig_279	18226	24	bacteriocin	antismash	NA	Isolate	Clostridium_M_bolteae	TRUE	168
ctg2_104_from_TLL84_bin.74_opera_contig_12.region001	TLL84_bin.74_opera_contig_12.region001	1	1	1	1	2	2	1	TLL84_bin.74	527	opera_contig_12	22408	30	lanthipeptide	antismash	NA	MAG	UBA7160_SGB_4781	TRUE	168
ctg2_1125_from_TLL02_bin.71_c00002_opera_c...region002	TLL02_bin.71_c00002_opera_c...region002	1	1	1	1	2	2	1	TLL02_bin.71	16	opera_contig_153554	10291	13	bacteriocin	antismash	NA	Isolate	Megamonas_funiformis	TRUE	179
ctg2_12_from_TLL65_bin.55_opera_contig_279.region001	TLL65_bin.55_opera_contig_279.region001	1	1	1	1	2	2	1	TLL65_bin.55	80	opera_contig_279	18226	24	bacteriocin	antismash	NA	Isolate	Clostridium_M_bolteae	TRUE	122
ctg2_12_from_TLL81_bin.6_c00002_opera_c...region001	TLL81_bin.6_c00002_opera_c...region001	1	1	1	1	2	2	1	TLL81_bin.6	104	opera_contig_1281	14616	13	sactipeptide	antismash	NA	Isolate	Roseburia_hominis	TRUE	46
ctg2_121_from_TLL84_bin.74_opera_contig_12.region001	TLL84_bin.74_opera_contig_12.region001	1	1	1	1	2	2	1	TLL84_bin.74	527	opera_contig_12	22408	30	lanthipeptide	antismash	NA	MAG	UBA7160_SGB_4781	TRUE	160
ctg2_127_from_TLL84_bin.74_opera_contig_12.region001	TLL84_bin.74_opera_contig_12.region001	1	1	1	1	2	2	1	TLL84_bin.74	527	opera_contig_12	22408	30	lanthipeptide	antismash	NA	MAG	UBA7160_SGB_4781	TRUE	89
ctg2_14_from_TLL81_bin.6_c00002_opera_c...region001	TLL81_bin.6_c00002_opera_c...region001	1	1	1	1	2	2	1	TLL81_bin.6	104	opera_contig_1281	14616	13	sactipeptide	antismash	NA	Isolate	Roseburia_hominis	TRUE	156
ctg2_1464_from_TLL21_bin.53_c00002_opera_c...region002	TLL21_bin.53_c00002_opera_c...region002	1	1	1	1	2	2	1	TLL21_bin.53	252	opera_contig_122277	22766	19	lanthipeptide	antismash	NA	MAG	Blautia_A_sp000433815	TRUE	98
ctg2_15_from_TLL81_bin.6_c00002_opera_c...region001	TLL81_bin.6_c00002_opera_c...region001	1	1	1	1	2	2	1	TLL81_bin.6	104	opera_contig_1281	14616	13	sactipeptide	antismash	NA	Isolate	Roseburia_hominis	TRUE	93
ctg2_159_from_TLL45_bin.165_opera_contig_5.region001	TLL45_bin.165_opera_contig_5.region001	1	1	1	1	2	2	1	TLL45_bin.165	29	opera_contig_5	20147	20	sactipeptide	antismash	NA	MAG	Clostridiales_unclassified_SGB_15119	TRUE	185
ctg2_168_from_TLL45_bin.165_opera_contig_5.region001	TLL45_bin.165_opera_contig_5.region001	1	1	1	1	2	2	1	TLL45_bin.165	29	opera_contig_5	20147	20	sactipeptide	antismash	NA	MAG	Clostridiales_unclassified_SGB_15119	TRUE	48
ctg2_199_from_TLL26_bin.96_c00002_opera_c...region001	TLL26_bin.96_c00002_opera_c...region001	1	1	1	1	2	2	1	TLL26_bin.96	197	opera_contig_184051	10360	14	bacteriocin	antismash	NA	MAG	UBA7748_sp900314535	TRUE	171
ctg2_200_from_TLL26_bin.96_c00002_opera_c...region001	TLL26_bin.96_c00002_opera_c...region001	1	1	1	1	2	2	1	TLL26_bin.96	197	opera_contig_184051	10360	14	bacteriocin	antismash	NA	MAG	UBA7748_sp900314535	TRUE	103
ctg2_22_from_TLL65_bin.55_opera_contig_279.region001	TLL65_bin.55_opera_contig_279.region001	1	1	1	1	2	2	1	TLL65_bin.55	80	opera_contig_279	18226	24	bacteriocin	antismash	NA	Isolate	Clostridium_M_bolteae	TRUE	95
ctg2_4_from_TLL31_bin.31_opera_contig_191.region001	TLL31_bin.31_opera_contig_191.region001	1	1	1	1	2	2	1	TLL31_bin.31	246	opera_contig_191	13472	14	sactipeptide	antismash	NA	Novel	NS_559	TRUE	42
ctg2_491_from_TLL02_bin.76_c00002_opera_c...region001	TLL02_bin.76_c00002_opera_c...region001	1	1	1	1	2	2	1	TLL02_bin.76	17	opera_contig_152876	21350	18	sactipeptide	antismash	NA	MAG	CAG-217_sp000436335	TRUE	55
ctg2_566_from_TLL27_bin.5_c00002_opera_c...region001	TLL27_bin.5_c00002_opera_c...region001	1	1	1	1	2	2	1	TLL27_bin.5	15930	opera_contig_127414	45287	34	betalactone;thiopeptide	antismash	NA	Isolate	Odoribacter_massiliensis	TRUE	73
ctg2_576_from_TLL27_bin.5_c00002_opera_c...region001	TLL27_bin.5_c00002_opera_c...region001	1	1	0	1	2	1	1	TLL27_bin.5	15930	opera_contig_127414	45287	34	betalactone;thiopeptide	antismash	NA	Isolate	Odoribacter_massiliensis	TRUE	168
ctg2_590_from_TLL27_bin.5_c00002_opera_c...region001	TLL27_bin.5_c00002_opera_c...region001	1	1	0	1	2	1	1	TLL27_bin.5	15930	opera_contig_127414	45287	34	betalactone;thiopeptide	antismash	NA	Isolate	Odoribacter_massiliensis	TRUE	44
ctg2_595_from_TLL27_bin.5_c00002_opera_c...region001	TLL27_bin.5_c00002_opera_c...region001	1	1	1	1	2	2	1	TLL27_bin.5	15930	opera_contig_127414	45287	34	betalactone;thiopeptide	antismash	NA	Isolate	Odoribacter_massiliensis	TRUE	84
ctg2_618_from_TLL58_bin.20_c00002_opera_c...region001	TLL58_bin.20_c00002_opera_c...region001	1	1	1	1	2	2	1	TLL58_bin.20	252	opera_contig_109184	22763	20	lanthipeptide	antismash	NA	MAG	Blautia_A_sp000433815	TRUE	98
ctg2_64_from_TLL40_bin.68_opera_contig_99.region001	TLL40_bin.68_opera_contig_99.region001	1	1	1	1	2	2	1	TLL40_bin.68	304	opera_contig_99	20147	25	sactipeptide	antismash	NA	MAG	Ruminococcaceae_UMGS581	TRUE	80
ctg2_67_from_TLL40_bin.68_opera_contig_99.region001	TLL40_bin.68_opera_contig_99.region001	1	1	1	1	2	2	1	TLL40_bin.68	304	opera_contig_99	20147	25	sactipeptide	antismash	NA	MAG	Ruminococcaceae_UMGS581	TRUE	150
ctg2_670_from_TLL27_bin.5_c00002_opera_c...region002	TLL27_bin.5_c00002_opera_c...region002	1	1	0	1	2	1	1	TLL27_bin.5	200	opera_contig_127414	12181	14	bacteriocin	antismash	NA	Isolate	Odoribacter_massiliensis	TRUE	166
ctg2_675_from_TLL27_bin.5_c00002_opera_c...region002	TLL27_bin.5_c00002_opera_c...region002	1	1	1	1	2	2	1	TLL27_bin.5	200	opera_contig_127414	12181	14	bacteriocin	antismash	NA	Isolate	Odoribacter_massiliensis	TRUE	108
ctg2_69_from_TLL40_bin.68_opera_contig_99.region001	TLL40_bin.68_opera_contig_99.region001	1	1	1	1	2	2	1	TLL40_bin.68	304	opera_contig_99	20147	25	sactipeptide	antismash	NA	MAG	Ruminococcaceae_UMGS581	TRUE	48
ctg2_76_from_TLL40_bin.68_opera_contig_99.region001	TLL40_bin.68_opera_contig_99.region001	1	1	1	0	2	1	1	TLL40_bin.68	304	opera_contig_99	20147	25	sactipeptide	antismash	NA	MAG	Ruminococcaceae_UMGS581	TRUE	70
ctg2_84_from_TLL40_bin.68_opera_contig_99.region001	TLL40_bin.68_opera_contig_99.region001	1	1	1	1	2	2	1	TLL40_bin.68	304	opera_contig_99	20147	25	sactipeptide	antismash	NA	MAG	Ruminococcaceae_UMGS581	TRUE	174
ctg20_14_from_TLL95_bin.70_c00020_opera_c...region001	TLL95_bin.70_c00020_opera_c...region001	1	1	1	1	2	2	1	TLL95_bin.70	252	opera_contig_114917	22766	19	lanthipeptide	antismash	NA	MAG	Blautia_A_sp000433815	TRUE	98
ctg20_42_from_TLL84_bin.74_opera_contig_492.region001	TLL84_bin.74_opera_contig_492.region001	1	1	1	1	2	2	1	TLL84_bin.74	528	opera_contig_492	20141	23	sactipeptide	antismash	NA	MAG	UBA7160_SGB_4781	TRUE	46
ctg20_45_from_TLL84_bin.74_opera_contig_492.region001	TLL84_bin.74_opera_contig_492.region001	1	1	1	1	2	2	1	TLL84_bin.74	528	opera_contig_492	20141	23	sactipeptide	antismash	NA	MAG	UBA7160_SGB_4781	TRUE	83
ctg20_49_from_TLL84_bin.74_opera_contig_492.region001	TLL84_bin.74_opera_contig_492.region001	1	1	1	1	2	2	1	TLL84_bin.74	528	opera_contig_492	20141	23	sactipeptide	antismash	NA	MAG	UBA7160_SGB_4781	TRUE	102
ctg20_51_from_TLL84_bin.74_opera_contig_492.region001	TLL84_bin.74_opera_contig_492.region001	1	1	1	1	2	2	1	TLL84_bin.74	528	opera_contig_492	20141	23	sactipeptide	antismash	NA	MAG	UBA7160_SGB_4781	TRUE	33
ctg22_10_from_TLL25_bin.5_c00022_opera_c...region001	TLL25_bin.5_c00022_opera_c...region001	1	1	1	1	2	2	1	TLL25_bin.5	562	opera_contig_142842	10477	10	bacteriocin	antismash	NA	MAG	Mogibacterium_sp002299625	TRUE	179
ctg22_13_from_TLL25_bin.5_c00022_opera_c...region001	TLL25_bin.5_c00022_opera_c...region001	1	1	1	1	2	2	1	TLL25_bin.5	562	opera_contig_142842	10477	10	bacteriocin	antismash	NA	MAG	Mogibacterium_sp002299625	TRUE	158
ctg22_19_from_TLL30_bin.127_opera_contig_958.region001	TLL30_bin.127_opera_contig_958.region001	1	1	1	1	2	2	1	TLL30_bin.127	29	opera_contig_958	15369	19	sactipeptide	antismash	NA	MAG	Clostridiales_unclassified_SGB_15119	TRUE	185
ctg22_8_from_TLL30_bin.127_opera_contig_958.region001	TLL30_bin.127_opera_contig_958.region001	1	1	1	1	2	2	1	TLL30_bin.127	29	opera_contig_958	15369	19	sactipeptide	antismash	NA	MAG	Clostridiales_unclassified_SGB_15119	TRUE	48
ctg23_10_from_TLL82_bin.22_opera_contig_447.region001	TLL82_bin.22_opera_contig_447.region001	1	1	1	1	2	2	1	TLL82_bin.22	456	opera_contig_447	19457	25	sactipeptide	antismash	NA	MAG	Clostridiaceae_SGB_14991	TRUE	176
ctg23_13_from_TLL82_bin.22_opera_contig_447.region001	TLL82_bin.22_opera_contig_447.region001	1	1	1	1	2	2	1	TLL82_bin.22	456	opera_contig_447	19457	25	sactipeptide	antismash	NA	MAG	Clostridiaceae_SGB_14991	TRUE	47
ctg23_14_from_TLL82_bin.22_opera_contig_447.region001	TLL82_bin.22_opera_contig_447.region001	1	1	1	1	2	2	1	TLL82_bin.22	456	opera_contig_447	19457	25	sactipeptide	antismash	NA	MAG	Clostridiaceae_SGB_14991	TRUE	137
ctg23_15_from_TLL99_bin.64_c00023_opera_c...region001	TLL99_bin.64_c00023_opera_c...region001	1	1	1	1	2	2	1	TLL99_bin.64	29	opera_contig_3571	15048	16	sactipeptide	antismash	NA	MAG	Clostridiales_unclassified_SGB_15119	TRUE	169
ctg23_3_from_TLL82_bin.22_opera_contig_447.region001	TLL82_bin.22_opera_contig_447.region001	1	1	1	1	2	2	1	TLL82_bin.22	456	opera_contig_447	19457	25	sactipeptide	antismash	NA	MAG	Clostridiaceae_SGB_14991	TRUE	139
ctg23_7_from_TLL99_bin.64_c00023_opera_c...region001	TLL99_bin.64_c00023_opera_c...region001	1	1	1	1	2	2	1	TLL99_bin.64	29	opera_contig_3571	15048	16	sactipeptide	antismash	NA	MAG	Clostridiales_unclassified_SGB_15119	TRUE	48
ctg24_104_from_TLL08_bin.63_c00024_opera_c...region001	TLL08_bin.63_c00024_opera_c...region001	1	1	1	1	2	2	1	TLL08_bin.63	44	opera_contig_120407	20144	28	sactipeptide	antismash	NA	Isolate	Ruminococcus_A_sp003011855	TRUE	151
ctg24_112_from_TLL08_bin.63_c00024_opera_c...region001	TLL08_bin.63_c00024_opera_c...region001	1	1	1	1	2	2	1	TLL08_bin.63	44	opera_contig_120407	20144	28	sactipeptide	antismash	NA	Isolate	Ruminococcus_A_sp003011855	TRUE	47
ctg24_114_from_TLL08_bin.63_c00024_opera_c...region001	TLL08_bin.63_c00024_opera_c...region001	1	1	1	1	2	2	1	TLL08_bin.63	44	opera_contig_120407	20144	28	sactipeptide	antismash	NA	Isolate	Ruminococcus_A_sp003011855	TRUE	104
ctg24_121_from_TLL08_bin.63_c00024_opera_c...region001	TLL08_bin.63_c00024_opera_c...region001	1	1	1	1	2	2	1	TLL08_bin.63	44	opera_contig_120407	20144	28	sactipeptide	antismash	NA	Isolate	Ruminococcus_A_sp003011855	TRUE	50
ctg24_652_from_TLL106_bin.76_c00024_opera_c...region001	TLL106_bin.76_c00024_opera_c...region001	1	1	1	1	2	2	1	TLL106_bin.76	183	opera_contig_155922	20144	24	sactipeptide	antismash	NA	Isolate	Romboutsia_timonensis	TRUE	47
ctg24_653_from_TLL106_bin.76_c00024_opera_c...region001	TLL106_bin.76_c00024_opera_c...region001	1	1	1	1	2	2	1	TLL106_bin.76	183	opera_contig_155922	20144	24	sactipeptide	antismash	NA	Isolate	Romboutsia_timonensis	TRUE	120
ctg24_664_from_TLL106_bin.76_c00024_opera_c...region001	TLL106_bin.76_c00024_opera_c...region001	1	1	1	1	2	2	1	TLL106_bin.76	183	opera_contig_155922	20144	24	sactipeptide	antismash	NA	Isolate	Romboutsia_timonensis	TRUE	106
ctg24_78_from_TLL69_bin.18_c00024_opera_c...region001	TLL69_bin.18_c00024_opera_c...region001	1	1	1	1	2	2	1	TLL69_bin.18	334	opera_contig_186929	12211	16	bacteriocin	antismash	NA	Isolate	Agathobacter_rectale	TRUE	43
ctg24_80_from_TLL69_bin.18_c00024_opera_c...region001	TLL69_bin.18_c00024_opera_c...region001	1	1	1	1	2	2	1	TLL69_bin.18	334	opera_contig_186929	12211	16	bacteriocin	antismash	NA	Isolate	Agathobacter_rectale	TRUE	51
ctg24_85_from_TLL69_bin.18_c00024_opera_c...region001	TLL69_bin.18_c00024_opera_c...region001	1	1	1	1	2	2	1	TLL69_bin.18	334	opera_contig_186929	12211	16	bacteriocin	antismash	NA	Isolate	Agathobacter_rectale	TRUE	83
ctg24_86_from_TLL69_bin.18_c00024_opera_c...region001	TLL69_bin.18_c00024_opera_c...region001	1	1	1	0	2	1	1	TLL69_bin.18	334	opera_contig_186929	12211	16	bacteriocin	antismash	NA	Isolate	Agathobacter_rectale	TRUE	77
ctg24_88_from_TLL69_bin.18_c00024_opera_c...region001	TLL69_bin.18_c00024_opera_c...region001	1	1	1	1	2	2	1	TLL69_bin.18	334	opera_contig_186929	12211	16	bacteriocin	antismash	NA	Isolate	Agathobacter_rectale	TRUE	92
ctg25_1_from_TLL105_bin.27_c00025_opera_c...region001	TLL105_bin.27_c00025_opera_c...region001	1	1	1	1	2	2	1	TLL105_bin.27	183	opera_contig_2646	13036	18	sactipeptide	antismash	NA	Isolate	Romboutsia_timonensis	TRUE	106
ctg25_10_from_TLL105_bin.27_c00025_opera_c...region001	TLL105_bin.27_c00025_opera_c...region001	1	1	1	1	2	2	1	TLL105_bin.27	183	opera_contig_2646	13036	18	sactipeptide	antismash	NA	Isolate	Romboutsia_timonensis	TRUE	80
ctg25_11_from_TLL105_bin.27_c00025_opera_c...region001	TLL105_bin.27_c00025_opera_c...region001	1	1	1	1	2	2	1	TLL105_bin.27	183	opera_contig_2646	13036	18	sactipeptide	antismash	NA	Isolate	Romboutsia_timonensis	TRUE	47
ctg25_13_from_TLL105_bin.27_c00025_opera_c...region001	TLL105_bin.27_c00025_opera_c...region001	1	1	0	1	2	1	1	TLL105_bin.27	183	opera_contig_2646	13036	18	sactipeptide	antismash	NA	Isolate	Romboutsia_timonensis	TRUE	168
ctg25_134_from_TLL100_bin.86_c00025_opera_c...region001	TLL100_bin.86_c00025_opera_c...region001	1	1	1	1	2	2	1	TLL100_bin.86	183	opera_contig_236830	20144	23	sactipeptide	antismash	NA	Isolate	Romboutsia_timonensis	TRUE	106
ctg25_144_from_TLL100_bin.86_c00025_opera_c...region001	TLL100_bin.86_c00025_opera_c...region001	1	1	1	1	2	2	1	TLL100_bin.86	183	opera_contig_236830	20144	23	sactipeptide	antismash	NA	Isolate	Romboutsia_timonensis	TRUE	120
ctg25_145_from_TLL100_bin.86_c00025_opera_c...region001	TLL100_bin.86_c00025_opera_c...region001	1	1	1	1	2	2	1	TLL100_bin.86	183	opera_contig_236830	20144	23	sactipeptide	antismash	NA	Isolate	Romboutsia_timonensis	TRUE	47
ctg26_117_from_TLL21_bin.32_c00026_opera_c...region001	TLL21_bin.32_c00026_opera_c...region001	1	1	1	1	2	2	1	TLL21_bin.32	423	opera_contig_122002	25256	27	bacteriocin	antismash	NA	Isolate	Streptococcus_salivarius	TRUE	95
ctg26_122_from_TLL21_bin.32_c00026_opera_c...region001	TLL21_bin.32_c00026_opera_c...region001	1	1	1	1	2	2	1	TLL21_bin.32	423	opera_contig_122002	25256	27	bacteriocin	antismash	NA	Isolate	Streptococcus_salivarius	TRUE	76
ctg26_135_from_TLL21_bin.32_c00026_opera_c...region001	TLL21_bin.32_c00026_opera_c...region001	1	1	1	1	2	2	1	TLL21_bin.32	423	opera_contig_122002	25256	27	bacteriocin	antismash	NA	Isolate	Streptococcus_salivarius	TRUE	175
ctg26_140_from_TLL21_bin.32_c00026_opera_c...region001	TLL21_bin.32_c00026_opera_c...region001	1	1	1	1	2	2	1	TLL21_bin.32	423	opera_contig_122002	25256	27	bacteriocin	antismash	NA	Isolate	Streptococcus_salivarius	TRUE	76
ctg28_19_from_TLL102_bin.122_c00028_opera_c...region001	TLL102_bin.122_c00028_opera_c...region001	1	1	1	1	2	2	1	TLL102_bin.122	63	opera_contig_414695	20144	15	sactipeptide	antismash	NA	MAG	CAG-510_sp000434615	TRUE	123
ctg28_20_from_TLL102_bin.122_c00028_opera_c...region001	TLL102_bin.122_c00028_opera_c...region001	1	1	1	1	2	2	1	TLL102_bin.122	63	opera_contig_414695	20144	15	sactipeptide	antismash	NA	MAG	CAG-510_sp000434615	TRUE	47
ctg28_55_from_TLL18_bin.137_c00028_opera_c...region001	TLL18_bin.137_c00028_opera_c...region001	1	1	1	1	2	2	1	TLL18_bin.137	58	opera_contig_304695	22811	27	lanthipeptide	antismash	NA	MAG	Coprococcus_SGB_4669	TRUE	143
ctg29_10_from_TLL26_bin.80_opera_contig_548.region001	TLL26_bin.80_opera_contig_548.region001	1	1	1	1	2	2	1	TLL26_bin.80	29	opera_contig_548	15962	19	sactipeptide	antismash	NA	MAG	Clostridiales_unclassified_SGB_15119	TRUE	48
ctg29_18_from_TLL26_bin.80_opera_contig_548.region001	TLL26_bin.80_opera_contig_548.region001	1	1	1	1	2	2	1	TLL26_bin.80	29	opera_contig_548	15962	19	sactipeptide	antismash	NA	MAG	Clostridiales_unclassified_SGB_15119	TRUE	185
ctg3_1732_from_TLL45_bin.44_c00003_opera_c...region001	TLL45_bin.44_c00003_opera_c...region001	1	1	1	1	2	2	1	TLL45_bin.44	336	opera_contig_297697	22517	23	lanthipeptide	antismash	NA	Isolate	Lactobacillus_crispatus	TRUE	46
ctg3_2089_from_TLL45_bin.44_c00003_opera_c...region002	TLL45_bin.44_c00003_opera_c...region002	1	1	1	1	2	2	1	TLL45_bin.44	337	opera_contig_297697	13923	21	bacteriocin	antismash	NA	Isolate	Lactobacillus_crispatus	TRUE	45
ctg3_2093_from_TLL45_bin.44_c00003_opera_c...region002	TLL45_bin.44_c00003_opera_c...region002	1	1	1	1	2	2	1	TLL45_bin.44	337	opera_contig_297697	13923	21	bacteriocin	antismash	NA	Isolate	Lactobacillus_crispatus	TRUE	71
ctg3_2094_from_TLL45_bin.44_c00003_opera_c...region002	TLL45_bin.44_c00003_opera_c...region002	1	1	1	1	2	2	1	TLL45_bin.44	337	opera_contig_297697	13923	21	bacteriocin	antismash	NA	Isolate	Lactobacillus_crispatus	TRUE	52
ctg3_2098_from_TLL45_bin.44_c00003_opera_c...region002	TLL45_bin.44_c00003_opera_c...region002	1	1	1	1	2	2	1	TLL45_bin.44	337	opera_contig_297697	13923	21	bacteriocin	antismash	NA	Isolate	Lactobacillus_crispatus	TRUE	74
ctg3_2099_from_TLL45_bin.44_c00003_opera_c...region002	TLL45_bin.44_c00003_opera_c...region002	1	1	1	1	2	2	1	TLL45_bin.44	337	opera_contig_297697	13923	21	bacteriocin	antismash	NA	Isolate	Lactobacillus_crispatus	TRUE	52
ctg3_297_from_TLL62_bin.43_c00003_opera_c...region002	TLL62_bin.43_c00003_opera_c...region002	1	1	1	1	2	2	1	TLL62_bin.43	423	opera_contig_163803	23480	25	bacteriocin	antismash	NA	Isolate	Streptococcus_salivarius	TRUE	138
ctg3_307_from_TLL62_bin.43_c00003_opera_c...region002	TLL62_bin.43_c00003_opera_c...region002	1	1	1	1	2	2	1	TLL62_bin.43	423	opera_contig_163803	23480	25	bacteriocin	antismash	NA	Isolate	Streptococcus_salivarius	TRUE	76
ctg3_312_from_TLL62_bin.43_c00003_opera_c...region002	TLL62_bin.43_c00003_opera_c...region002	1	1	1	1	2	2	1	TLL62_bin.43	423	opera_contig_163803	23480	25	bacteriocin	antismash	NA	Isolate	Streptococcus_salivarius	TRUE	175
ctg3_317_from_TLL62_bin.43_c00003_opera_c...region002	TLL62_bin.43_c00003_opera_c...region002	1	1	1	1	2	2	1	TLL62_bin.43	423	opera_contig_163803	23480	25	bacteriocin	antismash	NA	Isolate	Streptococcus_salivarius	TRUE	76
ctg3_32_from_TLL95_bin.49_opera_contig_160.region001	TLL95_bin.49_opera_contig_160.region001	1	1	1	1	2	2	1	TLL95_bin.49	566	opera_contig_160	20542	26	sactipeptide	antismash	NA	Isolate	Eubacterium_E_hallii_A	TRUE	131
ctg3_38_from_TLL95_bin.49_opera_contig_160.region001	TLL95_bin.49_opera_contig_160.region001	1	1	1	1	2	2	1	TLL95_bin.49	566	opera_contig_160	20542	26	sactipeptide	antismash	NA	Isolate	Eubacterium_E_hallii_A	TRUE	51
ctg3_395_from_TLL70_bin.5_c00003_opera_c...region001	TLL70_bin.5_c00003_opera_c...region001	1	1	1	1	2	2	1	TLL70_bin.5	466	opera_contig_162823	21882	26	lanthipeptide	antismash	NA	Isolate	Dorea_longicatena	TRUE	67
ctg3_40_from_TLL95_bin.49_opera_contig_160.region001	TLL95_bin.49_opera_contig_160.region001	1	1	1	1	2	2	1	TLL95_bin.49	566	opera_contig_160	20542	26	sactipeptide	antismash	NA	Isolate	Eubacterium_E_hallii_A	TRUE	38
ctg3_404_from_TLL70_bin.5_c00003_opera_c...region001	TLL70_bin.5_c00003_opera_c...region001	1	1	1	1	2	2	1	TLL70_bin.5	466	opera_contig_162823	21882	26	lanthipeptide	antismash	NA	Isolate	Dorea_longicatena	TRUE	100
ctg3_47_from_TLL95_bin.49_opera_contig_160.region001	TLL95_bin.49_opera_contig_160.region001	1	1	1	1	2	2	1	TLL95_bin.49	566	opera_contig_160	20542	26	sactipeptide	antismash	NA	Isolate	Eubacterium_E_hallii_A	TRUE	47
ctg3_60_from_TLL33_bin.63_opera_contig_27.region001	TLL33_bin.63_opera_contig_27.region001	1	1	1	1	2	2	1	TLL33_bin.63	254	opera_contig_27	25488	32	bacteriocin	antismash	NA	MAG	Clostridiales_unclassified_SGB_4762	TRUE	122
ctg3_62_from_TLL33_bin.63_opera_contig_27.region001	TLL33_bin.63_opera_contig_27.region001	1	1	1	1	2	2	1	TLL33_bin.63	254	opera_contig_27	25488	32	bacteriocin	antismash	NA	MAG	Clostridiales_unclassified_SGB_4762	TRUE	168
ctg3_917_from_TLL29_bin.83_c00003_opera_c...region001	TLL29_bin.83_c00003_opera_c...region001	1	1	1	1	2	2	1	TLL29_bin.83	224	opera_contig_161076	28104	29	thiopeptide	antismash	NA	Isolate	Agathobacter_rectale	TRUE	69
ctg3_927_from_TLL29_bin.83_c00003_opera_c...region001	TLL29_bin.83_c00003_opera_c...region001	1	1	1	1	2	2	1	TLL29_bin.83	224	opera_contig_161076	28104	29	thiopeptide	antismash	NA	Isolate	Agathobacter_rectale	TRUE	51
ctg30_162_from_TLL56_bin.11_c00030_opera_c...region002	TLL56_bin.11_c00030_opera_c...region002	1	1	1	1	2	2	1	TLL56_bin.11	70	opera_contig_162855	22694	20	lanthipeptide	antismash	NA	Isolate	Blautia_A_wexlerae	TRUE	61
ctg30_167_from_TLL56_bin.11_c00030_opera_c...region002	TLL56_bin.11_c00030_opera_c...region002	1	1	1	1	2	2	1	TLL56_bin.11	70	opera_contig_162855	22694	20	lanthipeptide	antismash	NA	Isolate	Blautia_A_wexlerae	TRUE	174
ctg31_28_from_TLL25_bin.36_c00031_opera_c...region001	TLL25_bin.36_c00031_opera_c...region001	1	1	1	1	2	2	1	TLL25_bin.36	183	opera_contig_145460	20144	28	sactipeptide	antismash	NA	Isolate	Romboutsia_timonensis	TRUE	47
ctg31_29_from_TLL25_bin.36_c00031_opera_c...region001	TLL25_bin.36_c00031_opera_c...region001	1	1	1	1	2	2	1	TLL25_bin.36	183	opera_contig_145460	20144	28	sactipeptide	antismash	NA	Isolate	Romboutsia_timonensis	TRUE	120
ctg31_42_from_TLL25_bin.36_c00031_opera_c...region001	TLL25_bin.36_c00031_opera_c...region001	1	1	1	1	2	2	1	TLL25_bin.36	183	opera_contig_145460	20144	28	sactipeptide	antismash	NA	Isolate	Romboutsia_timonensis	TRUE	106
ctg33_11_from_TLL82_bin.59_c00033_opera_c...region001	TLL82_bin.59_c00033_opera_c...region001	1	1	1	1	2	2	1	TLL82_bin.59	2531	opera_contig_169307	6651	11	bacteriocin	antismash	NA	Isolate	Streptococcus_salivarius	TRUE	175
ctg33_12_from_TLL30_bin.44_c00033_opera_c...region001	TLL30_bin.44_c00033_opera_c...region001	1	1	1	1	2	2	1	TLL30_bin.44	233	opera_contig_1310	18598	28	sactipeptide	antismash	NA	MAG	CAG-74_SGB_15403	TRUE	45
ctg33_17_from_TLL30_bin.44_c00033_opera_c...region001	TLL30_bin.44_c00033_opera_c...region001	1	1	1	1	2	2	1	TLL30_bin.44	233	opera_contig_1310	18598	28	sactipeptide	antismash	NA	MAG	CAG-74_SGB_15403	TRUE	179
ctg33_24_from_TLL30_bin.44_c00033_opera_c...region001	TLL30_bin.44_c00033_opera_c...region001	1	1	0	1	2	1	1	TLL30_bin.44	233	opera_contig_1310	18598	28	sactipeptide	antismash	NA	MAG	CAG-74_SGB_15403	TRUE	146
ctg33_27_from_TLL30_bin.44_c00033_opera_c...region001	TLL30_bin.44_c00033_opera_c...region001	1	1	1	1	2	2	1	TLL30_bin.44	233	opera_contig_1310	18598	28	sactipeptide	antismash	NA	MAG	CAG-74_SGB_15403	TRUE	187
ctg33_6_from_TLL82_bin.59_c00033_opera_c...region001	TLL82_bin.59_c00033_opera_c...region001	1	1	1	1	2	2	1	TLL82_bin.59	2531	opera_contig_169307	6651	11	bacteriocin	antismash	NA	Isolate	Streptococcus_salivarius	TRUE	76
ctg35_4_from_TLL73_bin.36_c00035_opera_c...region001	TLL73_bin.36_c00035_opera_c...region001	1	1	1	1	2	2	1	TLL73_bin.36	365	opera_contig_153921	12943	11	sactipeptide	antismash	NA	MAG	Dorea_sp900066555	TRUE	124
ctg35_5_from_TLL73_bin.36_c00035_opera_c...region001	TLL73_bin.36_c00035_opera_c...region001	1	1	1	1	2	2	1	TLL73_bin.36	365	opera_contig_153921	12943	11	sactipeptide	antismash	NA	MAG	Dorea_sp900066555	TRUE	46
ctg36_26_from_TLL102_bin.73_c00036_opera_c...region001	TLL102_bin.73_c00036_opera_c...region001	1	1	1	1	2	2	1	TLL102_bin.73	75	opera_contig_1586	14580	17	sactipeptide	antismash	NA	MAG	CAG-74_SGB_15403	TRUE	45
ctg36_31_from_TLL102_bin.73_c00036_opera_c...region001	TLL102_bin.73_c00036_opera_c...region001	1	1	1	1	2	2	1	TLL102_bin.73	75	opera_contig_1586	14580	17	sactipeptide	antismash	NA	MAG	CAG-74_SGB_15403	TRUE	185
ctg4_10_from_TLL02_bin.80_opera_contig_271.region001	TLL02_bin.80_opera_contig_271.region001	1	1	1	1	2	2	1	TLL02_bin.80	18	opera_contig_271	26145	43	bacteriocin	antismash	NA	Isolate	Streptococcus_lutetiensis	TRUE	154
ctg4_11_from_TLL63_bin.34_opera_contig_28.region001	TLL63_bin.34_opera_contig_28.region001	1	1	1	1	2	2	1	TLL63_bin.34	431	opera_contig_28	20165	17	lassopeptide	antismash	NA	MAG	NA_SRR5056867_bin.5	TRUE	84
ctg4_123_from_TLL96_bin.84_c00004_opera_c...region001	TLL96_bin.84_c00004_opera_c...region001	1	1	1	1	2	2	1	TLL96_bin.84	423	opera_contig_202190	23206	23	bacteriocin	antismash	NA	Isolate	Streptococcus_salivarius	TRUE	76
ctg4_136_from_TLL96_bin.84_c00004_opera_c...region001	TLL96_bin.84_c00004_opera_c...region001	1	1	1	1	2	2	1	TLL96_bin.84	423	opera_contig_202190	23206	23	bacteriocin	antismash	NA	Isolate	Streptococcus_salivarius	TRUE	76
ctg4_142_from_TLL96_bin.84_c00004_opera_c...region001	TLL96_bin.84_c00004_opera_c...region001	1	1	1	1	2	2	1	TLL96_bin.84	423	opera_contig_202190	23206	23	bacteriocin	antismash	NA	Isolate	Streptococcus_salivarius	TRUE	68
ctg4_143_from_TLL31_bin.81_c00004_opera_c...region001	TLL31_bin.81_c00004_opera_c...region001	1	1	0	1	2	1	1	TLL31_bin.81	58	opera_contig_324389	22931	27	lanthipeptide	antismash	NA	Isolate	Coprococcus_A_catus	TRUE	126
ctg4_149_from_TLL31_bin.81_c00004_opera_c...region001	TLL31_bin.81_c00004_opera_c...region001	1	1	1	1	2	2	1	TLL31_bin.81	58	opera_contig_324389	22931	27	lanthipeptide	antismash	NA	Isolate	Coprococcus_A_catus	TRUE	159
ctg4_16_from_TLL02_bin.80_opera_contig_271.region001	TLL02_bin.80_opera_contig_271.region001	1	1	1	1	2	2	1	TLL02_bin.80	18	opera_contig_271	26145	43	bacteriocin	antismash	NA	Isolate	Streptococcus_lutetiensis	TRUE	77
ctg4_18_from_TLL63_bin.34_opera_contig_28.region001	TLL63_bin.34_opera_contig_28.region001	1	1	1	1	2	2	1	TLL63_bin.34	431	opera_contig_28	20165	17	lassopeptide	antismash	NA	MAG	NA_SRR5056867_bin.5	TRUE	129
ctg4_189_from_TLL12_bin.82_c00004_opera_c...region001	TLL12_bin.82_c00004_opera_c...region001	1	1	1	0	2	1	1	TLL12_bin.82	416	opera_contig_190264	10279	8	bacteriocin	antismash	NA	Isolate	Holdemanella_biformis	TRUE	170
ctg4_19_from_TLL63_bin.34_opera_contig_28.region001	TLL63_bin.34_opera_contig_28.region001	1	1	1	1	2	2	1	TLL63_bin.34	431	opera_contig_28	20165	17	lassopeptide	antismash	NA	MAG	NA_SRR5056867_bin.5	TRUE	54
ctg4_193_from_TLL12_bin.82_c00004_opera_c...region001	TLL12_bin.82_c00004_opera_c...region001	1	1	0	1	2	1	1	TLL12_bin.82	416	opera_contig_190264	10279	8	bacteriocin	antismash	NA	Isolate	Holdemanella_biformis	TRUE	92
ctg4_23_from_TLL02_bin.80_opera_contig_271.region001	TLL02_bin.80_opera_contig_271.region001	1	1	0	1	2	1	1	TLL02_bin.80	18	opera_contig_271	26145	43	bacteriocin	antismash	NA	Isolate	Streptococcus_lutetiensis	TRUE	93
ctg4_30_from_TLL02_bin.80_opera_contig_271.region001	TLL02_bin.80_opera_contig_271.region001	1	1	1	1	2	2	1	TLL02_bin.80	18	opera_contig_271	26145	43	bacteriocin	antismash	NA	Isolate	Streptococcus_lutetiensis	TRUE	190
ctg4_34_from_TLL02_bin.80_opera_contig_271.region001	TLL02_bin.80_opera_contig_271.region001	1	1	1	1	2	2	1	TLL02_bin.80	18	opera_contig_271	26145	43	bacteriocin	antismash	NA	Isolate	Streptococcus_lutetiensis	TRUE	77
ctg4_37_from_TLL02_bin.80_opera_contig_271.region001	TLL02_bin.80_opera_contig_271.region001	1	1	1	1	2	2	1	TLL02_bin.80	18	opera_contig_271	26145	43	bacteriocin	antismash	NA	Isolate	Streptococcus_lutetiensis	TRUE	75
ctg4_498_from_TLL60_bin.86_c00004_opera_c...region002	TLL60_bin.86_c00004_opera_c...region002	1	1	1	1	2	2	1	TLL60_bin.86	410	opera_contig_148399	21974	23	RaS-RiPP	antismash	NA	Isolate	Streptococcus_lutetiensis	TRUE	106
ctg4_534_from_TLL55_bin.47_c00004_opera_c...region001	TLL55_bin.47_c00004_opera_c...region001	1	1	1	1	2	2	1	TLL55_bin.47	428	opera_contig_137992	20141	15	sactipeptide	antismash	NA	MAG	Blautia_sp000432195	TRUE	46
ctg4_535_from_TLL55_bin.47_c00004_opera_c...region001	TLL55_bin.47_c00004_opera_c...region001	1	1	1	1	2	2	1	TLL55_bin.47	428	opera_contig_137992	20141	15	sactipeptide	antismash	NA	MAG	Blautia_sp000432195	TRUE	124
ctg4_578_from_TLL65_bin.8_c00004_opera_c...region002	TLL65_bin.8_c00004_opera_c...region002	1	1	1	1	2	2	1	TLL65_bin.8	446	opera_contig_109398	45489	42	lanthipeptide	antismash	NA	Isolate	Agathobacter_rectale	TRUE	165
ctg4_60_from_TLL99_bin.64_opera_contig_22.region001	TLL99_bin.64_opera_contig_22.region001	1	1	0	1	2	1	1	TLL99_bin.64	29	opera_contig_22	20147	24	sactipeptide	antismash	NA	MAG	Clostridiales_unclassified_SGB_15119	TRUE	134
ctg4_61_from_TLL45_bin.42_c00004_opera_c...region001	TLL45_bin.42_c00004_opera_c...region001	1	1	1	1	2	2	1	TLL45_bin.42	335	opera_contig_295064	20180	17	sactipeptide	antismash	NA	MAG	Acidaminococcus_sp000437815	TRUE	135
ctg4_62_from_TLL45_bin.42_c00004_opera_c...region001	TLL45_bin.42_c00004_opera_c...region001	1	1	1	1	2	2	1	TLL45_bin.42	335	opera_contig_295064	20180	17	sactipeptide	antismash	NA	MAG	Acidaminococcus_sp000437815	TRUE	59
ctg4_66_from_TLL45_bin.42_c00004_opera_c...region001	TLL45_bin.42_c00004_opera_c...region001	1	1	1	1	2	2	1	TLL45_bin.42	335	opera_contig_295064	20180	17	sactipeptide	antismash	NA	MAG	Acidaminococcus_sp000437815	TRUE	146
ctg4_68_from_TLL45_bin.42_c00004_opera_c...region001	TLL45_bin.42_c00004_opera_c...region001	1	1	1	1	2	2	1	TLL45_bin.42	335	opera_contig_295064	20180	17	sactipeptide	antismash	NA	MAG	Acidaminococcus_sp000437815	TRUE	59
ctg4_69_from_TLL99_bin.64_opera_contig_22.region001	TLL99_bin.64_opera_contig_22.region001	1	1	1	1	2	2	1	TLL99_bin.64	29	opera_contig_22	20147	24	sactipeptide	antismash	NA	MAG	Clostridiales_unclassified_SGB_15119	TRUE	48
ctg4_7_from_TLL02_bin.80_opera_contig_271.region001	TLL02_bin.80_opera_contig_271.region001	1	1	1	1	2	2	1	TLL02_bin.80	18	opera_contig_271	26145	43	bacteriocin	antismash	NA	Isolate	Streptococcus_lutetiensis	TRUE	94
ctg4_70_from_TLL40_bin.121_opera_contig_223.region001	TLL40_bin.121_opera_contig_223.region001	1	1	0	1	2	1	1	TLL40_bin.121	298	opera_contig_223	11632	12	bacteriocin	antismash	NA	Isolate	Streptococcus_salivarius	TRUE	110
ctg4_755_from_TLL49_bin.11_c00004_opera_c...region002	TLL49_bin.11_c00004_opera_c...region002	1	1	0	1	2	1	1	TLL49_bin.11	356	opera_contig_249712	28927	23	lanthipeptide	antismash	NA	Isolate	Gemmiger_formicilis	TRUE	151
ctg4_76_from_TLL40_bin.121_opera_contig_223.region001	TLL40_bin.121_opera_contig_223.region001	1	1	1	1	2	2	1	TLL40_bin.121	298	opera_contig_223	11632	12	bacteriocin	antismash	NA	Isolate	Streptococcus_salivarius	TRUE	82
ctg4_77_from_TLL99_bin.64_opera_contig_22.region001	TLL99_bin.64_opera_contig_22.region001	1	1	1	1	2	2	1	TLL99_bin.64	29	opera_contig_22	20147	24	sactipeptide	antismash	NA	MAG	Clostridiales_unclassified_SGB_15119	TRUE	169
ctg4_916_from_TLL14_bin.13_c00004_opera_c...region002	TLL14_bin.13_c00004_opera_c...region002	1	1	1	1	2	2	1	TLL14_bin.13	119	opera_contig_175942	9275	12	bacteriocin	antismash	NA	Isolate	Holdemanella_biformis	TRUE	165
ctg4_989_from_TLL14_bin.13_c00004_opera_c...region003	TLL14_bin.13_c00004_opera_c...region003	1	1	0	1	2	1	1	TLL14_bin.13	416	opera_contig_175942	10279	8	bacteriocin	antismash	NA	Isolate	Holdemanella_biformis	TRUE	92
ctg41_2_from_TLL08_bin.80_c00041_opera_c...region001	TLL08_bin.80_c00041_opera_c...region001	1	1	1	1	2	2	1	TLL08_bin.80	45	opera_contig_5018	2531	5	bacteriocin	antismash	NA	Isolate	Romboutsia_timonensis	TRUE	64
ctg41_3_from_TLL08_bin.80_c00041_opera_c...region001	TLL08_bin.80_c00041_opera_c...region001	1	1	1	1	2	2	1	TLL08_bin.80	45	opera_contig_5018	2531	5	bacteriocin	antismash	NA	Isolate	Romboutsia_timonensis	TRUE	64
ctg41_85_from_TLL103_bin.12_c00041_opera_c...region001	TLL103_bin.12_c00041_opera_c...region001	1	1	1	1	2	2	1	TLL103_bin.12	80	opera_contig_65103	17130	20	bacteriocin	antismash	NA	Isolate	Clostridium_M_bolteae	TRUE	119
ctg41_86_from_TLL103_bin.12_c00041_opera_c...region001	TLL103_bin.12_c00041_opera_c...region001	1	1	1	1	2	2	1	TLL103_bin.12	80	opera_contig_65103	17130	20	bacteriocin	antismash	NA	Isolate	Clostridium_M_bolteae	TRUE	168
ctg41_88_from_TLL103_bin.12_c00041_opera_c...region001	TLL103_bin.12_c00041_opera_c...region001	1	1	1	1	2	2	1	TLL103_bin.12	80	opera_contig_65103	17130	20	bacteriocin	antismash	NA	Isolate	Clostridium_M_bolteae	TRUE	122
ctg44_19_from_TLL48_bin.117_c00044_opera_c...region001	TLL48_bin.117_c00044_opera_c...region001	1	1	1	1	2	2	1	TLL48_bin.117	183	opera_contig_254819	20144	24	sactipeptide	antismash	NA	Isolate	Romboutsia_timonensis	TRUE	47
ctg44_20_from_TLL48_bin.117_c00044_opera_c...region001	TLL48_bin.117_c00044_opera_c...region001	1	1	1	1	2	2	1	TLL48_bin.117	183	opera_contig_254819	20144	24	sactipeptide	antismash	NA	Isolate	Romboutsia_timonensis	TRUE	120
ctg44_30_from_TLL48_bin.117_c00044_opera_c...region001	TLL48_bin.117_c00044_opera_c...region001	1	1	1	1	2	2	1	TLL48_bin.117	183	opera_contig_254819	20144	24	sactipeptide	antismash	NA	Isolate	Romboutsia_timonensis	TRUE	106
ctg45_11_from_TLL12_bin.66_c00045_opera_c...region001	TLL12_bin.66_c00045_opera_c...region001	1	1	1	1	2	2	1	TLL12_bin.66	304	opera_contig_190150	20147	22	sactipeptide	antismash	NA	MAG	Ruminococcaceae_UMGS581	TRUE	48
ctg48_30_from_TLL106_bin.35_c00048_opera_c...region001	TLL106_bin.35_c00048_opera_c...region001	1	1	1	1	2	2	1	TLL106_bin.35	456	opera_contig_153260	11565	16	sactipeptide	antismash	NA	MAG	Clostridiaceae_SGB_14991	TRUE	86
ctg48_33_from_TLL106_bin.35_c00048_opera_c...region001	TLL106_bin.35_c00048_opera_c...region001	1	1	1	1	2	2	1	TLL106_bin.35	456	opera_contig_153260	11565	16	sactipeptide	antismash	NA	MAG	Clostridiaceae_SGB_14991	TRUE	104
ctg48_36_from_TLL106_bin.35_c00048_opera_c...region001	TLL106_bin.35_c00048_opera_c...region001	1	1	1	1	2	2	1	TLL106_bin.35	456	opera_contig_153260	11565	16	sactipeptide	antismash	NA	MAG	Clostridiaceae_SGB_14991	TRUE	91
ctg48_42_from_TLL106_bin.35_c00048_opera_c...region001	TLL106_bin.35_c00048_opera_c...region001	1	1	1	1	2	2	1	TLL106_bin.35	456	opera_contig_153260	11565	16	sactipeptide	antismash	NA	MAG	Clostridiaceae_SGB_14991	TRUE	137
ctg48_43_from_TLL106_bin.35_c00048_opera_c...region001	TLL106_bin.35_c00048_opera_c...region001	1	1	1	1	2	2	1	TLL106_bin.35	456	opera_contig_153260	11565	16	sactipeptide	antismash	NA	MAG	Clostridiaceae_SGB_14991	TRUE	47
ctg48_9_from_TLL04_bin.66_c00048_opera_c...region001	TLL04_bin.66_c00048_opera_c...region001	1	1	1	1	2	2	1	TLL04_bin.66	29	opera_contig_1332	11883	16	sactipeptide	antismash	NA	MAG	Clostridiales_unclassified_SGB_15119	TRUE	48
ctg5_103_from_TLL46_bin.11_c00005_opera_c...region001	TLL46_bin.11_c00005_opera_c...region001	1	1	0	1	2	1	1	TLL46_bin.11	365	opera_contig_117728	20141	21	sactipeptide	antismash	NA	MAG	Ruminococcus_sp_SGB_4552	TRUE	84
ctg5_104_from_TLL46_bin.11_c00005_opera_c...region001	TLL46_bin.11_c00005_opera_c...region001	1	1	1	1	2	2	1	TLL46_bin.11	365	opera_contig_117728	20141	21	sactipeptide	antismash	NA	MAG	Ruminococcus_sp_SGB_4552	TRUE	154
ctg5_106_from_TLL46_bin.11_c00005_opera_c...region001	TLL46_bin.11_c00005_opera_c...region001	1	1	1	1	2	2	1	TLL46_bin.11	365	opera_contig_117728	20141	21	sactipeptide	antismash	NA	MAG	Ruminococcus_sp_SGB_4552	TRUE	124
ctg5_107_from_TLL46_bin.11_c00005_opera_c...region001	TLL46_bin.11_c00005_opera_c...region001	1	1	1	1	2	2	1	TLL46_bin.11	365	opera_contig_117728	20141	21	sactipeptide	antismash	NA	MAG	Ruminococcus_sp_SGB_4552	TRUE	46
ctg5_129_from_TLL44_bin.102_c00005_opera_c...region001	TLL44_bin.102_c00005_opera_c...region001	1	1	1	1	2	2	1	TLL44_bin.102	319	opera_contig_271317	22725	31	RaS-RiPP	antismash	NA	Isolate	Streptococcus_thermophilus	TRUE	70
ctg5_15_from_TLL83_bin.42_opera_contig_211.region001	TLL83_bin.42_opera_contig_211.region001	1	1	1	1	2	2	1	TLL83_bin.42	29	opera_contig_211	12909	16	sactipeptide	antismash	NA	MAG	Clostridiales_unclassified_SGB_15119	TRUE	185
ctg5_19_from_TLL05_bin.78_opera_contig_234.region001	TLL05_bin.78_opera_contig_234.region001	1	1	1	1	2	2	1	TLL05_bin.78	33	opera_contig_234	20108	19	sactipeptide	antismash	NA	MAG	Clostridiales_unclassified_SGB_15107	TRUE	180
ctg5_195_from_TLL68_bin.27_c00005_opera_c...region001	TLL68_bin.27_c00005_opera_c...region001	1	1	1	1	2	2	1	TLL68_bin.27	459	opera_contig_144127	22832	22	lanthipeptide	antismash	NA	Isolate	Dorea_longicatena_B	TRUE	57
ctg5_196_from_TLL45_bin.32_c00005_opera_c...region001	TLL45_bin.32_c00005_opera_c...region001	1	1	1	1	2	2	1	TLL45_bin.32	333	opera_contig_298357	12160	10	bacteriocin	antismash	NA	Isolate	Faecalibacterium_prausnitzii_E	TRUE	54
ctg5_2_from_TLL98_bin.16_opera_contig_212.region001	TLL98_bin.16_opera_contig_212.region001	1	1	1	1	2	2	1	TLL98_bin.16	423	opera_contig_212	5514	8	bacteriocin	antismash	NA	Isolate	Streptococcus_salivarius	TRUE	76
ctg5_20_from_TLL05_bin.78_opera_contig_234.region001	TLL05_bin.78_opera_contig_234.region001	1	1	1	1	2	2	1	TLL05_bin.78	33	opera_contig_234	20108	19	sactipeptide	antismash	NA	MAG	Clostridiales_unclassified_SGB_15107	TRUE	143
ctg5_202_from_TLL68_bin.27_c00005_opera_c...region001	TLL68_bin.27_c00005_opera_c...region001	1	1	1	1	2	2	1	TLL68_bin.27	459	opera_contig_144127	22832	22	lanthipeptide	antismash	NA	Isolate	Dorea_longicatena_B	TRUE	88
ctg5_209_from_TLL68_bin.27_c00005_opera_c...region001	TLL68_bin.27_c00005_opera_c...region001	1	1	1	1	2	2	1	TLL68_bin.27	459	opera_contig_144127	22832	22	lanthipeptide	antismash	NA	Isolate	Dorea_longicatena_B	TRUE	187
ctg5_381_from_TLL81_bin.44_c00005_opera_c...region001	TLL81_bin.44_c00005_opera_c...region001	1	1	1	1	2	2	1	TLL81_bin.44	508	opera_contig_244986	12217	15	bacteriocin	antismash	NA	Isolate	Agathobacter_rectale	TRUE	159
ctg5_386_from_TLL81_bin.44_c00005_opera_c...region001	TLL81_bin.44_c00005_opera_c...region001	1	1	1	1	2	2	1	TLL81_bin.44	508	opera_contig_244986	12217	15	bacteriocin	antismash	NA	Isolate	Agathobacter_rectale	TRUE	60
ctg5_388_from_TLL81_bin.44_c00005_opera_c...region001	TLL81_bin.44_c00005_opera_c...region001	1	1	1	1	2	2	1	TLL81_bin.44	508	opera_contig_244986	12217	15	bacteriocin	antismash	NA	Isolate	Agathobacter_rectale	TRUE	90
ctg5_389_from_TLL81_bin.44_c00005_opera_c...region001	TLL81_bin.44_c00005_opera_c...region001	1	1	1	1	2	2	1	TLL81_bin.44	508	opera_contig_244986	12217	15	bacteriocin	antismash	NA	Isolate	Agathobacter_rectale	TRUE	35
ctg5_4_from_TLL83_bin.42_opera_contig_211.region001	TLL83_bin.42_opera_contig_211.region001	1	1	1	1	2	2	1	TLL83_bin.42	29	opera_contig_211	12909	16	sactipeptide	antismash	NA	MAG	Clostridiales_unclassified_SGB_15119	TRUE	113
ctg5_6_from_TLL83_bin.42_opera_contig_211.region001	TLL83_bin.42_opera_contig_211.region001	1	1	1	1	2	2	1	TLL83_bin.42	29	opera_contig_211	12909	16	sactipeptide	antismash	NA	MAG	Clostridiales_unclassified_SGB_15119	TRUE	48
ctg5_83_from_TLL46_bin.21_c00005_opera_c...region001	TLL46_bin.21_c00005_opera_c...region001	1	1	1	1	2	2	1	TLL46_bin.21	341	opera_contig_116550	20165	16	lassopeptide	antismash	NA	MAG	Ruminococcus_A_sp000437095	TRUE	128
ctg5_84_from_TLL46_bin.21_c00005_opera_c...region001	TLL46_bin.21_c00005_opera_c...region001	1	1	1	1	2	2	1	TLL46_bin.21	341	opera_contig_116550	20165	16	lassopeptide	antismash	NA	MAG	Ruminococcus_A_sp000437095	TRUE	54
ctg52_21_from_TLL08_bin.80_c00052_opera_c...region001	TLL08_bin.80_c00052_opera_c...region001	1	1	0	1	2	1	1	TLL08_bin.80	183	opera_contig_121753	20144	24	sactipeptide	antismash	NA	Isolate	Romboutsia_timonensis	TRUE	138
ctg52_23_from_TLL08_bin.80_c00052_opera_c...region001	TLL08_bin.80_c00052_opera_c...region001	1	1	1	1	2	2	1	TLL08_bin.80	183	opera_contig_121753	20144	24	sactipeptide	antismash	NA	Isolate	Romboutsia_timonensis	TRUE	47
ctg52_24_from_TLL08_bin.80_c00052_opera_c...region001	TLL08_bin.80_c00052_opera_c...region001	1	1	1	1	2	2	1	TLL08_bin.80	183	opera_contig_121753	20144	24	sactipeptide	antismash	NA	Isolate	Romboutsia_timonensis	TRUE	140
ctg52_34_from_TLL08_bin.80_c00052_opera_c...region001	TLL08_bin.80_c00052_opera_c...region001	1	1	1	1	2	2	1	TLL08_bin.80	183	opera_contig_121753	20144	24	sactipeptide	antismash	NA	Isolate	Romboutsia_timonensis	TRUE	106
ctg52_36_from_TLL08_bin.80_c00052_opera_c...region001	TLL08_bin.80_c00052_opera_c...region001	1	1	1	1	2	2	1	TLL08_bin.80	183	opera_contig_121753	20144	24	sactipeptide	antismash	NA	Isolate	Romboutsia_timonensis	TRUE	34
ctg55_3_from_TLL05_bin.93_c00055_opera_c...region001	TLL05_bin.93_c00055_opera_c...region001	1	1	1	1	2	2	1	TLL05_bin.93	36	opera_contig_308470	7906	7	sactipeptide	antismash	NA	Isolate	Faecalibacterium_prausnitzii_E	TRUE	48
ctg59_3_from_TLL65_bin.58_c00059_opera_c...region001	TLL65_bin.58_c00059_opera_c...region001	1	1	1	1	2	2	1	TLL65_bin.58	443	opera_contig_1378	7044	7	bacteriocin	antismash	NA	Isolate	Streptococcus_salivarius	TRUE	126
ctg59_4_from_TLL65_bin.58_c00059_opera_c...region001	TLL65_bin.58_c00059_opera_c...region001	1	1	1	1	2	2	1	TLL65_bin.58	443	opera_contig_1378	7044	7	bacteriocin	antismash	NA	Isolate	Streptococcus_salivarius	TRUE	168
ctg6_120_from_TLL06_bin.86_c00006_opera_c...region001	TLL06_bin.86_c00006_opera_c...region001	1	1	1	1	2	2	1	TLL06_bin.86	252	opera_contig_190854	22766	19	lanthipeptide	antismash	NA	MAG	Blautia_A_sp000433815	TRUE	98
ctg6_13_from_TLL67_bin.91_c00006_opera_c...region001	TLL67_bin.91_c00006_opera_c...region001	1	1	1	1	2	2	1	TLL67_bin.91	457	opera_contig_197238	16622	20	lanthipeptide	antismash	NA	MAG	Blautia_A_sp900066165	TRUE	118
ctg6_14_from_TLL28_bin.85_opera_contig_394.region001	TLL28_bin.85_opera_contig_394.region001	1	1	1	1	2	2	1	TLL28_bin.85	211	opera_contig_394	19457	21	sactipeptide	antismash	NA	MAG	Firmicutes_unclassified_SGB_3988	TRUE	155
ctg6_14_from_TLL67_bin.91_c00006_opera_c...region001	TLL67_bin.91_c00006_opera_c...region001	1	1	1	1	2	2	1	TLL67_bin.91	457	opera_contig_197238	16622	20	lanthipeptide	antismash	NA	MAG	Blautia_A_sp900066165	TRUE	68
ctg6_147_from_TLL46_bin.66_c00006_opera_c...region001	TLL46_bin.66_c00006_opera_c...region001	1	1	1	1	2	2	1	TLL46_bin.66	58	opera_contig_117269	22181	25	lanthipeptide	antismash	NA	Isolate	Coprococcus_A_catus	TRUE	143
ctg6_156_from_TLL03_bin.84_c00006_opera_c...region001	TLL03_bin.84_c00006_opera_c...region001	1	1	1	1	2	2	1	TLL03_bin.84	58	opera_contig_212245	22919	19	lanthipeptide	antismash	NA	Isolate	Coprococcus_A_catus	TRUE	143
ctg6_21_from_TLL28_bin.85_opera_contig_394.region001	TLL28_bin.85_opera_contig_394.region001	1	1	1	1	2	2	1	TLL28_bin.85	211	opera_contig_394	19457	21	sactipeptide	antismash	NA	MAG	Firmicutes_unclassified_SGB_3988	TRUE	101
ctg6_25_from_TLL81_bin.111_opera_contig_15.region001	TLL81_bin.111_opera_contig_15.region001	1	1	1	1	2	2	1	TLL81_bin.111	506	opera_contig_15	13801	19	bacteriocin	antismash	NA	MAG	Lachnospiraceae_SGB_4181	TRUE	160
ctg6_29_from_TLL81_bin.111_opera_contig_15.region001	TLL81_bin.111_opera_contig_15.region001	1	1	1	1	2	2	1	TLL81_bin.111	506	opera_contig_15	13801	19	bacteriocin	antismash	NA	MAG	Lachnospiraceae_SGB_4181	TRUE	61
ctg6_30_from_TLL81_bin.111_opera_contig_15.region001	TLL81_bin.111_opera_contig_15.region001	1	1	1	1	2	2	1	TLL81_bin.111	506	opera_contig_15	13801	19	bacteriocin	antismash	NA	MAG	Lachnospiraceae_SGB_4181	TRUE	52
ctg6_492_from_TLL56_bin.81_c00006_opera_c...region001	TLL56_bin.81_c00006_opera_c...region001	1	1	1	1	2	2	1	TLL56_bin.81	535	opera_contig_163441	23018	24	lanthipeptide	antismash	NA	Isolate	Dorea_sp000509125	TRUE	88
ctg6_84_from_TLL75_bin.38_c00006_opera_c...region001	TLL75_bin.38_c00006_opera_c...region001	1	1	1	1	2	2	1	TLL75_bin.38	252	opera_contig_162482	22799	20	lanthipeptide	antismash	NA	MAG	Blautia_A_sp000433815	TRUE	98
ctg6_9_from_TLL67_bin.91_c00006_opera_c...region001	TLL67_bin.91_c00006_opera_c...region001	1	1	1	1	2	2	1	TLL67_bin.91	457	opera_contig_197238	16622	20	lanthipeptide	antismash	NA	MAG	Blautia_A_sp900066165	TRUE	109
ctg61_2_from_TLL17_bin.50_c00061_opera_c...region001	TLL17_bin.50_c00061_opera_c...region001	1	1	1	1	2	2	1	TLL17_bin.50	138	opera_contig_5865	3960	8	bacteriocin	antismash	NA	Isolate	Streptococcus_pasteurianus	TRUE	59
ctg61_3_from_TLL17_bin.50_c00061_opera_c...region001	TLL17_bin.50_c00061_opera_c...region001	1	1	1	1	2	2	1	TLL17_bin.50	138	opera_contig_5865	3960	8	bacteriocin	antismash	NA	Isolate	Streptococcus_pasteurianus	TRUE	55
ctg61_6_from_TLL17_bin.50_c00061_opera_c...region001	TLL17_bin.50_c00061_opera_c...region001	1	1	1	1	2	2	1	TLL17_bin.50	138	opera_contig_5865	3960	8	bacteriocin	antismash	NA	Isolate	Streptococcus_pasteurianus	TRUE	55
ctg63_12_from_TLL102_bin.55_c00063_opera_c...region001	TLL102_bin.55_c00063_opera_c...region001	1	1	1	1	2	2	1	TLL102_bin.55	33	opera_contig_2438	12636	12	sactipeptide	antismash	NA	MAG	Clostridiales_unclassified_SGB_15107	TRUE	143
ctg63_5_from_TLL15_bin.32_c00063_opera_c...region001	TLL15_bin.32_c00063_opera_c...region001	1	1	1	1	2	2	1	TLL15_bin.32	127	opera_contig_1213	13471	16	lanthipeptide	antismash	NA	Novel	NS_671	TRUE	150
ctg63_9_from_TLL102_bin.55_c00063_opera_c...region001	TLL102_bin.55_c00063_opera_c...region001	1	1	1	1	2	2	1	TLL102_bin.55	33	opera_contig_2438	12636	12	sactipeptide	antismash	NA	MAG	Clostridiales_unclassified_SGB_15107	TRUE	49
ctg7_13_from_TLL78_bin.24_opera_contig_212.region001	TLL78_bin.24_opera_contig_212.region001	1	1	1	1	2	2	1	TLL78_bin.24	491	opera_contig_212	15587	23	bacteriocin	antismash	NA	Isolate	Streptococcus_salivarius	TRUE	115
ctg7_14_from_TLL03_bin.58_opera_contig_57.region001	TLL03_bin.58_opera_contig_57.region001	1	1	1	1	2	2	1	TLL03_bin.58	29	opera_contig_57	12051	14	sactipeptide	antismash	NA	MAG	Clostridiales_unclassified_SGB_15119	TRUE	185
ctg7_18_from_TLL78_bin.24_opera_contig_212.region001	TLL78_bin.24_opera_contig_212.region001	1	1	1	1	2	2	1	TLL78_bin.24	491	opera_contig_212	15587	23	bacteriocin	antismash	NA	Isolate	Streptococcus_salivarius	TRUE	76
ctg7_1812_from_TLL14_bin.18_c00007_opera_c...region002	TLL14_bin.18_c00007_opera_c...region002	1	1	1	1	2	2	1	TLL14_bin.18	120	opera_contig_178660	10519	12	bacteriocin	antismash	NA	Isolate	Megamonas_funiformis	TRUE	172
ctg7_2_from_TLL78_bin.24_opera_contig_212.region001	TLL78_bin.24_opera_contig_212.region001	1	1	1	1	2	2	1	TLL78_bin.24	491	opera_contig_212	15587	23	bacteriocin	antismash	NA	Isolate	Streptococcus_salivarius	TRUE	55
ctg7_3_from_TLL03_bin.58_opera_contig_57.region001	TLL03_bin.58_opera_contig_57.region001	1	1	1	1	2	2	1	TLL03_bin.58	29	opera_contig_57	12051	14	sactipeptide	antismash	NA	MAG	Clostridiales_unclassified_SGB_15119	TRUE	48
ctg7_415_from_TLL55_bin.41_c00007_opera_c...region001	TLL55_bin.41_c00007_opera_c...region001	1	1	1	1	2	2	1	TLL55_bin.41	252	opera_contig_138929	22763	20	lanthipeptide	antismash	NA	MAG	Blautia_A_sp000433815	TRUE	98
ctg7_5_from_TLL78_bin.24_opera_contig_212.region001	TLL78_bin.24_opera_contig_212.region001	1	1	1	1	2	2	1	TLL78_bin.24	491	opera_contig_212	15587	23	bacteriocin	antismash	NA	Isolate	Streptococcus_salivarius	TRUE	55
ctg7_6_from_TLL78_bin.24_opera_contig_212.region001	TLL78_bin.24_opera_contig_212.region001	1	1	1	1	2	2	1	TLL78_bin.24	491	opera_contig_212	15587	23	bacteriocin	antismash	NA	Isolate	Streptococcus_salivarius	TRUE	59
ctg7_69_from_TLL65_bin.32_c00007_opera_c...region001	TLL65_bin.32_c00007_opera_c...region001	1	1	1	1	2	2	1	TLL65_bin.32	252	opera_contig_109318	22766	19	lanthipeptide	antismash	NA	MAG	Blautia_A_sp000433815	TRUE	98
ctg72_42_from_TLL100_bin.69_c00072_opera_c...region001	TLL100_bin.69_c00072_opera_c...region001	1	1	1	1	2	2	1	TLL100_bin.69	423	opera_contig_230839	18845	16	bacteriocin	antismash	NA	Isolate	Streptococcus_salivarius	TRUE	76
ctg72_52_from_TLL100_bin.69_c00072_opera_c...region001	TLL100_bin.69_c00072_opera_c...region001	1	1	1	1	2	2	1	TLL100_bin.69	423	opera_contig_230839	18845	16	bacteriocin	antismash	NA	Isolate	Streptococcus_salivarius	TRUE	76
ctg75_16_from_TLL66_bin.39_c00075_opera_c...region001	TLL66_bin.39_c00075_opera_c...region001	1	1	1	1	2	2	1	TLL66_bin.39	448	opera_contig_215935	7402	11	bacteriocin	antismash	NA	Isolate	Streptococcus_salivarius	TRUE	171
ctg75_20_from_TLL66_bin.39_c00075_opera_c...region001	TLL66_bin.39_c00075_opera_c...region001	1	1	1	1	2	2	1	TLL66_bin.39	448	opera_contig_215935	7402	11	bacteriocin	antismash	NA	Isolate	Streptococcus_salivarius	TRUE	134
ctg78_57_from_TLL103_bin.25_c00078_opera_c...region001	TLL103_bin.25_c00078_opera_c...region001	1	1	0	1	2	1	1	TLL103_bin.25	81	opera_contig_66306	5177	9	bacteriocin	antismash	NA	Isolate	Streptococcus_salivarius	TRUE	96
ctg8_122_from_TLL26_bin.85_c00008_opera_c...region001	TLL26_bin.85_c00008_opera_c...region001	1	1	1	1	2	2	1	TLL26_bin.85	196	opera_contig_185307	23084	15	lanthipeptide	antismash	NA	Isolate	Agathobacter_faecis	TRUE	43
ctg8_21_from_TLL45_bin.36_c00008_opera_c...region001	TLL45_bin.36_c00008_opera_c...region001	1	1	1	1	2	2	1	TLL45_bin.36	334	opera_contig_293914	12211	15	bacteriocin	antismash	NA	Isolate	Agathobacter_rectale	TRUE	92
ctg8_23_from_TLL45_bin.36_c00008_opera_c...region001	TLL45_bin.36_c00008_opera_c...region001	1	1	1	0	2	1	1	TLL45_bin.36	334	opera_contig_293914	12211	15	bacteriocin	antismash	NA	Isolate	Agathobacter_rectale	TRUE	77
ctg8_24_from_TLL45_bin.36_c00008_opera_c...region001	TLL45_bin.36_c00008_opera_c...region001	1	1	1	1	2	2	1	TLL45_bin.36	334	opera_contig_293914	12211	15	bacteriocin	antismash	NA	Isolate	Agathobacter_rectale	TRUE	83
ctg8_28_from_TLL45_bin.36_c00008_opera_c...region001	TLL45_bin.36_c00008_opera_c...region001	1	1	1	1	2	2	1	TLL45_bin.36	334	opera_contig_293914	12211	15	bacteriocin	antismash	NA	Isolate	Agathobacter_rectale	TRUE	51
ctg8_30_from_TLL45_bin.36_c00008_opera_c...region001	TLL45_bin.36_c00008_opera_c...region001	1	1	1	1	2	2	1	TLL45_bin.36	334	opera_contig_293914	12211	15	bacteriocin	antismash	NA	Isolate	Agathobacter_rectale	TRUE	43
ctg8_49_from_TLL48_bin.10_opera_contig_165.region001	TLL48_bin.10_opera_contig_165.region001	1	1	1	1	2	2	1	TLL48_bin.10	29	opera_contig_165	15006	19	sactipeptide	antismash	NA	MAG	Clostridiales_unclassified_SGB_15119	TRUE	48
ctg89_3_from_TLL66_bin.39_c00089_opera_c...region001	TLL66_bin.39_c00089_opera_c...region001	1	1	1	1	2	2	1	TLL66_bin.39	423	opera_contig_215950	6408	8	bacteriocin	antismash	NA	Isolate	Streptococcus_salivarius	TRUE	76
ctg9_15_from_TLL28_bin.23_c00009_opera_c...region001	TLL28_bin.23_c00009_opera_c...region001	1	1	1	1	2	2	1	TLL28_bin.23	203	opera_contig_257556	22394	20	lanthipeptide	antismash	NA	MAG	CAG-1427_sp000436075	TRUE	45
ctg9_2_from_TLL102_bin.132_opera_contig_414.region001	TLL102_bin.132_opera_contig_414.region001	1	1	1	1	2	2	1	TLL102_bin.132	64	opera_contig_414	11079	9	sactipeptide	antismash	NA	Novel	NS_449	TRUE	64
ctg9_21_from_TLL28_bin.23_c00009_opera_c...region001	TLL28_bin.23_c00009_opera_c...region001	1	1	1	1	2	2	1	TLL28_bin.23	203	opera_contig_257556	22394	20	lanthipeptide	antismash	NA	MAG	CAG-1427_sp000436075	TRUE	66
ctg9_23_from_TLL28_bin.23_c00009_opera_c...region001	TLL28_bin.23_c00009_opera_c...region001	1	1	1	1	2	2	1	TLL28_bin.23	203	opera_contig_257556	22394	20	lanthipeptide	antismash	NA	MAG	CAG-1427_sp000436075	TRUE	181
ctg9_26_from_TLL28_bin.23_c00009_opera_c...region001	TLL28_bin.23_c00009_opera_c...region001	1	1	1	1	2	2	1	TLL28_bin.23	203	opera_contig_257556	22394	20	lanthipeptide	antismash	NA	MAG	CAG-1427_sp000436075	TRUE	96
ctg9_51_from_TLL97_bin.12_opera_contig_67.region001	TLL97_bin.12_opera_contig_67.region001	1	1	1	1	2	2	1	TLL97_bin.12	29	opera_contig_67	20147	26	sactipeptide	antismash	NA	MAG	Clostridiales_unclassified_SGB_15119	TRUE	185
ctg9_59_from_TLL97_bin.12_opera_contig_67.region001	TLL97_bin.12_opera_contig_67.region001	1	1	1	1	2	2	1	TLL97_bin.12	29	opera_contig_67	20147	26	sactipeptide	antismash	NA	MAG	Clostridiales_unclassified_SGB_15119	TRUE	48
ctg9_70_from_TLL97_bin.12_opera_contig_67.region001	TLL97_bin.12_opera_contig_67.region001	1	1	0	1	2	1	1	TLL97_bin.12	29	opera_contig_67	20147	26	sactipeptide	antismash	NA	MAG	Clostridiales_unclassified_SGB_15119	TRUE	134
ctg9_74_from_TLL86_bin.46_c00009_opera_c...region001	TLL86_bin.46_c00009_opera_c...region001	1	1	1	1	2	2	1	TLL86_bin.46	535	opera_contig_119090	23018	33	lanthipeptide	antismash	NA	Isolate	Dorea_sp000509125	TRUE	88
ctg9_87_from_TLL86_bin.46_c00009_opera_c...region001	TLL86_bin.46_c00009_opera_c...region001	1	1	0	1	2	1	1	TLL86_bin.46	535	opera_contig_119090	23018	33	lanthipeptide	antismash	NA	Isolate	Dorea_sp000509125	TRUE	135
ctg9_89_from_TLL86_bin.46_c00009_opera_c...region001	TLL86_bin.46_c00009_opera_c...region001	1	1	1	1	2	2	1	TLL86_bin.46	535	opera_contig_119090	23018	33	lanthipeptide	antismash	NA	Isolate	Dorea_sp000509125	TRUE	151
ctg93_5_from_TLL56_bin.101_c00093_opera_c...region001	TLL56_bin.101_c00093_opera_c...region001	1	1	1	1	2	2	1	TLL56_bin.101	387	opera_contig_2194	7930	10	sactipeptide	antismash	NA	MAG	Clostridiaceae_SGB_14911	TRUE	47
ctg93_8_from_TLL56_bin.101_c00093_opera_c...region001	TLL56_bin.101_c00093_opera_c...region001	1	1	0	1	2	1	1	TLL56_bin.101	387	opera_contig_2194	7930	10	sactipeptide	antismash	NA	MAG	Clostridiaceae_SGB_14911	TRUE	95
ctg93_9_from_TLL56_bin.101_c00093_opera_c...region001	TLL56_bin.101_c00093_opera_c...region001	1	1	1	1	2	2	1	TLL56_bin.101	387	opera_contig_2194	7930	10	sactipeptide	antismash	NA	MAG	Clostridiaceae_SGB_14911	TRUE	191
