# Supplementary material for: Genome-centric analysis of short and long read metagenomes reveals uncharacterized microbiome diversity in Southeast Asians
Source: Nat Commun. 2022 Oct 13;13:6044. doi: 10.1038/s41467-022-33782-z (PMC9561172; doi:10.1038/s41467-022-33782-z)
Supplement: Supplementary file 12 — Source Data [file 41467_2022_33782_MOESM12_ESM.zip › Split/supplementary_data_2.xlsx]

## Sheet: SFig 2.A
sample	pearson_corr
SPMP01	0.835397
SPMP02	0.843342
SPMP03	0.9491
SPMP04	0.982739
SPMP05	0.888359
SPMP06	0.898053
SPMP07	0.77453
SPMP08	0.906572
SPMP09	0.888494
SPMP10	0.942906
SPMP100	0.835337
SPMP101	0.940284
SPMP102	0.94207
SPMP103	0.854281
SPMP104	0.882496
SPMP105	0.920276
SPMP106	0.7996
SPMP107	0.930392
SPMP108	0.752248
SPMP109	0.938936
SPMP11	0.763109
SPMP12	0.866465
SPMP13	0.901414
SPMP14	0.85024
SPMP15	0.799916
SPMP16	0.911082
SPMP17	0.71961
SPMP18	0.820971
SPMP19	0.902525
SPMP20	0.84363
SPMP21	0.893809
SPMP22	0.860741
SPMP23	0.813648
SPMP24	0.726709
SPMP25	0.884615
SPMP26	0.893131
SPMP27	0.914295
SPMP28	0.884896
SPMP29	0.766896
SPMP30	0.910876
SPMP31	0.947972
SPMP32	0.893786
SPMP33	0.788262
SPMP34	0.912144
SPMP35	0.885562
SPMP36	0.817063
SPMP37	0.996858
SPMP38	0.942157
SPMP39	0.847737
SPMP40	0.90735
SPMP41	0.804595
SPMP42	0.874623
SPMP43	0.975389
SPMP44	0.908796
SPMP45	0.884212
SPMP46	0.818176
SPMP47	0.891824
SPMP48	0.883241
SPMP49	0.924336
SPMP50	0.963636
SPMP51	0.985701
SPMP52	0.972796
SPMP53	0.862872
SPMP54	0.935571
SPMP55	0.912272
SPMP56	0.884722
SPMP57	0.958491
SPMP58	0.923251
SPMP59	0.89853
SPMP60	0.914635
SPMP61	0.965518
SPMP62	0.94465
SPMP63	0.936477
SPMP64	0.919393
SPMP65	0.793885
SPMP66	0.964302
SPMP67	0.967447
SPMP68	0.845996
SPMP69	0.879889
SPMP70	0.806981
SPMP71	0.896697
SPMP72	0.880687
SPMP73	0.954747
SPMP74	0.920509
SPMP75	0.882129
SPMP76	0.845023
SPMP77	0.893164
SPMP78	0.943977
SPMP79	0.909808
SPMP80	0.828423
SPMP81	0.959903
SPMP82	0.825889
SPMP83	0.913587
SPMP84	0.966014
SPMP85	0.875822
SPMP86	0.949453
SPMP87	0.909029
SPMP88	0.948104
SPMP89	0.897596
SPMP90	0.950956
SPMP91	0.809868
SPMP92	0.886823
SPMP93	0.880172
SPMP94	0.930542
SPMP95	0.918028
SPMP96	0.99069
SPMP97	0.914027
SPMP98	0.904809
SPMP99	0.835593

## Sheet: SFig 2.B
kind	illumina				nanopore
sample	SPMP14	SPMP17	SPMP37	SPMP89	SPMP14	SPMP17	SPMP37	SPMP89
name
s__43-108 sp001915545	0	0	0	0		0.01	0	0
s__51-20 sp001917175				0
s__Absiella dolichum	0.01	0	0	0	0.01	0	0
s__Absiella innocuum	0.02	0.07	0.02	0.05	0.01	0.09	0.01	0.03
s__Absiella sp000163515	0	0	0.06	0.1		0	0.07	0.07
s__Absiella sp000165065	0.01	0	0	0.01	0.01	0.01	0	0.01
s__Acetatifactor sp003447295	0.05	0.01	0.04	0.04	0.07	0.02	0.04	0.04
s__Acetatifactor sp900066365	0.24	0.06	0.24	0.24	0.43	0.14	0.3	0.23
s__Acetatifactor sp900066565	0.29	0.03	0.12	0.02	0.51	0.09	0.15	0.03
s__Acetivibrio_A ethanolgignens	0	0	0	0	0	0	0.01	0
s__Acetomicrobium hydrogeniformans				0
s__Achromobacter xylosoxidans			0	0
s__Acidaminococcus fermentans	0	0.01	0	0		0.03
s__Acidaminococcus intestini	0.17	2.98	0.03	0.94	0.2	6.83	0.03	0.55
s__Acidaminococcus massiliensis	0	0.12	0	0		0.36
s__Acidaminococcus sp000437815	0	0.01	0	0		0.02
s__Acidaminococcus sp900291475	0	0.01	0	0		0.02	0
s__Acidaminococcus timonensis	0	0	0	0		0
s__Acidovorax_D sp000302535	0	0	0	0
s__Acidovorax_D temperans	0	0	0	0
s__Acinetobacter baumannii				0
s__Acinetobacter fasciculus	0			0			0
s__Acinetobacter nosocomialis	0			0
s__Acinetobacter radioresistens				0
s__Actinobaculum massiliense		0	0	0
s__Actinomyces graevenitzii	0	0.01	0	0		0.01	0	0
s__Actinomyces sp900323545	0	0.01	0.01	0		0.01	0
s__Actinomyces urogenitalis	0	0	0	0			0
s__Actinomyces viscosus	0	0.05	0.03	0	0	0.03	0.01	0
s__Acutalibacter sp000432995	0	0	0	0			0
s__Acutalibacter sp000435395	0	0	0	0			0
s__Acutalibacter timonensis	0	0	0	0.03			0	0.01
s__Adlercreutzia equolifaciens	0.02	0.01	0.09	0	0.01	0	0.04
s__Aeromicrobium_A massiliense	0	0	0	0
s__Aeromonas caviae	0	0		0
s__Aeromonas dhakensis		0	0	0
s__Aeromonas hydrophila				0
s__Aeromonas rivipollensis		0		0
s__Aeromonas veronii			0	0
s__Aeromonas veronii_A			0
s__Afipia broomeae		0		0
s__Agathobacter faecis	0.04	0.13	0.32	2.51	0.06	0.37	0.58	3.99
s__Agathobacter rectale	2.36	0.19	1.61	4.61	2.13	0.19	1.7	3.4
s__Agathobacter sp000434275	0.02	0.01	0.02	0.08	0.03	0.02	0.04	0.13
s__Agathobaculum butyriciproducens	1.12	0.33	0.17	1.35	0.62	0.22	0.11	0.52
s__Agathobaculum desmolans	0	0	0.02	0	0		0
s__Agathobaculum sp900291975	0.04	0.05	0.02	0.03	0.02	0.03	0.01	0.01
s__Aggregatibacter segnis				0
s__Akkermansia muciniphila	0		0	0
s__Akkermansia muciniphila_A		0	0
s__Akkermansia muciniphila_B	0
s__Akkermansia muciniphila_C	0
s__Akkermansia sp001580195		0		0
s__Aliarcobacter butzleri	0		0
s__Alistipes finegoldii	0	0.01	0	0.01	0	0.02	0	0.01
s__Alistipes obesi	0.04	0.02	0.03	0	0.03	0.03	0.03	0
s__Alistipes onderdonkii	0.01	0	0.01	1.88	0.01	0.01	0.01	1.58
s__Alistipes putredinis	1.23	0.39	1.52	0.01	1.03	0.6	1.08	0.03
s__Alistipes senegalensis	0.02	0.01	0.03	0.09	0.02	0.02	0.03	0.11
s__Alistipes shahii	0.31	0.06	0.22	0.07	0.22	0.07	0.13	0.1
s__Alistipes sp000434235	0.01	0	0	0	0.01		0	0.01
s__Alistipes sp001941065	0.01	0	0.01	0	0.01		0	0
s__Alistipes sp002161445	0	0	0	0.01	0		0	0
s__Alistipes sp002358415	0	0	0	0
s__Alistipes sp900021155	0	0	0	0	0	0.01		0
s__Alistipes sp900083545	0	0	0	0.01	0		0	0.01
s__Alistipes sp900290115	0	0	0	0	0
s__Alistipes timonensis	0	0	0	0	0	0	0	0
s__Alistipes_A ihumii	0	0.03	0	0	0	0.05	0
s__Alistipes_A indistinctus	0.06	0.01	0.12	0	0.04	0.01	0.08
s__Alistipes_A sp900240235	0	0.04	0	0		0.05	0	0
s__Allisonella histaminiformans	0	0.02	0	0.02	0	0.04		0.02
s__Alloprevotella tannerae	0	0	0	0.01			0	0.01
s__Alloscardovia omnicolens	0	0	0	0
s__An172 sp002160515	0	0	0	0	0.01
s__An181 sp002160325	0	0	0	0			0
s__An200 sp003268275	0	0	0	0.01		0	0.01	0.01
s__Anaerobiospirillum succiniciproducens	0			0				0
s__Anaerococcus hydrogenalis	0	0
s__Anaerococcus lactolyticus		0		0				0.02
s__Anaerococcus obesiensis	0	0	0	0
s__Anaerococcus octavius		0	0	0
s__Anaerococcus prevotii	0	0		0
s__Anaerococcus prevotii_A	0	0		0
s__Anaerococcus rubeinfantis		0	0	0			0
s__Anaerococcus senegalensis		0	0	0
s__Anaerococcus sp001182725		0	0	0
s__Anaerococcus sp900258475		0
s__Anaerococcus vaginalis_B	0	0		0
s__Anaerocolumna aminovalerica	0	0	0	0
s__Anaerofustis stercorihominis	0	0	0	0				0
s__Anaeroglobus geminatus		0	0
s__Anaeroglobus massiliensis	0	0	0	0
s__Anaeroglobus micronuciformis	0	0	0				0
s__Anaeroglobus sp900240295	0	0
s__Anaeromassilibacillus sp001305115	0	0	0	0		0	0	0
s__Anaeromassilibacillus sp002159845	0	0.03	0.01	0		0.04	0
s__Anaerosalibacter_A massiliensis	0	0	0	0			0
s__Anaerosporobacter mobilis	0	0	0	0			0	0
s__Anaerostipes caccae	0	0	0	0	0	0	0	0
s__Anaerostipes hadrus	1.94	0.13	0.17	0.61	2	0.24	0.23	0.53
s__Anaerostipes hadrus_A	0.08	0.01	0.03	0.02	0.06	0.01	0.03	0.01
s__Anaerostipes sp000508985	0	0	0	0	0	0	0	0
s__Anaerostipes sp900066705	0.06	0.04	0.01	0.02	0.04	0.04	0.01	0.02
s__Anaerotignum lactatifermentans	0.01	0.01	0	0	0.01	0.03	0.01	0
s__Anaerotignum sp000436415	0.26	0.02	0.06	0.02	0.37	0.03	0.09	0.02
s__Anaerotignum sp001304995	0	0	0	0			0
s__Anaerotruncus colihominis	0.01	0.05	0.01	0.05	0.01	0.05	0.01	0.02
s__Anaerotruncus rubiinfantis	0	0	0	0		0	0
s__Anaerotruncus sp900199635	0	0	0.01	0			0
s__Aneurinibacillus aneurinilyticus		0		0
s__Angelakisella sp003453215	0	0	0	0.02	0		0	0.01
s__Arabia massiliensis	0.02	0	0	0.01	0		0
s__Arcanobacterium_A urinimassiliense				0			0
s__Atlantibacter hermannii		0	0.04	0			0.08
s__Atopobium minutum	0	0	0
s__Bacillus licheniformis	0
s__Bacillus sonorensis			0
s__Bacillus subtilis		0
s__Bacillus_A cereus_AD	0	0	0	0
s__Bacillus_A sp001884105	0.03	0.02	0.02	0	0.03	0.03	0.02
s__Bacillus_A thuringiensis_S	0		0	0
s__Bacillus_A wiedmannii		0		0				0
s__Bacillus_AC sp900199695	0	0	0	0
s__Bacillus_AD massilioanorexius	0			0
s__Bacillus_AD testis				0
s__Bacillus_BD tuaregi	0	0		0
s__Bacillus_BE massilionigeriensis	0
s__Bacillus_D sp000821085	0	0		0
s__Bacillus_E coagulans	0	0
s__Bacillus_J andreraoultii	0	0		0
s__Bacillus_K alcalophilus				0
s__Bacillus_O smithii	0
s__Bacillus_Q timonensis		0		0
s__Bacillus_V massiliosenegalensis				0
s__Bacillus_W jeddahensis	0	0		0
s__Bacillus_W rubiinfantis	0	0		0
s__Bacillus_X simplex			0
s__Bacteroides acidifaciens	0.04	0.01	0.02	0.07	0.05	0.01	0.04	0.12
s__Bacteroides bouchesdurhonensis	0.01	0	0	0.02	0.03	0.01	0.01	0.06
s__Bacteroides caccae	1.1	0.46	0.17	1.74	1.32	0.98	0.26	2.69
s__Bacteroides cellulosilyticus	0.01	0.01	0.02	0.02	0.02	0.03	0.03	0.05
s__Bacteroides clarus	0.03	0.01	0.01	0.56	0.05	0.02	0.02	0.94
s__Bacteroides congonensis	0.03	0.01	0.02	0.04	0.04	0.02	0.02	0.06
s__Bacteroides cutis	0	0	0.02	0.08	0.01	0.01	0.02	0.2
s__Bacteroides eggerthii	0.08	0.01	0.54	5.43	0.09	0.03	0.59	8.98
s__Bacteroides faecis	0.23	0.01	0.03	0.05	0.31	0.02	0.03	0.08
s__Bacteroides finegoldii	0.07	0.03	0.03	0.08	0.09	0.08	0.05	0.15
s__Bacteroides fluxus	0.01	0	0.01	0.04	0.02	0.02	0.02	0.07
s__Bacteroides fragilis	0	0	0	0.01	0	0.02	0	0.02
s__Bacteroides fragilis_A	0.01	0.01	0	0.02	0.02	0.03	0.01	0.06
s__Bacteroides gallinarum	0.01	0	0	0.01	0.01	0.01	0	0.01
s__Bacteroides graminisolvens	0	0	0	0	0			0
s__Bacteroides intestinalis	0	0	0.06	0.03	0.01	0.01	0.08	0.06
s__Bacteroides intestinalis_A	0.01	0	0.01	0.01	0.01	0.01	0.02	0.03
s__Bacteroides massiliensis	0	0	0	0	0	0	0	0
s__Bacteroides ndongoniae	0	0	0	0	0	0	0	0.01
s__Bacteroides neonati	0	0	0	0	0		0	0.02
s__Bacteroides nordii	0.07	0	0.01	0.3	0.14	0.01	0.02	0.64
s__Bacteroides oleiciplenus	0.02	0.01	0.01	0.01	0.03	0.03	0.01	0.13
s__Bacteroides ovatus	1.53	0.05	0.4	0.33	2.09	0.15	0.55	0.55
s__Bacteroides pyogenes	0	0	0	0	0	0.01	0	0.01
s__Bacteroides salyersiae	0.01	0	0	0.02	0.02	0.01	0	0.05
s__Bacteroides sp002491635	0.02	0.05	0.16	0.3	0.03	0.1	0.12	0.29
s__Bacteroides sp003545565	0	0	0.01	0.03	0.01	0.01	0.01	0.06
s__Bacteroides stercorirosoris	0.04	0	0.02	0.04	0.11	0.01	0.03	0.07
s__Bacteroides stercoris	0.03	0.12	0.03	0.04	0.04	0.26	0.04	0.06
s__Bacteroides thetaiotaomicron	0.13	0.15	0.45	0.62	0.14	0.39	0.48	0.86
s__Bacteroides togonis	0	0	0	0.01	0	0	0	0.03
s__Bacteroides uniformis	0.25	0.63	1.75	3.97	0.28	1.42	1.78	5.01
s__Bacteroides xylanisolvens	0.56	0.03	0.24	1.4	0.76	0.09	0.32	2.52
s__Bacteroides_A barnesiae	0	0	0	0	0	0.01	0	0.01
s__Bacteroides_A coprocola	0	0	0	0.02	0.01	0.02	0.01	0.08
s__Bacteroides_A coprophilus	0	0	0	0.01	0	0	0	0.02
s__Bacteroides_A ilei	0	0	0	0	0		0	0.01
s__Bacteroides_A mediterraneensis	0	0	0.01	0.01	0	0.01	0.01	0.01
s__Bacteroides_A plebeius	0.01	0	0.03	0.02	0.03	0.01	0.04	0.16
s__Bacteroides_A plebeius_A	0	0	0	0.01	0	0.02	0	0.05
s__Bacteroides_A salanitronis	0	0	0	0		0	0	0.01
s__Bacteroides_A sp000432735	0	0	0	0		0	0	0
s__Bacteroides_A sp000434735	0	0	0	0	0	0	0	0.01
s__Bacteroides_A sp000436795	0.01	0.01	0.01	0.14	0.03	0.03	0.01	0.35
s__Bacteroides_A sp002161565	0	0	0	0	0	0.01	0	0.01
s__Bacteroides_A sp002161765	0	0	0	0				0
s__Bacteroides_A sp900066445	0	0	0	0	0	0.02	0	0
s__Bacteroides_A sp900066455	0.04	0	0.01	0.02	0.04	0	0.02	0.03
s__Bacteroides_B dorei	3.42	1.99	0.99	8.71	4.82	6.11	1.84	15.99
s__Bacteroides_B massiliensis	1.02	0.08	0.49	0.12	1.71	0.25	0.86	0.2
s__Bacteroides_B sartorii	0.2	0.33	0.2	0.75	0.22	0.73	0.26	1.11
s__Bacteroides_B sp002493165	0.02	0.01	0.02	0.03	0.03	0.01	0.02	0.06
s__Bacteroides_F pectinophilus	0.01	0	0.01	0.03	0.03	0.01	0.02	0.06
s__Bariatricus massiliensis	0	0	0	0		0	0	0
s__Barnesiella intestinihominis	0	0.02	0	0	0	0.05		0.01
s__Barnesiella sp002159975	0	0	0	0				0
s__Barnesiella sp003150885	0	0	0	0			0	0
s__Beduini massiliensis	0	0	0
s__Bifidobacterium adolescentis	2.2	15.21	0	0	0.77	5.08		0
s__Bifidobacterium angulatum	0.11	0.2	0	0	0.05	0.07
s__Bifidobacterium animalis	0.01	0.02	0	0
s__Bifidobacterium bifidum	2.87	5.1	0.01	0.45	0.84	1.46	0	0.1
s__Bifidobacterium breve	0.26	0.24	0.05	0.1	0.1	0.05	0.01	0.02
s__Bifidobacterium catenulatum	1.96	0.39	0	0.01	0.56	0.13	0	0
s__Bifidobacterium dentium	0.06	0.19	0.02	0	0.01	0.05	0.01
s__Bifidobacterium gallicum	0.01	0.01	0	0
s__Bifidobacterium gallinarum	0.02	0.04	0	0.01	0	0.01
s__Bifidobacterium infantis	1.5	1.71	0.43	0.68	0.82	0.52	0.22	0.21
s__Bifidobacterium lacrimalis	0	0		0		0
s__Bifidobacterium pseudocatenulatum	1.45	0.42	0.01	0.01	0.34	0.12	0	0
s__Bifidobacterium pseudolongum_A	0.01	0.02	0	0
s__Bifidobacterium pullorum	0.04	0.04	0	0.01	0.01	0.02	0	0
s__Bifidobacterium ruminantium	0.33	1.57	0	0	0.09	0.44
s__Bifidobacterium scardovii	0.11	0.13	0.02	0.04	0.03	0.03	0.01	0
s__Bifidobacterium sp002742445	6.95	0.59	0	0	2.92	0.17	0	0
s__Bifidobacterium thermacidophilum	0.01	0.02	0	0	0	0
s__Bifidobacterium vaginale	0	0.01				0.01
s__Bifidobacterium vaginale_E	0	0
s__Bifidobacterium vaginale_F	0	0	0	0
s__Bifidobacterium vaginale_G	0	0	0	0		0
s__Bilophila wadsworthia	0.28	0.04	0.17	0.71	0.25	0.06	0.11	0.45
s__Bittarella massiliensis	0.01	0.02	0.01	0.01	0.01	0.01	0.01	0
s__Blastococcus massiliensis	0	0	0	0
s__Blautia hansenii	0.01	0	0.01	0.01	0.01	0.01	0.02	0.01
s__Blautia hominis	0	0	0	0		0	0	0
s__Blautia producta	0	0	0.01	0.01	0	0.01	0.01	0
s__Blautia sp000432195	0.01	0	0.01	0.01	0.03	0.01	0.03	0.01
s__Blautia sp000436935	0.01	0.01	0.01	0.02	0.03	0.02	0.01	0.02
s__Blautia sp001304935	0.01	0	0.03	0.02	0.01	0	0.03	0.01
s__Blautia sp002161285	0	0	0	0	0	0	0
s__Blautia sp003287895	0	0	0	0.01	0	0.01	0.01	0.01
s__Blautia sp900120295	0.02	0	0.01	0.03	0.03	0.01	0.01	0.03
s__Blautia_A hydrogenotrophica	0	0.04	0.12	0	0	0.02	0.1
s__Blautia_A massiliensis	0.58	1.47	0.97	0.75	0.43	2.27	1.75	0.42
s__Blautia_A obeum	0.34	0.42	0.24	0.02	0.28	0.54	0.25	0.02
s__Blautia_A obeum_B	0.16	0.08	0.04	0.03	0.13	0.09	0.05	0.05
s__Blautia_A sp000285855	0.1	0.1	0.11	0.14	0.08	0.14	0.12	0.08
s__Blautia_A sp000433815	0.01	0	0.22	0.09	0.02	0.01	0.22	0.06
s__Blautia_A sp000436615	0.06	0.02	0.04	0.02	0.08	0.05	0.08	0.02
s__Blautia_A sp900066145	0.06	0.05	0.12	0.05	0.07	0.05	0.13	0.04
s__Blautia_A sp900066165	0.63	0.89	0.48	0.9	0.55	0.63	0.54	0.61
s__Blautia_A sp900066205	0.19	0.11	0.05	0.04	0.12	0.14	0.08	0.02
s__Blautia_A sp900066335	2.58	0.37	0.05	0.04	1.82	0.44	0.07	0.03
s__Blautia_A sp900066505	0.04	0.07	0.02	0.06	0.08	0.09	0.04	0.05
s__Blautia_A sp900120195	0.03	0.09	0.15	0.01	0.03	0.14	0.15	0.02
s__Blautia_A wexlerae	2.6	1.58	1.28	3.38	2.45	1.73	1.52	2.27
s__Brachyspira pilosicoli	0	0	0	0				0
s__Brachyspira sp000431595		0		0				0
s__Bradyrhizobium sp000015165	0		0	0
s__Bradyrhizobium sp003020075	0	0	0	0
s__Brevibacillus_C massiliensis		0	0	0
s__Brevibacterium senegalense	0	0	0	0
s__Butyricicoccus pullicaecorum	0	0	0	0.01	0.01	0	0	0
s__Butyricicoccus_A sp002395695	0.01	0	0	0.01	0.01		0	0
s__Butyricimonas sp002161485	0.04	0	0.11	0.03	0.06	0.01	0.16	0.07
s__Butyricimonas sp900184685	0	0	0	0
s__Butyricimonas sp900258545	0	0	0	0			0
s__Butyricimonas synergistica	0	0	0	0	0		0	0
s__Butyricimonas virosa	0	0.01	0.01	0		0.01	0.01	0
s__Butyrivibrio_A crossotus	0	0	0.01	0	0.01	0	0.02	0.01
s__Butyrivibrio_A sp000431815	0	0	0	0	0		0	0
s__C941 sp900321725	0		0	0	0
s__CAG-1000 sp000434555	0
s__CAG-1024 sp000432015	0	0	0	0
s__CAG-103 sp000432375	0	0.57	0.32	0	0	0.72	0.22	0
s__CAG-103 sp900317855	0	0.07	0.04	0.01	0	0.07	0.02	0
s__CAG-1031 sp000431215	0	0	0	0
s__CAG-110 sp000434635	0	0	0	0	0	0	0	0
s__CAG-110 sp000435995	0	0	0	0			0
s__CAG-110 sp003525905	0.15	0.69	0.26	0.2	0.17	1.2	0.24	0.1
s__CAG-115 sp000432175	0	0	0	0
s__CAG-115 sp002492075	0	0	0	0.01	0	0.01	0	0
s__CAG-115 sp003507295		0	0	0				0
s__CAG-115 sp003516865	0	0	0	0
s__CAG-115 sp003531585	0	0	0	0
s__CAG-1193 sp000436255				0
s__CAG-127 sp900319515	0	0.01	0	0.02	0.01	0.02	0	0.03
s__CAG-1427 sp000434775	0	0	0	0
s__CAG-1427 sp000435475	0	0	0
s__CAG-1427 sp000435675	0.12	0	0		0.06
s__CAG-1427 sp000436075	0	0	0
s__CAG-145 sp000435615	0	0	0	0		0	0
s__CAG-145 sp000435715	0	0	0.01	0	0	0	0.01
s__CAG-145 sp002320005	0	0	0	0
s__CAG-145 sp003150015	0	0	0	0		0
s__CAG-170 sp000432135	0	0	0	0	0	0.01	0
s__CAG-170 sp000436735	0	0	0	0		0	0
s__CAG-170 sp002404795	0	0	0	0			0
s__CAG-170 sp003516765	0	0	0.04	0		0	0.04
s__CAG-177 sp000431775	0	0	0	0
s__CAG-177 sp003514385	0	1.88	0	0.01	0	2.32	0	0
s__CAG-177 sp003538135	0	0.17	0	0.2		0.16	0	0.2
s__CAG-180 sp000432435	0	0	0	0	0	0	0	0
s__CAG-194 sp000432915	0	0	0	0	0	0	0	0
s__CAG-196 sp002102975	0	0	0	0
s__CAG-217 sp000436335	0	0	0.9	0		0	0.54
s__CAG-245 sp000434195	0	0	0	0	0
s__CAG-245 sp000435175	0.01		0		0.04		0
s__CAG-267 sp001917135				0			0
s__CAG-269 sp000431335	0	0
s__CAG-269 sp000435535	0	0	0	0	0.01		0	0
s__CAG-269 sp000437215				0
s__CAG-269 sp000438255	0			0				0.01
s__CAG-269 sp001916005		0	0
s__CAG-269 sp001916035	0	0	0	0	0			0
s__CAG-269 sp001916055	0	0	0	0
s__CAG-269 sp001916065	0		0	0
s__CAG-269 sp003525075	0.01	0	0	0	0.01	0.01		0
s__CAG-272 sp000433515	0	0	0	0
s__CAG-273 sp000435755				0				0
s__CAG-273 sp000437855	0
s__CAG-273 sp000438355				0
s__CAG-273 sp003534295				0
s__CAG-274 sp000432155	0	0	0	0		0.01		0
s__CAG-279 sp000437795	0	0	0	0	0	0	0	0
s__CAG-288 sp000437395	0	0		0
s__CAG-303 sp000437755	0.02	0	0	0	0.03	0	0	0
s__CAG-307 sp001916215	0	0		0
s__CAG-312 sp001917305				0
s__CAG-312 sp002405555	0	0		0
s__CAG-312 sp002437405	0	0	0	0
s__CAG-313 sp000433035	0		0
s__CAG-313 sp003539625	0	0	0	0				0
s__CAG-314 sp000437915		0	0
s__CAG-345 sp000433315	0	0		0
s__CAG-349 sp003539515	0	0	0				0
s__CAG-353 sp900066885	0	0	0	0	0	0	0	0
s__CAG-390 sp000437015	0	0	0	0
s__CAG-390 sp003523225	0	0	0	0
s__CAG-41 sp900066215	0.09	0.08	0.11	0.73	0.09	0.1	0.14	0.54
s__CAG-411 sp000437275	0.06	0.01	0.01	0.01	0.17	0.03	0.03	0.03
s__CAG-417 sp000432835	0	0	0	0				0.01
s__CAG-433 sp000433675	0
s__CAG-448 sp000433415	0	0	0	0
s__CAG-448 sp003150135	0	0	0	0
s__CAG-449 sp000432895	0	0	0
s__CAG-45 sp000438375	0	0.07	0	0.01	0	0.09	0	0.01
s__CAG-45 sp900066395	0.02	0.21	0.02	0.04	0.03	0.25	0.03	0.06
s__CAG-451 sp000438295	0
s__CAG-452 sp000434035	0	0		0
s__CAG-460 sp000437355				0			0
s__CAG-462 sp003489705	0	0	0	0
s__CAG-462 sp900291465	0	0	0	0				0
s__CAG-465 sp000433135	0		0	0	0
s__CAG-465 sp000433755	0	0	0	0			0
s__CAG-475 sp000434435	0			0
s__CAG-484 sp000431315	0		0	0
s__CAG-485 sp000437495		0	0
s__CAG-485 sp001701295	0	0	0	0
s__CAG-485 sp002361235	0	0	0	0
s__CAG-485 sp002491165	0		0	0	0		0	0
s__CAG-485 sp900321585		0	0
s__CAG-488 sp000434055	0	0	0	0		0
s__CAG-488 sp000434915		0	0	0				0
s__CAG-488 sp003486665	0	0		0
s__CAG-492 sp000434015	0	0	0	0
s__CAG-492 sp000434335	0	0	0	0
s__CAG-495 sp000432275				0
s__CAG-495 sp001917125			0				0
s__CAG-510 sp000434615	0.01	0	0	0	0.01	0	0	0.01
s__CAG-521 sp000437635			0	0
s__CAG-521 sp002329575				0				0
s__CAG-533 sp000434495			0
s__CAG-536 sp000434355	0	0.01	0	0	0	0	0
s__CAG-536 sp900314505	0	0	0	0
s__CAG-552 sp000435495		0
s__CAG-557 sp000435275	0	0	0	0
s__CAG-56 sp900066615	0.03	0.02	0.91	0.01	0.04	0.04	0.86	0.01
s__CAG-568 sp000434395		0		0
s__CAG-582 sp000435515	0	0		0
s__CAG-590 sp000431135	0	0	0	0	0.01	0.01	0	0
s__CAG-603 sp900066105	0.01	0.01	0	0.01	0.03	0.02	0.01	0.02
s__CAG-605 sp000433255			0	0
s__CAG-605 sp000433475	0	0
s__CAG-611 sp000434175	0		0
s__CAG-617 sp000431275	0	0	0	0			0.01	0
s__CAG-617 sp000438115	0	0	0	0	0
s__CAG-628 sp000438415			0
s__CAG-628 sp003524085	0	0				0
s__CAG-631 sp000433015		0
s__CAG-632 sp000431515	0	0	0	0			0	0
s__CAG-632 sp002406015	0	0.01	0	0	0	0.01	0.01	0
s__CAG-698 sp000431235	0			0				0.01
s__CAG-724 sp003524145	0	0		0
s__CAG-762 sp000432575		0		0				0
s__CAG-791 sp000431495	0	0	0	0				0
s__CAG-791 sp900315055	0	0	0	0
s__CAG-793 sp000433915	0			0
s__CAG-81 sp000435795	0	0.03	0	0.1	0.01	0.07	0.01	0.08
s__CAG-81 sp900066055	0.05	0	0.01	0.12	0.11	0.01	0.01	0.11
s__CAG-81 sp900066535	0.1	0.01	0.03	0.38	0.24	0.02	0.05	0.42
s__CAG-81 sp900066785	0.16	0.01	0.01	0.04	0.38	0.01	0.01	0.03
s__CAG-822 sp000432855	0	0		0
s__CAG-826 sp000437235		0
s__CAG-83 sp000431575	0.17	0.36	0.3	0.02	0.24	0.49	0.25	0.01
s__CAG-83 sp000435555	0	0.01	0.01	0	0.01	0.02	0.01	0
s__CAG-83 sp000435975	0.01	0.05	0.01	0.06	0.01	0.08	0.01	0.03
s__CAG-83 sp001916855	0	0.17	0.01	0.35	0.01	0.31	0.01	0.3
s__CAG-83 sp003487665	0	0	0	0	0	0	0
s__CAG-83 sp003539495	0	0	0	0.01	0	0	0	0.01
s__CAG-83 sp900313295	0	0	0	0	0	0	0
s__CAG-831 sp000432775	0	0	0	0				0
s__CAG-841 sp000437375	0	0		0				0
s__CAG-841 sp002479075		0	0
s__CAG-873 sp001701165		0		0				0
s__CAG-873 sp002493945	0	0	0	0
s__CAG-882 sp000435595	0	0	0	0	0	0	0	0
s__CAG-882 sp003486385	0	0	0	0.02	0	0	0	0.02
s__CAG-884 sp000433875		0
s__CAG-914 sp000437895	0		0	0
s__CAG-95 sp000436115	0	0	0.01	0.01	0.01	0.01	0.01	0.01
s__CAG-95 sp000438155	0	0	0.01	0	0.01	0.01	0.01	0
s__CAG-95 sp900066375	0.01	0.01	0.01	0.02	0.01	0.02	0.02	0.02
s__CAG-964 sp000435335	0	0	0	0		0	0
s__CAG-977 sp000434295		0
s__CAG-988 sp003149915	0	0
s__CHH4-2 sp002899675	0	0	0	0	0	0	0	0
s__COE1 sp001916965	0	0	0	0.01	0.01	0	0	0.02
s__Caecibacter massiliensis	0.01	0.01	0.01	0	0.01	0.01	0
s__Campylobacter fetus_A	0
s__Campylobacter lanienae				0			0
s__Campylobacter_A concisus_I				0
s__Campylobacter_B hominis				0			0
s__Campylobacter_B ureolyticus	0	0	0	0			0.01
s__Campylobacter_D jejuni	0		0
s__Capnocytophaga ochracea	0	0		0
s__Cardiobacterium valvarum	0	0	0	0
s__Catabacter hongkongensis	0	0	0	0.01	0	0	0	0
s__Catenibacterium mitsuokai	0.03	0.1	0	0	0.02	0.09	0
s__Catenibacterium sp000437715	0.26	0.41	0	0	0.3	0.47	0	0
s__Cedecea davisae	0	0	0.01	0			0.04
s__Cellulomonas massiliensis	0	0	0	0
s__Cellulomonas timonensis	0	0	0	0
s__Centipeda artemidis	0	0	0
s__Cetobacterium_A somerae	0	0	0	0
s__Christensenella minuta	0.01	0	0.01	0	0.01	0.01	0	0
s__Christensenella sp001678845	0	0.02	0	0		0.01
s__Christensenella_A timonensis	0	0	0	0
s__Chryseobacterium gambrini	0	0	0	0
s__Chryseobacterium_B bovis			0	0
s__Citrobacter braakii		0	0.01	0		0	0.01
s__Citrobacter europaeus	0	0	0.02	0			0.01
s__Citrobacter freundii		0	0.01	0			0	0
s__Citrobacter pasteurii	0	0	0.01	0.01			0	0.01
s__Citrobacter portucalensis		0	0	0.01			0	0
s__Citrobacter portucalensis_A		0	0.01	0			0	0
s__Citrobacter werkmanii	0	0	0.02	0.02			0.05	0.01
s__Citrobacter werkmanii_A		0	0.02	0			0.01	0
s__Citrobacter_A amalonaticus_D		0	0.01	0			0	0
s__Citrobacter_A farmeri		0	0.02	0.02			0.01	0.01
s__Citrobacter_A sedlakii	0	0	0.01	0			0.01	0
s__Citrobacter_B koseri	0	0	0.35	0.01			0.28	0.01
s__Cloacibacillus evryensis	0	0	0	0		0		0
s__Cloacibacillus porcorum	0	0.02	0	0.01		0.04		0.01
s__Clostridioides difficile	0	0	0	0		0	0	0
s__Clostridioides difficile_A	0	0		0
s__Clostridium baratii	0	0	0	0			0.01	0
s__Clostridium butyricum	0	0	0	0			0
s__Clostridium celatum	0	0	0	0			0	0
s__Clostridium disporicum	0	0	0	0			0	0
s__Clostridium neonatale	0	0	0	0				0
s__Clostridium nigeriense	0	0	0	0			0
s__Clostridium paraputrificum	0	0	0	0			0
s__Clostridium saudiense	0	0	0	0	0		0.01	0
s__Clostridium septicum	0	0	0	0				0
s__Clostridium sp000435835		0	0	0			0	0.01
s__Clostridium sp001916075	0	0	0	0.04			0	0.05
s__Clostridium tertium	0	0	0	0			0	0
s__Clostridium_A leptum	0.02	0.02	0.03	0.01	0.02	0.02	0.03	0.01
s__Clostridium_AA polynesiense	0	0	0	0
s__Clostridium_B tyrobutyricum	0	0	0	0
s__Clostridium_E jeddahense	0	0	0	0
s__Clostridium_E merdae	0	0	0	0
s__Clostridium_E sporosphaeroides	0	0	0	0
s__Clostridium_F botulinum			0	0				0
s__Clostridium_F botulinum_A		0	0	0
s__Clostridium_F niameyense	0	0	0	0
s__Clostridium_F tepidum		0	0	0
s__Clostridium_G cochlearium	0		0	0
s__Clostridium_H massiliodielmoense	0	0	0	0
s__Clostridium_J ihumii		0	0	0			0
s__Clostridium_J senegalense	0	0	0	0
s__Clostridium_J sp000821305	0	0	0	0
s__Clostridium_L amazonitimonense		0	0	0				0
s__Clostridium_M asparagiforme	0	0	0.01	0.07	0	0.01	0.01	0.05
s__Clostridium_M bolteae	0.02	0.01	0.04	0.12	0.03	0.03	0.05	0.1
s__Clostridium_M citroniae	0.01	0.01	0.02	0.04	0.01	0.02	0.03	0.03
s__Clostridium_M clostridioforme	0	0.03	0	0.02	0.01	0.05	0.01	0.02
s__Clostridium_M clostridioforme_A	0	0	0	0	0		0	0
s__Clostridium_M lavalense	0	0	0	0.01	0	0	0	0
s__Clostridium_M sp000155435	0.01	0.01	0.01	0.01	0.01	0.02	0.01	0.01
s__Clostridium_M sp000431375	0.02	0.01	0.01	0.03	0.03	0.03	0.02	0.03
s__Clostridium_M sp001517625	0	0	0.01	0.01	0.01	0.01	0.01	0.01
s__Clostridium_P mediterraneense	0	0	0	0			0
s__Clostridium_P perfringens	0	0	0.59	0		0	1.83	0
s__Clostridium_P sp001403635	0	0	0	0				0
s__Clostridium_P ventriculi	0		0	0
s__Clostridium_Q saccharolyticum	0.04	0.01	0.01	0.02	0.07	0.03	0.01	0.02
s__Clostridium_Q sp000435655	0	0.01	0	0.14		0.01		0.1
s__Clostridium_Q sp003024715	0.01	0.05	0.17	0.26	0.01	0.06	0.24	0.23
s__Clostridium_Q symbiosum	0.02	0.02	0	0.01	0.02	0.04	0.01	0.01
s__Clostridium_U hiranonis	0	0	0	0
s__Clostridium_X cadaveris	0	0	0	0
s__Cohnella sp900169535	0	0	0	0
s__Collinsella aerofaciens	0.04	0.04	0.01		0.01	0.02	0.01
s__Collinsella aerofaciens_A	0.13	0.01	0.01		0.07	0	0.01
s__Collinsella aerofaciens_E	0.07	0.01	0.05	0	0.01	0	0.02
s__Collinsella aerofaciens_F	0.38	0.46	0.13	0	0.14	0.14	0.08
s__Collinsella bouchesdurhonensis	0	0	0
s__Collinsella ihuae	0	0	0	0	0		0
s__Collinsella intestinalis	0	0.01	0	0
s__Collinsella phocaeensis	0	0.01	0	0		0	0
s__Collinsella provencensis	0	0	0	0			0
s__Collinsella sp000434535	0.01	0.01	0.01		0		0
s__Collinsella sp000763055	0.03	0.02	0.01		0.01	0.01	0
s__Collinsella sp002232035	0.47	0.54	0.89	0.01	0.24	0.13	0.36	0.01
s__Collinsella sp002391315	0	0.01	0	0	0.01	0	0
s__Collinsella sp003487125	0	0	0	0	0		0
s__Collinsella stercoris	0	0.87	0	0	0	0.16
s__Collinsella tanakaei	0.05	0.01	0	0	0.02	0	0
s__Collinsella vaginalis	0	0	0	0
s__Comamonas kerstersii	0	0
s__Coprobacillus cateniformis	0	0	0	0.01			0	0.01
s__Coprobacter fastidiosus	0	0	0	0	0	0	0	0.02
s__Coprobacter secundus	0	0	0.02	0.01	0		0.03	0.02
s__Coprococcus eutactus	0.01	0.01	0	0.01	0.01	0.02	0.01	0.01
s__Coprococcus eutactus_A	0	0	0	0	0	0.01	0	0.01
s__Coprococcus sp000154245	0	0	0	0.08	0	0.01	0.01	0.04
s__Coprococcus sp000433075	0	0	0	0.01	0.01	0	0.02	0.01
s__Coprococcus sp900066115	0.02	0	0.01	0.72	0.05	0.01	0.02	0.69
s__Coprococcus_A catus	0.01	0.06	0.03	0.13	0.02	0.09	0.04	0.09
s__Coprococcus_B comes	0.64	0.38	0.01	0.02	0.5	0.45	0.04	0.03
s__Corynebacterium afermentans	0	0	0	0
s__Corynebacterium ammoniagenes	0
s__Corynebacterium aurimucosum_C	0	0	0	0
s__Corynebacterium bouchesdurhonense	0	0	0	0				0
s__Corynebacterium glucuronolyticum	0	0	0
s__Corynebacterium kefirresidentii	0
s__Corynebacterium kroppenstedtii_A		0
s__Corynebacterium phoceense	0	0	0	0
s__Corynebacterium propinquum	0	0		0
s__Corynebacterium provencense	0	0	0	0
s__Corynebacterium simulans	0			0
s__Corynebacterium sp900169525	0	0	0	0
s__Corynebacterium striatum	0	0	0	0
s__Criibacterium bergeronii	0	0		0			0	0.01
s__Cronobacter malonaticus		0	0.01	0			0.01
s__Cronobacter sakazakii	0	0	0.01	0			0	0
s__Cupriavidus metallidurans		0	0
s__Cutibacterium acnes	0	0	0	0
s__Cutibacterium avidum	0	0	0
s__Cutibacterium granulosum		0	0	0
s__D5 sp900113995	0	0	0	0			0
s__DNF00809 sp001552935			0
s__DTU089_A sp002440045		0	0	0
s__Dakarella massiliensis	0		0	0			0	0
s__Dermabacter hominis	0	0
s__Desulfitobacterium hafniense	0	0	0	0
s__Desulfovibrio desulfuricans	0	0	0	0			0
s__Desulfovibrio desulfuricans_A	0	0		0
s__Desulfovibrio fairfieldensis	0	0	0	0.04		0		0.02
s__Desulfovibrio piger		0.16	0	0		0.27
s__Desulfovibrio piger_A		0.06		0		0.06
s__Desulfovibrio sp002159665	0	0	0	0
s__Desulfovibrio sp900319575		0	0	0		0
s__Dialister invisus	0	0	0	0				0
s__Dialister sp000434475	0	0	0	0	0	0
s__Dialister sp002320515	0.01	0	0.04	0	0		0.01
s__Dialister sp900343095	1.15	2.38	0.01	0.44	0.97	2.54	0.01	0.19
s__Dialister succinatiphilus	0.01	0.02	0.05	0	0.01	0.02	0.02	0
s__Dialister_A pneumosintes	0	0		0
s__Dielma fastidiosa	0	0.01	0	0.02		0.02	0	0.02
s__Dielma sp001305055	0	0	0	0		0	0	0
s__Dorea faecis	0.01	0	0	0	0.01	0.01	0	0
s__Dorea formicigenerans	0.2	0.56	0.35	0.23	0.17	0.41	0.32	0.12
s__Dorea hylemonae	0	0.01	0	0			0	0
s__Dorea longicatena	1.51	1.72	0.01	0.6	1.19	1.61	0.01	0.29
s__Dorea longicatena_B	0.49	0.21	0.01	0.65	0.32	0.2	0.02	0.35
s__Dorea phocaeense	0	0	0	0
s__Dorea scindens	0	0	0	0.01	0.01	0.01	0.01	0.01
s__Dorea sp000433215	0.01	0.17	0.01	0.01	0.01	0.1	0.01	0.02
s__Dorea sp000433535	0.02	0.01	0.61	0	0.02	0.01	0.63	0
s__Dorea sp000765215	0	0	0	0	0	0	0	0
s__Dorea sp001185345	0	0	0	0		0	0	0
s__Dorea sp900066555	0.08	0.25	0.12	0.14	0.06	0.17	0.11	0.08
s__Dorea sp900066765	0.01	0.01	0.01	0.03	0.01	0.02	0.03	0.03
s__Dorea sp900086625	0	0	0	0
s__Dorea sp900240315	0.01	0	0	0.03	0.01		0	0.01
s__Dorea sp900312975	0	0	0	0.01	0	0	0	0
s__Duncaniella sp001689425	0	0	0	0				0
s__Duncaniella sp001701225	0	0	0	0
s__Duodenibacillus massiliensis	0			0
s__Dysgonomonas capnocytophagoides	0	0	0	0				0
s__Dysgonomonas gadei	0	0	0	0				0
s__Dysgonomonas mossii	0		0	0				0
s__Dysgonomonas sp900079735	0	0	0	0
s__ER4 sp000765235	0.02	0.2	0.96	0.02	0.05	0.28	0.67	0.02
s__ER4 sp003522105	0	0.01	0.02	0		0.01	0.01
s__ER4 sp900317525	0.01	0	0.02	0	0.01	0.01	0.01
s__Edwardsiella tarda		0	0.01	0			0.01
s__Eggerthella lenta	0.15	0.02	0.1	1.72	0.08	0.01	0.03	0.33
s__Eisenbergiella massiliensis	0.01	0	0.02	0.01	0.01	0	0.02	0.01
s__Eisenbergiella sp900066775	0.07	0.03	0.2	0.01	0.05	0.03	0.15	0.02
s__Eisenbergiella tayi	0.02	0.02	0.02	0.02	0.02	0.03	0.02	0.02
s__Emergencia sp900066695	0	0	0	0	0		0	0
s__Emergencia timonensis	0	0	0	0.05	0.01	0	0.01	0.04
s__Enorma massiliensis	0	0	0	0			0
s__Enorma massiliensis_A	0	0	0	0
s__Enterobacter bugandensis		0	0	0.01			0	0
s__Enterobacter cancerogenus		0	0.01	0			0
s__Enterobacter cloacae	0	0	0.01	0.06			0	0.04
s__Enterobacter cloacae_B		0	0.01	0.06			0.01	0.03
s__Enterobacter cloacae_H		0	0	0			0	0.01
s__Enterobacter cloacae_K	0	0	0	0			0	0
s__Enterobacter himalayensis		0	0.01	0.01			0.02	0
s__Enterobacter kobei		0	0.01	0.01			0	0
s__Enterobacter ludwigii		0	0	0			0
s__Enterobacter mori		0	0	0.01			0	0
s__Enterobacter nimipressuralis	0	0	0	0.02			0	0.01
s__Enterobacter sesami	0	0	0.01	0			0.01	0
s__Enterobacter_A timonensis		0	0.01	0			0	0
s__Enterobacter_D kobei	0	0	0.01	0			0.01	0
s__Enterococcus caccae	0	0	0	0
s__Enterococcus faecalis	0	0.1	0	0		0.07
s__Enterococcus_A avium	0	0	0	0
s__Enterococcus_A devriesei	0	0	0	0	0	0	0	0.02
s__Enterococcus_A gilvus	0	0
s__Enterococcus_A pallens				0
s__Enterococcus_A raffinosus	0	0		0
s__Enterococcus_A sp002140655	0	0		0
s__Enterococcus_B durans	0	0		0
s__Enterococcus_B faecium	0	0	0	0	0	0
s__Enterococcus_B faecium_B	0	0.01	0	0		0
s__Enterococcus_B hirae	0	0	0	0	0
s__Enterococcus_B pernyi		0		0
s__Enterococcus_C asini		0		0
s__Enterococcus_C dispar		0
s__Enterococcus_C massiliensis		0	0	0			0
s__Enterococcus_D casseliflavus	0	0.01	0	0.01		0.01		0.01
s__Enterococcus_D gallinarum	0	0.02	0	0		0.01
s__Enterococcus_D sp002850555		0	0	0				0
s__Enterococcus_G italicus	0	0		0	0
s__Enteroscipio rubneri	0.01	0	0	0.01	0		0	0
s__Erysipelatoclostridium ramosum	0	0.01	0.01	0.06	0	0.01	0.02	0.05
s__Erysipelatoclostridium saccharogumia	0.01	0	0	0	0.01		0	0
s__Erysipelatoclostridium sp000752095	0.01	0.01	0.24	0	0.01	0.01	0.44
s__Erysipelatoclostridium sp002160495	0	0	0	0		0	0
s__Erysipelatoclostridium sp003024675	0	0	0.04	0	0	0	0.07	0
s__Erysipelatoclostridium spiroforme	0	0	0	0			0
s__Escherichia albertii	0	0.01	1.22	0.1		0.01	0.96	0.09
s__Escherichia coli_D	0.01	0.18	37.76	1.16	0.02	0.25	38.96	1.15
s__Escherichia fergusonii	0	0.02	2.71	0.17		0.02	1.28	0.09
s__Escherichia marmotae	0	0.01	0.98	0.05		0.01	0.68	0.02
s__Escherichia sp000208585	0	0.01	1.52	0.11		0.01	0.49	0.05
s__Eubacterium callanderi	0	0	0.01	0	0	0	0	0
s__Eubacterium limosum	0	0	0	0.01			0	0
s__Eubacterium limosum_A	0	0	0	0
s__Eubacterium_E hallii	0.1	0.49	0.03	0.05	0.07	1.22	0.04	0.02
s__Eubacterium_E hallii_A	1.38	0.08	0.25	0.8	1.35	0.18	0.33	0.5
s__Eubacterium_E sp002161065	0	0	0	0	0		0
s__Eubacterium_F sp000433735	0	0	0	0				0
s__Eubacterium_F sp000434115	0	0	0	0		0		0
s__Eubacterium_F sp003491505	0	0	0	0	0	0.01	0	0
s__Eubacterium_G sp000432355	0.01	0	0.02	0.01	0.02	0.01	0.04	0.02
s__Eubacterium_G sp000434315	0	0	0.01	0	0.01	0	0.02	0.01
s__Eubacterium_G sp000435815	0	0	0.85	0	0		1.3	0
s__Eubacterium_G ventriosum	0.07	0	0.01	0.04	0.13	0	0.02	0.06
s__Eubacterium_I ramulus	0.52	0.01	0.01	0.12	0.4	0.02	0.02	0.09
s__Eubacterium_I ramulus_A	0.01	0.02	0.01	0.01	0.01	0.06	0.01	0.01
s__Eubacterium_I sp900066595	0.01	0	0	0.01	0.02	0.01	0.02	0.01
s__Eubacterium_R coprostanoligenes	0	0	0	0			0	0
s__Eubacterium_R sp000431535	0	0	0	0
s__Eubacterium_R sp000433975	0	0	0	0
s__Eubacterium_R sp000434995	0	0	0	0		0	0
s__Eubacterium_R sp000436835	0	0.37	0	0		0.39	0	0
s__Eubacterium_R sp002493325	0	0	0	0.01		0.01	0	0.01
s__Eubacterium_R sp003526845	0	0.01	0	0		0.01
s__Ezakiella coagulans	0	0
s__Ezakiella massiliensis	0	0	0	0			0	0.01
s__F0040 sp000318095			0	0				0
s__F0040 sp900095835		0		0
s__F0422 sp001553345	0	0	0	0				0.01
s__F082 sp002633315	0	0	0	0
s__F23-B02 sp000431075	0	0	0	0				0
s__F23-B02 sp001916715	0	0	0	0
s__F23-B02 sp002472405	0	0	0	0
s__F23-B02 sp003533405	0	0	0	0		0	0
s__FJAT-27916 sp001183965	0	0	0.01	0	0	0	0.01
s__Faecalibacterium prausnitzii_C	0.07	1.44	0.82	0.07	0.08	0.93	0.5	0.04
s__Faecalibacterium prausnitzii_D	0.06	0.11	0.62	3.02	0.1	0.11	0.5	1.27
s__Faecalibacterium prausnitzii_E	0.12	0.13	0.12	0.08	0.18	0.15	0.17	0.05
s__Faecalibacterium prausnitzii_F	0.02	0.08	0.04	0.08	0.02	0.07	0.02	0.01
s__Faecalibacterium prausnitzii_G	6.36	0.1	3.27	1.76	6.52	0.11	2.78	0.77
s__Faecalibacterium prausnitzii_H	0.08	0.08	0.07	0.07	0.09	0.08	0.07	0.03
s__Faecalibacterium prausnitzii_I	0.1	0.11	0.07	0.06	0.15	0.12	0.07	0.03
s__Faecalibacterium prausnitzii_J	0.07	0.33	0.12	0.06	0.1	0.22	0.11	0.03
s__Faecalibacterium prausnitzii_K	0.1	1.92	0.26	0.2	0.15	1.95	0.3	0.16
s__Faecalibacterium sp003449675	0.04	0.32	0.12	0.06	0.05	0.19	0.09	0.02
s__Faecalicatena contorta_B	0	0.02	0	0.01	0	0.01	0	0
s__Faecalicatena faecis	0.3	0.43	0.17	0.18	0.25	0.48	0.21	0.12
s__Faecalicatena fissicatena	0	0	0	0	0	0.01	0	0.01
s__Faecalicatena glycyrrhizinilyticum	0	0.09	0.03	0.07	0	0.25	0.03	0.05
s__Faecalicatena gnavus	0.06	0.07	0.15	0.2	0.06	0.08	0.16	0.14
s__Faecalicatena lactaris	0.14	0.02	0.01	0.01	0.19	0.03	0.01	0.01
s__Faecalicatena orotica	0	0	0	0	0.01	0	0.01	0
s__Faecalicatena sp000509105	0.01	0	0.02	0	0.01	0.01	0.02	0
s__Faecalicatena sp001487105	0.01	0.02	0	0	0.01	0.03	0.01	0.01
s__Faecalicatena sp002314255	0	0	0	0	0	0	0
s__Faecalicatena sp900066545	0.02	0.02	0.01	0.02	0.02	0.03	0.02	0.03
s__Faecalicatena torques	0.1	2.55	0.57	0.51	0.15	4.69	0.6	0.34
s__Faecalicoccus pleomorphus	0	0	0	0			0
s__Faecalitalea cylindroides	0	0.01	0	0	0	0.01	0
s__Fannyhessea vaginae	0	0
s__Fenollaria massiliensis		0		0				0
s__Fenollaria timonensis		0
s__Fermentimonas massiliensis	0	0	0	0
s__Fibrobacter_A intestinalis	0			0
s__Finegoldia magna	0	0	0	0
s__Finegoldia magna_F	0	0		0
s__Finegoldia magna_H	0	0	0	0		0
s__Flaviflexus massiliensis	0	0	0	0
s__Flavobacterium lindanitolerans	0	0	0	0
s__Flavonifractor plautii	0.18	0.22	0.07	0.38	0.16	0.37	0.07	0.18
s__Flavonifractor sp900199495	0	0	0	0			0
s__Fournierella massiliensis	0	0	0.01	0.01	0.01	0	0	0
s__Franconibacter helveticus		0	0	0
s__Fusicatenibacter saccharivorans	3	0.37	1.52	1.91	1.9	0.33	1.36	1.18
s__Fusobacterium massiliense	0			0
s__Fusobacterium nucleatum_E	0	0	0	0			0	0
s__Fusobacterium periodonticum_B	0	0		0
s__Fusobacterium periodonticum_D				0
s__Fusobacterium polymorphum	0	0	0
s__Fusobacterium sp000235465		0		0
s__Fusobacterium vincentii	0
s__Fusobacterium_A mortiferum	0	0
s__Fusobacterium_A sp900015295	0	0	0	0	0	0
s__Fusobacterium_A ulcerans	0			0				0
s__Fusobacterium_A varium_A	0	0	0	0	0		0
s__Fusobacterium_A varium_B	0	0	0	0			0
s__Fusobacterium_C gonidiaformans	0
s__Fusobacterium_C necrophorum		0	0	0			0
s__GCA-900066135 sp900066135	0.01	0.06	0.02	0.02	0.01	0.08	0.03	0.02
s__GCA-900066495 sp900066495	0	0	0	0
s__GCA-900066575 sp002160765	0	0	0	0	0		0
s__GCA-900066575 sp900066385	0.02	0.02	0.01	0.01	0.03	0.04	0.03	0.02
s__GCA-900066755 sp900066755	0	0	0	0.01	0.01	0	0	0.01
s__GCA-900066905 sp900066905	0	0.01	0.01	0		0	0
s__GCA-900066935 sp900066925	0	0	0	0	0			0
s__GCA-900066995 sp900291955	0	0	0	0	0	0.01	0	0
s__GM2 sp900069005	0	0	0	0			0
s__Gabonibacter massiliensis	0	0	0	0				0.01
s__Gastranaerophilus phascolarctosicola	0	0	0	0			0
s__Gemella haemolysans_B	0	0	0	0
s__Gemella morbillorum	0	0	0	0.01	0	0	0	0.01
s__Gemella sanguinis	0	0	0	0	0	0	0	0
s__Gemella sp002871655	0	0	0	0				0
s__Gemmiger formicilis	0	1.49	0	4.66	0	0.82	0	1.46
s__Gemmiger sp003476825	0	0.91	0	0.04	0	0.51		0.02
s__Gemmiger variabile	0	0.01	0	0	0	0.01	0	0
s__Gleimia europaea_A	0	0
s__Gordonibacter massiliensis	0.01	0	0.06	0.07	0		0.02	0.01
s__Gordonibacter pamelaeae	0.01	0.01	0	0.01	0	0	0
s__Gordonibacter urolithinfaciens	0.01	0	0.01	0.01	0		0
s__Gorillibacterium timonense	0	0	0	0
s__Gracilibacillus massiliensis	0	0		0
s__Gracilibacillus timonensis	0			0
s__Granulicatella adiacens	0	0	0	0		0	0
s__Granulicatella sp001071995	0	0	0	0		0	0	0
s__Grimontia hollisae		0	0	0
s__Haemophilus_A parahaemolyticus			0	0
s__Haemophilus_D parainfluenzae	0			0
s__Haemophilus_D parainfluenzae_J				0
s__Haemophilus_D parainfluenzae_K	0			0
s__Haemophilus_D parainfluenzae_L	0			0
s__Haemophilus_D parainfluenzae_M				0
s__Haemophilus_D parainfluenzae_N	0			0
s__Hafnia alvei		0	0	0			0
s__Hafnia paralvei	0	0	0	0			0
s__Haloferax massiliensis		0		0
s__Helicobacter pylori_BU				0			0
s__Helicobacter pylori_C			0	0			0.01
s__Helicobacter_A rappini	0							0
s__Helicobacter_B canis							0
s__Helicobacter_B fennelliae				0			0
s__Helicobacter_B macacae				0
s__Helicobacter_B sp001854545		0		0			0
s__Helicobacter_C cinaedi	0
s__Helicobacter_D canadensis	0	0		0
s__Helicobacter_D pullorum		0
s__Holdemanella biformis	1.28	0.14	0	0	1.39	0.17	0	0
s__Holdemanella sp002299315	0.1	1.34	0	0	0.04	1.59	0	0
s__Holdemania filiformis	0.03	0.01	0	0	0.04	0.01
s__Holdemania massiliensis	0	0	0.01	0.05			0.01	0.03
s__Holdemania sp900120005	0	0	0	0	0	0
s__Hungatella effluvii	0.03	0	0	0.03	0.02	0.01	0.01	0.03
s__Hungatella hathewayi	0.01	0.1	0.01	0.02	0.01	0.15	0.01	0.02
s__Hungatella sp000526575	0.01	0	0	0.01	0.01	0.01	0	0.01
s__Hungatella_A hathewayi	0	0.02	0	0		0.03	0	0
s__Intestinibacter bartlettii	0	0.01	0	0.03		0.03		0.07
s__Intestinimonas butyriciproducens	0.01	0.01	0	0	0.01	0.01	0.01	0
s__Intestinimonas massiliensis	0.01	0	0.01	0.01	0.01	0.01	0.01	0.01
s__K10 sp001689515	0	0	0
s__K10 sp001941205	0	0	0	0				0
s__KLE1615 sp900066985	0.43	0.04	0.35	0.4	0.51	0.07	0.72	0.36
s__KLE1796 sp001580115	0	0	0	0			0
s__Kallipyga gabonensis	0	0	0	0
s__Kallipyga massiliensis			0
s__Klebsiella pneumoniae	0	0.01	3.36	0.38	0	0.02	2.87	0.16
s__Klebsiella quasipneumoniae	0	0	0.08	0.73	0	0.01	0.04	0.39
s__Klebsiella quasivariicola	0	0	0.05	0.03			0.02	0
s__Klebsiella variicola	0	0	0.16	0.33			0.09	0.15
s__Klebsiella_A grimontii	0	0	0.08	0.01			0.33	0.01
s__Klebsiella_A michiganensis	0	0	0.01	0.01			0	0.01
s__Klebsiella_A oxytoca	0	0	0.01	0.01			0.01	0
s__Klebsiella_B aerogenes		0.01	0.02	0.01		0.01	0.01	0
s__Kluyvera ascorbata	0	0	0.02	0.01			0.02	0
s__Kluyvera ascorbata_B	0	0	0.02	0			0.02	0
s__Kocuria rhizophila_B	0	0	0	0
s__Kosakonia cowanii	0	0	0	0			0
s__Kurthia massiliensis		0		0.02				0.24
s__Kurthia senegalensis			0
s__Kurthia sp002418445	0	0	0
s__Lachnoanaerobaculum saburreum_A	0	0	0	0
s__Lachnoanaerobaculum sp000296385	0	0	0	0
s__Lachnoanaerobaculum umeaense	0	0	0	0
s__Lachnoclostridium phytofermentans_A	0	0	0	0			0	0
s__Lachnoclostridium sp900078195	0	0	0	0
s__Lachnoclostridium_A edouardi	0	0	0	0	0	0.01	0	0
s__Lachnoclostridium_A sp002160755	0	0	0	0			0	0
s__Lachnospira eligens_B	0.05	0	0.01	0.62	0.1	0.01	0.03	1.06
s__Lachnospira rogosae	0.03	0	0.09	0.02	0.06	0.02	0.19	0.05
s__Lachnospira sp000436475	0.28	0	0	0.01	0.79	0	0.01	0.02
s__Lachnospira sp000436535	0.01	0	0	0.16	0.02		0	0.47
s__Lachnospira sp000437735	0	0	0	0.01	0.01	0.01	0	0.01
s__Lachnospira sp003537285	0.02	0	0	0.19	0.04	0.01	0.01	0.29
s__Lachnospira sp900316325	0	0.01	0	0.03	0	0.03	0.01	0.07
s__Lactobacillus amylolyticus				0
s__Lactobacillus amylovorus	0	0		0
s__Lactobacillus apis	0	0	0	0		0
s__Lactobacillus crispatus		0				0
s__Lactobacillus delbrueckii	0	0		0	0
s__Lactobacillus delbrueckii_A	0
s__Lactobacillus gasseri		0				0.01
s__Lactobacillus gasseri_A		0.02				0.1
s__Lactobacillus helveticus	0	0		0
s__Lactobacillus hominis		0		0
s__Lactobacillus iners	0	0	0
s__Lactobacillus intestinalis	0			0
s__Lactobacillus jensenii_A	0	0		0
s__Lactobacillus johnsonii		0	0	0
s__Lactobacillus kalixensis	0	0	0	0
s__Lactobacillus ultunensis		0	0	0
s__Lactobacillus_B agilis	0.01	0		0	0	0	0	0
s__Lactobacillus_B animalis	0	0		0
s__Lactobacillus_B murinus	0	0			0
s__Lactobacillus_B ruminis	1.85	0.38	0	0	2.01	0.36
s__Lactobacillus_B salivarius	0	0.23		0	0	0.61
s__Lactobacillus_C paracasei	0	0.01	0	0		0.01
s__Lactobacillus_C rhamnosus		0
s__Lactobacillus_C saniviri		0
s__Lactobacillus_C zeae	0	0	0
s__Lactobacillus_D curvatus	0	0		0
s__Lactobacillus_D sakei	0	0	0	0				0
s__Lactobacillus_E coryniformis	0	0
s__Lactobacillus_F pentosus		0
s__Lactobacillus_F plantarum	0	0		0
s__Lactobacillus_G brevis		0
s__Lactobacillus_G buchneri	0	0
s__Lactobacillus_G hilgardii	0	0	0	0
s__Lactobacillus_G kefiri		0
s__Lactobacillus_G parabuchneri				0
s__Lactobacillus_G parafarraginis	0	0
s__Lactobacillus_G sanfranciscensis		0
s__Lactobacillus_H antri	0	0	0	0		0.01
s__Lactobacillus_H fermentum	0	0	0			0
s__Lactobacillus_H mucosae	0	0		0		0
s__Lactobacillus_H oris	0	0
s__Lactobacillus_H vaginalis		0				0
s__Lactobacillus_H vaginalis_A		0				0.01
s__Lactobacillus_J harbinensis		0		0
s__Lactobacillus_K farciminis_A	0	0	0				0
s__Lactobacillus_L dextrinicus	0	0
s__Lactococcus garvieae	0	0		0				0
s__Lactococcus garvieae_B		0		0				0
s__Lactococcus lactis	0	0		0		0		0.01
s__Lactococcus lactis_E	0	0	0	0
s__Lactococcus petauri	0	0		0				0
s__Lactococcus raffinolactis	0	0		0	0
s__Lactonifactor longoviformis	0	0	0.01	0.01	0.01	0.01	0.02	0
s__Lagierella massiliensis	0	0	0
s__Lancefieldella parvula	0	0	0
s__Lancefieldella rimae	0	0	0	0		0
s__Lancefieldella sp000564995	0	0	0	0			0
s__Laribacter hongkongensis	0	0	0	0				0
s__Lawsonella clevelandensis	0	0	0	0
s__Lawsonibacter asaccharolyticus	0.28	0.07	0.22	0.05	0.21	0.12	0.19	0.03
s__Lawsonibacter sp000177015	0.01	0.01	0.01	0.06	0.02	0.02	0.02	0.02
s__Lawsonibacter sp002160305	0	0	0	0	0	0	0
s__Lawsonibacter sp900066645	0.02	0	0.01	0.02	0.04	0.01	0.02	0.03
s__Lawsonibacter sp900066825	0.38	0.03	0.06	0.35	0.27	0.03	0.1	0.16
s__Leclercia adecarboxylata_C		0	0.02	0			0.03
s__Leminorella grimontii		0	0	0
s__Leminorella richardii	0		0	0			0
s__Leptotrichia wadei	0	0	0	0.03		0	0.01	0.42
s__Leuconostoc citreum		0		0
s__Leuconostoc lactis_B		0.01	0			0.01
s__Leuconostoc mesenteroides	0	0		0		0		0
s__Levyella massiliensis	0			0			0	0
s__Libanicoccus massiliensis	0	0.01	0	0
s__Listeria grayi		0		0
s__Listeria monocytogenes			0				0
s__MGYG-HGUT-00001	0	0		0				0
s__MGYG-HGUT-00013	0.27	0.01	0.09	0.1	0.31	0.03	0.1	0.16
s__MGYG-HGUT-00017	0.01	0.01	0.02	0	0.01	0	0.01
s__MGYG-HGUT-00019		0	0	0			0
s__MGYG-HGUT-00079				0
s__MGYG-HGUT-00086	0.03	0.01	0.01	0.02	0.03	0.03	0.01	0.01
s__MGYG-HGUT-00090	0.07	0.02	0.01	0.02	0.12	0.05	0.03	0.01
s__MGYG-HGUT-00092	0.09	0.14	0.14	0.01	0.06	0.11	0.11	0.01
s__MGYG-HGUT-00094	0.03	0.01	0.01	0	0.01	0	0
s__MGYG-HGUT-00095	0	0	0	0	0.01	0	0.01	0
s__MGYG-HGUT-00096	0	0		0
s__MGYG-HGUT-00100	0	0
s__MGYG-HGUT-00102	0	0	0	0
s__MGYG-HGUT-00103	0	0	0	0			0
s__MGYG-HGUT-00104	0	0	0	0		0		0
s__MGYG-HGUT-00109	0	0	0	0.01	0.01	0.01	0	0.01
s__MGYG-HGUT-00110		0	0	0			0	0
s__MGYG-HGUT-00114	0	0.01	0	0.01	0	0.01	0	0.01
s__MGYG-HGUT-00115	0	0	0
s__MGYG-HGUT-00118	0	0	0	0	0		0
s__MGYG-HGUT-00126	0	0	0.01	0	0		0.01	0
s__MGYG-HGUT-00127	0	0	0	0	0	0	0.01	0
s__MGYG-HGUT-00128	0	0	0	0	0	0	0	0
s__MGYG-HGUT-00130	0	0	0	0
s__MGYG-HGUT-00132	0	0	0	0
s__MGYG-HGUT-00137	0.13	0.03	0.02	0.01	0.21	0.04	0.04	0.01
s__MGYG-HGUT-00141	0.09	0.02	0.03	0.04	0.16	0.05	0.06	0.05
s__MGYG-HGUT-00145	0	0	0	0
s__MGYG-HGUT-00152	0	0	0	0				0
s__MGYG-HGUT-00158	0.03	0.01	0.01		0.01		0
s__MGYG-HGUT-00160	0	0.03	0.01	0	0	0	0.01
s__MGYG-HGUT-00164	0.02	0.05	0.01	0.02	0.02	0.06	0.03	0.03
s__MGYG-HGUT-00168	0.01	0	0	0.03	0.01	0.01	0.01	0.05
s__MGYG-HGUT-00174	0	0	0	0	0		0	0
s__MGYG-HGUT-00178	0	0	0.01	0.01	0.01	0.01	0.02	0
s__MGYG-HGUT-00179	0.01	0	0.01	0.17	0.01	0.01	0.01	0.13
s__MGYG-HGUT-00180	0.06	0.01	0.01	0	0.01		0
s__MGYG-HGUT-00181	0.01	0	0	0	0.01	0.01	0.01	0.01
s__MGYG-HGUT-00182	0	0	0	0	0	0
s__MGYG-HGUT-00184	0.11	0.16	0.05	0.16	0.1	0.13	0.05	0.09
s__MGYG-HGUT-00186	0.05	0.07	0	0	0.02	0.07	0	0
s__MGYG-HGUT-00188	0.02	0.01	0.01		0.01	0.01	0
s__MGYG-HGUT-00194	0.02	0.03	0.01	0.06	0.05	0.06	0.02	0.06
s__MGYG-HGUT-00197	0.02	0.01	0.02	0	0.01		0
s__MGYG-HGUT-00200	0.19	0.11	0.31	0.27	0.18	0.16	0.36	0.18
s__MGYG-HGUT-00202	0	0	0	0.01	0.01	0.01	0.01	0.01
s__MGYG-HGUT-00210	0.01	0.01	0.01		0		0
s__MGYG-HGUT-00213	0.11	0.07	0.06	0.13	0.14	0.1	0.09	0.09
s__MGYG-HGUT-00216	0.06	0.11	0.05	0.04	0.05	0.17	0.08	0.02
s__MGYG-HGUT-00220	0.01	0.01	0.06	0.01	0.01	0.01	0.05	0.01
s__MGYG-HGUT-00222	0	0	0	0.01	0	0.01	0	0.02
s__MGYG-HGUT-00223	0.02	0	0.05	0.01	0.02	0	0.07	0.01
s__MGYG-HGUT-00225	0		0	0.05				0.07
s__MGYG-HGUT-00232	0.01	0.01	0		0		0
s__MGYG-HGUT-00237	0.01	0	0		0		0
s__MGYG-HGUT-00239	0.01	0.01	0		0	0	0
s__MGYG-HGUT-00240	0	0	0	0			0
s__MGYG-HGUT-00241	0	0	0	0			0
s__MGYG-HGUT-00245	0.01	0	0.04	0.02	0.01	0.01	0.06	0.04
s__MGYG-HGUT-00259	0.01	0	0	0.05	0.02	0.01	0.01	0.09
s__MGYG-HGUT-00260	0.01	0.02	0.02		0	0	0.01
s__MGYG-HGUT-00261	0.05	0.01	0.01		0.02		0
s__MGYG-HGUT-00264	0	0		0
s__MGYG-HGUT-00269	0	0	0	0			0.01	0
s__MGYG-HGUT-00270	0.01	0.01	0.01		0		0
s__MGYG-HGUT-00276	0.3	0.01	0.16	0	0.27	0.02	0.14
s__MGYG-HGUT-00278	0.03	0.02	0.02	0.02	0.06	0.04	0.05	0.02
s__MGYG-HGUT-00279	0		0
s__MGYG-HGUT-00280	0	0.1	0	0.01	0.01	0.07	0.01	0.02
s__MGYG-HGUT-00281	0	0	0	0	0			0
s__MGYG-HGUT-00283	0	0	0.01		0		0
s__MGYG-HGUT-00284	0	0	0	0.01	0		0	0.01
s__MGYG-HGUT-00285	0	0	0	0				0
s__MGYG-HGUT-00286		0	0.01	0			0.04
s__MGYG-HGUT-00287	0	0	0.02	0	0.01		0.03	0
s__MGYG-HGUT-00288	0	0	0.01		0		0
s__MGYG-HGUT-00290	0.02	0.01	0		0.01	0	0
s__MGYG-HGUT-00291	0	0	0
s__MGYG-HGUT-00292	0.01	0.01	0		0		0
s__MGYG-HGUT-00293	0	0	0	0
s__MGYG-HGUT-00294	0	0		0
s__MGYG-HGUT-00297	0		0	0
s__MGYG-HGUT-00298	0	0	0	0		0
s__MGYG-HGUT-00299	0	0	0	0		0
s__MGYG-HGUT-00300	0	0	0	0
s__MGYG-HGUT-00301	0.01	0.01	0.01	0	0.01	0.01	0.01	0
s__MGYG-HGUT-00302	0.01	0	0		0		0
s__MGYG-HGUT-00304	0.01	0	0		0
s__MGYG-HGUT-00305	0			0
s__MGYG-HGUT-00310	0	0	0	0
s__MGYG-HGUT-00311	0	0	0	0
s__MGYG-HGUT-00312	0	0	0	0		0	0
s__MGYG-HGUT-00314	0.01	0.01	0	0	0.01	0	0
s__MGYG-HGUT-00315			0	0			0
s__MGYG-HGUT-00316	0	0	0	0
s__MGYG-HGUT-00320	0	0	0		0		0
s__MGYG-HGUT-00321	0.03	0.03	0		0.01	0	0
s__MGYG-HGUT-00322	0	0	0	0				0
s__MGYG-HGUT-00324	0.04	0.02	0.01	0	0.01	0	0
s__MGYG-HGUT-00325	0	0	0	0			0	0
s__MGYG-HGUT-00326	0	0
s__MGYG-HGUT-00327	0	0	0		0	0	0
s__MGYG-HGUT-00328	0	0	0	0.03		0	0	0.04
s__MGYG-HGUT-00331	0	0.01	0		0		0
s__MGYG-HGUT-00334	0	0	0	0
s__MGYG-HGUT-00339	0	0	0	0
s__MGYG-HGUT-00340	0	0	0	0.02	0	0.01	0.01	0.04
s__MGYG-HGUT-00341	0.01	0	0		0.01
s__MGYG-HGUT-00342		0		0
s__MGYG-HGUT-00343	0	0	0	0.01	0.01	0	0	0.02
s__MGYG-HGUT-00344			0	0
s__MGYG-HGUT-00346	0	0.01	0	0	0	0	0	0
s__MGYG-HGUT-00350	0	0	0	0		0
s__MGYG-HGUT-00351			0	0
s__MGYG-HGUT-00352	0
s__MGYG-HGUT-00353	0		0	0			0
s__MGYG-HGUT-00355	0	0	0	0		0	0	0
s__MGYG-HGUT-00356	0.01	0	0.01	0.01	0.01	0.01	0.01	0.01
s__MGYG-HGUT-00357	0	0	0
s__MGYG-HGUT-00359	0	0.02	0	0	0	0.03	0.01	0
s__MGYG-HGUT-00361	0	0	0	0			0
s__MGYG-HGUT-00364	0	0	0	0			0
s__MGYG-HGUT-00365	0	0		0
s__MGYG-HGUT-00366	0	0	0	0
s__MGYG-HGUT-00367	0	0	0	0
s__MGYG-HGUT-00368	0	0.01	0	0		0
s__MGYG-HGUT-00370	0	0	0	0	0	0	0
s__MGYG-HGUT-00373	0	0	0	0			0
s__MGYG-HGUT-00374		0	0
s__MGYG-HGUT-00375			0	0
s__MGYG-HGUT-00377	0	0	0	0
s__MGYG-HGUT-00378	0	0.01	0	0	0	0.01	0	0
s__MGYG-HGUT-00379	0	0	0	0			0
s__MGYG-HGUT-00380	0	0	0	0		0
s__MGYG-HGUT-00382	0
s__MGYG-HGUT-00383	0	0	0	0
s__MGYG-HGUT-00384				0
s__MGYG-HGUT-00386	0	0	0	0				0
s__MGYG-HGUT-00387	0	0	0	0	0		0	0
s__MGYG-HGUT-00388	0	0	0	0
s__MGYG-HGUT-00389	0	0	0	0	0	0	0	0
s__MGYG-HGUT-00390	0	0	0	0
s__MGYG-HGUT-00393	0.01	0	0	0.01	0.01	0	0	0.01
s__MGYG-HGUT-00394	0
s__MGYG-HGUT-00395	0	0	0	0			0
s__MGYG-HGUT-00396	0.01	0.01	0		0	0	0
s__MGYG-HGUT-00397	0.02	0	0.01		0.01		0.01
s__MGYG-HGUT-00398	0	0	0	0
s__MGYG-HGUT-00400	0	0	0	0				0
s__MGYG-HGUT-00402	0	0	0	0		0	0	0.01
s__MGYG-HGUT-00403	0	0	0	0
s__MGYG-HGUT-00407	0	0		0
s__MGYG-HGUT-00408				0
s__MGYG-HGUT-00411	0	0	0	0
s__MGYG-HGUT-00413	0	0	0	0
s__MGYG-HGUT-00414	0	0	0.01	0			0.01	0
s__MGYG-HGUT-00415	0	0	0	0	0		0	0
s__MGYG-HGUT-00416	0	0	0	0
s__MGYG-HGUT-00417	0	0	0	0	0		0
s__MGYG-HGUT-00420	0	0	0	0
s__MGYG-HGUT-00421	0		0	0
s__MGYG-HGUT-00422	0		0
s__MGYG-HGUT-00423		0
s__MGYG-HGUT-00424	0	0	0	0
s__MGYG-HGUT-00425	0	0	0	0				0
s__MGYG-HGUT-00426	0		0	0
s__MGYG-HGUT-00429		0	0	0
s__MGYG-HGUT-00430			0	0
s__MGYG-HGUT-00432	0			0
s__MGYG-HGUT-00433	0	0	0	0			0.01
s__MGYG-HGUT-00435	0		0
s__MGYG-HGUT-00439	0	0	0	0
s__MGYG-HGUT-00440	0	0	0	0			0
s__MGYG-HGUT-00443	0	0	0	0		0	0
s__MGYG-HGUT-00444		0	0
s__MGYG-HGUT-00445	0			0
s__MGYG-HGUT-00446	0			0
s__MGYG-HGUT-00447	0	0	0	0			0	0
s__MGYG-HGUT-00448				0
s__MGYG-HGUT-00450	0	0	0	0
s__MGYG-HGUT-00453	0	0	0	0			0
s__MGYG-HGUT-00454		0.01		0		0.01
s__MGYG-HGUT-00455		0	0
s__MGYG-HGUT-00456	0	0	0	0		0	0
s__MGYG-HGUT-00457	0	0	0	0				0
s__MGYG-HGUT-00458			0
s__MGYG-HGUT-00459	0	0	0
s__MGYG-HGUT-00462	0	0	0	0
s__MGYG-HGUT-00465	0
s__MGYG-HGUT-00466	0	0	0	0
s__MGYG-HGUT-00467				0
s__MGYG-HGUT-00468	0	0	0	0
s__MGYG-HGUT-00469		0
s__MGYG-HGUT-00471	0
s__MGYG-HGUT-00474	0	0	0	0.01	0	0.01	0	0
s__MGYG-HGUT-00475				0
s__MGYG-HGUT-00476	0	0	0	0			0	0
s__MGYG-HGUT-00477	0	0		0
s__MGYG-HGUT-00478	0		0
s__MGYG-HGUT-00479	0	0	0	0
s__MGYG-HGUT-00481	0	0	0
s__MGYG-HGUT-00482								0
s__MGYG-HGUT-00483			0	0
s__MGYG-HGUT-00485			0
s__MGYG-HGUT-00486	0	0	0	0
s__MGYG-HGUT-00487	0	0	0	0
s__MGYG-HGUT-00488	0	0	0	0
s__MGYG-HGUT-00489	0.01	0	0	0.01	0.02	0	0	0.01
s__MGYG-HGUT-00490	0	0	0	0
s__MGYG-HGUT-00494	0			0
s__MGYG-HGUT-00495	0	0	0	0
s__MGYG-HGUT-00496				0
s__MGYG-HGUT-00499		0
s__MGYG-HGUT-00500	0	0	0	0	0		0
s__MGYG-HGUT-00501	0	0	0	0		0	0	0
s__MGYG-HGUT-00505	0	0	0	0		0	0
s__MGYG-HGUT-00507		0		0
s__MGYG-HGUT-00510	0	0		0
s__MGYG-HGUT-00512	0.1	0.07	0.19	0.84	0.12	0.04	0.12	0.31
s__MGYG-HGUT-00514	0	0	0	0.03	0		0	0.04
s__MGYG-HGUT-00515	0	0	0	0.01	0	0	0.01	0.01
s__MGYG-HGUT-00516	0	0	0	0
s__MGYG-HGUT-00517	0		0	0				0
s__MGYG-HGUT-00518	0	0		0
s__MGYG-HGUT-00520		0	0	0
s__MGYG-HGUT-00521	0			0
s__MGYG-HGUT-00522	0.01	0	0	0	0.01	0.01		0
s__MGYG-HGUT-00523		0	0	0			0
s__MGYG-HGUT-00524	0
s__MGYG-HGUT-00525	0			0
s__MGYG-HGUT-00526	0	0	0	0	0.01			0.01
s__MGYG-HGUT-00527	0
s__MGYG-HGUT-00528				0
s__MGYG-HGUT-00531	0.02	0	0.01		0.01	0	0
s__MGYG-HGUT-00533	0	0	0	0
s__MGYG-HGUT-00534	0	0	0	0	0	0.01	0	0
s__MGYG-HGUT-00535	0	0	0	0
s__MGYG-HGUT-00536	0	0		0
s__MGYG-HGUT-00537	0	0	0	0
s__MGYG-HGUT-00538		0	0	0
s__MGYG-HGUT-00539	0	0	0	0
s__MGYG-HGUT-00541		0	0	0
s__MGYG-HGUT-00542		0
s__MGYG-HGUT-00543	0.01	0	0.01	0.03	0	0.01	0.01	0.05
s__MGYG-HGUT-00544	0	0	0	0	0	0
s__MGYG-HGUT-00545	0.01	0.01	0	0	0.01	0.01	0	0
s__MGYG-HGUT-00547	0.02	0.04	0	0	0.01	0.02		0
s__MGYG-HGUT-00548	0
s__MGYG-HGUT-00551	0	0	0	0		0
s__MGYG-HGUT-00553	0.14	0.03	0.02	0	0.24	0.07	0.03
s__MGYG-HGUT-00555	0	0	0	0				0
s__MGYG-HGUT-00557	0			0
s__MGYG-HGUT-00558	0.01	0.24	0	0	0.01	0.42	0	0
s__MGYG-HGUT-00559	0	0	0	0.01	0	0.02	0.01	0.02
s__MGYG-HGUT-00560	0		0
s__MGYG-HGUT-00563	0.01	0.01	0.01	0	0	0	0
s__MGYG-HGUT-00564				0				0
s__MGYG-HGUT-00565	0.01	0.01	0.01		0		0
s__MGYG-HGUT-00566	0	0	0	0
s__MGYG-HGUT-00568	0	0	0	0			0
s__MGYG-HGUT-00569	0	0	0	0			0	0
s__MGYG-HGUT-00572	0	0		0
s__MGYG-HGUT-00573	0	0.02	0	0.01		0.01		0
s__MGYG-HGUT-00574	0.02	0.05	0.01	0.03	0.01	0.07	0.02	0.03
s__MGYG-HGUT-00576	0	0	0	0		0		0
s__MGYG-HGUT-00577	0	0	0	0
s__MGYG-HGUT-00578	0	0	0	0
s__MGYG-HGUT-00579	0.01	0	0		0		0
s__MGYG-HGUT-00583	0.01	0	0.01	0	0.01	0	0.01	0
s__MGYG-HGUT-00584	0	0	0	0
s__MGYG-HGUT-00585	0	0	0	0
s__MGYG-HGUT-00586	0	0	0	0				0
s__MGYG-HGUT-00587	0	0	0	0
s__MGYG-HGUT-00588		0
s__MGYG-HGUT-00589	0.02	0.04	0.16	0.09	0.02	0.03	0.06	0.02
s__MGYG-HGUT-00592	0		0
s__MGYG-HGUT-00593	0.01	0	0.01		0.01	0	0
s__MGYG-HGUT-00594	0.01	0.01	0	0	0	0	0
s__MGYG-HGUT-00595	0.13	0	0	0	0.04
s__MGYG-HGUT-00597	0.04	0	0	0	0.01
s__MGYG-HGUT-00598	0.01	0.01	0.01		0		0
s__MGYG-HGUT-00599	0.01	0	0.01		0.01		0
s__MGYG-HGUT-00602	0	0	0			0
s__MGYG-HGUT-00603	0	0	0	0
s__MGYG-HGUT-00604				0
s__MGYG-HGUT-00605	0	0.02	0.01	0.01	0	0.02	0.02	0.01
s__MGYG-HGUT-00608	0	0.01	0	0.01	0	0.01	0	0
s__MGYG-HGUT-00609	0	0		0	0.01
s__MGYG-HGUT-00610			0
s__MGYG-HGUT-00611	0.01	0	0	0	0		0
s__MGYG-HGUT-00612	0	0.03	0	0.01	0	0.02		0
s__MGYG-HGUT-00613	0	0	0	0
s__MGYG-HGUT-00615		0	0	0
s__MGYG-HGUT-00616	0.01	0	0		0
s__MGYG-HGUT-00617	0
s__MGYG-HGUT-00618		0	0	0
s__MGYG-HGUT-00619	0			0
s__MGYG-HGUT-00620	0	0	0	0
s__MGYG-HGUT-00621	0.01	0	0.01	0.01	0.02	0.01	0.01	0.03
s__MGYG-HGUT-00622	0	0	0		0
s__MGYG-HGUT-00623	0.02	0.02	0.01	0.02	0.02	0.02	0.01	0.01
s__MGYG-HGUT-00624				0				0
s__MGYG-HGUT-00625	0	0	0	0		0	0	0
s__MGYG-HGUT-00626	0	0	0	0.01	0	0	0	0.01
s__MGYG-HGUT-00627	0	0	0	0
s__MGYG-HGUT-00628				0
s__MGYG-HGUT-00629	0	0	0	0
s__MGYG-HGUT-00630	0	0.01	0.07	0		0.02	0.02
s__MGYG-HGUT-00633	0	0	0
s__MGYG-HGUT-00635	0	0	0	0
s__MGYG-HGUT-00636	0.01	0.01	0	0	0.01	0.01	0.01	0
s__MGYG-HGUT-00637	0	0
s__MGYG-HGUT-00638	0	0	0	0	0.01		0	0.01
s__MGYG-HGUT-00639	0		0
s__MGYG-HGUT-00640		0
s__MGYG-HGUT-00641	0.01	0.01	0.01		0		0
s__MGYG-HGUT-00642	0		0
s__MGYG-HGUT-00643	0.06	0	0	0	0.01
s__MGYG-HGUT-00644	0.36	0.09	0.07	0	0.58	0.19	0.09	0
s__MGYG-HGUT-00645	0.01	0.01	0.01		0	0	0.01
s__MGYG-HGUT-00647	0	0	0	0
s__MGYG-HGUT-00648	0	0.01	0
s__MGYG-HGUT-00649	0	0.01	0		0	0	0
s__MGYG-HGUT-00650	0	0	0	0				0
s__MGYG-HGUT-00654		0
s__MGYG-HGUT-00655	0.12	0.04	0	0.01	0.09	0.03	0.01	0.03
s__MGYG-HGUT-00656	0	0.01	0	0		0.02		0
s__MGYG-HGUT-00658	0	0	0	0
s__MGYG-HGUT-00659				0
s__MGYG-HGUT-00660	0.01	0.04	0	0	0		0
s__MGYG-HGUT-00662	0	0	0	0	0.01		0
s__MGYG-HGUT-00663	0	0	0	0		0
s__MGYG-HGUT-00666	0	0	0	0
s__MGYG-HGUT-00667	0	0	0	0	0		0	0.01
s__MGYG-HGUT-00668	0	0	0	0			0
s__MGYG-HGUT-00670	0	0	0.04	0	0	0	0.04
s__MGYG-HGUT-00673		0
s__MGYG-HGUT-00674	0	0	0	0				0
s__MGYG-HGUT-00676		0
s__MGYG-HGUT-00677		0	0	0
s__MGYG-HGUT-00680	0	0	0	0.01	0		0	0
s__MGYG-HGUT-00682	0	0	0	0	0.01	0		0
s__MGYG-HGUT-00684	0	0.01	0		0	0	0
s__MGYG-HGUT-00685	0	0	0	0			0	0
s__MGYG-HGUT-00687	0.01	0.01	0	0.01	0.01	0.01	0.01	0.01
s__MGYG-HGUT-00688	0	0	0				0
s__MGYG-HGUT-00691	0	0	0	0
s__MGYG-HGUT-00692	0	0	0	0	0			0.01
s__MGYG-HGUT-00693	0.01	0.01	0		0		0
s__MGYG-HGUT-00694	0.01	0	0		0		0
s__MGYG-HGUT-00696	0.01	0	0.01	0	0.01	0	0.01	0.01
s__MGYG-HGUT-00697	0	0	0	0		0		0
s__MGYG-HGUT-00698		0
s__MGYG-HGUT-00699	0.01	0.01	0.01	0.01	0.02	0.01	0.01	0.01
s__MGYG-HGUT-00700	0	0
s__MGYG-HGUT-00701	0.01	0	0	0	0.03	0	0
s__MGYG-HGUT-00702	0	0.01	0.02	0		0	0
s__MGYG-HGUT-00703	0	0.01	0	0	0.01	0.01	0	0
s__MGYG-HGUT-00704		0		0
s__MGYG-HGUT-00706	0	0	0	0
s__MGYG-HGUT-00707	0.01	0	0	0	0.01	0.01	0
s__MGYG-HGUT-00708	0	0	0	0
s__MGYG-HGUT-00709	0	0	0	0
s__MGYG-HGUT-00710	0	0	0	0		0	0
s__MGYG-HGUT-00711	0	0	0	0	0	0	0
s__MGYG-HGUT-00712	0	0	0	0				0
s__MGYG-HGUT-00713	0	0	0	0		0	0	0
s__MGYG-HGUT-00715	0	0	0	0		0.01	0
s__MGYG-HGUT-00716	0.01	0.01	0		0		0
s__MGYG-HGUT-00717	0			0				0
s__MGYG-HGUT-00718	0	0	0	0		0	0	0
s__MGYG-HGUT-00719		0		0
s__MGYG-HGUT-00720	0	0	0	0
s__MGYG-HGUT-00721	0	0	0	0	0.01		0	0
s__MGYG-HGUT-00722	0		0	0
s__MGYG-HGUT-00724	0.01	0.02	0	0.03	0	0.01	0	0
s__MGYG-HGUT-00726	0	0	0	0	0	0
s__MGYG-HGUT-00727	0	0	0	0
s__MGYG-HGUT-00728	0	0	0	0		0
s__MGYG-HGUT-00729	0	0	0	0	0	0.01	0
s__MGYG-HGUT-00731	0.01	0	0		0	0	0
s__MGYG-HGUT-00732	0			0	0.01
s__MGYG-HGUT-00733	0	0	0	0
s__MGYG-HGUT-00734		0	0
s__MGYG-HGUT-00735	0	0	0	0			0
s__MGYG-HGUT-00736	0	0	0	0		0	0
s__MGYG-HGUT-00737	0	0	0		0	0	0
s__MGYG-HGUT-00738	0	0		0	0
s__MGYG-HGUT-00739	0	0	0	0			0
s__MGYG-HGUT-00741	0	0	0	0.01	0	0.01	0	0.01
s__MGYG-HGUT-00742	0	0	0.01	0			0
s__MGYG-HGUT-00744	0.01	0.04	0		0	0	0
s__MGYG-HGUT-00745	0	0	0	0			0
s__MGYG-HGUT-00746	0	0	0	0		0	0
s__MGYG-HGUT-00747		0	0	0
s__MGYG-HGUT-00748		0	0
s__MGYG-HGUT-00750			0
s__MGYG-HGUT-00752	0	0	0	0			0
s__MGYG-HGUT-00753	0	0	0	0	0	0	0
s__MGYG-HGUT-00754	0	0	0	0		0
s__MGYG-HGUT-00759	0	0	0	0
s__MGYG-HGUT-00760	0	0	0	0	0		0
s__MGYG-HGUT-00761		0		0				0
s__MGYG-HGUT-00764	0			0				0
s__MGYG-HGUT-00766			0				0
s__MGYG-HGUT-00767	0	0	0	0			0
s__MGYG-HGUT-00768	0	0.01	0		0	0	0
s__MGYG-HGUT-00769	0.01	0.01	0.01		0		0
s__MGYG-HGUT-00770	0.01	0.01	0.01		0		0.01
s__MGYG-HGUT-00772	0	0	0				0
s__MGYG-HGUT-00773	0	0.41	0.41	0		0.41	0.51
s__MGYG-HGUT-00774	0.02	0	0	0.02	0.02	0	0	0.02
s__MGYG-HGUT-00775	0.01	0.01	0	0	0			0
s__MGYG-HGUT-00777	0.01	0.01	0.01		0	0	0
s__MGYG-HGUT-00778	0.01	0	0.01		0		0.01
s__MGYG-HGUT-00780	0	0.01	0	0	0		0
s__MGYG-HGUT-00781	0	0	0	0	0	0	0	0.01
s__MGYG-HGUT-00782	0	0	0	0
s__MGYG-HGUT-00785	0	0	0
s__MGYG-HGUT-00791	0.01	0	0	0	0.02	0.01
s__MGYG-HGUT-00792	0	0	0	0
s__MGYG-HGUT-00793	0	0	0	0			0	0
s__MGYG-HGUT-00794	0	0	0	0	0	0	0	0
s__MGYG-HGUT-00795	0.01	0.01	0.01	0	0		0
s__MGYG-HGUT-00797	0.03	0.01	0.02	0	0.01	0	0
s__MGYG-HGUT-00798	0.01	0.01	0.01		0		0
s__MGYG-HGUT-00799	0	0	0	0			0
s__MGYG-HGUT-00800	0	0	0	0	0
s__MGYG-HGUT-00802	0.01	0.01	0.01		0		0
s__MGYG-HGUT-00803				0
s__MGYG-HGUT-00805	0.05	0	0.01	0	0.01		0
s__MGYG-HGUT-00806	0	0	0.01	0	0		0.01	0
s__MGYG-HGUT-00807	0	0	0	0	0		0	0
s__MGYG-HGUT-00808	0	0	0	0.01	0	0	0	0
s__MGYG-HGUT-00809	0	0	0	0				0
s__MGYG-HGUT-00811	0.01	0	0.01		0		0
s__MGYG-HGUT-00812	0.02	0.01	0.01		0	0	0.01
s__MGYG-HGUT-00814				0
s__MGYG-HGUT-00816	0	0	0	0
s__MGYG-HGUT-00817	0.02	0.04	0	0	0.01	0.02
s__MGYG-HGUT-00818	0	0	0	0
s__MGYG-HGUT-00819	0	0.01	0	0.03		0.01		0.01
s__MGYG-HGUT-00821	0	0	0	0
s__MGYG-HGUT-00823	0	0	0	0
s__MGYG-HGUT-00824	0	0	0	0
s__MGYG-HGUT-00825	0	0	0	0
s__MGYG-HGUT-00826	0.02	0.03	0.02	0	0.01	0	0
s__MGYG-HGUT-00828	0	0.04	0	0.01	0	0.06	0	0.01
s__MGYG-HGUT-00831	0	0	0	0			0
s__MGYG-HGUT-00834	0.04	0	0	0	0.05	0	0
s__MGYG-HGUT-00837	0	0	0.01	0.01	0	0.01	0.01	0
s__MGYG-HGUT-00838	0	0	0	0.01	0		0	0
s__MGYG-HGUT-00839	0	0	0	0.03	0.01	0.01		0.05
s__MGYG-HGUT-00840	0	0		0				0
s__MGYG-HGUT-00841	0.01	0	0.01	0	0.01	0.01	0.01	0
s__MGYG-HGUT-00842	0	0.02	0	0		0	0
s__MGYG-HGUT-00843		0	0
s__MGYG-HGUT-00845	0.01	0.02	0.01		0	0	0
s__MGYG-HGUT-00846	0.01	0.01	0.01		0		0
s__MGYG-HGUT-00847	0	0.07	0	0.03	0	0.16	0	0.01
s__MGYG-HGUT-00848	0	0.01	0	0
s__MGYG-HGUT-00849	0	0	0	0				0
s__MGYG-HGUT-00851	0	0	0	0				0
s__MGYG-HGUT-00852	0	0	0	0	0		0	0
s__MGYG-HGUT-00853	0	0	0	0	0			0.01
s__MGYG-HGUT-00854	0.01	0	0	0	0.01	0	0	0.01
s__MGYG-HGUT-00855	0.02	0.03	0.02	0	0	0.01	0
s__MGYG-HGUT-00856	0.01	0	0.02	0	0		0
s__MGYG-HGUT-00857	0	0	0	0	0		0	0
s__MGYG-HGUT-00858	0.01	0	0.03	0	0		0.01
s__MGYG-HGUT-00859	0	0	0	0	0	0.01	0.01	0.01
s__MGYG-HGUT-00860	0	0	0	0				0
s__MGYG-HGUT-00861	0	0	0	0
s__MGYG-HGUT-00862	0.02	0.01	0.01	0	0	0	0
s__MGYG-HGUT-00863	0	0	0	0
s__MGYG-HGUT-00864	0	0	0	0	0		0	0.01
s__MGYG-HGUT-00865	0.01	0	0	0	0
s__MGYG-HGUT-00866	0	0		0
s__MGYG-HGUT-00868	0	0.02	0.01	0			0
s__MGYG-HGUT-00871	0	0	0	0
s__MGYG-HGUT-00872	0	0	0	0
s__MGYG-HGUT-00873		0
s__MGYG-HGUT-00876	0.01	0.43	0.14	0.04	0.01	0.18	0.04	0.01
s__MGYG-HGUT-00877	0	0	0	0	0	0.01	0.01	0
s__MGYG-HGUT-00878	0.01	0	0				0
s__MGYG-HGUT-00879	0	0	0.03	0	0		0.01
s__MGYG-HGUT-00880	0.01	0.02	0.01	0	0		0
s__MGYG-HGUT-00881	0.01	0.02	0	0	0	0	0
s__MGYG-HGUT-00882	0.01	0.01	0	0	0		0
s__MGYG-HGUT-00883	0	0	0	0
s__MGYG-HGUT-00885	0	0.01	0	0			0
s__MGYG-HGUT-00886	0	0	0	0			0
s__MGYG-HGUT-00888	0	0	0	0	0		0	0
s__MGYG-HGUT-00889	0	0	0	0				0
s__MGYG-HGUT-00890	0	0	0	0
s__MGYG-HGUT-00891	0		0	0
s__MGYG-HGUT-00893	0	0	0	0
s__MGYG-HGUT-00894	0	0	0	0
s__MGYG-HGUT-00895	0	0	0	0			0
s__MGYG-HGUT-00896	0.01	0.01	0		0
s__MGYG-HGUT-00897	0		0	0
s__MGYG-HGUT-00898	0	0	0	0			0
s__MGYG-HGUT-00899	0	0	0	0
s__MGYG-HGUT-00900	0	0	0	0
s__MGYG-HGUT-00903	0	0	0	0
s__MGYG-HGUT-00904	0.02	0.02	0.01	0	0	0	0
s__MGYG-HGUT-00905	0	0	0	0
s__MGYG-HGUT-00906	0	0	0	0
s__MGYG-HGUT-00907	0	0	0	0			0
s__MGYG-HGUT-00908	0	0	0	0	0
s__MGYG-HGUT-00909	0	0	0	0	0	0.01	0	0.01
s__MGYG-HGUT-00911	0.01	0.01	0	0	0	0	0	0
s__MGYG-HGUT-00913	0	0	0	0	0	0	0	0
s__MGYG-HGUT-00917	0.02	0.07	0	0.01	0.02	0.19	0	0
s__MGYG-HGUT-00918	0	0		0
s__MGYG-HGUT-00919	0	0	0	0				0
s__MGYG-HGUT-00920	0	0	0	0			0
s__MGYG-HGUT-00921	0	0	0	0
s__MGYG-HGUT-00922	0	0	0	0
s__MGYG-HGUT-00923	0	0	0	0	0	0	0	0.01
s__MGYG-HGUT-00925	0	0	0.01				0
s__MGYG-HGUT-00926	0	0	0	0	0
s__MGYG-HGUT-00927	0	0		0
s__MGYG-HGUT-00928	0.02	0.02	0.01	0	0		0
s__MGYG-HGUT-00931			0	0
s__MGYG-HGUT-00932	0	0	0	0		0
s__MGYG-HGUT-00934	0	0.02	0.01	0	0		0
s__MGYG-HGUT-00935	0	0.01	0	0	0	0.01
s__MGYG-HGUT-00936	0	0.01	0	0		0	0
s__MGYG-HGUT-00937	0	0	0	0.01	0	0	0	0.01
s__MGYG-HGUT-00938	0	0	0	0	0	0	0	0
s__MGYG-HGUT-00939	0	0	0	0
s__MGYG-HGUT-00940	0	0.01	0	0	0	0	0
s__MGYG-HGUT-00942		0
s__MGYG-HGUT-00943	0	0	0	0
s__MGYG-HGUT-00944	0.03	0	0	0	0.01
s__MGYG-HGUT-00945	0	0	0	0	0			0
s__MGYG-HGUT-00947	0.01	0.01	0.04	0	0	0	0.01
s__MGYG-HGUT-00948				0
s__MGYG-HGUT-00949	0.02	0.04	0.01	0	0		0
s__MGYG-HGUT-00950	0	0	0				0
s__MGYG-HGUT-00951	0	0	0	0
s__MGYG-HGUT-00952	0	0
s__MGYG-HGUT-00953	0	0	0	0
s__MGYG-HGUT-00954	0.21	0.17	0.12	0.28	0.1	0.14	0.07	0.1
s__MGYG-HGUT-00955	0.01	0.01	0	0	0	0	0
s__MGYG-HGUT-00956	0	0	0	0	0.01			0
s__MGYG-HGUT-00959	0	0	0	0	0	0	0	0
s__MGYG-HGUT-00960	0	0	0	0	0
s__MGYG-HGUT-00961	0.03	0.01	0	0	0.04	0.07
s__MGYG-HGUT-00963	0	0	0	0				0
s__MGYG-HGUT-00965	0	0	0	0
s__MGYG-HGUT-00966	0.01	0.01	0	0.01	0.01	0.01	0	0
s__MGYG-HGUT-00967	0	0	0	0
s__MGYG-HGUT-00969	0.01	0	0	0.01	0	0.01	0	0.01
s__MGYG-HGUT-00970	0	0
s__MGYG-HGUT-00971	0	0	0	0
s__MGYG-HGUT-00972			0
s__MGYG-HGUT-00973	0		0	0
s__MGYG-HGUT-00974	0	0	0	0			0.01	0.01
s__MGYG-HGUT-00975	0	0	0
s__MGYG-HGUT-00976	0	0		0
s__MGYG-HGUT-00977	0	0	0	0			0
s__MGYG-HGUT-00979	0.06	0.08	0.02	0.01	0.01	0.01	0	0
s__MGYG-HGUT-00981	0.01	0.01	0.01		0.01	0.01	0
s__MGYG-HGUT-00982	0	0	0	0		0.01
s__MGYG-HGUT-00983	0	0	0.01	0.01	0.01	0.01	0.01	0.02
s__MGYG-HGUT-00984	0.01	0.01	0	0	0	0	0
s__MGYG-HGUT-00985	0.01	0.01	0	0	0	0	0
s__MGYG-HGUT-00987	0	0.01	0	0.01	0	0.01	0	0
s__MGYG-HGUT-00988	0	0	0	0			0	0
s__MGYG-HGUT-00989		0		0
s__MGYG-HGUT-00990	0	0	0	0	0	0	0	0
s__MGYG-HGUT-00991	0	0	0	0			0	0
s__MGYG-HGUT-00992	0	0	0	0
s__MGYG-HGUT-00993	0			0
s__MGYG-HGUT-00994	0	0	0	0
s__MGYG-HGUT-00995	0.01	0.01	0	0	0		0
s__MGYG-HGUT-00996	0.02	0.03	0.01	0	0	0	0
s__MGYG-HGUT-00997	0	0	0	0	0		0	0.01
s__MGYG-HGUT-00998		0	0	0
s__MGYG-HGUT-01000	0	0	0	0			0
s__MGYG-HGUT-01001	0	0	0	0				0
s__MGYG-HGUT-01003	0	0.01	0	0	0		0
s__MGYG-HGUT-01004	0	0	0	0	0.01	0.01	0	0
s__MGYG-HGUT-01005	0.01	0	0.01	0	0.01	0.01	0	0
s__MGYG-HGUT-01007	0	0	0	0		0		0
s__MGYG-HGUT-01008	0.01	0.01	0	0	0.01	0.03	0	0
s__MGYG-HGUT-01009	0	0	0	0	0		0
s__MGYG-HGUT-01010	0		0	0
s__MGYG-HGUT-01011	0
s__MGYG-HGUT-01012				0
s__MGYG-HGUT-01013		0	0	0
s__MGYG-HGUT-01015	0	0.01	0	0.01		0		0
s__MGYG-HGUT-01016	0	0	0	0		0
s__MGYG-HGUT-01018	0	0	0	0		0
s__MGYG-HGUT-01019	0.01	0	0		0		0
s__MGYG-HGUT-01020	0	0	0	0
s__MGYG-HGUT-01022	0.01	0	0		0		0
s__MGYG-HGUT-01023	0	0	0	0
s__MGYG-HGUT-01024	0.03	0	0.01	0	0.05	0.01	0.01	0
s__MGYG-HGUT-01025	0	0	0				0
s__MGYG-HGUT-01026	0	0	0	0
s__MGYG-HGUT-01027	0.01	0.01	0	0.01	0.01	0.01	0	0.01
s__MGYG-HGUT-01028	0	0	0	0
s__MGYG-HGUT-01030		0	0	0			0
s__MGYG-HGUT-01031	0	0		0
s__MGYG-HGUT-01032	0	0	0	0			0	0
s__MGYG-HGUT-01033	0	0	0	0
s__MGYG-HGUT-01034	0	0	0	0
s__MGYG-HGUT-01036	0.02	0	0.01	0	0.04	0	0.01	0.04
s__MGYG-HGUT-01038	0	0.01	0	0.01	0	0.01	0	0
s__MGYG-HGUT-01039	0.01	0.02	0	0.01	0.01	0.03	0	0.01
s__MGYG-HGUT-01040	0	0.08	0	0		0.06		0.01
s__MGYG-HGUT-01041	0	0
s__MGYG-HGUT-01043	0			0
s__MGYG-HGUT-01044				0
s__MGYG-HGUT-01045	0	0	0	0.02	0		0	0.01
s__MGYG-HGUT-01046	0	0	0	0			0
s__MGYG-HGUT-01047	0
s__MGYG-HGUT-01048	0		0	0				0
s__MGYG-HGUT-01049	0	0	0	0
s__MGYG-HGUT-01051	0	0	0	0	0.01	0.01
s__MGYG-HGUT-01052	0.01	0.01	0.01	0.01	0.02	0.01	0.01	0.01
s__MGYG-HGUT-01053	0	0	0	0	0			0
s__MGYG-HGUT-01056	0.07	0.02	0.01	0	0.17	0.04	0.01	0.01
s__MGYG-HGUT-01058	0	0	0	0
s__MGYG-HGUT-01061	0.01	0.01	0.01	0	0	0	0
s__MGYG-HGUT-01062	0	0	0	0
s__MGYG-HGUT-01063	0	0	0	0
s__MGYG-HGUT-01064	0	0.01	0.01	0	0	0.01	0.02
s__MGYG-HGUT-01065	0	0	0	0	0		0
s__MGYG-HGUT-01067	0	0
s__MGYG-HGUT-01069	0.01	0.01	0.01	0	0.01	0.01	0.01	0
s__MGYG-HGUT-01070			0
s__MGYG-HGUT-01072	0.01	0	0.07	0.01	0.01	0	0.06	0.01
s__MGYG-HGUT-01073	0	0	0	0
s__MGYG-HGUT-01075	0	0	0	0			0	0
s__MGYG-HGUT-01079			0
s__MGYG-HGUT-01081	0	0.01	0	0.01	0.01	0.02	0	0
s__MGYG-HGUT-01082	0	0	0	0.01		0.01	0	0
s__MGYG-HGUT-01083		0	0	0
s__MGYG-HGUT-01084	0.07	0.12	0.01	0.01	0.01	0.02	0	0.01
s__MGYG-HGUT-01086	0.02	0.01	0.02	0	0.01	0	0.01
s__MGYG-HGUT-01087	0.02	0	0.01	0.02	0.02	0.01	0.01	0.02
s__MGYG-HGUT-01090	0	0	0
s__MGYG-HGUT-01091	0	0	0.01	0			0	0
s__MGYG-HGUT-01092	0.08	0.11	0.01	0	0.01	0.02	0
s__MGYG-HGUT-01094	0	0	0.02	0			0.01	0
s__MGYG-HGUT-01099	0	0.01	0		0
s__MGYG-HGUT-01101	0	0	0	0
s__MGYG-HGUT-01102	0	0	0	0		0
s__MGYG-HGUT-01103	0	0.01	0	0		0.01	0
s__MGYG-HGUT-01104	0.01	0.01	0.01	0.05	0.01	0.01	0.02	0.04
s__MGYG-HGUT-01105	0.01	0.01	0	0	0		0
s__MGYG-HGUT-01106	0.01	0.01	0	0.01	0.01	0.02	0
s__MGYG-HGUT-01107	0	0.01	0.03		0		0.01
s__MGYG-HGUT-01108	0	0	0		0		0
s__MGYG-HGUT-01109	0	0	0.01	0	0	0	0.01	0
s__MGYG-HGUT-01111	0.01	0	0	0.01	0.01		0	0
s__MGYG-HGUT-01112	0	0	0	0
s__MGYG-HGUT-01113	0			0
s__MGYG-HGUT-01114	0.01	0	0.01		0		0
s__MGYG-HGUT-01115	0.02	0	0	0.07	0.01	0	0	0.02
s__MGYG-HGUT-01116	0	0	0	0
s__MGYG-HGUT-01117	0	0	0	0
s__MGYG-HGUT-01118	0	0	0	0				0
s__MGYG-HGUT-01119	0	0	0	0			0
s__MGYG-HGUT-01121	0.01	0	0.01		0		0
s__MGYG-HGUT-01122	0.03	0	0.01		0.01		0
s__MGYG-HGUT-01123	0.01	0.01	0		0		0
s__MGYG-HGUT-01124	0.02	0.02	0.02	0	0		0
s__MGYG-HGUT-01125	0	0	0	0	0			0
s__MGYG-HGUT-01126	0.04	0.01	0	0	0.01		0
s__MGYG-HGUT-01127	0	0	0.01		0		0
s__MGYG-HGUT-01128	0	0	0	0
s__MGYG-HGUT-01130	0.01	0	0.01	0	0		0
s__MGYG-HGUT-01131	0	0	0	0			0
s__MGYG-HGUT-01133	0	0	0	0
s__MGYG-HGUT-01134	0.01	0.01	0.01		0	0	0
s__MGYG-HGUT-01135	0.01	0.01	0		0		0
s__MGYG-HGUT-01136	0	0.02	0.01	0	0	0.02	0.01	0
s__MGYG-HGUT-01137	0.03	0	0.01		0.01		0
s__MGYG-HGUT-01139	0	0	0.01		0		0
s__MGYG-HGUT-01140	0.01	0.04	0	0	0	0	0
s__MGYG-HGUT-01142	0.01	0	0.01	0	0		0	0
s__MGYG-HGUT-01143	0	0	0	0			0	0
s__MGYG-HGUT-01144	0.03	0	0	0.03	0.11		0	0.07
s__MGYG-HGUT-01145		0	0
s__MGYG-HGUT-01146	0	0	0	0
s__MGYG-HGUT-01149	0			0
s__MGYG-HGUT-01150	0.05	0.01	0.01		0.01		0
s__MGYG-HGUT-01153	0	0	0	0
s__MGYG-HGUT-01155	0	0	0	0
s__MGYG-HGUT-01156	0	0	0	0
s__MGYG-HGUT-01157	0	0.97	0	0.12	0	0.5	0	0.03
s__MGYG-HGUT-01158	0.01	0.01	0		0		0
s__MGYG-HGUT-01161	0	0	0		0
s__MGYG-HGUT-01162	0	0	0	0		0
s__MGYG-HGUT-01163	0	0	0
s__MGYG-HGUT-01166	0	0	0.01	0.01		0	0.01	0.02
s__MGYG-HGUT-01169	0	0	0	0		0	0
s__MGYG-HGUT-01170	0	0	0	0
s__MGYG-HGUT-01171	0.01	0.01	0	0.02	0	0	0	0.01
s__MGYG-HGUT-01173	0.01	0.17	0.01	0.02	0.01	0.02	0	0
s__MGYG-HGUT-01174	0	0	0	0
s__MGYG-HGUT-01175	0	0	0	0
s__MGYG-HGUT-01178	0	0	0	0		0	0
s__MGYG-HGUT-01179	0	0.01	0		0		0
s__MGYG-HGUT-01181	0	0	0	0	0	0
s__MGYG-HGUT-01183	0	0	0	0		0.01
s__MGYG-HGUT-01185				0
s__MGYG-HGUT-01186	0.05	0	0.03	0.06	0.04	0.01	0.03	0.05
s__MGYG-HGUT-01187	0	0	0	0
s__MGYG-HGUT-01188	0	0	0		0		0
s__MGYG-HGUT-01189	0.02	0.01	0.01	0.02	0.01	0.01	0.01	0.01
s__MGYG-HGUT-01190	0.01	0	0				0
s__MGYG-HGUT-01191	0	0	0	0	0
s__MGYG-HGUT-01192	0	0	0	0		0
s__MGYG-HGUT-01193	0	0	0	0.03	0	0.01	0	0.02
s__MGYG-HGUT-01195	0	0	0	0
s__MGYG-HGUT-01196	0	0.01	0		0		0
s__MGYG-HGUT-01197	0	0	0	0	0	0		0
s__MGYG-HGUT-01198		0	0	0
s__MGYG-HGUT-01199	0	0	0	0	0	0	0	0
s__MGYG-HGUT-01200	0	0.01	0	0			0
s__MGYG-HGUT-01202	0	0	0	0.18		0		0.11
s__MGYG-HGUT-01203	0.01	0.01	0		0	0	0
s__MGYG-HGUT-01204	0	0	0.01	0			0
s__MGYG-HGUT-01205	0	0.01	0	0.02		0.01		0
s__MGYG-HGUT-01207	0.05	0	0	0.02	0.02		0	0
s__MGYG-HGUT-01210	0	0	0	0		0	0
s__MGYG-HGUT-01212	0	0	0	0		0	0
s__MGYG-HGUT-01213	0	0	0	0
s__MGYG-HGUT-01215	0.01	0	0	0	0		0
s__MGYG-HGUT-01216	0	0		0	0
s__MGYG-HGUT-01217	0	0	0	0
s__MGYG-HGUT-01218	0	0	0	0
s__MGYG-HGUT-01219	0	0	0	0.01	0	0.01	0	0.01
s__MGYG-HGUT-01220	0	0		0
s__MGYG-HGUT-01221	0.01	0	0		0
s__MGYG-HGUT-01222	0	0	0	0
s__MGYG-HGUT-01223	0.01	0.01	0		0	0	0
s__MGYG-HGUT-01224	0	0	0	0	0	0	0
s__MGYG-HGUT-01225	0	0	0	0
s__MGYG-HGUT-01226	0.04	0.05	0	0	0.05	0.03	0	0
s__MGYG-HGUT-01227	0	0	0				0
s__MGYG-HGUT-01228	0	0	0	0
s__MGYG-HGUT-01230	0	0	0	0		0	0.01	0
s__MGYG-HGUT-01231	0	0	0	0
s__MGYG-HGUT-01232	0	0	0	0		0
s__MGYG-HGUT-01233	0	0	0	0
s__MGYG-HGUT-01234	0	0	0	0
s__MGYG-HGUT-01235	0	0	0	0	0	0
s__MGYG-HGUT-01237	0	0	0	0
s__MGYG-HGUT-01238	0	0	0	0
s__MGYG-HGUT-01239	0	0	0	0	0	0		0
s__MGYG-HGUT-01240	0	0	0	0	0		0
s__MGYG-HGUT-01241	0	0.01	0		0	0	0
s__MGYG-HGUT-01242	0	0	0	0	0
s__MGYG-HGUT-01243	0	0	0	0
s__MGYG-HGUT-01244	0	0	0	0
s__MGYG-HGUT-01245	0	0.01	0	0	0	0.01
s__MGYG-HGUT-01246	0.19	0	0.03	0.16	0.24	0	0.04	0.14
s__MGYG-HGUT-01247	0	0	0	0			0
s__MGYG-HGUT-01248	0	0	0	0
s__MGYG-HGUT-01250	0	0	0	0
s__MGYG-HGUT-01252	0	0	0	0
s__MGYG-HGUT-01254	0	0	0	0	0		0	0
s__MGYG-HGUT-01256				0
s__MGYG-HGUT-01258	0	0	0	0
s__MGYG-HGUT-01261	0	0	0
s__MGYG-HGUT-01267	0	0	0
s__MGYG-HGUT-01272	0	0
s__MGYG-HGUT-01273	0	0.01	0.01	0		0	0
s__MGYG-HGUT-01274	0.01	0.02	0	0	0.01	0.02	0
s__MGYG-HGUT-01277	0	0.19	0	0	0	0.29	0	0
s__MGYG-HGUT-01280	0	0
s__MGYG-HGUT-01284	0	0.01	0.01	0	0	0	0	0
s__MGYG-HGUT-01285	0	0.01	0.02	0		0	0.01
s__MGYG-HGUT-01286	0.02	0	0.01	0.01	0.02	0	0.01	0
s__MGYG-HGUT-01289	0	0.01	0	0	0	0.01	0
s__MGYG-HGUT-01290	0	0	0
s__MGYG-HGUT-01336	0	0
s__MGYG-HGUT-01566	0	0	0	0	0	0	0	0
s__MGYG-HGUT-01567	0	0	0	0		0
s__MGYG-HGUT-01568	0	0	0		0
s__MGYG-HGUT-01570	0	0	0	0
s__MGYG-HGUT-01572	0	0	0	0			0
s__MGYG-HGUT-01573	0	0.01	0
s__MGYG-HGUT-01574	0			0
s__MGYG-HGUT-01575	0	0.01	0	0
s__MGYG-HGUT-01576	0.02	0.08	0.02	0.01	0.03	0.16	0.02	0.01
s__MGYG-HGUT-01577	0	0	0.01	0			0.03
s__MGYG-HGUT-01578	0.01	0.01	0		0
s__MGYG-HGUT-01579	0.01	0	0.01		0		0
s__MGYG-HGUT-01580	0.01	0.03	0.01	0	0	0	0
s__MGYG-HGUT-01581	0.01	0.01	0.01	0	0.01	0	0
s__MGYG-HGUT-01582	0.01	0.03	0.01	0	0.01	0	0
s__MGYG-HGUT-01583	0.05	0.07	0.02	0	0	0	0
s__MGYG-HGUT-01584	0.01	0.02	0		0.01	0	0
s__MGYG-HGUT-01585	0.02	0	0.04		0.01		0.01
s__MGYG-HGUT-01586	0	0.02	0.01		0	0	0
s__MGYG-HGUT-01587	0	0.01	0		0	0	0
s__MGYG-HGUT-01588	0	0	0	0
s__MGYG-HGUT-01590	0	0	0	0				0.02
s__MGYG-HGUT-01592	0	0	0	0
s__MGYG-HGUT-01594	0	0	0	0	0		0	0
s__MGYG-HGUT-01595	0	0	0	0
s__MGYG-HGUT-01596	0	0	0	0
s__MGYG-HGUT-01597	0	0	0	0	0	0	0
s__MGYG-HGUT-01598	0	0	0	0			0
s__MGYG-HGUT-01599	0	0.01	0.01	0.01	0.01	0.03	0.02	0.03
s__MGYG-HGUT-01600	0	0	0	0
s__MGYG-HGUT-01602	0	0	0	0		0	0
s__MGYG-HGUT-01603	0	0	0	0		0	0	0
s__MGYG-HGUT-01605	0	0	0	0
s__MGYG-HGUT-01606	0	0	0	0	0	0	0	0
s__MGYG-HGUT-01608	0	0	0	0				0
s__MGYG-HGUT-01612		0	0
s__MGYG-HGUT-01615	0	0	0	0		0	0	0
s__MGYG-HGUT-01616	0	0	0	0
s__MGYG-HGUT-01617	0	0	0	0	0		0
s__MGYG-HGUT-01619	0	0	0.01	0.03	0	0	0.02	0.02
s__MGYG-HGUT-01620		0	0
s__MGYG-HGUT-01621	0	0	0	0
s__MGYG-HGUT-01622	0.01	0.01	0	0	0.02	0.01	0	0
s__MGYG-HGUT-01626	0.01	0	0	0	0.01	0.01	0	0
s__MGYG-HGUT-01627	0	0.36	0	0.09	0	0.17	0	0.04
s__MGYG-HGUT-01628	0.02	0	0.02	0	0.01		0.01
s__MGYG-HGUT-01629	0	0
s__MGYG-HGUT-01630	0	0	0	0
s__MGYG-HGUT-01631	0.01	0	0	0.02	0.01	0.01	0	0.01
s__MGYG-HGUT-01632	0	0	0	0		0	0
s__MGYG-HGUT-01635	0	0	0	0			0.01	0
s__MGYG-HGUT-01637	0	0	0	0.01	0.01	0	0	0.02
s__MGYG-HGUT-01638	0	0	0	0			0
s__MGYG-HGUT-01640	0	0	0	0
s__MGYG-HGUT-01641	0	0	0	0
s__MGYG-HGUT-01642	0	0.01	0				0
s__MGYG-HGUT-01643	0	0	0	0
s__MGYG-HGUT-01644	0	0	0	0		0.01
s__MGYG-HGUT-01645	0.01	0	0.02	0.01	0.02	0.01	0.03	0.01
s__MGYG-HGUT-01646			0	0				0
s__MGYG-HGUT-01649	0	0	0	0
s__MGYG-HGUT-01650	0	0	0
s__MGYG-HGUT-01651	0	0.01	0	0		0.01
s__MGYG-HGUT-01653	0.01	0.01	0		0		0
s__MGYG-HGUT-01654	0	0	0	0
s__MGYG-HGUT-01656	0	0.02	0		0		0
s__MGYG-HGUT-01657	0		0	0
s__MGYG-HGUT-01658	0	0	0	0		0	0
s__MGYG-HGUT-01659	0.01	0.01	0	0.02	0.01	0.01	0.01	0.03
s__MGYG-HGUT-01660	0	0	0	0	0
s__MGYG-HGUT-01662	0	0	0	0			0.01
s__MGYG-HGUT-01663	0	0	0	0
s__MGYG-HGUT-01664		0	0	0
s__MGYG-HGUT-01665	0	0	0	0			0	0
s__MGYG-HGUT-01666	0	0	0				0
s__MGYG-HGUT-01667	0		0	0
s__MGYG-HGUT-01668	0	0		0
s__MGYG-HGUT-01669	0	0		0
s__MGYG-HGUT-01671	0	0	0	0	0	0.01	0	0
s__MGYG-HGUT-01672				0
s__MGYG-HGUT-01673	0	0	0	0			0	0
s__MGYG-HGUT-01674		0		0
s__MGYG-HGUT-01675		0	0	0
s__MGYG-HGUT-01676	0			0
s__MGYG-HGUT-01679	0	0.01	0.01			0	0
s__MGYG-HGUT-01680	0	0
s__MGYG-HGUT-01681	0.01	0	0	0.01	0.01	0	0.01	0
s__MGYG-HGUT-01682	0	0	0	0
s__MGYG-HGUT-01683	0	0	0	0	0	0	0	0
s__MGYG-HGUT-01684	0	0	0
s__MGYG-HGUT-01685	0	0	0	0				0
s__MGYG-HGUT-01686	0	0	0	0
s__MGYG-HGUT-01715	0	0.01	0		0	0	0
s__MGYG-HGUT-01716	0	0	0	0
s__MGYG-HGUT-01717	0	0	0		0	0	0
s__MGYG-HGUT-01718	0	0.01	0		0	0	0
s__MGYG-HGUT-01719	0	0.01	0		0	0	0
s__MGYG-HGUT-01722	0	0.01	0	0	0	0.02	0	0
s__MGYG-HGUT-01723	0	0	0	0			0
s__MGYG-HGUT-01724	0	0.01	0			0
s__MGYG-HGUT-01725	0	0	0	0
s__MGYG-HGUT-01726	0.03	0.02	0		0.02	0	0
s__MGYG-HGUT-01727	0	0.07	0	0		0.05
s__MGYG-HGUT-01729	0	0	0	0			0
s__MGYG-HGUT-01731	0	0.01	0		0	0	0
s__MGYG-HGUT-01732	0	0	0	0	0		0	0.01
s__MGYG-HGUT-01733	0	0	0	0	0	0	0
s__MGYG-HGUT-01734	0.01	0.04	0			0
s__MGYG-HGUT-01735	0	0	0	0			0	0
s__MGYG-HGUT-01736	0.01	0.02	0.02		0	0	0
s__MGYG-HGUT-01739				0
s__MGYG-HGUT-01740	0	0	0.01	0			0.01
s__MGYG-HGUT-01741	0.01	0.01	0		0	0	0
s__MGYG-HGUT-01742	0	0	0	0	0	0	0	0
s__MGYG-HGUT-01743	0	0	0	0				0
s__MGYG-HGUT-01744	0	0.01	0	0	0	0	0
s__MGYG-HGUT-01745	0	0	0	0
s__MGYG-HGUT-01746			0	0			0
s__MGYG-HGUT-01747	0	0	0	0		0.01
s__MGYG-HGUT-01748	0	0	0	0	0		0
s__MGYG-HGUT-01749	0	0	0	0	0	0.01	0
s__MGYG-HGUT-01751	0	0.01	0	0	0	0.01
s__MGYG-HGUT-01753	0.01	0.01	0		0	0	0
s__MGYG-HGUT-01754	0	0	0	0	0	0	0
s__MGYG-HGUT-01755	0
s__MGYG-HGUT-01756	0	0	0.02	0			0.05	0
s__MGYG-HGUT-01757	0	0	0	0.03		0.01		0.04
s__MGYG-HGUT-01758	0.03	0.04	0.02	0.05	0.01	0.03	0.02	0.02
s__MGYG-HGUT-01759	0	0	0			0	0
s__MGYG-HGUT-01760	0	0	0	0			0
s__MGYG-HGUT-01761	0	0	0	0	0	0	0
s__MGYG-HGUT-01766		0	0	0
s__MGYG-HGUT-01772			0
s__MGYG-HGUT-01775	0		0	0
s__MGYG-HGUT-01776	0	0	0
s__MGYG-HGUT-01778	0	0	0	0
s__MGYG-HGUT-01779	0	0	0	0
s__MGYG-HGUT-01780	0.01	0	0.01	0.03	0.01	0.01	0.02	0.08
s__MGYG-HGUT-01782				0
s__MGYG-HGUT-01783	0	0	0	0	0.01	0.01	0	0.01
s__MGYG-HGUT-01785	0	0
s__MGYG-HGUT-01786				0
s__MGYG-HGUT-01787	0.01	0.01	0.01	0.02	0.01	0.03	0.01	0.05
s__MGYG-HGUT-01788	0	0.01	0		0	0.01
s__MGYG-HGUT-01790	0	0	0	0			0
s__MGYG-HGUT-01791	0						0
s__MGYG-HGUT-01792	0	0		0
s__MGYG-HGUT-01797	0	0	0	0	0		0	0
s__MGYG-HGUT-01798	0	0	0	0				0
s__MGYG-HGUT-01799		0	0
s__MGYG-HGUT-01800	0	0				0
s__MGYG-HGUT-01801	0
s__MGYG-HGUT-01802	0	0	0	0
s__MGYG-HGUT-01803	0	0.01	0	0		0.02
s__MGYG-HGUT-01804	0	0		0
s__MGYG-HGUT-01805	0	0	0
s__MGYG-HGUT-01806	0	0	0	0	0			0
s__MGYG-HGUT-01807	0	0	0	0.01		0	0	0.01
s__MGYG-HGUT-01808	0	0	0	0	0
s__MGYG-HGUT-01809	0	0	0	0			0
s__MGYG-HGUT-01811	0.01	0	0	0.01	0.01	0.01	0	0.01
s__MGYG-HGUT-01812				0
s__MGYG-HGUT-01813	0	0	0	0			0
s__MGYG-HGUT-01814	0.01	0	0	0.01	0.01	0.01	0.01	0.02
s__MGYG-HGUT-01815	0	0.67	0	0		0.31
s__MGYG-HGUT-01816	0	0	0	0
s__MGYG-HGUT-01817	0	0	0	0.01			0	0
s__MGYG-HGUT-01818		0	0	0		0
s__MGYG-HGUT-01819	0	0	0	0.01	0	0	0	0.01
s__MGYG-HGUT-01821	0		0	0
s__MGYG-HGUT-01822	0	0	0				0
s__MGYG-HGUT-01823	0	0	0	0
s__MGYG-HGUT-01824	0	0	0	0
s__MGYG-HGUT-01825	0	0	0	0				0
s__MGYG-HGUT-01826	0	0	0	0
s__MGYG-HGUT-01827	0	0	0	0				0
s__MGYG-HGUT-01829	0	0	0	0
s__MGYG-HGUT-01832	0	0	0	0	0		0	0
s__MGYG-HGUT-01833	0	0	0	0
s__MGYG-HGUT-01836		0
s__MGYG-HGUT-01837	0	0	0	0
s__MGYG-HGUT-01839		0
s__MGYG-HGUT-01840	0		0	0	0		0
s__MGYG-HGUT-01841	0	0	0	0		0	0	0
s__MGYG-HGUT-01842	0	0.01	0				0
s__MGYG-HGUT-01844			0
s__MGYG-HGUT-01846	0
s__MGYG-HGUT-01847	0	0	0	0
s__MGYG-HGUT-01850	0	0	0	0		0
s__MGYG-HGUT-01851		0	0	0
s__MGYG-HGUT-01854				0
s__MGYG-HGUT-01856		0	0
s__MGYG-HGUT-01858	0	0	0	0	0
s__MGYG-HGUT-01859	0	0	0	0
s__MGYG-HGUT-01860	0	0	0	0	0		0
s__MGYG-HGUT-01861	0	0	0	0	0	0.02
s__MGYG-HGUT-01862	0	0	0	0
s__MGYG-HGUT-01864		0	0
s__MGYG-HGUT-01867	0	0	0	0
s__MGYG-HGUT-01868	0	0	0	0.01				0.01
s__MGYG-HGUT-01869		0	0
s__MGYG-HGUT-01870	0	0	0	0
s__MGYG-HGUT-01871	0	0	0	0
s__MGYG-HGUT-01872				0
s__MGYG-HGUT-01873	0	0	0	0				0
s__MGYG-HGUT-01874		0	0
s__MGYG-HGUT-01875				0
s__MGYG-HGUT-01876	0.01	0	0	0.01	0.02	0.01	0	0
s__MGYG-HGUT-01878	0	0	0	0.01	0	0	0	0.02
s__MGYG-HGUT-01879	0	0	0	0		0	0
s__MGYG-HGUT-01880	0	0	0	0
s__MGYG-HGUT-01882	0	0	0	0	0.01
s__MGYG-HGUT-01884	0	0	0	0
s__MGYG-HGUT-01885	0	0
s__MGYG-HGUT-01886	0	0	0	0
s__MGYG-HGUT-01888			0
s__MGYG-HGUT-01889	0	0	0
s__MGYG-HGUT-01890	0
s__MGYG-HGUT-01891	0	0	0	0
s__MGYG-HGUT-01892				0
s__MGYG-HGUT-01893	0	0.02	0	0		0.01	0
s__MGYG-HGUT-01894				0
s__MGYG-HGUT-01895		0
s__MGYG-HGUT-01896	0			0
s__MGYG-HGUT-01897	0	0
s__MGYG-HGUT-01898	0	0	0	0			0	0
s__MGYG-HGUT-01899	0	0	0	0	0
s__MGYG-HGUT-01900	0	0		0
s__MGYG-HGUT-01902	0	0	0	0
s__MGYG-HGUT-01903	0	0	0	0
s__MGYG-HGUT-01905	0	0	0	0
s__MGYG-HGUT-01906	0	0	0	0	0	0	0	0
s__MGYG-HGUT-01908	0	0	0	0			0
s__MGYG-HGUT-01909	0	0.15	0	0		0.38
s__MGYG-HGUT-01912	0	0	0	0
s__MGYG-HGUT-01913	0	0	0	0
s__MGYG-HGUT-01914	0	0	0	0
s__MGYG-HGUT-01915	0	0	0
s__MGYG-HGUT-01916	0	0.01	0	0	0		0
s__MGYG-HGUT-01917			0
s__MGYG-HGUT-01918	0	0	0	0				0
s__MGYG-HGUT-01920	0.01	0	0	0.06	0.02	0.01	0.01	0.1
s__MGYG-HGUT-01921		0		0
s__MGYG-HGUT-01923	0	0	0	0	0	0
s__MGYG-HGUT-01925	0	0	0	0	0.01	0.01	0.01	0
s__MGYG-HGUT-01927	0.01	0	0	0	0.02	0	0	0.01
s__MGYG-HGUT-01928	0		0	0
s__MGYG-HGUT-01929	0		0	0
s__MGYG-HGUT-01930		0		0
s__MGYG-HGUT-01931	0	0	0	0			0	0
s__MGYG-HGUT-01932	0	0	0	0
s__MGYG-HGUT-01933	0	0	0	0	0	0.01	0
s__MGYG-HGUT-01934	0	0	0	0			0
s__MGYG-HGUT-01935	0.02	0.01	0	0	0		0
s__MGYG-HGUT-01939	0			0
s__MGYG-HGUT-01941		0	0	0
s__MGYG-HGUT-01942	0	0	0	0			0	0.01
s__MGYG-HGUT-01943	0.01	0.01	0.04	0.01	0.01	0.01	0.09	0.01
s__MGYG-HGUT-01945				0
s__MGYG-HGUT-01947	0	0	0	0		0		0
s__MGYG-HGUT-01949	0	0	0	0			0
s__MGYG-HGUT-01951	0	0	0	0	0			0.01
s__MGYG-HGUT-01952	0	0	0	0	0
s__MGYG-HGUT-01953	0.01	0	0	0	0.01		0
s__MGYG-HGUT-01954	0	0	0	0	0	0.01	0	0
s__MGYG-HGUT-01955	0	0	0	0
s__MGYG-HGUT-01956		0	0	0
s__MGYG-HGUT-01957	0
s__MGYG-HGUT-01958	0	0	0	0		0
s__MGYG-HGUT-01959				0
s__MGYG-HGUT-01960				0
s__MGYG-HGUT-01961	0	0	0	0				0
s__MGYG-HGUT-01964	0.02	0	0.01	0.01	0.03	0.01	0.01	0.01
s__MGYG-HGUT-01965	0	0	0	0	0		0	0
s__MGYG-HGUT-01966		0		0
s__MGYG-HGUT-01969	0	0	0	0			0
s__MGYG-HGUT-01971	0	0	0	0	0		0
s__MGYG-HGUT-01974		0	0
s__MGYG-HGUT-01975	0.01	0	0	0	0.02	0.01	0	0
s__MGYG-HGUT-01976	0	0.01	0
s__MGYG-HGUT-01977	0.02	0.02	0.05	0.15	0.04	0.05	0.04	0.19
s__MGYG-HGUT-01979	0	0	0	0			0
s__MGYG-HGUT-01980		0	0				0
s__MGYG-HGUT-01982	0	0.01	0		0		0
s__MGYG-HGUT-01984		0	0	0
s__MGYG-HGUT-01987	0	0	0	0
s__MGYG-HGUT-01988	0	0	0	0	0	0	0	0
s__MGYG-HGUT-01989	0		0	0				0
s__MGYG-HGUT-01990	0	0		0
s__MGYG-HGUT-01991			0	0
s__MGYG-HGUT-01992	0	0	0.01	0	0	0	0
s__MGYG-HGUT-01993	0.02	0	0.03		0		0.01
s__MGYG-HGUT-01994	0.01	0.01	0	0.01	0.02	0.01	0.01	0.01
s__MGYG-HGUT-01995	0	0	0.01	0	0	0	0.02	0
s__MGYG-HGUT-01996	0.01	0.01	0	0	0	0	0
s__MGYG-HGUT-01997	0.01	0.03	0	0	0	0.01	0
s__MGYG-HGUT-01998	0	0	0	0	0		0	0
s__MGYG-HGUT-01999	0.01	0.01	0.01	0.01			0
s__MGYG-HGUT-02002				0
s__MGYG-HGUT-02003	0	0
s__MGYG-HGUT-02005	0	0	0	0
s__MGYG-HGUT-02006	0.01	0.01	0.01	0.02	0.01	0.02	0.01	0.02
s__MGYG-HGUT-02007	0	0	0	0	0	0.01	0	0
s__MGYG-HGUT-02009			0
[truncated: 2,230 more rows]
