# Supplementary material for: Genome-centric analysis of short and long read metagenomes reveals uncharacterized microbiome diversity in Southeast Asians
Source: Nat Commun. 2022 Oct 13;13:6044. doi: 10.1038/s41467-022-33782-z (PMC9561172; doi:10.1038/s41467-022-33782-z)
Supplement: Supplementary file 12 — Source Data [file 41467_2022_33782_MOESM12_ESM.zip › Split/supplementary_data_3.xlsx]

## Sheet: SFig 3
sample	Hybrid	Short-read	Standard	diff_sr	diff_hy	re_sr	re_hy
SPMP01	11.67	0	35.96	35.96	24.29	100	67.5473
SPMP02	8.46	4.87	28.22	23.35	19.76	82.7427	70.0213
SPMP03	0	0	0.04	0.04	0.04	100	100
SPMP04	4.25	1.25	4.29	3.04	0.04	70.8625	0.932401
SPMP05	1.89	0.96	2.22	1.26	0.33	56.7568	14.8649
SPMP06	2.37	2.06	2.29	0.23	0.08	10.0437	3.49345
SPMP07	22.88	1.91	26.54	24.63	3.66	92.8033	13.7905
SPMP08	32.09	0	32.93	32.93	0.84	100	2.55087
SPMP09	38.13	0	41.79	41.79	3.66	100	8.75808
SPMP10	6.07	1.46	6	4.54	0.07	75.6667	1.16667
SPMP100	17.19	7.48	16.42	8.94	0.77	54.4458	4.6894
SPMP101	0.35	0.35	0.38	0.03	0.03	7.89474	7.89474
SPMP102	7.52	3.68	8.79	5.11	1.27	58.1342	14.4482
SPMP103	24.45	6.89	25.3	18.41	0.85	72.7668	3.35968
SPMP104	15.78	6.88	23.34	16.46	7.56	70.5227	32.3907
SPMP105	10	8.05	9.95	1.9	0.05	19.0955	0.502513
SPMP106	16.31	7.71	18.73	11.02	2.42	58.8361	12.9204
SPMP107	2.57	1.84	2.3	0.46	0.27	20	11.7391
SPMP108	6.43	5.22	19.08	13.86	12.65	72.6415	66.2998
SPMP109	15.73	0	15.48	15.48	0.25	100	1.61499
SPMP11	4.32	0	15.17	15.17	10.85	100	71.5227
SPMP12	18.35	4.41	17.81	13.4	0.54	75.2386	3.032
SPMP13	10.4	2.94	9.87	6.93	0.53	70.2128	5.36981
SPMP14	10.23	0	15.66	15.66	5.43	100	34.6743
SPMP15	19.11	0	18.15	18.15	0.96	100	5.28926
SPMP16	3.13	0.82	3.26	2.44	0.13	74.8466	3.98773
SPMP17	10.74	0	24.91	24.91	14.17	100	56.8848
SPMP18	2.15	1.36	2.36	1	0.21	42.3729	8.89831
SPMP19	0	0	40.66	40.66	40.66	100	100
SPMP20	1.21	1.32	1.65	0.33	0.44	20	26.6667
SPMP21	8.44	4.67	8.28	3.61	0.16	43.599	1.93237
SPMP22	9.75	3.61	10.58	6.97	0.83	65.879	7.84499
SPMP23	4.75	2.18	9.5	7.32	4.75	77.0526	50
SPMP24	6	9.08	35.29	26.21	29.29	74.2703	82.998
SPMP25	10.02	1.8	10.61	8.81	0.59	83.0349	5.56079
SPMP26	8.76	2.02	21.84	19.82	13.08	90.7509	59.8901
SPMP27	0.13	0	0.18	0.18	0.05	100	27.7778
SPMP28	8.19	1.66	8.73	7.07	0.54	80.9851	6.18557
SPMP29	3.29	1.42	13.88	12.46	10.59	89.7695	76.2968
SPMP30	8.2	1.04	7.95	6.91	0.25	86.9182	3.14465
SPMP31	5.61	1.29	5.4	4.11	0.21	76.1111	3.88889
SPMP32	22.23	6.54	39.01	32.47	16.78	83.2351	43.0146
SPMP33	7.42	3.29	7.41	4.12	0.01	55.6005	0.134953
SPMP34	7.48	3.3	8.94	5.64	1.46	63.0872	16.3311
SPMP35	9.89	1.68	9.19	7.51	0.7	81.7193	7.61697
SPMP36	5.92	1.9	6.1	4.2	0.18	68.8525	2.95082
SPMP37	0.71	0.63	0.66	0.03	0.05	4.54545	7.57576
SPMP38	4.99	0	5.11	5.11	0.12	100	2.34834
SPMP39	1.65	2.18	7.45	5.27	5.8	70.7383	77.8523
SPMP40	4.28	2.23	4.19	1.96	0.09	46.778	2.14797
SPMP41	1.2	1.61	1.71	0.1	0.51	5.84795	29.8246
SPMP42	0.14	0	12.94	12.94	12.8	100	98.9181
SPMP43	1.21	1.32	1.62	0.3	0.41	18.5185	25.3086
SPMP44	0.66	0.44	1.04	0.6	0.38	57.6923	36.5385
SPMP45	2.15	1	9.85	8.85	7.7	89.8477	78.1726
SPMP46	0.51	0.45	0.49	0.04	0.02	8.16327	4.08163
SPMP47	0	0	17.25	17.25	17.25	100	100
SPMP48	9.45	1.9	11.66	9.76	2.21	83.705	18.9537
SPMP49	1.97	0.49	1.94	1.45	0.03	74.7423	1.54639
SPMP50	2.28	0	7.63	7.63	5.35	100	70.118
SPMP51	0.66	0.51	1.45	0.94	0.79	64.8276	54.4828
SPMP52	3.32	0.65	3.41	2.76	0.09	80.9384	2.6393
SPMP53	0.46	0.67	0.8	0.13	0.34	16.25	42.5
SPMP54	0	0	0.01	0.01	0.01	100	100
SPMP55	10.17	0	9.67	9.67	0.5	100	5.17063
SPMP56	0.92	0.75	0.96	0.21	0.04	21.875	4.16667
SPMP57	0.92	0.85	1.44	0.59	0.52	40.9722	36.1111
SPMP58	5.51	1.35	5.08	3.73	0.43	73.4252	8.46457
SPMP59	5.75	2.12	5.81	3.69	0.06	63.5112	1.0327
SPMP60	16.31	0	15.07	15.07	1.24	100	8.22827
SPMP61	20	4.52	26.17	21.65	6.17	82.7283	23.5766
SPMP62	2.74	2.22	2.7	0.48	0.04	17.7778	1.48148
SPMP63	9.55	0	9.29	9.29	0.26	100	2.79871
SPMP64	2.17	1.27	2.02	0.75	0.15	37.1287	7.42574
SPMP65	0	4.37	22.16	17.79	22.16	80.2798	100
SPMP66	7.2	4.17	7.77	3.6	0.57	46.332	7.33591
SPMP67	4.8	3.67	4.81	1.14	0.01	23.7006	0.2079
SPMP68	0.95	0.77	0.98	0.21	0.03	21.4286	3.06122
SPMP69	29.71	3.25	28.4	25.15	1.31	88.5563	4.61268
SPMP70	13.22	0	12.55	12.55	0.67	100	5.33865
SPMP71	4.69	0.56	4.82	4.26	0.13	88.3817	2.6971
SPMP72	1.32	1.43	2.05	0.62	0.73	30.2439	35.6098
SPMP73	4.07	2.99	9.71	6.72	5.64	69.207	58.0844
SPMP74	8.52	2.51	8.93	6.42	0.41	71.8925	4.59127
SPMP75	19.25	7.5	21.13	13.63	1.88	64.5054	8.8973
SPMP76	9.3	2.28	10.53	8.25	1.23	78.3476	11.6809
SPMP77	1.37	1.3	1.3	0	0.07	0	5.38462
SPMP78	0.64	0	2.14	2.14	1.5	100	70.0935
SPMP79	9.21	0	9.23	9.23	0.02	100	0.216685
SPMP80	0	0	0.5	0.5	0.5	100	100
SPMP81	3.62	0.96	4.05	3.09	0.43	76.2963	10.6173
SPMP82	7.49	3.43	13.16	9.73	5.67	73.9362	43.0851
SPMP83	6.28	1.11	6.12	5.01	0.16	81.8627	2.61438
SPMP84	0.45	0	0.48	0.48	0.03	100	6.25
SPMP85	9.15	6.79	9.02	2.23	0.13	24.7228	1.44124
SPMP86	35.6	7.13	36.01	28.88	0.41	80.1999	1.13857
SPMP87	0.9	0.59	0.83	0.24	0.07	28.9157	8.43373
SPMP88	1.01	1.46	1.54	0.08	0.53	5.19481	34.4156
SPMP89	1.31	1.37	1.41	0.04	0.1	2.83688	7.0922
SPMP90	1.96	0	7.09	7.09	5.13	100	72.3554
SPMP91	15.63	0	24.56	24.56	8.93	100	36.3599
SPMP92	6.66	9.69	24.99	15.3	18.33	61.2245	73.3493
SPMP93	10.75	3.87	10.45	6.58	0.3	62.9665	2.87081
SPMP94	2.72	1.13	2.68	1.55	0.04	57.8358	1.49254
SPMP95	1.63	1.48	1.57	0.09	0.06	5.73248	3.82166
SPMP96	1.14	0.84	1.26	0.42	0.12	33.3333	9.52381
SPMP97	3.8	3.61	4.65	1.04	0.85	22.3656	18.2796
SPMP98	6.96	3.53	6.62	3.09	0.34	46.6767	5.13595
SPMP99	6.29	2.51	6.04	3.53	0.25	58.4437	4.13907
