# Supplementary material for: Genome-centric analysis of short and long read metagenomes reveals uncharacterized microbiome diversity in Southeast Asians
Source: Nat Commun. 2022 Oct 13;13:6044. doi: 10.1038/s41467-022-33782-z (PMC9561172; doi:10.1038/s41467-022-33782-z)
Supplement: Supplementary file 12 — Source Data [file 41467_2022_33782_MOESM12_ESM.zip › Split/supplementary_data_4.xlsx]

## Sheet: SFig 4
genus_first	Hybrid	Short-read	odd	pvalue
51-20	1	1	0.620705	0.853331
AM51-8	5	2	1.55176	0.457602
Acetatifactor	33	17	1.2049	0.319981
Acidaminococcus	40	30	0.827607	0.817482
Acutalibacter	7	6	0.724156	0.808412
Adlercreutzia	22	14	0.975394	0.601259
Agathobacter	124	88	0.87463	0.84592
Agathobaculum	74	47	0.97728	0.588282
Akkermansia	23	20	0.713811	0.895499
Alistipes	99	70	0.877854	0.817538
Allisonella	5	1	3.10353	0.260872
An200	1	3	0.206902	0.978469
An23	1	1	0.620705	0.853331
An7	1	1	0.620705	0.853331
Anaerobutyricum	79	38	1.29041	0.116453
Anaeroglobus	1	1	0.620705	0.853331
Anaeromassilibacillus	1	1	0.620705	0.853331
Anaerostipes	82	57	0.892944	0.770796
Anaerotignum	14	7	1.24141	0.411086
Anaerotruncus	1	0	inf	0.617068
Angelakisella	6	6	0.620705	0.870013
Bacteroides	120	68	1.09536	0.304151
Bariatricus	14	5	1.73797	0.203339
Barnesiella	10	4	1.55176	0.325344
Bifidobacterium	231	127	1.129	0.154324
Bilophila	33	21	0.975394	0.594589
Blautia	229	122	1.16509	0.100207
Brachyspira	1	1	0.620705	0.853331
Bulleidia	6	6	0.620705	0.870013
Butyricicoccus	5	3	1.03451	0.633338
Butyricimonas	4	0	inf	0.145062
CAG-1000	1	1	0.620705	0.853331
CAG-103	32	33	0.601896	0.984641
CAG-1031	3	1	1.86212	0.504905
CAG-110	29	15	1.20003	0.342316
CAG-115	2	2	0.620705	0.839836
CAG-127	13	11	0.733561	0.833827
CAG-1427	33	22	0.931058	0.657756
CAG-145	1	1	0.620705	0.853331
CAG-170	23	10	1.42762	0.224662
CAG-177	25	18	0.86209	0.739856
CAG-180	16	15	0.662085	0.908235
CAG-194	0	1	0	1
CAG-217	22	22	0.620705	0.958173
CAG-238	2	0	inf	0.380806
CAG-245	1	0	inf	0.617068
CAG-269	4	4	0.620705	0.851491
CAG-273	2	1	1.24141	0.672371
CAG-274	10	5	1.24141	0.457184
CAG-279	15	9	1.03451	0.557963
CAG-302	4	2	1.24141	0.579664
CAG-303	1	1	0.620705	0.853331
CAG-390	1	0	inf	0.617068
CAG-41	54	32	1.04744	0.465566
CAG-417	3	2	0.931058	0.711559
CAG-45	6	5	0.744846	0.78962
CAG-451	1	1	0.620705	0.853331
CAG-452	1	1	0.620705	0.853331
CAG-462	1	0	inf	0.617068
CAG-475	1	1	0.620705	0.853331
CAG-485	2	2	0.620705	0.839836
CAG-488	3	2	0.931058	0.711559
CAG-492	2	1	1.24141	0.672371
CAG-495	2	2	0.620705	0.839836
CAG-510	1	1	0.620705	0.853331
CAG-521	2	1	1.24141	0.672371
CAG-536	3	3	0.620705	0.843453
CAG-568	2	1	1.24141	0.672371
CAG-594	2	1	1.24141	0.672371
CAG-710	1	1	0.620705	0.853331
CAG-81	25	13	1.19366	0.367865
CAG-83	47	30	0.972438	0.596806
CAG-873	1	0	inf	0.617068
CAG-878	1	1	0.620705	0.853331
CAG-882	1	1	0.620705	0.853331
CAG-95	3	2	0.931058	0.711559
Catenibacterium	23	20	0.713811	0.895499
Cloacibacillus	2	1	1.24141	0.672371
Clostridium	68	32	1.319	0.117506
Collinsella	74	41	1.1203	0.316787
Coprobacter	1	0	inf	0.617068
Coprococcus	45	27	1.03451	0.497021
Desulfovibrio	19	12	0.982783	0.596862
Dialister	41	15	1.69659	0.049322
Dorea	105	50	1.30348	0.0726645
Duodenibacillus	1	1	0.620705	0.853331
ER4	44	31	0.881001	0.746011
Eggerthella	36	32	0.698293	0.944348
Eisenbergiella	12	6	1.24141	0.432343
Enorma	5	4	0.775881	0.767925
Enterobacter	4	2	1.24141	0.579664
Enterocloster	56	24	1.44831	0.0786636
Enterococcus	12	6	1.24141	0.432343
Enteroscipio	1	0	inf	0.617068
Erysipelatoclostridium	49	27	1.12646	0.356518
Escherichia	37	18	1.27589	0.24144
Eubacterium	80	47	1.05652	0.421621
Evtepia	42	35	0.744846	0.918551
F23-B02	2	3	0.413803	0.925354
Faecalibacterium	220	122	1.1193	0.178983
Faecalimonas	20	20	0.620705	0.952045
Faecalitalea	2	1	1.24141	0.672371
Firm-11	10	6	1.03451	0.583364
Flavonifractor	24	17	0.876289	0.720507
Frisingicoccus	1	0	inf	0.617068
Fusicatenibacter	83	58	0.88825	0.781103
Fusobacterium	3	2	0.931058	0.711559
GCA-900066135	17	1	10.552	0.00206752
GCA-900066995	5	4	0.775881	0.767925
Gemmiger	116	91	0.791228	0.956825
Gordonibacter	1	0	inf	0.617068
Haemophilus	3	0	inf	0.235023
Holdemanella	26	25	0.645533	0.955252
Holdemania	1	0	inf	0.617068
Intestinibacter	2	0	inf	0.380806
KLE1615	52	34	0.949314	0.638046
Klebsiella	14	7	1.24141	0.411086
Lachnoclostridium	1	0	inf	0.617068
Lachnospira	74	51	0.900631	0.747546
Lactiplantibacillus	1	1	0.620705	0.853331
Lactobacillus	3	2	0.931058	0.711559
Lactococcus	4	2	1.24141	0.579664
Lawsonibacter	9	4	1.39659	0.401643
Leuconostoc	2	1	1.24141	0.672371
Ligilactobacillus	30	27	0.689672	0.93682
Limosilactobacillus	5	4	0.775881	0.767925
Longicatena	16	8	1.24141	0.392452
Mediterraneibacter	60	39	0.954931	0.630657
Megamonas	40	24	1.03451	0.503307
Megasphaera	70	56	0.775881	0.932088
Merdibacter	3	2	0.931058	0.711559
Mesosutterella	9	11	0.50785	0.95934
Methanobrevibacter	14	10	0.868987	0.712046
Methanosphaera	5	2	1.55176	0.457602
Mitsuokella	21	17	0.766753	0.836968
Mogibacterium	7	4	1.08623	0.579738
NK3B98	3	1	1.86212	0.504905
Negativibacillus	15	7	1.33008	0.348782
OF09-33XD	1	1	0.620705	0.853331
Odoribacter	4	3	0.827607	0.742414
Olsenella	36	26	0.859438	0.764906
Oscillibacter	23	8	1.78453	0.105029
Oxalobacter	1	1	0.620705	0.853331
Parabacteroides	78	47	1.03011	0.476296
Paraeggerthella	1	0	inf	0.617068
Paraprevotella	8	3	1.65521	0.338183
Parasutterella	5	4	0.775881	0.767925
Parolsenella	8	8	0.620705	0.887432
Pauljensenia	3	3	0.620705	0.843453
PeH17	6	5	0.744846	0.78962
Pediococcus	2	2	0.620705	0.839836
Phascolarctobacterium	38	28	0.842385	0.792881
Phil1	4	3	0.827607	0.742414
Phocaeicola	81	44	1.14266	0.271168
Prevotella	57	30	1.17934	0.270492
Prevotellamassilia	4	3	0.827607	0.742414
QAMH01	1	1	0.620705	0.853331
QAMX01	1	0	inf	0.617068
RC9	1	1	0.620705	0.853331
RUG013	5	3	1.03451	0.633338
RUG472	1	1	0.620705	0.853331
RUG612	1	0	inf	0.617068
Raoultibacter	1	1	0.620705	0.853331
Romboutsia	15	2	4.65529	0.0175298
Roseburia	66	40	1.02416	0.496014
Ruminiclostridium	11	9	0.758639	0.802413
Ruminococcus	231	169	0.848419	0.948292
Ruthenibacterium	13	6	1.34486	0.364114
SFEL01	7	2	2.17247	0.265406
SFFH01	6	1	3.72423	0.18218
SFMI01	1	1	0.620705	0.853331
Schaedlerella	6	3	1.24141	0.525668
Sellimonas	19	13	0.907184	0.67822
Senegalimassilia	28	17	1.02234	0.537408
Slackia	17	13	0.811691	0.776304
Stoquefichus	1	0	inf	0.617068
Streptococcus	49	19	1.60077	0.0500261
Succinivibrio	4	1	2.48282	0.367136
Sutterella	13	11	0.733561	0.833827
TF01-11	27	15	1.11727	0.431733
Tidjanibacter	6	6	0.620705	0.870013
Turicibacter	1	0	inf	0.617068
Turicimonas	2	2	0.620705	0.839836
UBA11524	8	7	0.709377	0.824901
UBA11774	11	5	1.36555	0.381475
UBA1191	14	5	1.73797	0.203339
UBA1394	6	6	0.620705	0.870013
UBA1436	1	1	0.620705	0.853331
UBA1691	4	4	0.620705	0.851491
UBA1777	3	1	1.86212	0.504905
UBA1820	1	0	inf	0.617068
UBA5394	1	1	0.620705	0.853331
UBA5446	1	0	inf	0.617068
UBA7102	1	0	inf	0.617068
UBA7160	9	3	1.86212	0.263652
UBA7173	1	0	inf	0.617068
UBA737	1	0	inf	0.617068
UBA738	8	5	0.993128	0.624211
UBA7748	2	2	0.620705	0.839836
UBA9502	5	2	1.55176	0.457602
UC5-1-2E3	1	1	0.620705	0.853331
UMGS1071	2	0	inf	0.380806
UMGS124	1	1	0.620705	0.853331
UMGS1251	1	0	inf	0.617068
UMGS1293	5	3	1.03451	0.633338
UMGS1338	1	0	inf	0.617068
UMGS1370	1	0	inf	0.617068
UMGS1375	26	20	0.806917	0.809205
UMGS1418	1	1	0.620705	0.853331
UMGS1491	1	1	0.620705	0.853331
UMGS1519	2	0	inf	0.380806
UMGS1590	3	3	0.620705	0.843453
UMGS1600	1	1	0.620705	0.853331
UMGS1603	3	1	1.86212	0.504905
UMGS1633	2	0	inf	0.380806
UMGS1766	1	0	inf	0.617068
UMGS1773	12	4	1.86212	0.203946
UMGS1781	1	1	0.620705	0.853331
UMGS1783	1	0	inf	0.617068
UMGS1820	1	0	inf	0.617068
UMGS1975	1	1	0.620705	0.853331
UMGS902	1	1	0.620705	0.853331
UMGS911	1	0	inf	0.617068
UMGS973	1	1	0.620705	0.853331
Veillonella	3	2	0.931058	0.711559
Weissella	8	1	4.96564	0.0855535
