# Supplementary material for: Genome-centric analysis of short and long read metagenomes reveals uncharacterized microbiome diversity in Southeast Asians
Source: Nat Commun. 2022 Oct 13;13:6044. doi: 10.1038/s41467-022-33782-z (PMC9561172; doi:10.1038/s41467-022-33782-z)
Supplement: Supplementary file 12 — Source Data [file 41467_2022_33782_MOESM12_ESM.zip › Split/supplementary_data_5.xlsx]

## Sheet: SFig 5.A
genome	n_genes_called	n_genes_mapped	n_contigs	taxonomic_level	proportion_genes_retained_in_major_clades	genes_retained_index	clade_separation_score	contamination_portion	n_effective_surplus_clades	mean_hit_identity	reference_representation_score	pass.GUNC	lib
TLL01_bin.12	1756	1724	185	genus	0.97	0.95	0.3	0.03	0.05	0.96	0.91	TRUE	Hybrid
TLL01_bin.13	4198	4074	32	kingdom	1	0.97	0	0	0	0.96	0.93	TRUE	Hybrid
TLL01_bin.16	1625	1563	43	phylum	0.99	0.96	0.1	0.08	0.17	0.71	0.68	TRUE	Hybrid
TLL01_bin.17	1753	1700	144	kingdom	1	0.97	0	0	0	0.97	0.94	TRUE	Hybrid
TLL01_bin.20	2107	2005	27	kingdom	1	0.95	0	0	0	0.95	0.9	TRUE	Hybrid
TLL01_bin.23	3074	2923	150	genus	0.79	0.75	0.13	0.46	2.09	0.77	0.58	TRUE	Hybrid
TLL01_bin.25	1768	1707	87	family	0.96	0.93	0.34	0.02	0.05	0.87	0.81	TRUE	Hybrid
TLL01_bin.27	2211	2136	45	family	0.93	0.9	0.28	0.03	0.05	0.96	0.86	TRUE	Hybrid
TLL01_bin.29	2735	2619	5	family	0.92	0.88	0.02	0.12	0.27	0.91	0.8	TRUE	Hybrid
TLL01_bin.3	2854	2791	203	genus	0.86	0.84	0.51	0.06	0.13	0.97	0.81	FALSE	Hybrid
TLL01_bin.30	2311	2263	186	kingdom	1	0.98	0	0	0	0.96	0.94	TRUE	Hybrid
TLL01_bin.31	1858	1819	32	kingdom	1	0.98	0	0	0	0.96	0.94	TRUE	Hybrid
TLL01_bin.32	1633	1602	47	kingdom	1	0.98	0	0	0	0.97	0.95	TRUE	Hybrid
TLL01_bin.33	1750	1694	22	family	0.92	0.89	0.04	0.03	0.07	0.75	0.67	TRUE	Hybrid
TLL01_bin.36	3228	3158	136	family	0.98	0.96	0.44	0.03	0.07	0.98	0.95	TRUE	Hybrid
TLL01_bin.4	1358	1291	133	class	0.99	0.94	0.51	0.02	0.04	0.96	0.91	FALSE	Hybrid
TLL01_bin.40	2014	1927	82	kingdom	1	0.96	0	0	0	0.97	0.93	TRUE	Hybrid
TLL01_bin.41	3025	2867	307	genus	0.77	0.73	0.24	0.29	0.93	0.74	0.54	TRUE	Hybrid
TLL01_bin.43	3914	3755	313	class	0.98	0.94	0.99	0.03	0.06	0.95	0.89	FALSE	Hybrid
TLL01_bin.48	1931	1853	5	class	0.99	0.95	0.04	0.03	0.07	0.93	0.88	TRUE	Hybrid
TLL01_bin.49	1545	1482	14	genus	0.91	0.88	0.03	0.15	0.36	0.93	0.81	TRUE	Hybrid
TLL01_bin.5	1654	1613	7	kingdom	1	0.98	0	0	0	0.93	0.91	TRUE	Hybrid
TLL01_bin.7	2597	2451	105	kingdom	1	0.94	0	0	0	0.93	0.88	TRUE	Hybrid
TLL01_bin.9	835	788	5	kingdom	1	0.94	0	0	0	0.92	0.87	TRUE	Hybrid
TLL02_bin.1	1412	1350	4	family	0.95	0.91	0.01	0.13	0.3	0.81	0.74	TRUE	Hybrid
TLL02_bin.10	2018	1928	4	class	0.98	0.94	0.05	0.05	0.1	0.92	0.86	TRUE	Hybrid
TLL02_bin.12	1039	997	8	kingdom	1	0.96	0	0	0	0.93	0.89	TRUE	Hybrid
TLL02_bin.13	3681	3566	19	family	0.98	0.95	0.15	0.05	0.1	0.97	0.92	TRUE	Hybrid
TLL02_bin.22	4607	4445	79	genus	0.85	0.82	0.39	0.21	0.57	0.94	0.77	TRUE	Hybrid
TLL02_bin.23	4853	4769	264	kingdom	1	0.98	0	0	0	0.98	0.96	TRUE	Hybrid
TLL02_bin.28	2021	1910	101	kingdom	1	0.95	0	0	0	0.93	0.88	TRUE	Hybrid
TLL02_bin.3	1617	1601	14	kingdom	1	0.99	0	0	0	0.96	0.96	TRUE	Hybrid
TLL02_bin.30	1986	1944	334	family	0.97	0.95	0.33	0.15	0.34	0.95	0.9	TRUE	Hybrid
TLL02_bin.41	1713	1649	20	class	0.97	0.94	0.11	0.02	0.05	0.83	0.78	TRUE	Hybrid
TLL02_bin.48	3618	3473	228	family	0.94	0.91	0.14	0.04	0.07	0.94	0.85	TRUE	Hybrid
TLL02_bin.5	2478	2408	8	family	0.97	0.94	0.04	0.1	0.23	0.86	0.81	TRUE	Hybrid
TLL02_bin.54	1880	1841	24	phylum	0.99	0.97	0.02	0.4	0.93	0.94	0.91	TRUE	Hybrid
TLL02_bin.56	4449	4012	78	genus	0.84	0.76	0.31	0.18	0.46	0.93	0.7	TRUE	Hybrid
TLL02_bin.58	2770	2698	77	family	0.96	0.93	0.51	0.03	0.06	0.97	0.9	FALSE	Hybrid
TLL02_bin.59	1752	1635	155	genus	0.92	0.86	0.2	0.08	0.17	0.93	0.8	TRUE	Hybrid
TLL02_bin.61	2397	2306	243	order	0.98	0.95	0.73	0.04	0.09	0.95	0.9	FALSE	Hybrid
TLL02_bin.63	2738	2642	9	family	0.96	0.93	0.01	0.36	0.98	0.87	0.81	TRUE	Hybrid
TLL02_bin.66	1664	1626	17	family	0.98	0.96	0.05	0.02	0.04	0.94	0.9	TRUE	Hybrid
TLL02_bin.68	1834	1719	48	order	0.96	0.9	0.12	0.13	0.3	0.71	0.64	TRUE	Hybrid
TLL02_bin.71	2311	2189	4	kingdom	1	0.95	0	0	0	0.93	0.88	TRUE	Hybrid
TLL02_bin.72	1426	1402	11	kingdom	1	0.98	0	0	0	0.97	0.96	TRUE	Hybrid
TLL02_bin.76	1769	1746	3	family	0.96	0.94	0.02	0.09	0.21	0.95	0.9	TRUE	Hybrid
TLL02_bin.78	2787	2741	22	family	0.94	0.92	0.35	0.02	0.04	0.95	0.88	TRUE	Hybrid
TLL02_bin.79	1844	1743	15	kingdom	1	0.95	0	0	0	0.93	0.88	TRUE	Hybrid
TLL02_bin.8	683	672	1	kingdom	1	0.98	0	0	0	0.96	0.95	TRUE	Hybrid
TLL02_bin.80	2541	2366	89	kingdom	1	0.93	0	0	0	0.91	0.85	TRUE	Hybrid
TLL02_bin.83	2330	2244	36	kingdom	1	0.96	0	0	0	0.95	0.92	TRUE	Hybrid
TLL03_bin.1	2408	2323	5	genus	0.87	0.84	0.17	0.03	0.07	0.86	0.73	TRUE	Hybrid
TLL03_bin.101	2816	2747	30	kingdom	1	0.98	0	0	0	0.95	0.92	TRUE	Hybrid
TLL03_bin.102	2557	2437	139	kingdom	1	0.95	0	0	0	0.94	0.9	TRUE	Hybrid
TLL03_bin.104	2876	2788	9	genus	0.86	0.83	0.12	0.03	0.06	0.98	0.82	TRUE	Hybrid
TLL03_bin.11	1787	1668	29	phylum	0.99	0.92	0.05	0.06	0.13	0.67	0.62	TRUE	Hybrid
TLL03_bin.110	3127	3047	9	genus	0.84	0.82	0.15	0.08	0.17	0.97	0.79	TRUE	Hybrid
TLL03_bin.112	1845	1786	8	family	0.96	0.93	0.02	0.03	0.06	0.96	0.9	TRUE	Hybrid
TLL03_bin.117	2823	2751	20	genus	0.87	0.84	0.26	0.04	0.07	0.97	0.82	TRUE	Hybrid
TLL03_bin.118	4599	4054	289	genus	0.89	0.78	0.6	0.51	1.93	0.82	0.64	FALSE	Hybrid
TLL03_bin.119	2402	2309	215	kingdom	1	0.96	0	0	0	0.95	0.92	TRUE	Hybrid
TLL03_bin.120	2821	2498	91	genus	0.75	0.67	0.07	0.48	1.24	0.77	0.52	TRUE	Hybrid
TLL03_bin.121	2381	2297	174	kingdom	1	0.96	0	0	0	0.94	0.9	TRUE	Hybrid
TLL03_bin.123	2818	2487	13	genus	0.68	0.6	0.06	0.29	0.89	0.73	0.44	TRUE	Hybrid
TLL03_bin.124	3038	2897	102	genus	0.84	0.8	0.53	0.09	0.2	0.94	0.75	FALSE	Hybrid
TLL03_bin.128	1729	1607	3	genus	0.91	0.85	0.06	0.18	0.47	0.94	0.8	TRUE	Hybrid
TLL03_bin.130	1942	1882	39	class	0.98	0.95	0.05	0.05	0.1	0.94	0.89	TRUE	Hybrid
TLL03_bin.14	1890	1803	12	class	0.98	0.93	0.02	0.04	0.07	0.7	0.65	TRUE	Hybrid
TLL03_bin.17	2495	2319	19	genus	0.83	0.77	0.07	0.13	0.31	0.73	0.56	TRUE	Hybrid
TLL03_bin.19	2569	2431	52	family	0.95	0.9	0.13	0.14	0.33	0.86	0.77	TRUE	Hybrid
TLL03_bin.2	2341	2222	7	kingdom	1	0.95	0	0	0	0.93	0.88	TRUE	Hybrid
TLL03_bin.20	1789	1750	8	family	0.95	0.93	0.04	0.1	0.22	0.95	0.88	TRUE	Hybrid
TLL03_bin.21	1572	1543	2	kingdom	1	0.98	0	0	0	0.96	0.95	TRUE	Hybrid
TLL03_bin.22	2123	1951	175	order	0.96	0.88	0.43	0.05	0.11	0.9	0.79	TRUE	Hybrid
TLL03_bin.23	3179	2924	87	genus	0.78	0.72	0.09	0.74	6.19	0.68	0.49	TRUE	Hybrid
TLL03_bin.28	2293	2220	19	genus	0.89	0.86	0.03	0.39	1.35	0.79	0.68	TRUE	Hybrid
TLL03_bin.30	1562	1419	120	family	0.96	0.88	0.35	0.03	0.06	0.93	0.81	TRUE	Hybrid
TLL03_bin.32	2356	2117	62	family	0.88	0.79	0.05	0.65	4.27	0.6	0.47	TRUE	Hybrid
TLL03_bin.39	2135	1908	147	family	0.9	0.81	0.1	0.67	4.22	0.62	0.5	TRUE	Hybrid
TLL03_bin.4	810	800	4	kingdom	1	0.99	0	0	0	0.96	0.95	TRUE	Hybrid
TLL03_bin.43	2186	1929	130	genus	0.73	0.64	0.12	0.71	6.03	0.65	0.42	TRUE	Hybrid
TLL03_bin.46	2907	2578	176	order	0.93	0.82	0.09	0.15	0.35	0.61	0.5	TRUE	Hybrid
TLL03_bin.48	3034	2946	75	family	0.91	0.89	0.34	0.03	0.07	0.94	0.83	TRUE	Hybrid
TLL03_bin.49	1334	1302	11	family	0.97	0.94	0.05	0.02	0.05	0.96	0.9	TRUE	Hybrid
TLL03_bin.51	2475	2393	17	family	0.95	0.92	0.11	0.1	0.21	0.93	0.86	TRUE	Hybrid
TLL03_bin.52	1971	1873	69	kingdom	0.99	0.94	0	0	0	0.93	0.87	TRUE	Hybrid
TLL03_bin.54	2916	2473	128	genus	0.77	0.65	0.12	0.83	7.99	0.69	0.45	TRUE	Hybrid
TLL03_bin.55	2208	2038	25	genus	0.55	0.5	0.06	0.47	2.21	0.61	0.31	TRUE	Hybrid
TLL03_bin.56	2786	2604	16	family	0.94	0.88	0.04	0.08	0.18	0.82	0.72	TRUE	Hybrid
TLL03_bin.57	2171	1994	34	genus	0.73	0.67	0.07	0.13	0.33	0.71	0.48	TRUE	Hybrid
TLL03_bin.58	1810	1735	23	class	0.97	0.93	0.04	0.32	0.77	0.74	0.69	TRUE	Hybrid
TLL03_bin.60	1831	1768	17	phylum	0.98	0.95	0.11	0.03	0.07	0.9	0.86	TRUE	Hybrid
TLL03_bin.61	1408	1348	46	genus	0.89	0.85	0.09	0.32	0.98	0.78	0.66	TRUE	Hybrid
TLL03_bin.63	2174	2119	18	family	0.95	0.92	0.13	0.04	0.08	0.94	0.86	TRUE	Hybrid
TLL03_bin.64	2345	2192	59	family	0.9	0.84	0.07	0.26	0.77	0.71	0.59	TRUE	Hybrid
TLL03_bin.66	6827	6286	417	class	0.98	0.91	0.95	0.04	0.07	0.91	0.83	FALSE	Hybrid
TLL03_bin.67	1855	1757	56	genus	0.92	0.87	0.22	0.03	0.06	0.93	0.81	TRUE	Hybrid
TLL03_bin.69	2819	2740	9	family	0.97	0.94	0.11	0.06	0.13	0.97	0.91	TRUE	Hybrid
TLL03_bin.7	1782	1674	54	class	0.94	0.88	0.06	0.47	0.99	0.64	0.56	TRUE	Hybrid
TLL03_bin.71	1949	1878	23	genus	0.89	0.86	0.65	0.05	0.11	0.98	0.84	FALSE	Hybrid
TLL03_bin.72	1581	1528	57	phylum	0.99	0.96	0.02	0.03	0.06	0.91	0.87	TRUE	Hybrid
TLL03_bin.74	1913	1840	20	class	0.99	0.95	0.11	0.18	0.41	0.91	0.87	TRUE	Hybrid
TLL03_bin.75	2064	1976	83	kingdom	1	0.96	0	0	0	0.84	0.81	TRUE	Hybrid
TLL03_bin.77	2771	2697	25	family	0.96	0.94	0.12	0.17	0.42	0.93	0.88	TRUE	Hybrid
TLL03_bin.8	2310	2212	65	kingdom	1	0.96	0	0	0	0.93	0.89	TRUE	Hybrid
TLL03_bin.80	1851	1741	92	family	0.93	0.87	0.13	0.57	2.06	0.72	0.63	TRUE	Hybrid
TLL03_bin.81	2457	2385	20	genus	0.9	0.87	0.04	0.33	0.79	0.97	0.84	TRUE	Hybrid
TLL03_bin.83	2831	2756	9	family	0.96	0.93	0.03	0.05	0.11	0.95	0.89	TRUE	Hybrid
TLL03_bin.84	2880	2777	22	genus	0.82	0.79	0.11	0.05	0.11	0.96	0.76	TRUE	Hybrid
TLL03_bin.85	2077	2013	17	kingdom	1	0.97	0	0	0	0.95	0.92	TRUE	Hybrid
TLL03_bin.86	2604	2515	25	kingdom	1	0.97	0	0	0	0.93	0.89	TRUE	Hybrid
TLL03_bin.89	2401	2284	34	genus	0.77	0.73	0.14	0.03	0.07	0.93	0.68	TRUE	Hybrid
TLL03_bin.9	1663	1571	80	family	0.96	0.9	0.16	0.03	0.05	0.84	0.76	TRUE	Hybrid
TLL03_bin.91	2517	2451	59	family	0.94	0.92	0.25	0.03	0.07	0.95	0.87	TRUE	Hybrid
TLL03_bin.93	1888	1853	38	kingdom	1	0.98	0	0	0	0.96	0.94	TRUE	Hybrid
TLL03_bin.94	2611	2400	106	genus	0.79	0.72	0.08	0.7	4.98	0.74	0.54	TRUE	Hybrid
TLL03_bin.98	2168	2037	18	family	0.9	0.85	0.07	0.12	0.28	0.73	0.62	TRUE	Hybrid
TLL03_bin.99	2527	2384	75	kingdom	1	0.94	0	0	0	0.93	0.88	TRUE	Hybrid
TLL04_bin.10	1737	1691	40	genus	0.97	0.95	0.13	0.07	0.16	0.96	0.91	TRUE	Hybrid
TLL04_bin.100	2040	2002	42	kingdom	1	0.98	0	0	0	0.97	0.95	TRUE	Hybrid
TLL04_bin.102	1218	1149	7	kingdom	1	0.94	0	0	0	0.94	0.88	TRUE	Hybrid
TLL04_bin.104	1419	1364	58	class	0.98	0.95	0.02	0.03	0.07	0.95	0.9	TRUE	Hybrid
TLL04_bin.106	1430	1290	76	family	0.93	0.84	0.51	0.11	0.24	0.88	0.74	FALSE	Hybrid
TLL04_bin.107	2079	1988	138	kingdom	1	0.96	0	0	0	0.93	0.89	TRUE	Hybrid
TLL04_bin.108	2099	2031	13	genus	0.85	0.82	0.18	0.12	0.27	0.94	0.77	TRUE	Hybrid
TLL04_bin.113	1758	1726	4	kingdom	1	0.98	0	0	0	0.94	0.92	TRUE	Hybrid
TLL04_bin.114	1904	1861	10	family	0.94	0.92	0.06	0.07	0.16	0.96	0.88	TRUE	Hybrid
TLL04_bin.115	2021	1976	14	kingdom	1	0.98	0	0	0	0.96	0.94	TRUE	Hybrid
TLL04_bin.116	2175	2019	46	kingdom	0.99	0.92	0	0	0	0.95	0.87	TRUE	Hybrid
TLL04_bin.117	4766	4704	14	kingdom	1	0.99	0	0	0	0.98	0.97	TRUE	Hybrid
TLL04_bin.118	2872	2790	74	family	0.96	0.94	0.57	0.03	0.07	0.95	0.89	FALSE	Hybrid
TLL04_bin.120	1771	1669	65	class	0.94	0.88	0.07	0.44	0.97	0.63	0.56	TRUE	Hybrid
TLL04_bin.13	1191	1160	7	genus	0.91	0.88	0.05	0.04	0.09	0.96	0.85	TRUE	Hybrid
TLL04_bin.14	3200	3006	28	kingdom	1	0.94	0	0	0	0.9	0.85	TRUE	Hybrid
TLL04_bin.15	2391	2278	17	family	0.92	0.88	0.06	0.11	0.24	0.74	0.65	TRUE	Hybrid
TLL04_bin.19	1880	1709	175	order	0.97	0.88	0.16	0.03	0.06	0.75	0.66	TRUE	Hybrid
TLL04_bin.23	2015	1944	69	kingdom	1	0.96	0	0	0	0.92	0.89	TRUE	Hybrid
TLL04_bin.25	1072	1041	6	family	0.96	0.93	0.02	0.15	0.36	0.92	0.85	TRUE	Hybrid
TLL04_bin.26	2997	2837	64	kingdom	1	0.95	0	0	0	0.91	0.86	TRUE	Hybrid
TLL04_bin.27	1908	1861	83	kingdom	1	0.98	0	0	0	0.94	0.92	TRUE	Hybrid
TLL04_bin.29	1758	1707	52	family	0.93	0.9	0.16	0.06	0.13	0.93	0.84	TRUE	Hybrid
TLL04_bin.3	1575	1528	3	class	0.97	0.94	0.02	0.13	0.29	0.89	0.84	TRUE	Hybrid
TLL04_bin.31	2001	1926	7	order	0.97	0.93	0.12	0.02	0.05	0.96	0.9	TRUE	Hybrid
TLL04_bin.33	2685	2610	26	genus	0.9	0.88	0.1	0.05	0.1	0.97	0.85	TRUE	Hybrid
TLL04_bin.34	2572	2447	85	family	0.95	0.91	0.18	0.02	0.04	0.93	0.85	TRUE	Hybrid
TLL04_bin.39	1730	1628	55	family	0.91	0.86	0.09	0.53	1.89	0.72	0.62	TRUE	Hybrid
TLL04_bin.43	2627	2469	116	genus	0.95	0.89	0.18	0.05	0.1	0.84	0.75	TRUE	Hybrid
TLL04_bin.44	2467	2312	87	family	0.95	0.89	0.07	0.06	0.12	0.76	0.68	TRUE	Hybrid
TLL04_bin.5	1783	1711	2	kingdom	1	0.96	0	0	0	0.93	0.89	TRUE	Hybrid
TLL04_bin.50	3121	2983	297	genus	0.83	0.8	0.82	0.03	0.05	0.95	0.76	FALSE	Hybrid
TLL04_bin.60	1625	1469	32	genus	0.67	0.61	0.06	0.56	3.28	0.63	0.38	TRUE	Hybrid
TLL04_bin.62	1828	1673	147	family	0.94	0.86	0.11	0.14	0.32	0.68	0.59	TRUE	Hybrid
TLL04_bin.66	1757	1664	116	genus	0.8	0.76	0.15	0.18	0.46	0.77	0.58	TRUE	Hybrid
TLL04_bin.68	2237	2105	35	family	0.9	0.84	0.01	0.69	4.49	0.62	0.52	TRUE	Hybrid
TLL04_bin.70	2776	2700	41	family	0.97	0.94	0.21	0.02	0.05	0.96	0.9	TRUE	Hybrid
TLL04_bin.75	2080	1976	191	kingdom	1	0.95	0	0	0	0.93	0.89	TRUE	Hybrid
TLL04_bin.8	1701	1479	120	order	0.96	0.83	0.11	0.33	0.87	0.67	0.56	TRUE	Hybrid
TLL04_bin.85	2756	2553	152	genus	0.95	0.88	0.22	0.06	0.13	0.9	0.79	TRUE	Hybrid
TLL04_bin.87	2666	2612	9	family	0.96	0.94	0.18	0.03	0.07	0.96	0.9	TRUE	Hybrid
TLL04_bin.89	2361	2226	31	family	0.95	0.9	0.07	0.06	0.13	0.88	0.79	TRUE	Hybrid
TLL04_bin.9	1774	1706	89	genus	0.95	0.92	0.08	0.09	0.19	0.95	0.87	TRUE	Hybrid
TLL04_bin.92	1776	1713	44	kingdom	1	0.96	0	0	0	0.94	0.91	TRUE	Hybrid
TLL04_bin.97	1881	1801	6	family	0.93	0.89	0.06	0.02	0.05	0.94	0.84	TRUE	Hybrid
TLL05_bin.1	2085	2052	3	family	0.96	0.95	0.03	0.03	0.06	0.95	0.9	TRUE	Hybrid
TLL05_bin.10	2367	2299	7	class	0.96	0.93	0.04	0.03	0.05	0.77	0.72	TRUE	Hybrid
TLL05_bin.100	1826	1793	7	kingdom	1	0.98	0	0	0	0.92	0.9	TRUE	Hybrid
TLL05_bin.101	1698	1584	16	kingdom	1	0.93	0	0	0	0.93	0.87	TRUE	Hybrid
TLL05_bin.102	1616	1537	7	order	0.96	0.91	0.16	0.07	0.15	0.88	0.8	TRUE	Hybrid
TLL05_bin.105	3337	3047	133	class	0.99	0.9	0.39	0.17	0.4	0.89	0.8	TRUE	Hybrid
TLL05_bin.109	2419	2338	10	class	0.99	0.96	0.73	0.02	0.05	0.92	0.88	FALSE	Hybrid
TLL05_bin.112	2088	2020	76	kingdom	1	0.97	0	0	0	0.94	0.91	TRUE	Hybrid
TLL05_bin.115	3044	2923	104	genus	0.93	0.89	0.6	0.02	0.05	0.95	0.84	FALSE	Hybrid
TLL05_bin.116	1834	1737	18	family	0.96	0.91	0.03	0.24	0.68	0.69	0.63	TRUE	Hybrid
TLL05_bin.118	2255	2115	109	kingdom	1	0.94	0	0	0	0.93	0.87	TRUE	Hybrid
TLL05_bin.119	2671	2552	11	family	0.95	0.91	0.04	0.05	0.11	0.85	0.77	TRUE	Hybrid
TLL05_bin.121	2644	2257	83	genus	0.73	0.62	0.24	0.16	0.39	0.76	0.47	TRUE	Hybrid
TLL05_bin.122	2601	2542	34	kingdom	1	0.98	0	0	0	0.97	0.95	TRUE	Hybrid
TLL05_bin.124	1770	1593	87	family	0.92	0.83	0.1	0.33	1.02	0.73	0.6	TRUE	Hybrid
TLL05_bin.125	2365	2168	243	genus	0.95	0.87	0.22	0.03	0.07	0.84	0.74	TRUE	Hybrid
TLL05_bin.127	2318	2197	65	family	0.95	0.9	0.21	0.03	0.06	0.93	0.84	TRUE	Hybrid
TLL05_bin.131	1947	1884	17	class	0.98	0.95	0.07	0.23	0.55	0.9	0.85	TRUE	Hybrid
TLL05_bin.133	2731	2657	26	family	0.96	0.93	0.38	0.03	0.06	0.96	0.89	TRUE	Hybrid
TLL05_bin.14	2466	2245	43	order	0.92	0.84	0.25	0.03	0.06	0.66	0.55	TRUE	Hybrid
TLL05_bin.140	2088	2036	7	genus	0.86	0.84	0.03	0.08	0.17	0.9	0.76	TRUE	Hybrid
TLL05_bin.143	2652	2339	144	order	0.91	0.8	0.91	0.02	0.05	0.86	0.69	FALSE	Hybrid
TLL05_bin.144	4244	3781	252	genus	0.81	0.72	0.79	0.09	0.21	0.92	0.67	FALSE	Hybrid
TLL05_bin.146	1078	1051	5	kingdom	1	0.97	0	0	0	0.95	0.93	TRUE	Hybrid
TLL05_bin.147	1970	1825	37	genus	0.77	0.72	0.11	0.45	1.23	0.74	0.53	TRUE	Hybrid
TLL05_bin.148	1849	1766	2	kingdom	1	0.96	0	0	0	0.95	0.91	TRUE	Hybrid
TLL05_bin.151	1981	1909	16	family	0.93	0.9	0.04	0.17	0.42	0.94	0.84	TRUE	Hybrid
TLL05_bin.152	1774	1561	122	phylum	0.98	0.86	0.23	0.07	0.16	0.68	0.59	TRUE	Hybrid
TLL05_bin.154	1447	1375	3	kingdom	1	0.95	0	0	0	0.93	0.88	TRUE	Hybrid
TLL05_bin.157	1736	1707	9	order	0.98	0.96	0.13	0.04	0.09	0.95	0.92	TRUE	Hybrid
TLL05_bin.158	2896	2564	110	genus	0.7	0.62	0.12	0.32	1.08	0.62	0.39	TRUE	Hybrid
TLL05_bin.159	1691	1539	16	genus	0.67	0.61	0.07	0.61	4.08	0.64	0.39	TRUE	Hybrid
TLL05_bin.160	1966	1839	52	family	0.89	0.84	0.06	0.58	2.11	0.71	0.59	TRUE	Hybrid
TLL05_bin.161	3402	2692	198	genus	0.56	0.44	0.13	0.58	2.95	0.59	0.26	TRUE	Hybrid
TLL05_bin.165	1145	1087	4	class	0.96	0.92	0.01	0.33	0.96	0.67	0.61	TRUE	Hybrid
TLL05_bin.17	1843	1776	2	kingdom	0.99	0.95	0	0	0	0.94	0.89	TRUE	Hybrid
TLL05_bin.18	1785	1611	105	class	0.94	0.85	0.15	0.28	0.68	0.71	0.6	TRUE	Hybrid
TLL05_bin.2	1693	1662	5	class	0.98	0.96	0.01	0.14	0.32	0.95	0.92	TRUE	Hybrid
TLL05_bin.23	2303	2229	17	family	0.94	0.91	0.21	0.05	0.1	0.95	0.87	TRUE	Hybrid
TLL05_bin.24	2677	2640	33	kingdom	1	0.99	0	0	0	0.96	0.95	TRUE	Hybrid
TLL05_bin.25	1890	1835	8	genus	0.9	0.87	0.19	0.04	0.08	0.97	0.84	TRUE	Hybrid
TLL05_bin.26	2534	2456	50	order	0.97	0.94	0.07	0.02	0.05	0.95	0.89	TRUE	Hybrid
TLL05_bin.29	5898	5410	322	phylum	1	0.91	0.8	0.02	0.04	0.9	0.83	FALSE	Hybrid
TLL05_bin.32	2125	2073	22	family	0.96	0.93	0.04	0.04	0.09	0.94	0.87	TRUE	Hybrid
TLL05_bin.39	1196	1162	11	class	0.98	0.95	0.07	0.02	0.05	0.94	0.89	TRUE	Hybrid
TLL05_bin.4	1046	971	10	genus	0.85	0.79	0.09	0.05	0.1	0.95	0.75	TRUE	Hybrid
TLL05_bin.41	2048	1940	27	family	0.99	0.94	0.51	0.02	0.05	0.96	0.9	FALSE	Hybrid
TLL05_bin.44	2083	2026	26	kingdom	1	0.97	0	0	0	0.96	0.93	TRUE	Hybrid
TLL05_bin.48	1921	1817	96	kingdom	1	0.95	0	0	0	0.93	0.87	TRUE	Hybrid
TLL05_bin.49	2631	2455	103	genus	0.88	0.82	0.3	0.03	0.06	0.88	0.72	TRUE	Hybrid
TLL05_bin.52	977	962	6	kingdom	1	0.98	0	0	0	0.96	0.95	TRUE	Hybrid
TLL05_bin.53	1656	1602	30	genus	0.93	0.9	0.54	0.02	0.05	0.93	0.84	FALSE	Hybrid
TLL05_bin.54	2980	2690	198	genus	0.95	0.86	0.33	0.06	0.12	0.9	0.77	TRUE	Hybrid
TLL05_bin.55	1411	1365	5	genus	0.81	0.78	0.07	0.03	0.07	0.96	0.75	TRUE	Hybrid
TLL05_bin.56	1975	1875	89	kingdom	1	0.95	0	0	0	0.93	0.88	TRUE	Hybrid
TLL05_bin.57	2869	2792	24	genus	0.88	0.85	0.16	0.03	0.07	0.97	0.83	TRUE	Hybrid
TLL05_bin.68	2025	1879	41	genus	0.67	0.62	0.06	0.45	1.76	0.64	0.4	TRUE	Hybrid
TLL05_bin.7	2257	2172	7	family	0.97	0.93	0.07	0.19	0.45	0.92	0.86	TRUE	Hybrid
TLL05_bin.70	1318	1250	16	kingdom	1	0.95	0	0	0	0.72	0.68	TRUE	Hybrid
TLL05_bin.71	1951	1877	59	kingdom	1	0.96	0	0	0	0.94	0.9	TRUE	Hybrid
TLL05_bin.72	2023	1956	7	kingdom	1	0.97	0	0	0	0.96	0.93	TRUE	Hybrid
TLL05_bin.74	4332	4071	169	genus	0.93	0.88	0.32	0.04	0.08	0.93	0.82	TRUE	Hybrid
TLL05_bin.77	4328	4306	25	genus	0.96	0.95	0.01	0.22	0.52	0.99	0.94	TRUE	Hybrid
TLL05_bin.78	1649	1447	108	family	0.9	0.79	0.09	0.56	2.08	0.7	0.55	TRUE	Hybrid
TLL05_bin.79	2574	2277	116	family	0.91	0.81	0.16	0.13	0.3	0.72	0.58	TRUE	Hybrid
TLL05_bin.8	2239	2031	9	family	0.87	0.79	0.01	0.64	3.99	0.6	0.48	TRUE	Hybrid
TLL05_bin.81	2454	2219	117	family	0.96	0.87	0.19	0.03	0.05	0.82	0.71	TRUE	Hybrid
TLL05_bin.85	2522	2398	95	family	0.95	0.9	0.26	0.04	0.08	0.89	0.8	TRUE	Hybrid
TLL05_bin.87	1974	1874	37	order	0.94	0.89	0.14	0.04	0.08	0.93	0.83	TRUE	Hybrid
TLL05_bin.88	3464	3074	198	genus	0.79	0.71	0.45	0.26	0.76	0.85	0.6	TRUE	Hybrid
TLL05_bin.90	1915	1839	4	kingdom	1	0.96	0	0	0	0.97	0.93	TRUE	Hybrid
TLL05_bin.91	2316	2098	76	phylum	0.96	0.87	0.21	0.02	0.04	0.61	0.54	TRUE	Hybrid
TLL05_bin.93	1913	1843	66	family	0.96	0.93	0.12	0.02	0.05	0.85	0.79	TRUE	Hybrid
TLL05_bin.95	2417	2287	61	genus	0.92	0.87	0.38	0.09	0.19	0.96	0.83	TRUE	Hybrid
TLL05_bin.96	2069	2018	56	kingdom	1	0.98	0	0	0	0.94	0.92	TRUE	Hybrid
TLL05_bin.98	2189	2104	11	class	0.98	0.94	0.08	0.04	0.07	0.7	0.66	TRUE	Hybrid
TLL06_bin.1	1251	1217	2	class	0.98	0.95	0.01	0.05	0.11	0.92	0.88	TRUE	Hybrid
TLL06_bin.10	2303	2157	13	class	0.93	0.87	0.03	0.03	0.06	0.66	0.57	TRUE	Hybrid
TLL06_bin.100	2739	2639	14	genus	0.85	0.82	0.26	0.03	0.07	0.96	0.79	TRUE	Hybrid
TLL06_bin.101	1862	1807	5	kingdom	1	0.97	0	0	0	0.94	0.91	TRUE	Hybrid
TLL06_bin.104	2785	2595	122	family	0.95	0.88	0.35	0.04	0.09	0.93	0.82	TRUE	Hybrid
TLL06_bin.111	4022	3749	325	genus	0.9	0.84	0.68	0.16	0.4	0.92	0.77	FALSE	Hybrid
TLL06_bin.112	1896	1826	2	family	0.95	0.91	0.01	0.09	0.19	0.95	0.87	TRUE	Hybrid
TLL06_bin.115	2627	2534	8	order	0.96	0.93	0.16	0.06	0.14	0.78	0.72	TRUE	Hybrid
TLL06_bin.116	2699	2631	45	family	0.96	0.94	0.32	0.02	0.05	0.95	0.9	TRUE	Hybrid
TLL06_bin.117	3442	3367	24	family	0.95	0.93	0.26	0.07	0.16	0.97	0.9	TRUE	Hybrid
TLL06_bin.118	1564	1417	10	class	0.93	0.84	0.01	0.12	0.26	0.63	0.52	TRUE	Hybrid
TLL06_bin.120	1894	1837	3	family	0.97	0.94	0.04	0.03	0.07	0.96	0.9	TRUE	Hybrid
TLL06_bin.14	1768	1706	39	genus	0.95	0.91	0.47	0.07	0.15	0.92	0.84	FALSE	Hybrid
TLL06_bin.16	2508	2463	20	kingdom	1	0.98	0	0	0	0.97	0.95	TRUE	Hybrid
TLL06_bin.2	1999	1930	7	genus	0.9	0.87	0.18	0.03	0.05	0.98	0.84	TRUE	Hybrid
TLL06_bin.21	1646	1552	7	family	0.91	0.86	0.02	0.38	1.29	0.66	0.56	TRUE	Hybrid
TLL06_bin.26	1552	1521	5	order	0.97	0.95	0.02	0.05	0.1	0.92	0.87	TRUE	Hybrid
TLL06_bin.30	2220	2158	62	kingdom	1	0.97	0	0	0	0.97	0.94	TRUE	Hybrid
TLL06_bin.35	1918	1745	118	phylum	0.99	0.9	0.14	0.08	0.17	0.69	0.63	TRUE	Hybrid
TLL06_bin.39	5684	5334	371	family	0.95	0.89	0.59	0.02	0.05	0.95	0.84	FALSE	Hybrid
TLL06_bin.40	1899	1867	3	family	0.96	0.95	0.01	0.06	0.14	0.97	0.92	TRUE	Hybrid
TLL06_bin.43	1860	1710	12	family	0.91	0.83	0.08	0.1	0.23	0.74	0.61	TRUE	Hybrid
TLL06_bin.44	3556	3369	56	genus	0.96	0.91	0.27	0.04	0.08	0.96	0.87	TRUE	Hybrid
TLL06_bin.45	2341	2277	29	family	0.95	0.93	0.03	0.04	0.09	0.86	0.8	TRUE	Hybrid
TLL06_bin.48	3727	3636	15	kingdom	1	0.98	0	0	0	0.96	0.93	TRUE	Hybrid
TLL06_bin.50	1780	1743	11	family	0.96	0.94	0.03	0.11	0.26	0.94	0.88	TRUE	Hybrid
TLL06_bin.52	1537	1513	19	genus	0.95	0.94	0.01	0.03	0.06	0.94	0.88	TRUE	Hybrid
TLL06_bin.56	2147	2055	2	kingdom	1	0.96	0	0	0	0.97	0.93	TRUE	Hybrid
TLL06_bin.57	3816	3608	147	genus	0.82	0.78	0.16	0.17	0.43	0.89	0.69	TRUE	Hybrid
TLL06_bin.58	2066	1970	11	family	0.92	0.88	0.07	0.17	0.43	0.94	0.82	TRUE	Hybrid
TLL06_bin.59	2347	2177	103	genus	0.83	0.77	0.05	0.45	0.98	0.76	0.59	TRUE	Hybrid
TLL06_bin.6	2560	2485	4	family	0.95	0.92	0.04	0.03	0.06	0.98	0.9	TRUE	Hybrid
TLL06_bin.60	2865	2665	91	genus	0.93	0.87	0.18	0.06	0.13	0.9	0.78	TRUE	Hybrid
TLL06_bin.61	4199	3911	268	kingdom	1	0.93	0	0	0	0.9	0.84	TRUE	Hybrid
TLL06_bin.64	3957	3779	46	family	0.93	0.88	0.19	0.09	0.19	0.93	0.82	TRUE	Hybrid
TLL06_bin.65	3555	3475	31	genus	0.94	0.92	0.27	0.03	0.06	0.96	0.89	TRUE	Hybrid
TLL06_bin.66	3197	3176	23	kingdom	1	0.99	0	0	0	0.98	0.98	TRUE	Hybrid
TLL06_bin.78	2213	2094	137	kingdom	1	0.95	0	0	0	0.95	0.9	TRUE	Hybrid
TLL06_bin.8	2098	2002	20	family	0.98	0.93	0.45	0.16	0.41	0.93	0.86	TRUE	Hybrid
TLL06_bin.80	2647	2532	14	genus	0.84	0.8	0.03	0.06	0.13	0.88	0.7	TRUE	Hybrid
TLL06_bin.86	2742	2648	21	family	0.96	0.92	0.08	0.05	0.11	0.93	0.86	TRUE	Hybrid
TLL06_bin.87	1587	1549	32	family	0.94	0.92	0.27	0.07	0.15	0.82	0.75	TRUE	Hybrid
TLL06_bin.88	2598	2500	12	kingdom	1	0.96	0	0	0	0.94	0.9	TRUE	Hybrid
TLL06_bin.9	2715	2619	11	family	0.91	0.88	0.01	0.05	0.1	0.82	0.72	TRUE	Hybrid
TLL06_bin.91	2015	1927	9	family	0.95	0.9	0.02	0.17	0.44	0.9	0.81	TRUE	Hybrid
TLL06_bin.92	1805	1694	27	genus	0.78	0.73	0.03	0.13	0.32	0.78	0.57	TRUE	Hybrid
TLL06_bin.94	2345	2307	6	family	0.96	0.94	0.05	0.05	0.11	0.94	0.89	TRUE	Hybrid
TLL06_bin.95	1807	1700	155	phylum	0.99	0.93	0.11	0.2	0.46	0.95	0.88	TRUE	Hybrid
TLL07_bin.1	1380	1353	10	family	0.96	0.94	0.08	0.07	0.15	0.96	0.9	TRUE	Hybrid
TLL07_bin.11	2704	2603	79	genus	0.8	0.77	0.04	0.29	0.75	0.79	0.61	TRUE	Hybrid
TLL07_bin.12	1356	1308	17	kingdom	1	0.96	0	0	0	0.93	0.9	TRUE	Hybrid
TLL07_bin.17	1729	1650	122	family	0.96	0.91	0.08	0.03	0.06	0.69	0.63	TRUE	Hybrid
TLL07_bin.18	2243	2106	134	genus	0.83	0.78	0.09	0.47	2.03	0.76	0.6	TRUE	Hybrid
TLL07_bin.23	2725	2614	114	family	0.97	0.93	0.55	0.05	0.1	0.96	0.89	FALSE	Hybrid
TLL07_bin.24	2636	2562	64	genus	0.9	0.88	0.21	0.04	0.08	0.96	0.84	TRUE	Hybrid
TLL07_bin.26	1887	1775	26	class	0.97	0.91	0.04	0.03	0.06	0.68	0.62	TRUE	Hybrid
TLL07_bin.27	1941	1845	99	kingdom	1	0.95	0	0	0	0.93	0.88	TRUE	Hybrid
TLL07_bin.28	1570	1529	76	order	0.97	0.94	0.17	0.02	0.04	0.81	0.76	TRUE	Hybrid
TLL07_bin.30	2726	2562	132	genus	0.89	0.84	0.21	0.22	0.54	0.93	0.78	TRUE	Hybrid
TLL07_bin.31	1685	1601	71	phylum	1	0.95	0.17	0.03	0.06	0.91	0.86	TRUE	Hybrid
TLL07_bin.35	4603	4120	387	genus	0.82	0.74	0.65	0.41	1.57	0.89	0.65	FALSE	Hybrid
TLL07_bin.37	2307	2234	39	genus	0.92	0.89	0.05	0.16	0.37	0.97	0.86	TRUE	Hybrid
TLL07_bin.46	2016	1983	26	kingdom	1	0.98	0	0	0	0.93	0.92	TRUE	Hybrid
TLL07_bin.48	2672	2580	204	kingdom	1	0.97	0	0	0	0.94	0.91	TRUE	Hybrid
TLL07_bin.49	2276	2223	17	genus	0.87	0.85	0.12	0.09	0.21	0.96	0.82	TRUE	Hybrid
TLL07_bin.50	2682	2528	134	genus	0.87	0.82	0.23	0.06	0.13	0.88	0.72	TRUE	Hybrid
TLL07_bin.53	2746	2578	31	genus	0.93	0.88	0.09	0.08	0.18	0.83	0.73	TRUE	Hybrid
TLL07_bin.54	1976	1840	189	kingdom	1	0.93	0	0	0	0.97	0.9	TRUE	Hybrid
TLL07_bin.56	2084	2019	130	family	0.96	0.93	0.15	0.03	0.06	0.85	0.79	TRUE	Hybrid
TLL07_bin.58	2496	2428	160	order	0.98	0.95	0.3	0.03	0.06	0.95	0.9	TRUE	Hybrid
TLL07_bin.61	1390	1340	6	kingdom	1	0.96	0	0	0	0.94	0.91	TRUE	Hybrid
TLL07_bin.9	1217	1195	5	family	0.92	0.9	0.05	0.02	0.05	0.95	0.86	TRUE	Hybrid
TLL08_bin.1	1597	1551	4	kingdom	1	0.97	0	0	0	0.95	0.92	TRUE	Hybrid
TLL08_bin.12	2653	2589	13	genus	0.86	0.84	0.07	0.03	0.07	0.97	0.82	TRUE	Hybrid
TLL08_bin.14	2021	1964	41	family	0.94	0.91	0.06	0.03	0.05	0.85	0.78	TRUE	Hybrid
TLL08_bin.17	2923	2840	33	family	0.95	0.92	0.19	0.06	0.12	0.97	0.89	TRUE	Hybrid
TLL08_bin.18	2180	2122	59	phylum	1	0.97	0.07	0.14	0.31	0.97	0.94	TRUE	Hybrid
TLL08_bin.19	1693	1656	5	kingdom	1	0.98	0	0	0	0.95	0.93	TRUE	Hybrid
TLL08_bin.22	3194	3110	63	kingdom	1	0.97	0	0	0	0.94	0.92	TRUE	Hybrid
TLL08_bin.27	2224	2124	46	kingdom	1	0.96	0	0	0	0.93	0.89	TRUE	Hybrid
TLL08_bin.28	2178	2139	10	kingdom	1	0.98	0	0	0	0.94	0.92	TRUE	Hybrid
TLL08_bin.3	1506	1467	8	kingdom	1	0.97	0	0	0	0.98	0.95	TRUE	Hybrid
TLL08_bin.30	2335	2101	102	genus	0.73	0.65	0.07	0.85	10.15	0.65	0.42	TRUE	Hybrid
TLL08_bin.31	2777	2714	15	genus	0.87	0.85	0.04	0.05	0.09	0.96	0.82	TRUE	Hybrid
TLL08_bin.35	2108	2061	10	genus	0.88	0.86	0.05	0.06	0.13	0.96	0.83	TRUE	Hybrid
TLL08_bin.36	2041	1950	7	kingdom	1	0.96	0	0	0	0.97	0.93	TRUE	Hybrid
TLL08_bin.38	2506	2381	26	family	0.95	0.9	0.03	0.03	0.05	0.75	0.67	TRUE	Hybrid
TLL08_bin.4	973	926	6	class	0.98	0.93	0.11	0.02	0.05	0.77	0.72	TRUE	Hybrid
TLL08_bin.45	3903	3715	68	phylum	1	0.95	0.89	0.05	0.1	0.95	0.9	FALSE	Hybrid
TLL08_bin.46	2723	2623	29	family	0.94	0.9	0.14	0.1	0.22	0.87	0.79	TRUE	Hybrid
TLL08_bin.47	2766	2593	21	genus	0.83	0.77	0.09	0.1	0.22	0.88	0.68	TRUE	Hybrid
TLL08_bin.55	2207	2114	89	family	0.96	0.92	0.16	0.03	0.06	0.93	0.86	TRUE	Hybrid
TLL08_bin.61	1806	1764	13	family	0.95	0.93	0.03	0.02	0.04	0.94	0.87	TRUE	Hybrid
TLL08_bin.63	3016	2857	63	family	0.94	0.89	0.2	0.03	0.06	0.94	0.84	TRUE	Hybrid
TLL08_bin.7	1950	1871	13	kingdom	1	0.96	0	0	0	0.95	0.91	TRUE	Hybrid
TLL08_bin.72	2601	2381	12	class	0.94	0.86	0.05	0.04	0.08	0.68	0.59	TRUE	Hybrid
TLL08_bin.73	2409	2239	143	genus	0.92	0.86	0.13	0.07	0.16	0.92	0.79	TRUE	Hybrid
TLL08_bin.75	1849	1802	129	kingdom	1	0.97	0	0	0	0.9	0.87	TRUE	Hybrid
TLL08_bin.76	2411	2279	26	genus	0.93	0.88	0.19	0.04	0.09	0.91	0.8	TRUE	Hybrid
TLL08_bin.77	2755	2697	15	genus	0.91	0.89	0.13	0.06	0.12	0.96	0.86	TRUE	Hybrid
TLL08_bin.79	3513	3361	8	class	0.99	0.94	0.06	0.02	0.04	0.74	0.7	TRUE	Hybrid
TLL08_bin.80	3302	3110	112	genus	0.91	0.86	0.61	0.06	0.12	0.94	0.81	FALSE	Hybrid
TLL08_bin.82	2703	2581	52	genus	0.86	0.82	0.25	0.05	0.1	0.96	0.78	TRUE	Hybrid
TLL09_bin.1	2546	2334	4	family	0.85	0.78	0.01	0.43	1.72	0.69	0.54	TRUE	Hybrid
TLL09_bin.14	4518	4438	12	kingdom	1	0.98	0	0	0	0.97	0.95	TRUE	Hybrid
TLL09_bin.15	1803	1739	20	kingdom	1	0.96	0	0	0	0.93	0.9	TRUE	Hybrid
TLL09_bin.16	3398	3347	30	kingdom	1	0.98	0	0	0	0.95	0.93	TRUE	Hybrid
TLL09_bin.17	2109	2025	15	kingdom	1	0.96	0	0	0	0.92	0.88	TRUE	Hybrid
TLL09_bin.19	3364	3200	86	kingdom	1	0.95	0	0	0	0.94	0.89	TRUE	Hybrid
TLL09_bin.20	1467	1423	115	kingdom	1	0.97	0	0	0	0.94	0.91	TRUE	Hybrid
TLL09_bin.21	2771	2699	15	kingdom	1	0.97	0	0	0	0.95	0.93	TRUE	Hybrid
TLL09_bin.24	4059	3905	47	kingdom	1	0.96	0	0	0	0.96	0.92	TRUE	Hybrid
TLL09_bin.26	4627	4508	55	kingdom	1	0.97	0	0	0	0.95	0.92	TRUE	Hybrid
TLL09_bin.30	2909	2807	7	genus	0.83	0.8	0.01	0.14	0.34	0.94	0.75	TRUE	Hybrid
TLL09_bin.31	2750	2687	53	order	0.98	0.96	0.1	0.02	0.05	0.95	0.91	TRUE	Hybrid
TLL09_bin.32	2790	2725	123	family	0.95	0.93	0.34	0.1	0.22	0.95	0.88	TRUE	Hybrid
TLL09_bin.33	755	728	1	kingdom	1	0.96	0	0	0	0.92	0.89	TRUE	Hybrid
TLL09_bin.35	3010	2918	31	genus	0.79	0.77	0.06	0.19	0.49	0.78	0.6	TRUE	Hybrid
TLL09_bin.37	4027	3852	10	family	0.95	0.91	0.38	0.02	0.05	0.96	0.87	TRUE	Hybrid
TLL09_bin.39	1668	1632	2	kingdom	1	0.98	0	0	0	0.94	0.92	TRUE	Hybrid
TLL09_bin.4	3247	3177	18	family	0.94	0.92	0.06	0.05	0.1	0.93	0.86	TRUE	Hybrid
TLL09_bin.41	3724	3636	36	family	0.96	0.94	0.08	0.13	0.3	0.96	0.9	TRUE	Hybrid
TLL09_bin.5	3592	3423	27	genus	0.94	0.89	0.25	0.02	0.05	0.96	0.86	TRUE	Hybrid
TLL09_bin.6	2185	2107	2	class	0.99	0.95	0.02	0.04	0.08	0.89	0.84	TRUE	Hybrid
TLL09_bin.7	4697	4478	78	class	0.97	0.92	0.4	0.03	0.07	0.95	0.88	TRUE	Hybrid
TLL09_bin.8	2190	2111	3	order	0.96	0.92	0.01	0.23	0.61	0.74	0.68	TRUE	Hybrid
TLL09_bin.9	5385	5163	14	genus	0.83	0.79	0.05	0.1	0.24	0.88	0.7	TRUE	Hybrid
TLL100_bin.1	1910	1835	2	kingdom	1	0.96	0	0	0	0.94	0.9	TRUE	Hybrid
TLL100_bin.10	2110	1946	228	family	0.92	0.85	0.09	0.45	1.12	0.75	0.64	TRUE	Hybrid
TLL100_bin.100	2234	2143	9	genus	0.95	0.91	0.08	0.04	0.09	0.95	0.87	TRUE	Hybrid
TLL100_bin.102	2335	2283	36	kingdom	1	0.98	0	0	0	0.96	0.93	TRUE	Hybrid
TLL100_bin.103	2387	2243	161	family	0.94	0.89	0.28	0.05	0.1	0.84	0.75	TRUE	Hybrid
TLL100_bin.104	2162	2081	95	kingdom	1	0.96	0	0	0	0.91	0.88	TRUE	Hybrid
TLL100_bin.105	2239	2174	123	genus	0.93	0.9	0.52	0.05	0.1	0.96	0.86	FALSE	Hybrid
TLL100_bin.11	1809	1736	40	genus	0.92	0.89	0.35	0.06	0.12	0.95	0.84	TRUE	Hybrid
TLL100_bin.111	2196	2161	27	kingdom	1	0.98	0	0	0	0.98	0.97	TRUE	Hybrid
TLL100_bin.112	4003	3785	153	genus	0.95	0.9	0.36	0.04	0.08	0.96	0.87	TRUE	Hybrid
TLL100_bin.13	2175	2129	61	kingdom	1	0.98	0	0	0	0.97	0.95	TRUE	Hybrid
TLL100_bin.14	2753	2521	10	order	0.96	0.88	0.02	0.28	0.72	0.66	0.58	TRUE	Hybrid
TLL100_bin.15	2330	2126	95	family	0.89	0.81	0.05	0.67	4.33	0.61	0.49	TRUE	Hybrid
TLL100_bin.17	1976	1851	19	class	0.93	0.87	0.03	0.43	0.97	0.64	0.56	TRUE	Hybrid
TLL100_bin.2	1822	1773	2	kingdom	1	0.97	0	0	0	0.9	0.87	TRUE	Hybrid
TLL100_bin.26	1590	1516	221	family	0.96	0.91	0.23	0.03	0.06	0.84	0.76	TRUE	Hybrid
TLL100_bin.27	2250	2181	49	phylum	1	0.97	0.28	0.03	0.06	0.91	0.88	TRUE	Hybrid
TLL100_bin.28	3842	3661	127	genus	0.89	0.85	0.49	0.15	0.38	0.94	0.79	FALSE	Hybrid
TLL100_bin.29	2237	2154	31	family	0.96	0.93	0.09	0.19	0.49	0.87	0.81	TRUE	Hybrid
TLL100_bin.3	1771	1694	2	kingdom	1	0.96	0	0	0	0.93	0.89	TRUE	Hybrid
TLL100_bin.33	4060	3885	86	kingdom	1	0.96	0	0	0	0.94	0.9	TRUE	Hybrid
TLL100_bin.38	2643	2568	13	family	0.91	0.89	0.03	0.05	0.11	0.82	0.72	TRUE	Hybrid
TLL100_bin.42	2339	2294	79	kingdom	1	0.98	0	0	0	0.94	0.92	TRUE	Hybrid
TLL100_bin.43	2250	2193	124	kingdom	1	0.97	0	0	0	0.93	0.91	TRUE	Hybrid
TLL100_bin.49	2895	2531	188	genus	0.53	0.46	0.2	0.42	1.67	0.61	0.28	TRUE	Hybrid
TLL100_bin.5	2645	2577	14	kingdom	1	0.97	0	0	0	0.96	0.94	TRUE	Hybrid
TLL100_bin.50	1823	1655	22	family	0.9	0.82	0.01	0.59	2.65	0.63	0.51	TRUE	Hybrid
TLL100_bin.54	1903	1768	97	genus	0.73	0.68	0.14	0.1	0.24	0.72	0.49	TRUE	Hybrid
TLL100_bin.6	2262	2208	20	family	0.95	0.93	0.05	0.11	0.24	0.94	0.87	TRUE	Hybrid
TLL100_bin.62	2715	2430	33	order	0.92	0.82	0.06	0.04	0.07	0.61	0.5	TRUE	Hybrid
TLL100_bin.64	3285	2875	398	order	0.88	0.77	0.15	0.59	1.82	0.56	0.43	TRUE	Hybrid
TLL100_bin.65	1270	1234	68	kingdom	1	0.97	0	0	0	0.96	0.94	TRUE	Hybrid
TLL100_bin.66	1837	1810	22	kingdom	1	0.99	0	0	0	0.96	0.95	TRUE	Hybrid
TLL100_bin.67	2728	2638	71	family	0.98	0.94	0.39	0.06	0.12	0.96	0.91	TRUE	Hybrid
TLL100_bin.69	1835	1733	123	kingdom	1	0.94	0	0	0	0.93	0.87	TRUE	Hybrid
TLL100_bin.70	2154	2061	13	kingdom	1	0.96	0	0	0	0.98	0.94	TRUE	Hybrid
TLL100_bin.72	2128	2055	75	kingdom	1	0.97	0	0	0	0.96	0.92	TRUE	Hybrid
TLL100_bin.79	2880	2740	151	genus	0.9	0.86	0.12	0.03	0.06	0.95	0.82	TRUE	Hybrid
TLL100_bin.8	1810	1765	5	kingdom	1	0.98	0	0	0	0.95	0.92	TRUE	Hybrid
TLL100_bin.80	1876	1825	12	genus	0.95	0.92	0.1	0.06	0.12	0.97	0.89	TRUE	Hybrid
TLL100_bin.84	1420	1364	224	kingdom	1	0.96	0	0	0	0.97	0.94	TRUE	Hybrid
TLL100_bin.85	1825	1762	17	family	0.93	0.89	0.08	0.16	0.38	0.95	0.85	TRUE	Hybrid
TLL100_bin.86	2375	2275	34	genus	0.94	0.9	0.19	0.03	0.06	0.95	0.86	TRUE	Hybrid
TLL100_bin.91	3405	3317	60	kingdom	1	0.97	0	0	0	0.95	0.93	TRUE	Hybrid
TLL100_bin.93	4815	4526	83	genus	0.94	0.88	0.28	0.03	0.06	0.95	0.83	TRUE	Hybrid
TLL100_bin.97	1756	1601	4	kingdom	1	0.91	0	0	0	0.62	0.56	TRUE	Hybrid
TLL100_bin.98	1394	1372	18	class	0.99	0.98	0.03	0.15	0.35	0.93	0.91	TRUE	Hybrid
TLL101_bin.1	2180	2141	9	genus	0.88	0.86	0.05	0.03	0.05	0.97	0.84	TRUE	Hybrid
TLL101_bin.10	1534	1463	41	kingdom	1	0.95	0	0	0	0.93	0.89	TRUE	Hybrid
TLL101_bin.11	1530	1412	249	family	0.9	0.83	0.12	0.68	4.52	0.62	0.51	TRUE	Hybrid
TLL101_bin.15	2361	2109	66	class	0.93	0.83	0.05	0.04	0.08	0.6	0.5	TRUE	Hybrid
TLL101_bin.17	1569	1451	251	family	0.9	0.83	0.13	0.67	4.18	0.6	0.5	TRUE	Hybrid
TLL101_bin.19	4526	4489	111	genus	0.94	0.94	0.02	0.17	0.39	0.99	0.93	TRUE	Hybrid
TLL101_bin.2	1746	1650	154	genus	0.6	0.56	0.27	0.62	3.58	0.67	0.38	TRUE	Hybrid
TLL101_bin.20	1806	1742	151	class	0.99	0.96	0.29	0.16	0.36	0.94	0.9	TRUE	Hybrid
TLL101_bin.21	2928	2761	167	genus	0.91	0.86	0.65	0.04	0.09	0.94	0.8	FALSE	Hybrid
TLL101_bin.24	1241	1172	36	genus	0.75	0.71	0.14	0.17	0.44	0.65	0.46	TRUE	Hybrid
TLL101_bin.25	2625	2568	8	genus	0.84	0.82	0.07	0.04	0.08	0.96	0.79	TRUE	Hybrid
TLL101_bin.29	2964	2652	46	order	0.95	0.85	0.08	0.28	0.73	0.65	0.55	TRUE	Hybrid
TLL101_bin.31	2526	2447	34	genus	0.85	0.83	0.11	0.61	2.53	0.79	0.65	TRUE	Hybrid
TLL101_bin.34	1941	1872	55	family	0.93	0.9	0.2	0.05	0.11	0.75	0.68	TRUE	Hybrid
TLL101_bin.35	1753	1669	161	kingdom	1	0.95	0	0	0	0.94	0.9	TRUE	Hybrid
TLL101_bin.36	1866	1812	10	phylum	1	0.97	0.06	0.02	0.05	0.91	0.88	TRUE	Hybrid
TLL101_bin.38	2667	2498	112	genus	0.8	0.75	0.09	0.8	7.43	0.69	0.51	TRUE	Hybrid
TLL101_bin.4	1633	1581	86	kingdom	1	0.97	0	0	0	0.95	0.92	TRUE	Hybrid
TLL101_bin.41	1573	1422	198	genus	0.85	0.77	0.17	0.59	3.49	0.67	0.52	TRUE	Hybrid
TLL101_bin.43	2606	2532	185	genus	0.91	0.88	0.44	0.03	0.05	0.97	0.85	TRUE	Hybrid
TLL101_bin.44	2676	2560	146	genus	0.84	0.8	0.22	0.03	0.06	0.96	0.77	TRUE	Hybrid
TLL101_bin.45	2040	1867	23	family	0.97	0.89	0.05	0.26	0.65	0.91	0.8	TRUE	Hybrid
TLL101_bin.48	1651	1601	134	family	0.97	0.94	0.26	0.04	0.08	0.95	0.89	TRUE	Hybrid
TLL101_bin.49	2083	1996	42	family	0.97	0.93	0.07	0.06	0.14	0.96	0.9	TRUE	Hybrid
TLL101_bin.5	2603	2493	25	kingdom	1	0.96	0	0	0	0.95	0.91	TRUE	Hybrid
TLL101_bin.52	2098	1937	54	family	0.91	0.84	0.1	0.34	1.12	0.7	0.59	TRUE	Hybrid
TLL101_bin.54	2159	2096	27	family	0.96	0.93	0.12	0.03	0.07	0.94	0.88	TRUE	Hybrid
TLL101_bin.55	5996	5299	476	genus	0.78	0.69	0.59	0.37	1.41	0.86	0.59	FALSE	Hybrid
TLL101_bin.58	2847	2721	136	family	0.93	0.88	0.59	0.03	0.07	0.95	0.84	FALSE	Hybrid
TLL101_bin.60	1933	1786	150	family	0.89	0.82	0.09	0.37	1.35	0.65	0.53	TRUE	Hybrid
TLL101_bin.61	2445	2394	47	kingdom	1	0.98	0	0	0	0.95	0.93	TRUE	Hybrid
TLL101_bin.63	2244	2059	8	genus	0.86	0.79	0.02	0.09	0.21	0.87	0.69	TRUE	Hybrid
TLL101_bin.69	2711	2633	138	kingdom	1	0.97	0	0	0	0.95	0.92	TRUE	Hybrid
TLL101_bin.8	1514	1391	196	genus	0.84	0.78	0.16	0.57	3.06	0.67	0.52	TRUE	Hybrid
TLL101_bin.9	1784	1677	80	class	0.97	0.91	0.21	0.07	0.15	0.69	0.62	TRUE	Hybrid
TLL102_bin.1	2029	1976	9	kingdom	1	0.97	0	0	0	0.97	0.94	TRUE	Hybrid
TLL102_bin.10	2100	1946	127	genus	0.67	0.62	0.07	0.86	10.83	0.62	0.38	TRUE	Hybrid
TLL102_bin.100	2549	2429	98	family	0.96	0.92	0.38	0.23	0.61	0.86	0.79	TRUE	Hybrid
TLL102_bin.101	2691	2419	166	class	0.95	0.85	0.11	0.16	0.37	0.62	0.52	TRUE	Hybrid
TLL102_bin.103	1856	1764	9	kingdom	1	0.95	0	0	0	0.75	0.71	TRUE	Hybrid
TLL102_bin.104	1904	1826	18	kingdom	1	0.96	0	0	0	0.93	0.9	TRUE	Hybrid
TLL102_bin.105	1401	1217	112	phylum	0.97	0.84	0.22	0.06	0.13	0.57	0.48	TRUE	Hybrid
TLL102_bin.106	2924	2488	197	genus	0.48	0.41	0.18	0.39	1.42	0.6	0.25	TRUE	Hybrid
TLL102_bin.108	1791	1765	9	class	0.98	0.97	0.09	0.16	0.36	0.95	0.91	TRUE	Hybrid
TLL102_bin.11	2636	2531	17	family	0.94	0.91	0.1	0.05	0.11	0.94	0.86	TRUE	Hybrid
TLL102_bin.110	1690	1606	9	genus	0.99	0.94	0.33	0.03	0.05	0.96	0.9	TRUE	Hybrid
TLL102_bin.111	2752	2403	118	genus	0.65	0.57	0.39	0.17	0.42	0.76	0.43	TRUE	Hybrid
TLL102_bin.112	2276	2182	4	kingdom	1	0.96	0	0	0	0.95	0.91	TRUE	Hybrid
TLL102_bin.114	2207	2137	92	kingdom	1	0.97	0	0	0	0.92	0.89	TRUE	Hybrid
TLL102_bin.115	1553	1481	198	family	0.96	0.91	0.1	0.02	0.05	0.96	0.87	TRUE	Hybrid
TLL102_bin.116	2511	2205	163	class	0.94	0.83	0.14	0.39	0.91	0.65	0.54	TRUE	Hybrid
TLL102_bin.117	2341	2145	252	genus	0.84	0.77	0.25	0.11	0.24	0.73	0.56	TRUE	Hybrid
TLL102_bin.119	2179	1977	196	genus	0.74	0.67	0.13	0.71	6.23	0.65	0.44	TRUE	Hybrid
TLL102_bin.12	2391	2238	21	class	0.93	0.87	0.09	0.04	0.07	0.66	0.58	TRUE	Hybrid
TLL102_bin.121	2887	2684	266	family	0.95	0.89	0.28	0.02	0.05	0.83	0.74	TRUE	Hybrid
TLL102_bin.122	2513	2448	81	family	0.95	0.93	0.1	0.06	0.12	0.95	0.88	TRUE	Hybrid
TLL102_bin.123	1884	1761	84	genus	0.68	0.63	0.11	0.31	1	0.66	0.42	TRUE	Hybrid
TLL102_bin.125	2224	2124	13	family	0.96	0.92	0.1	0.03	0.05	0.94	0.86	TRUE	Hybrid
TLL102_bin.13	1518	1484	18	family	0.95	0.93	0.08	0.06	0.12	0.96	0.89	TRUE	Hybrid
TLL102_bin.132	3590	3010	258	genus	0.64	0.54	0.29	0.29	0.87	0.63	0.34	TRUE	Hybrid
TLL102_bin.134	1365	1320	20	kingdom	1	0.97	0	0	0	0.95	0.92	TRUE	Hybrid
TLL102_bin.138	1675	1594	13	family	0.94	0.9	0.03	0.11	0.26	0.85	0.76	TRUE	Hybrid
TLL102_bin.141	1378	1331	1	kingdom	1	0.97	0	0	0	0.94	0.91	TRUE	Hybrid
TLL102_bin.142	3043	2863	162	kingdom	1	0.94	0	0	0	0.93	0.88	TRUE	Hybrid
TLL102_bin.143	2836	2516	142	genus	0.62	0.55	0.12	0.48	2.31	0.59	0.32	TRUE	Hybrid
TLL102_bin.144	1744	1681	14	kingdom	1	0.96	0	0	0	0.95	0.92	TRUE	Hybrid
TLL102_bin.148	1821	1692	146	genus	0.7	0.65	0.13	0.59	3.94	0.61	0.4	TRUE	Hybrid
TLL102_bin.18	1863	1830	11	family	0.93	0.92	0.09	0.03	0.05	0.96	0.88	TRUE	Hybrid
TLL102_bin.2	1126	1105	2	phylum	1	0.98	0.01	0.02	0.05	0.95	0.93	TRUE	Hybrid
TLL102_bin.20	2031	1841	23	family	0.89	0.81	0.01	0.58	2.6	0.63	0.51	TRUE	Hybrid
TLL102_bin.21	1687	1554	44	genus	0.71	0.65	0.03	0.83	8.22	0.61	0.4	TRUE	Hybrid
TLL102_bin.37	2448	2213	69	genus	0.66	0.6	0.06	0.46	1.88	0.58	0.35	TRUE	Hybrid
TLL102_bin.4	1721	1688	7	kingdom	1	0.98	0	0	0	0.96	0.94	TRUE	Hybrid
TLL102_bin.40	2747	2448	62	class	0.96	0.86	0.08	0.27	0.7	0.66	0.57	TRUE	Hybrid
TLL102_bin.43	2468	2295	18	class	0.92	0.86	0.01	0.09	0.2	0.63	0.54	TRUE	Hybrid
TLL102_bin.44	2738	2561	240	kingdom	1	0.94	0	0	0	0.94	0.88	TRUE	Hybrid
TLL102_bin.47	2779	2419	215	genus	0.76	0.66	0.15	0.82	7.6	0.68	0.45	TRUE	Hybrid
TLL102_bin.48	1354	1243	9	kingdom	1	0.92	0	0	0	0.65	0.59	TRUE	Hybrid
TLL102_bin.49	2003	1819	21	genus	0.66	0.6	0.02	0.55	2.7	0.62	0.37	TRUE	Hybrid
TLL102_bin.5	2262	2160	10	class	0.98	0.94	0.05	0.04	0.08	0.7	0.66	TRUE	Hybrid
TLL102_bin.53	2745	2516	53	class	0.92	0.85	0.14	0.03	0.07	0.63	0.53	TRUE	Hybrid
TLL102_bin.54	4220	4115	274	genus	0.92	0.9	0.03	0.23	0.54	0.97	0.88	TRUE	Hybrid
TLL102_bin.55	2311	2145	114	family	0.9	0.83	0.12	0.58	2.63	0.72	0.6	TRUE	Hybrid
TLL102_bin.56	5059	4544	248	class	0.92	0.83	0.94	0.02	0.04	0.82	0.68	FALSE	Hybrid
TLL102_bin.59	1882	1776	13	class	0.93	0.87	0.03	0.04	0.09	0.64	0.56	TRUE	Hybrid
TLL102_bin.6	2330	2201	22	family	0.92	0.87	0.1	0.11	0.26	0.74	0.64	TRUE	Hybrid
TLL102_bin.61	2648	2348	130	genus	0.59	0.52	0.1	0.45	1.92	0.58	0.31	TRUE	Hybrid
TLL102_bin.65	2731	2516	47	genus	0.7	0.64	0.09	0.33	1.14	0.63	0.4	TRUE	Hybrid
TLL102_bin.66	3158	3085	45	genus	0.87	0.85	0.16	0.08	0.17	0.94	0.8	TRUE	Hybrid
TLL102_bin.67	1208	946	9	phylum	0.95	0.75	0.01	0.06	0.13	0.56	0.42	TRUE	Hybrid
TLL102_bin.68	1980	1862	41	genus	0.83	0.78	0.09	0.61	3.54	0.69	0.54	TRUE	Hybrid
TLL102_bin.7	1866	1757	11	family	0.9	0.85	0.01	0.58	2.14	0.72	0.61	TRUE	Hybrid
TLL102_bin.73	3232	2779	229	order	0.84	0.73	0.16	0.11	0.24	0.57	0.41	TRUE	Hybrid
TLL102_bin.74	1655	1591	28	class	1	0.96	0.08	0.03	0.05	0.94	0.9	TRUE	Hybrid
TLL102_bin.75	2100	1930	36	family	0.89	0.82	0.12	0.3	0.84	0.69	0.57	TRUE	Hybrid
TLL102_bin.76	960	940	11	kingdom	1	0.98	0	0	0	0.96	0.94	TRUE	Hybrid
TLL102_bin.77	2812	2628	233	family	0.86	0.81	0.23	0.34	1.13	0.73	0.59	TRUE	Hybrid
TLL102_bin.8	2483	2341	170	family	0.96	0.91	0.16	0.04	0.08	0.92	0.83	TRUE	Hybrid
TLL102_bin.80	1840	1765	44	family	0.91	0.87	0.06	0.54	1.93	0.72	0.63	TRUE	Hybrid
TLL102_bin.85	2082	1981	81	family	0.97	0.92	0.08	0.24	0.58	0.92	0.85	TRUE	Hybrid
TLL102_bin.88	2707	2291	154	phylum	0.96	0.81	0.21	0.02	0.05	0.62	0.5	TRUE	Hybrid
TLL102_bin.89	4146	3757	473	genus	0.87	0.79	0.88	0.52	1.25	0.84	0.66	FALSE	Hybrid
TLL102_bin.90	2207	1996	125	genus	0.72	0.65	0.16	0.19	0.49	0.7	0.46	TRUE	Hybrid
TLL102_bin.91	2336	2255	62	genus	0.91	0.88	0.32	0.04	0.08	0.96	0.85	TRUE	Hybrid
TLL102_bin.93	1790	1713	10	kingdom	1	0.96	0	0	0	0.93	0.89	TRUE	Hybrid
TLL102_bin.94	2685	2612	71	genus	0.9	0.88	0.37	0.02	0.05	0.97	0.86	TRUE	Hybrid
TLL102_bin.99	1668	1404	123	order	0.87	0.73	0.07	0.09	0.21	0.57	0.42	TRUE	Hybrid
TLL103_bin.1	1936	1844	2	kingdom	1	0.95	0	0	0	0.94	0.9	TRUE	Hybrid
TLL103_bin.12	6580	6241	71	order	0.95	0.9	0.16	0.03	0.05	0.84	0.75	TRUE	Hybrid
TLL103_bin.15	2190	1984	64	order	0.93	0.84	0.18	0.11	0.25	0.71	0.6	TRUE	Hybrid
TLL103_bin.16	2987	2835	17	genus	0.75	0.72	0.05	0.63	4.47	0.73	0.52	TRUE	Hybrid
TLL103_bin.19	3603	3509	24	genus	0.85	0.83	0.1	0.03	0.06	0.96	0.8	TRUE	Hybrid
TLL103_bin.2	1256	1238	2	genus	0.84	0.83	0.08	0.07	0.16	0.98	0.81	TRUE	Hybrid
TLL103_bin.21	2589	2189	122	class	0.92	0.78	0.08	0.04	0.08	0.61	0.47	TRUE	Hybrid
TLL103_bin.22	2432	2333	53	kingdom	1	0.96	0	0	0	0.95	0.91	TRUE	Hybrid
TLL103_bin.23	6257	5799	55	kingdom	1	0.93	0	0	0	0.89	0.82	TRUE	Hybrid
TLL103_bin.24	4873	4478	112	genus	0.84	0.78	0.21	0.14	0.36	0.91	0.71	TRUE	Hybrid
TLL103_bin.25	2006	1910	78	kingdom	1	0.95	0	0	0	0.93	0.89	TRUE	Hybrid
TLL103_bin.28	2122	2077	11	kingdom	1	0.98	0	0	0	0.97	0.95	TRUE	Hybrid
TLL103_bin.29	3642	3517	24	genus	0.8	0.77	0.05	0.18	0.47	0.82	0.64	TRUE	Hybrid
TLL103_bin.30	2778	2521	29	class	0.93	0.84	0.08	0.03	0.05	0.64	0.54	TRUE	Hybrid
TLL103_bin.31	3217	3112	24	genus	0.86	0.83	0.4	0.03	0.06	0.98	0.82	TRUE	Hybrid
TLL103_bin.32	4755	4445	34	genus	0.88	0.82	0.07	0.09	0.2	0.91	0.75	TRUE	Hybrid
TLL103_bin.33	1741	1708	8	kingdom	1	0.98	0	0	0	0.96	0.94	TRUE	Hybrid
TLL103_bin.34	2802	2746	21	family	0.96	0.94	0.07	0.14	0.32	0.93	0.87	TRUE	Hybrid
TLL103_bin.35	693	672	3	kingdom	1	0.97	0	0	0	0.95	0.92	TRUE	Hybrid
TLL103_bin.38	3431	3324	8	kingdom	1	0.97	0	0	0	0.97	0.94	TRUE	Hybrid
TLL103_bin.39	1711	1659	6	kingdom	1	0.97	0	0	0	0.94	0.91	TRUE	Hybrid
TLL103_bin.41	2846	2788	5	genus	0.81	0.79	0.03	0.07	0.15	0.93	0.74	TRUE	Hybrid
TLL103_bin.43	2568	2456	4	kingdom	1	0.96	0	0	0	0.96	0.91	TRUE	Hybrid
TLL103_bin.5	1734	1632	3	family	0.94	0.88	0.02	0.03	0.05	0.96	0.84	TRUE	Hybrid
TLL103_bin.6	4225	3813	254	family	0.96	0.86	0.26	0.04	0.09	0.89	0.77	TRUE	Hybrid
TLL103_bin.7	3908	3688	33	genus	0.9	0.85	0.06	0.02	0.05	0.83	0.7	TRUE	Hybrid
TLL104_bin.11	2172	1978	22	genus	0.88	0.81	0.06	0.34	1.11	0.73	0.59	TRUE	Hybrid
TLL104_bin.12	2802	2241	71	class	0.91	0.72	0.08	0.1	0.22	0.59	0.43	TRUE	Hybrid
TLL104_bin.14	1642	1581	4	kingdom	1	0.96	0	0	0	0.95	0.91	TRUE	Hybrid
TLL104_bin.18	2534	2387	43	family	0.89	0.84	0.13	0.11	0.25	0.9	0.75	TRUE	Hybrid
TLL104_bin.2	1775	1678	3	class	0.99	0.93	0.01	0.05	0.1	0.91	0.85	TRUE	Hybrid
TLL104_bin.20	1955	1870	5	kingdom	1	0.96	0	0	0	0.94	0.9	TRUE	Hybrid
TLL104_bin.26	3044	2881	92	genus	0.89	0.84	0.38	0.16	0.4	0.94	0.79	TRUE	Hybrid
TLL104_bin.3	2077	1983	6	class	0.99	0.94	0.08	0.02	0.04	0.96	0.9	TRUE	Hybrid
TLL104_bin.30	3378	3268	11	family	0.95	0.92	0.07	0.06	0.13	0.97	0.89	TRUE	Hybrid
TLL104_bin.34	1423	1364	14	kingdom	1	0.96	0	0	0	0.95	0.91	TRUE	Hybrid
TLL104_bin.35	5503	5168	148	phylum	1	0.94	0.83	0.03	0.06	0.93	0.87	FALSE	Hybrid
TLL104_bin.4	929	902	6	phylum	1	0.97	0.43	0.03	0.07	0.95	0.92	TRUE	Hybrid
TLL104_bin.42	2428	2345	10	family	0.94	0.91	0.03	0.04	0.08	0.86	0.78	TRUE	Hybrid
TLL104_bin.49	3155	2982	24	genus	0.81	0.76	0.06	0.06	0.13	0.88	0.67	TRUE	Hybrid
TLL104_bin.5	2514	2464	11	kingdom	1	0.98	0	0	0	0.96	0.94	TRUE	Hybrid
TLL104_bin.51	2918	2654	176	genus	0.93	0.84	0.19	0.05	0.1	0.9	0.76	TRUE	Hybrid
TLL104_bin.52	2465	2375	19	kingdom	1	0.96	0	0	0	0.93	0.9	TRUE	Hybrid
TLL104_bin.53	1867	1803	6	kingdom	1	0.97	0	0	0	0.94	0.91	TRUE	Hybrid
TLL104_bin.55	1927	1813	10	class	0.98	0.92	0.04	0.04	0.09	0.93	0.86	TRUE	Hybrid
TLL104_bin.56	2851	2474	119	class	0.96	0.83	0.42	0.02	0.05	0.88	0.73	TRUE	Hybrid
TLL104_bin.58	3162	3048	8	family	0.94	0.91	0.03	0.08	0.16	0.95	0.87	TRUE	Hybrid
TLL104_bin.59	1757	1720	5	family	0.95	0.93	0.01	0.05	0.11	0.96	0.89	TRUE	Hybrid
TLL104_bin.6	3591	3434	27	family	0.94	0.9	0.25	0.02	0.04	0.94	0.84	TRUE	Hybrid
TLL104_bin.61	2340	2101	77	class	0.96	0.87	0.19	0.03	0.06	0.75	0.65	TRUE	Hybrid
TLL104_bin.63	2213	2127	33	kingdom	1	0.96	0	0	0	0.94	0.91	TRUE	Hybrid
TLL105_bin.17	2062	1973	11	kingdom	1	0.96	0	0	0	0.93	0.89	TRUE	Hybrid
TLL105_bin.20	4664	4430	156	family	0.96	0.91	0.51	0.2	0.5	0.93	0.85	FALSE	Hybrid
TLL105_bin.24	1152	1077	10	genus	0.88	0.83	0.49	0.06	0.12	0.95	0.78	FALSE	Hybrid
TLL105_bin.25	2815	2711	21	family	0.95	0.91	0.3	0.04	0.08	0.95	0.87	TRUE	Hybrid
TLL105_bin.26	2094	2042	11	family	0.98	0.95	0.1	0.02	0.05	0.96	0.92	TRUE	Hybrid
TLL105_bin.27	3455	3256	82	genus	0.9	0.85	0.4	0.04	0.08	0.94	0.81	TRUE	Hybrid
TLL105_bin.28	2959	2796	59	genus	0.87	0.82	0.21	0.04	0.07	0.89	0.73	TRUE	Hybrid
TLL105_bin.3	1799	1726	3	kingdom	1	0.96	0	0	0	0.95	0.91	TRUE	Hybrid
TLL105_bin.30	2523	2395	33	genus	0.79	0.75	0.21	0.14	0.33	0.93	0.69	TRUE	Hybrid
TLL105_bin.31	2836	2733	30	genus	0.89	0.86	0.17	0.05	0.1	0.96	0.82	TRUE	Hybrid
TLL105_bin.32	2708	2625	26	kingdom	1	0.97	0	0	0	0.94	0.92	TRUE	Hybrid
TLL105_bin.33	2262	2182	33	family	0.95	0.91	0.04	0.03	0.06	0.94	0.86	TRUE	Hybrid
TLL105_bin.4	1818	1730	4	kingdom	1	0.95	0	0	0	0.94	0.89	TRUE	Hybrid
TLL105_bin.40	2409	2313	37	family	0.99	0.95	0.14	0.18	0.45	0.96	0.91	TRUE	Hybrid
TLL105_bin.43	2073	2005	33	kingdom	1	0.97	0	0	0	0.97	0.94	TRUE	Hybrid
TLL105_bin.45	2330	2229	8	family	0.91	0.87	0.08	0.06	0.12	0.91	0.79	TRUE	Hybrid
TLL105_bin.47	2694	2615	16	kingdom	1	0.97	0	0	0	0.95	0.92	TRUE	Hybrid
TLL105_bin.49	2884	2770	22	genus	0.89	0.85	0.21	0.21	0.59	0.94	0.8	TRUE	Hybrid
TLL105_bin.53	1570	1519	7	phylum	0.99	0.96	0.07	0.02	0.04	0.81	0.78	TRUE	Hybrid
TLL105_bin.55	2026	1933	7	family	0.96	0.91	0.03	0.17	0.43	0.89	0.81	TRUE	Hybrid
TLL105_bin.58	2244	2187	14	family	0.96	0.93	0.14	0.03	0.06	0.96	0.9	TRUE	Hybrid
TLL105_bin.59	2451	2216	67	family	0.9	0.82	0.07	0.53	1.4	0.77	0.63	TRUE	Hybrid
TLL105_bin.60	2289	2244	12	genus	0.91	0.9	0.07	0.03	0.06	0.97	0.87	TRUE	Hybrid
TLL105_bin.63	2150	2023	33	family	0.95	0.9	0.11	0.03	0.07	0.85	0.76	TRUE	Hybrid
TLL105_bin.65	1246	1164	2	class	0.99	0.92	0.01	0.04	0.08	0.94	0.86	TRUE	Hybrid
TLL105_bin.66	2468	2369	10	family	0.96	0.92	0.06	0.1	0.22	0.94	0.87	TRUE	Hybrid
TLL105_bin.68	2591	2500	5	genus	0.9	0.87	0.03	0.08	0.17	0.86	0.75	TRUE	Hybrid
TLL105_bin.7	1809	1714	7	class	0.97	0.92	0.02	0.3	0.86	0.66	0.6	TRUE	Hybrid
TLL105_bin.8	3973	3488	30	genus	0.69	0.61	0.04	0.65	3.07	0.67	0.41	TRUE	Hybrid
TLL106_bin.1	2054	1969	1	kingdom	1	0.96	0	0	0	0.96	0.92	TRUE	Hybrid
TLL106_bin.10	3309	2833	9	genus	0.61	0.52	0.03	0.26	0.77	0.73	0.38	TRUE	Hybrid
TLL106_bin.100	2197	2086	39	genus	0.9	0.85	0.24	0.13	0.3	0.94	0.8	TRUE	Hybrid
TLL106_bin.101	2928	2688	188	genus	0.97	0.89	0.61	0.03	0.05	0.96	0.85	FALSE	Hybrid
TLL106_bin.102	3005	2935	29	kingdom	1	0.98	0	0	0	0.96	0.93	TRUE	Hybrid
TLL106_bin.103	2050	1979	21	kingdom	1	0.96	0	0	0	0.93	0.9	TRUE	Hybrid
TLL106_bin.104	2111	2013	80	genus	0.98	0.93	0.2	0.04	0.09	0.96	0.89	TRUE	Hybrid
TLL106_bin.105	1966	1878	139	kingdom	1	0.96	0	0	0	0.96	0.91	TRUE	Hybrid
TLL106_bin.107	2720	2595	11	genus	0.85	0.81	0.08	0.09	0.2	0.88	0.71	TRUE	Hybrid
TLL106_bin.108	2676	2589	9	genus	0.83	0.81	0.14	0.07	0.14	0.89	0.72	TRUE	Hybrid
TLL106_bin.109	1782	1740	6	kingdom	1	0.98	0	0	0	0.95	0.93	TRUE	Hybrid
TLL106_bin.11	2655	2551	20	family	0.92	0.88	0.24	0.04	0.09	0.9	0.8	TRUE	Hybrid
TLL106_bin.110	2050	1981	24	family	0.94	0.91	0.1	0.04	0.07	0.94	0.85	TRUE	Hybrid
TLL106_bin.111	2653	2562	5	family	0.94	0.91	0.01	0.28	0.67	0.93	0.84	TRUE	Hybrid
TLL106_bin.113	2304	2250	16	kingdom	1	0.98	0	0	0	0.94	0.91	TRUE	Hybrid
TLL106_bin.116	2379	2335	6	family	0.96	0.94	0.02	0.02	0.04	0.96	0.9	TRUE	Hybrid
TLL106_bin.117	2733	2629	70	genus	0.94	0.91	0.39	0.03	0.06	0.94	0.85	TRUE	Hybrid
TLL106_bin.18	1363	1317	1	kingdom	1	0.97	0	0	0	0.83	0.8	TRUE	Hybrid
TLL106_bin.19	2433	2372	19	genus	0.88	0.86	0.03	0.26	0.62	0.97	0.83	TRUE	Hybrid
TLL106_bin.22	1797	1727	4	kingdom	1	0.96	0	0	0	0.96	0.92	TRUE	Hybrid
TLL106_bin.23	2682	2477	13	class	0.98	0.9	0.02	0.29	0.74	0.65	0.59	TRUE	Hybrid
TLL106_bin.24	2716	2619	38	genus	0.93	0.9	0.8	0.06	0.12	0.98	0.88	FALSE	Hybrid
TLL106_bin.34	3872	3568	112	genus	0.76	0.7	0.38	0.14	0.34	0.94	0.66	TRUE	Hybrid
TLL106_bin.35	1636	1518	97	class	0.98	0.91	0.37	0.02	0.05	0.75	0.68	TRUE	Hybrid
TLL106_bin.37	3002	2927	15	genus	0.88	0.86	0.07	0.02	0.05	0.97	0.83	TRUE	Hybrid
TLL106_bin.4	2312	2249	13	genus	0.86	0.84	0.08	0.09	0.2	0.93	0.78	TRUE	Hybrid
TLL106_bin.42	1939	1835	66	class	0.99	0.94	0.06	0.11	0.24	0.92	0.86	TRUE	Hybrid
TLL106_bin.43	2532	2478	23	genus	0.92	0.9	0.16	0.03	0.07	0.97	0.87	TRUE	Hybrid
TLL106_bin.48	1482	1405	45	class	0.94	0.89	0.13	0.1	0.22	0.64	0.57	TRUE	Hybrid
TLL106_bin.49	2038	2004	30	genus	0.95	0.93	0.04	0.02	0.05	0.96	0.89	TRUE	Hybrid
TLL106_bin.5	1273	1239	1	kingdom	1	0.97	0	0	0	0.94	0.92	TRUE	Hybrid
TLL106_bin.51	3978	3787	21	genus	0.93	0.89	0.14	0.02	0.05	0.93	0.83	TRUE	Hybrid
TLL106_bin.54	2360	2281	62	genus	0.92	0.89	0.53	0.04	0.07	0.97	0.86	FALSE	Hybrid
TLL106_bin.55	2797	2596	52	genus	0.76	0.71	0.18	0.1	0.24	0.75	0.53	TRUE	Hybrid
TLL106_bin.56	2127	2053	65	phylum	0.99	0.96	0.08	0.17	0.39	0.96	0.92	TRUE	Hybrid
TLL106_bin.57	1775	1727	25	kingdom	1	0.97	0	0	0	0.94	0.91	TRUE	Hybrid
TLL106_bin.58	3304	3246	32	kingdom	1	0.98	0	0	0	0.95	0.93	TRUE	Hybrid
TLL106_bin.6	2215	2173	12	genus	0.85	0.84	0.12	0.04	0.08	0.98	0.82	TRUE	Hybrid
TLL106_bin.65	2644	2483	41	family	0.92	0.87	0.1	0.13	0.29	0.74	0.64	TRUE	Hybrid
TLL106_bin.67	3502	3267	137	class	0.98	0.91	0.31	0.29	0.71	0.84	0.77	TRUE	Hybrid
TLL106_bin.69	1958	1921	24	family	0.96	0.94	0.08	0.03	0.07	0.94	0.89	TRUE	Hybrid
TLL106_bin.7	1972	1943	8	genus	0.94	0.93	0.15	0.03	0.07	0.97	0.9	TRUE	Hybrid
TLL106_bin.72	2354	2300	17	family	0.95	0.92	0.03	0.03	0.06	0.93	0.86	TRUE	Hybrid
TLL106_bin.74	2648	2546	61	genus	0.83	0.8	0.19	0.04	0.09	0.96	0.77	TRUE	Hybrid
TLL106_bin.76	3423	3245	46	genus	0.9	0.86	0.2	0.03	0.05	0.95	0.82	TRUE	Hybrid
TLL106_bin.78	1923	1888	11	kingdom	1	0.98	0	0	0	0.96	0.94	TRUE	Hybrid
TLL106_bin.80	2867	2772	29	genus	0.88	0.85	0.13	0.09	0.2	0.96	0.82	TRUE	Hybrid
TLL106_bin.84	3221	3109	124	genus	0.84	0.81	0.31	0.32	1.04	0.84	0.68	TRUE	Hybrid
TLL106_bin.85	2155	2022	2	kingdom	1	0.94	0	0	0	0.93	0.88	TRUE	Hybrid
TLL106_bin.86	2042	1980	26	kingdom	1	0.97	0	0	0	0.93	0.9	TRUE	Hybrid
TLL106_bin.88	3161	3039	81	family	0.98	0.94	0.35	0.06	0.12	0.97	0.91	TRUE	Hybrid
TLL106_bin.9	1339	1303	2	class	0.98	0.96	0.01	0.22	0.53	0.93	0.89	TRUE	Hybrid
TLL106_bin.90	1909	1851	21	class	0.97	0.94	0.13	0.03	0.06	0.89	0.84	TRUE	Hybrid
TLL106_bin.91	1882	1789	95	family	0.93	0.89	0.05	0.03	0.06	0.84	0.75	TRUE	Hybrid
TLL106_bin.92	1836	1751	19	kingdom	1	0.95	0	0	0	0.94	0.89	TRUE	Hybrid
TLL106_bin.94	4062	3915	23	family	0.93	0.9	0.03	0.07	0.15	0.94	0.84	TRUE	Hybrid
TLL106_bin.95	3464	3382	26	family	0.97	0.94	0.47	0.06	0.12	0.97	0.92	FALSE	Hybrid
TLL106_bin.96	1591	1463	6	genus	0.89	0.82	0.04	0.02	0.05	0.94	0.77	TRUE	Hybrid
TLL106_bin.97	2811	2580	71	genus	0.84	0.77	0.19	0.16	0.39	0.92	0.71	TRUE	Hybrid
TLL106_bin.99	3321	3198	49	family	0.95	0.92	0.11	0.05	0.12	0.92	0.84	TRUE	Hybrid
TLL107_bin.11	1803	1754	3	family	0.96	0.94	0.01	0.08	0.18	0.94	0.88	TRUE	Hybrid
TLL107_bin.12	2572	2431	32	genus	0.91	0.86	0.32	0.08	0.17	0.96	0.82	TRUE	Hybrid
TLL107_bin.13	2200	2111	88	family	0.98	0.94	0.08	0.23	0.56	0.92	0.87	TRUE	Hybrid
TLL107_bin.18	3509	3456	20	kingdom	1	0.98	0	0	0	0.96	0.95	TRUE	Hybrid
TLL107_bin.22	2757	2532	112	family	0.95	0.88	0.27	0.18	0.43	0.9	0.79	TRUE	Hybrid
TLL107_bin.23	2133	2060	54	kingdom	1	0.97	0	0	0	0.93	0.89	TRUE	Hybrid
TLL107_bin.24	3089	2954	102	kingdom	1	0.96	0	0	0	0.95	0.91	TRUE	Hybrid
TLL107_bin.29	2691	2621	36	genus	0.81	0.79	0.15	0.11	0.25	0.95	0.76	TRUE	Hybrid
TLL107_bin.31	2332	2227	33	family	0.94	0.9	0.12	0.03	0.06	0.85	0.76	TRUE	Hybrid
TLL107_bin.33	1223	1207	5	family	0.95	0.94	0.04	0.03	0.06	0.93	0.87	TRUE	Hybrid
TLL107_bin.37	3593	3404	95	genus	0.83	0.79	0.54	0.03	0.06	0.96	0.76	FALSE	Hybrid
TLL107_bin.4	3540	2986	37	genus	0.67	0.56	0.07	0.22	0.62	0.74	0.42	TRUE	Hybrid
TLL107_bin.45	4097	3900	32	kingdom	1	0.95	0	0	0	0.94	0.9	TRUE	Hybrid
TLL107_bin.49	2232	2118	37	family	0.97	0.92	0.09	0.02	0.05	0.95	0.87	TRUE	Hybrid
TLL107_bin.5	2218	2036	37	genus	0.74	0.68	0.07	0.54	1.75	0.78	0.52	TRUE	Hybrid
TLL107_bin.50	3007	2812	14	genus	0.86	0.8	0.07	0.13	0.31	0.86	0.69	TRUE	Hybrid
TLL107_bin.53	2131	2003	60	kingdom	1	0.94	0	0	0	0.94	0.88	TRUE	Hybrid
TLL107_bin.54	2238	2155	35	kingdom	1	0.96	0	0	0	0.92	0.89	TRUE	Hybrid
TLL107_bin.55	2665	2433	93	genus	0.94	0.86	0.15	0.03	0.06	0.92	0.79	TRUE	Hybrid
TLL107_bin.58	4570	4490	15	kingdom	1	0.98	0	0	0	0.98	0.96	TRUE	Hybrid
TLL107_bin.59	2650	2362	54	order	0.95	0.84	0.09	0.08	0.18	0.66	0.56	TRUE	Hybrid
TLL107_bin.60	2951	2725	29	family	0.92	0.85	0.08	0.12	0.28	0.74	0.63	TRUE	Hybrid
TLL107_bin.63	1780	1706	3	kingdom	1	0.96	0	0	0	0.95	0.91	TRUE	Hybrid
TLL107_bin.66	3201	3186	9	kingdom	1	1	0	0	0	0.98	0.98	TRUE	Hybrid
TLL107_bin.67	2919	2816	13	genus	0.87	0.84	0.18	0.03	0.05	0.96	0.81	TRUE	Hybrid
TLL107_bin.68	2934	2729	82	genus	0.94	0.88	0.26	0.03	0.05	0.95	0.84	TRUE	Hybrid
TLL107_bin.8	3377	3210	44	genus	0.85	0.8	0.56	0.12	0.27	0.96	0.77	FALSE	Hybrid
TLL108_bin.1	2122	2010	2	kingdom	1	0.95	0	0	0	0.88	0.83	TRUE	Hybrid
TLL108_bin.12	2111	2017	5	kingdom	1	0.96	0	0	0	0.94	0.9	TRUE	Hybrid
TLL108_bin.13	2751	2631	15	family	0.94	0.9	0.05	0.03	0.05	0.94	0.85	TRUE	Hybrid
TLL108_bin.14	2014	1973	40	genus	0.93	0.91	0.17	0.02	0.05	0.95	0.87	TRUE	Hybrid
TLL108_bin.15	1461	1418	6	kingdom	1	0.97	0	0	0	0.95	0.92	TRUE	Hybrid
TLL108_bin.17	1444	1400	2	genus	0.84	0.81	0.04	0.03	0.06	0.97	0.79	TRUE	Hybrid
TLL108_bin.2	1909	1815	2	kingdom	1	0.95	0	0	0	0.94	0.89	TRUE	Hybrid
TLL108_bin.20	2761	2578	37	genus	0.87	0.81	0.07	0.48	1.92	0.81	0.66	TRUE	Hybrid
TLL108_bin.3	1866	1710	22	class	0.93	0.86	0.02	0.44	0.97	0.64	0.55	TRUE	Hybrid
TLL108_bin.30	732	720	5	family	0.94	0.92	0.19	0.03	0.06	0.96	0.88	TRUE	Hybrid
TLL108_bin.31	2320	2097	5	genus	0.8	0.72	0.04	0.61	3.37	0.7	0.5	TRUE	Hybrid
TLL108_bin.32	2862	2572	4	class	0.95	0.85	0.01	0.03	0.07	0.7	0.59	TRUE	Hybrid
TLL108_bin.40	2519	2382	82	genus	0.88	0.83	0.26	0.1	0.22	0.93	0.78	TRUE	Hybrid
TLL108_bin.45	2113	2052	13	kingdom	1	0.97	0	0	0	0.95	0.92	TRUE	Hybrid
TLL108_bin.51	2900	2831	20	kingdom	1	0.98	0	0	0	0.95	0.93	TRUE	Hybrid
TLL108_bin.52	2579	2516	102	genus	0.93	0.91	0.12	0.03	0.06	0.96	0.87	TRUE	Hybrid
TLL108_bin.55	2077	1991	57	family	0.97	0.93	0.07	0.03	0.05	0.93	0.86	TRUE	Hybrid
TLL108_bin.56	3096	2943	33	genus	0.91	0.86	0.24	0.04	0.08	0.94	0.81	TRUE	Hybrid
TLL108_bin.57	1830	1770	5	kingdom	1	0.97	0	0	0	0.96	0.93	TRUE	Hybrid
TLL108_bin.58	1928	1861	8	kingdom	1	0.96	0	0	0	0.89	0.86	TRUE	Hybrid
TLL108_bin.6	2391	2278	20	genus	0.84	0.8	0.23	0.05	0.12	0.89	0.71	TRUE	Hybrid
TLL108_bin.61	1358	1309	6	class	0.99	0.95	0.02	0.04	0.08	0.95	0.9	TRUE	Hybrid
TLL108_bin.63	2612	2415	16	genus	0.82	0.76	0.11	0.06	0.13	0.77	0.58	TRUE	Hybrid
TLL108_bin.67	2407	2232	11	class	0.97	0.89	0.01	0.03	0.07	0.74	0.67	TRUE	Hybrid
TLL108_bin.8	1892	1864	8	kingdom	1	0.99	0	0	0	0.95	0.94	TRUE	Hybrid
TLL109_bin.1	2279	2209	4	kingdom	1	0.97	0	0	0	0.96	0.93	TRUE	Hybrid
TLL109_bin.10	4590	4111	251	class	0.99	0.89	0.94	0.03	0.06	0.92	0.81	FALSE	Hybrid
TLL109_bin.11	2509	2422	8	class	0.98	0.95	0.01	0.02	0.05	0.78	0.74	TRUE	Hybrid
TLL109_bin.14	2496	2228	90	class	0.96	0.86	0.17	0.02	0.05	0.74	0.64	TRUE	Hybrid
TLL109_bin.15	3317	3187	37	family	0.95	0.92	0.04	0.14	0.33	0.78	0.72	TRUE	Hybrid
TLL109_bin.18	2096	2008	11	family	0.94	0.9	0.02	0.18	0.46	0.89	0.8	TRUE	Hybrid
TLL109_bin.20	3026	2893	30	genus	0.83	0.79	0.15	0.04	0.08	0.96	0.76	TRUE	Hybrid
TLL109_bin.22	3261	3129	14	genus	0.84	0.8	0.04	0.32	0.93	0.88	0.71	TRUE	Hybrid
TLL109_bin.27	2846	2723	5	kingdom	1	0.96	0	0	0	0.95	0.91	TRUE	Hybrid
TLL109_bin.28	1853	1792	14	genus	0.88	0.85	0.11	0.08	0.17	0.95	0.81	TRUE	Hybrid
TLL109_bin.29	3326	3205	27	genus	0.88	0.84	0.11	0.03	0.05	0.94	0.8	TRUE	Hybrid
TLL109_bin.3	1751	1676	3	kingdom	1	0.96	0	0	0	0.93	0.89	TRUE	Hybrid
TLL109_bin.30	2547	2444	26	genus	0.84	0.81	0.11	0.11	0.26	0.91	0.73	TRUE	Hybrid
TLL109_bin.7	4076	3823	98	family	0.97	0.91	0.24	0.09	0.21	0.94	0.85	TRUE	Hybrid
TLL109_bin.9	2069	2011	65	kingdom	1	0.97	0	0	0	0.93	0.9	TRUE	Hybrid
TLL10_bin.11	1847	1794	10	family	0.95	0.92	0.14	0.06	0.12	0.96	0.89	TRUE	Hybrid
TLL10_bin.21	2012	1960	24	class	0.98	0.95	0.15	0.02	0.04	0.91	0.87	TRUE	Hybrid
TLL10_bin.22	1959	1879	18	family	0.96	0.92	0.06	0.06	0.12	0.94	0.86	TRUE	Hybrid
TLL10_bin.23	1699	1649	17	kingdom	1	0.97	0	0	0	0.97	0.94	TRUE	Hybrid
TLL10_bin.26	2674	2587	11	kingdom	1	0.97	0	0	0	0.96	0.93	TRUE	Hybrid
TLL10_bin.3	1996	1951	5	kingdom	1	0.98	0	0	0	0.97	0.95	TRUE	Hybrid
TLL10_bin.30	2913	2794	47	genus	0.89	0.86	0.23	0.05	0.1	0.94	0.81	TRUE	Hybrid
TLL10_bin.32	1633	1564	16	genus	0.78	0.75	0.07	0.73	6.55	0.72	0.54	TRUE	Hybrid
TLL10_bin.34	2812	2479	108	family	0.89	0.78	0.12	0.33	0.91	0.73	0.58	TRUE	Hybrid
TLL10_bin.36	1927	1872	10	kingdom	1	0.97	0	0	0	0.93	0.91	TRUE	Hybrid
TLL10_bin.39	2239	2209	49	kingdom	1	0.99	0	0	0	0.97	0.96	TRUE	Hybrid
TLL10_bin.40	1154	1118	10	genus	0.89	0.86	0.27	0.03	0.07	0.96	0.83	TRUE	Hybrid
TLL10_bin.42	4965	4495	164	family	0.93	0.84	0.51	0.6	2.17	0.87	0.73	FALSE	Hybrid
TLL10_bin.43	1953	1894	57	genus	0.92	0.89	0.01	0.03	0.06	0.93	0.83	TRUE	Hybrid
TLL10_bin.44	2015	1868	184	genus	0.95	0.88	0.22	0.04	0.09	0.91	0.8	TRUE	Hybrid
TLL10_bin.47	2259	2141	18	family	0.93	0.89	0.04	0.11	0.27	0.75	0.66	TRUE	Hybrid
TLL10_bin.48	4470	4440	42	genus	0.92	0.92	0.01	0.24	0.57	0.99	0.91	TRUE	Hybrid
TLL10_bin.52	2417	2362	16	genus	0.85	0.83	0.17	0.11	0.26	0.96	0.79	TRUE	Hybrid
TLL10_bin.53	2230	2073	2	kingdom	1	0.93	0	0	0	0.93	0.87	TRUE	Hybrid
TLL10_bin.55	2058	1989	69	family	0.95	0.92	0.27	0.1	0.22	0.95	0.87	TRUE	Hybrid
TLL10_bin.58	4373	4165	78	genus	0.93	0.88	0.31	0.02	0.05	0.93	0.82	TRUE	Hybrid
TLL10_bin.61	2022	1906	89	phylum	0.99	0.93	0.19	0.02	0.04	0.91	0.85	TRUE	Hybrid
TLL10_bin.65	2869	2729	81	genus	0.9	0.86	0.71	0.18	0.45	0.94	0.8	FALSE	Hybrid
TLL10_bin.7	1729	1658	3	kingdom	1	0.96	0	0	0	0.94	0.9	TRUE	Hybrid
TLL10_bin.70	4372	4140	167	family	0.96	0.91	0.25	0.07	0.14	0.93	0.85	TRUE	Hybrid
TLL10_bin.72	2824	2677	142	kingdom	1	0.95	0	0	0	0.95	0.9	TRUE	Hybrid
TLL10_bin.73	2927	2844	32	kingdom	1	0.97	0	0	0	0.95	0.92	TRUE	Hybrid
TLL10_bin.77	2240	2149	10	family	0.97	0.93	0.12	0.04	0.08	0.95	0.88	TRUE	Hybrid
TLL10_bin.78	2129	2092	13	genus	0.88	0.86	0.09	0.05	0.12	0.94	0.81	TRUE	Hybrid
TLL10_bin.79	1157	1132	13	family	0.96	0.94	0.12	0.02	0.04	0.96	0.9	TRUE	Hybrid
TLL10_bin.82	2126	1981	79	family	0.94	0.87	0.1	0.03	0.06	0.82	0.72	TRUE	Hybrid
TLL10_bin.86	2497	2406	37	genus	0.88	0.85	0.05	0.09	0.2	0.94	0.8	TRUE	Hybrid
TLL10_bin.9	3352	3096	194	genus	0.91	0.84	0.3	0.13	0.28	0.89	0.75	TRUE	Hybrid
TLL10_bin.90	2609	2476	47	genus	0.86	0.82	0.2	0.05	0.12	0.88	0.72	TRUE	Hybrid
TLL10_bin.91	4159	3938	282	family	0.96	0.91	0.78	0.13	0.29	0.95	0.87	FALSE	Hybrid
TLL10_bin.92	2982	2829	82	family	0.97	0.92	0.39	0.06	0.13	0.93	0.86	TRUE	Hybrid
TLL11_bin.1	2398	2283	1	kingdom	1	0.95	0	0	0	0.93	0.88	TRUE	Hybrid
TLL11_bin.100	1726	1604	90	class	0.98	0.91	0.28	0.02	0.04	0.85	0.77	TRUE	Hybrid
TLL11_bin.102	1493	1426	2	kingdom	1	0.96	0	0	0	0.94	0.9	TRUE	Hybrid
TLL11_bin.104	2137	2003	2	class	0.98	0.92	0.01	0.05	0.1	0.94	0.87	TRUE	Hybrid
TLL11_bin.107	2656	2397	29	class	0.93	0.84	0.07	0.04	0.09	0.69	0.58	TRUE	Hybrid
TLL11_bin.113	1813	1755	13	class	0.98	0.95	0.01	0.09	0.2	0.72	0.68	TRUE	Hybrid
TLL11_bin.12	1803	1763	2	kingdom	1	0.98	0	0	0	0.95	0.93	TRUE	Hybrid
TLL11_bin.13	3342	3100	65	genus	0.84	0.78	0.44	0.15	0.38	0.92	0.72	TRUE	Hybrid
TLL11_bin.15	2670	2416	54	genus	0.8	0.73	0.1	0.52	1.62	0.74	0.54	TRUE	Hybrid
TLL11_bin.16	3605	3481	109	genus	0.87	0.84	0.35	0.02	0.05	0.96	0.8	TRUE	Hybrid
TLL11_bin.18	2353	2257	37	kingdom	1	0.96	0	0	0	0.93	0.89	TRUE	Hybrid
TLL11_bin.29	2322	2233	147	genus	0.95	0.91	0.87	0.05	0.1	0.95	0.87	FALSE	Hybrid
TLL11_bin.3	2102	1968	8	kingdom	1	0.94	0	0	0	0.93	0.87	TRUE	Hybrid
TLL11_bin.30	2651	2591	16	genus	0.86	0.84	0.14	0.06	0.12	0.97	0.82	TRUE	Hybrid
TLL11_bin.37	1658	1593	44	genus	0.92	0.88	0.07	0.28	0.83	0.73	0.65	TRUE	Hybrid
TLL11_bin.38	3665	3566	41	kingdom	1	0.97	0	0	0	0.95	0.92	TRUE	Hybrid
TLL11_bin.42	2137	2080	7	genus	0.9	0.88	0.11	0.07	0.16	0.96	0.85	TRUE	Hybrid
TLL11_bin.43	1531	1484	7	family	0.95	0.93	0.12	0.09	0.2	0.97	0.89	TRUE	Hybrid
TLL11_bin.44	2497	2391	35	family	0.93	0.89	0.04	0.04	0.08	0.85	0.76	TRUE	Hybrid
TLL11_bin.46	3571	3371	57	genus	0.8	0.76	0.07	0.23	0.68	0.84	0.63	TRUE	Hybrid
TLL11_bin.5	2244	2139	1	kingdom	1	0.95	0	0	0	0.97	0.92	TRUE	Hybrid
TLL11_bin.50	1883	1821	84	class	0.98	0.95	0.27	0.18	0.41	0.91	0.87	TRUE	Hybrid
TLL11_bin.51	2135	2055	8	family	0.94	0.9	0.02	0.03	0.07	0.94	0.85	TRUE	Hybrid
TLL11_bin.53	2751	2696	22	kingdom	1	0.98	0	0	0	0.95	0.93	TRUE	Hybrid
TLL11_bin.54	3638	3421	50	genus	0.76	0.72	0.06	0.74	5.8	0.69	0.5	TRUE	Hybrid
TLL11_bin.55	3024	2911	12	genus	0.87	0.84	0.12	0.06	0.13	0.96	0.81	TRUE	Hybrid
TLL11_bin.57	2778	2701	15	family	0.95	0.92	0.1	0.03	0.05	0.95	0.88	TRUE	Hybrid
TLL11_bin.59	1807	1772	17	family	0.96	0.94	0.05	0.02	0.05	0.9	0.84	TRUE	Hybrid
TLL11_bin.6	1901	1827	5	class	0.99	0.95	0.01	0.03	0.07	0.92	0.87	TRUE	Hybrid
TLL11_bin.61	1333	1255	3	genus	0.89	0.84	0.02	0.03	0.05	0.93	0.78	TRUE	Hybrid
TLL11_bin.62	2470	2336	108	family	0.94	0.89	0.11	0.13	0.29	0.92	0.82	TRUE	Hybrid
TLL11_bin.63	2552	2369	28	genus	0.75	0.7	0.13	0.52	1.49	0.78	0.54	TRUE	Hybrid
TLL11_bin.67	2344	2228	24	family	0.96	0.92	0.04	0.05	0.11	0.92	0.84	TRUE	Hybrid
TLL11_bin.7	2793	2724	12	family	0.94	0.92	0.18	0.04	0.08	0.95	0.87	TRUE	Hybrid
TLL11_bin.70	2396	2360	13	family	0.95	0.94	0.07	0.07	0.15	0.96	0.9	TRUE	Hybrid
TLL11_bin.73	2587	2437	142	family	0.93	0.88	0.25	0.05	0.1	0.82	0.72	TRUE	Hybrid
TLL11_bin.78	2765	2632	41	family	0.98	0.93	0.1	0.09	0.2	0.95	0.88	TRUE	Hybrid
TLL11_bin.79	3823	3695	32	kingdom	1	0.97	0	0	0	0.95	0.92	TRUE	Hybrid
TLL11_bin.80	2074	2005	5	family	0.94	0.91	0.04	0.17	0.42	0.9	0.82	TRUE	Hybrid
TLL11_bin.88	3238	3053	42	phylum	0.98	0.92	0.02	0.14	0.32	0.65	0.6	TRUE	Hybrid
TLL11_bin.89	2629	2536	21	family	0.96	0.93	0.31	0.25	0.65	0.87	0.81	TRUE	Hybrid
TLL11_bin.9	3303	3148	74	family	0.86	0.82	0.05	0.41	1.37	0.72	0.59	TRUE	Hybrid
TLL11_bin.91	2915	2719	71	family	0.97	0.9	0.17	0.09	0.19	0.93	0.84	TRUE	Hybrid
TLL11_bin.95	1881	1783	31	family	0.95	0.9	0.04	0.03	0.06	0.84	0.76	TRUE	Hybrid
TLL12_bin.16	2641	2545	14	genus	0.91	0.87	0.03	0.2	0.5	0.94	0.82	TRUE	Hybrid
TLL12_bin.17	2491	2300	142	family	0.96	0.89	0.37	0.04	0.07	0.93	0.83	TRUE	Hybrid
TLL12_bin.19	2053	1988	21	phylum	0.99	0.96	0.07	0.05	0.1	0.88	0.85	TRUE	Hybrid
TLL12_bin.2	2336	2270	10	genus	0.89	0.87	0.16	0.05	0.1	0.96	0.84	TRUE	Hybrid
TLL12_bin.22	2575	2525	11	genus	0.87	0.85	0.07	0.03	0.05	0.98	0.83	TRUE	Hybrid
TLL12_bin.26	3268	3179	14	family	0.96	0.94	0.09	0.05	0.11	0.94	0.88	TRUE	Hybrid
TLL12_bin.3	1625	1597	12	genus	0.9	0.88	0.2	0.02	0.05	0.97	0.86	TRUE	Hybrid
TLL12_bin.33	1859	1793	120	family	0.97	0.94	0.22	0.03	0.07	0.95	0.89	TRUE	Hybrid
TLL12_bin.35	1602	1544	16	family	0.95	0.91	0.06	0.07	0.15	0.74	0.68	TRUE	Hybrid
TLL12_bin.36	3386	3204	27	genus	0.77	0.73	0.05	0.14	0.34	0.83	0.61	TRUE	Hybrid
TLL12_bin.38	3078	2921	159	genus	0.95	0.9	0.84	0.02	0.05	0.96	0.86	FALSE	Hybrid
TLL12_bin.39	2127	2049	44	family	0.94	0.91	0.07	0.08	0.17	0.8	0.73	TRUE	Hybrid
TLL12_bin.43	1855	1791	12	kingdom	1	0.97	0	0	0	0.95	0.91	TRUE	Hybrid
TLL12_bin.45	2495	2368	16	genus	0.75	0.71	0.05	0.51	1.58	0.76	0.54	TRUE	Hybrid
TLL12_bin.46	2552	2502	21	kingdom	1	0.98	0	0	0	0.96	0.94	TRUE	Hybrid
TLL12_bin.48	4611	4052	245	genus	0.88	0.77	0.52	0.21	0.57	0.9	0.7	FALSE	Hybrid
TLL12_bin.5	1788	1726	2	kingdom	1	0.97	0	0	0	0.96	0.93	TRUE	Hybrid
TLL12_bin.54	1515	1454	16	genus	0.9	0.86	0.07	0.08	0.17	0.94	0.81	TRUE	Hybrid
TLL12_bin.57	2100	1980	26	class	0.96	0.9	0.05	0.36	0.85	0.75	0.68	TRUE	Hybrid
TLL12_bin.59	3413	3340	33	family	0.97	0.95	0.5	0.02	0.04	0.96	0.91	FALSE	Hybrid
TLL12_bin.6	2787	2715	11	genus	0.89	0.86	0.08	0.03	0.06	0.97	0.84	TRUE	Hybrid
TLL12_bin.66	2905	2677	70	genus	0.64	0.59	0.12	0.24	0.62	0.71	0.42	TRUE	Hybrid
TLL12_bin.75	2642	2492	120	kingdom	1	0.94	0	0	0	0.92	0.87	TRUE	Hybrid
TLL12_bin.76	1895	1764	2	kingdom	1	0.93	0	0	0	0.92	0.86	TRUE	Hybrid
TLL12_bin.77	2163	2125	3	phylum	1	0.98	0.02	0.38	0.96	0.93	0.91	TRUE	Hybrid
TLL12_bin.79	3321	2978	131	genus	0.84	0.75	0.69	0.12	0.3	0.94	0.71	FALSE	Hybrid
TLL12_bin.8	776	761	2	kingdom	1	0.98	0	0	0	0.95	0.94	TRUE	Hybrid
TLL12_bin.80	2846	2761	14	family	0.95	0.92	0.1	0.07	0.15	0.96	0.88	TRUE	Hybrid
TLL12_bin.81	1815	1780	9	genus	0.9	0.88	0.14	0.02	0.05	0.97	0.86	TRUE	Hybrid
TLL12_bin.82	2500	2390	5	family	0.92	0.88	0.02	0.04	0.08	0.93	0.82	TRUE	Hybrid
TLL12_bin.84	1488	1279	16	genus	0.62	0.53	0.05	0.27	0.79	0.73	0.39	TRUE	Hybrid
TLL12_bin.86	1971	1884	9	kingdom	1	0.96	0	0	0	0.96	0.92	TRUE	Hybrid
TLL12_bin.87	1654	1619	5	kingdom	1	0.98	0	0	0	0.93	0.91	TRUE	Hybrid
TLL12_bin.9	2061	1943	64	family	0.92	0.87	0.1	0.11	0.24	0.94	0.82	TRUE	Hybrid
TLL12_bin.94	3081	2980	42	genus	0.85	0.82	0.08	0.07	0.14	0.94	0.77	TRUE	Hybrid
TLL12_bin.95	2088	2036	4	genus	0.94	0.92	0.04	0.1	0.23	0.96	0.88	TRUE	Hybrid
TLL12_bin.96	2228	2084	9	class	0.96	0.9	0.05	0.03	0.05	0.75	0.67	TRUE	Hybrid
TLL12_bin.97	2945	2778	111	family	0.94	0.89	0.39	0.21	0.51	0.87	0.77	TRUE	Hybrid
TLL12_bin.99	3538	3413	90	family	0.97	0.94	0.66	0.06	0.14	0.97	0.91	FALSE	Hybrid
TLL13_bin.102	2111	2042	37	kingdom	1	0.97	0	0	0	0.98	0.95	TRUE	Hybrid
TLL13_bin.103	1668	1528	77	kingdom	1	0.92	0	0	0	0.9	0.83	TRUE	Hybrid
TLL13_bin.104	3923	3681	244	genus	0.96	0.9	0.76	0.11	0.26	0.95	0.86	FALSE	Hybrid
TLL13_bin.106	2786	2657	39	genus	0.87	0.83	0.08	0.05	0.11	0.96	0.79	TRUE	Hybrid
TLL13_bin.108	2073	2003	34	family	0.96	0.93	0.04	0.03	0.05	0.85	0.79	TRUE	Hybrid
TLL13_bin.11	2459	2341	19	order	0.96	0.91	0.08	0.02	0.04	0.77	0.7	TRUE	Hybrid
TLL13_bin.112	1840	1720	65	class	0.93	0.87	0.05	0.48	1	0.63	0.55	TRUE	Hybrid
TLL13_bin.113	7961	7529	92	genus	0.86	0.81	0.12	0.06	0.12	0.95	0.77	TRUE	Hybrid
TLL13_bin.115	2488	2411	30	genus	0.91	0.88	0.23	0.03	0.06	0.98	0.86	TRUE	Hybrid
TLL13_bin.122	1939	1866	13	family	0.97	0.93	0.2	0.05	0.11	0.95	0.89	TRUE	Hybrid
TLL13_bin.123	1769	1683	1	kingdom	1	0.95	0	0	0	0.93	0.88	TRUE	Hybrid
TLL13_bin.16	1785	1662	14	family	0.92	0.86	0.04	0.04	0.08	0.96	0.82	TRUE	Hybrid
TLL13_bin.17	1509	1475	8	family	0.95	0.93	0.08	0.06	0.13	0.97	0.9	TRUE	Hybrid
TLL13_bin.18	1768	1500	176	genus	0.67	0.57	0.17	0.63	4.58	0.62	0.35	TRUE	Hybrid
TLL13_bin.2	2147	2082	20	genus	0.9	0.87	0.13	0.06	0.13	0.96	0.83	TRUE	Hybrid
TLL13_bin.24	1998	1925	37	kingdom	1	0.96	0	0	0	0.93	0.9	TRUE	Hybrid
TLL13_bin.25	2117	1944	129	phylum	0.99	0.9	0.14	0.08	0.18	0.69	0.62	TRUE	Hybrid
TLL13_bin.27	2084	1757	84	family	0.9	0.76	0.14	0.25	0.73	0.71	0.54	TRUE	Hybrid
TLL13_bin.30	2055	2017	25	class	0.99	0.97	0.04	0.14	0.31	0.97	0.94	TRUE	Hybrid
TLL13_bin.31	2276	2134	32	genus	0.65	0.61	0.03	0.79	7.32	0.63	0.38	TRUE	Hybrid
TLL13_bin.34	1947	1849	29	family	0.95	0.91	0.07	0.07	0.14	0.88	0.8	TRUE	Hybrid
TLL13_bin.35	2114	2027	77	kingdom	1	0.96	0	0	0	0.97	0.93	TRUE	Hybrid
TLL13_bin.36	2065	1869	148	family	0.94	0.85	0.46	0.08	0.17	0.9	0.77	FALSE	Hybrid
TLL13_bin.37	1018	975	8	genus	0.93	0.89	0.06	0.17	0.41	0.92	0.82	TRUE	Hybrid
TLL13_bin.4	2762	2605	28	family	0.95	0.89	0.27	0.26	0.71	0.85	0.76	TRUE	Hybrid
TLL13_bin.41	1897	1857	13	kingdom	1	0.98	0	0	0	0.93	0.91	TRUE	Hybrid
TLL13_bin.46	2766	2654	19	genus	0.85	0.82	0.04	0.08	0.18	0.88	0.71	TRUE	Hybrid
TLL13_bin.5	1814	1768	7	kingdom	1	0.97	0	0	0	0.94	0.91	TRUE	Hybrid
TLL13_bin.50	3110	2679	149	genus	0.82	0.71	0.26	0.78	6.97	0.73	0.52	TRUE	Hybrid
TLL13_bin.53	1833	1724	70	family	0.93	0.87	0.1	0.4	1.43	0.73	0.64	TRUE	Hybrid
TLL13_bin.54	1371	1282	22	family	0.85	0.8	0.06	0.31	0.93	0.63	0.5	TRUE	Hybrid
TLL13_bin.56	3125	2879	128	family	0.97	0.89	0.56	0.07	0.14	0.93	0.83	FALSE	Hybrid
TLL13_bin.58	1889	1756	51	family	0.86	0.8	0.08	0.55	2.73	0.64	0.51	TRUE	Hybrid
TLL13_bin.59	2524	2427	10	kingdom	1	0.96	0	0	0	0.93	0.89	TRUE	Hybrid
TLL13_bin.62	3639	3604	28	genus	0.92	0.91	0.01	0.13	0.3	0.99	0.9	TRUE	Hybrid
TLL13_bin.63	3613	3465	139	family	0.96	0.92	0.67	0.02	0.04	0.96	0.88	FALSE	Hybrid
TLL13_bin.65	3579	3016	64	family	0.87	0.74	0.1	0.2	0.52	0.67	0.49	TRUE	Hybrid
TLL13_bin.66	2533	2100	164	genus	0.53	0.44	0.12	0.56	2.4	0.58	0.26	TRUE	Hybrid
TLL13_bin.67	2297	2207	45	family	0.96	0.92	0.08	0.02	0.04	0.94	0.86	TRUE	Hybrid
TLL13_bin.68	3396	3281	47	family	0.95	0.92	0.14	0.05	0.11	0.92	0.85	TRUE	Hybrid
TLL13_bin.71	1943	1877	34	genus	0.83	0.81	0.15	0.04	0.09	0.94	0.76	TRUE	Hybrid
TLL13_bin.78	1424	1321	9	order	0.93	0.87	0.08	0.06	0.12	0.65	0.56	TRUE	Hybrid
TLL13_bin.8	1884	1781	13	genus	0.8	0.75	0.08	0.55	1.7	0.76	0.57	TRUE	Hybrid
TLL13_bin.81	3227	3069	104	phylum	0.98	0.93	0.25	0.03	0.06	0.95	0.88	TRUE	Hybrid
TLL13_bin.89	1922	1865	15	family	0.92	0.89	0.14	0.04	0.08	0.96	0.86	TRUE	Hybrid
TLL13_bin.9	1747	1701	3	kingdom	0.99	0.96	0	0	0	0.95	0.91	TRUE	Hybrid
TLL13_bin.91	4097	3904	24	kingdom	1	0.95	0	0	0	0.95	0.91	TRUE	Hybrid
TLL13_bin.94	2679	2505	81	genus	0.94	0.88	0.61	0.05	0.11	0.93	0.82	FALSE	Hybrid
TLL13_bin.95	1751	1689	26	family	0.97	0.94	0.12	0.07	0.15	0.94	0.88	TRUE	Hybrid
TLL13_bin.96	1865	1806	79	kingdom	1	0.97	0	0	0	0.95	0.92	TRUE	Hybrid
TLL13_bin.97	2404	2095	104	genus	0.72	0.62	0.16	0.15	0.39	0.7	0.44	TRUE	Hybrid
TLL14_bin.101	2108	2026	15	family	0.97	0.93	0.03	0.36	0.96	0.87	0.81	TRUE	Hybrid
TLL14_bin.103	3475	3259	148	kingdom	1	0.94	0	0	0	0.93	0.88	TRUE	Hybrid
TLL14_bin.12	1737	1684	12	family	0.97	0.94	0.06	0.04	0.09	0.95	0.89	TRUE	Hybrid
TLL14_bin.13	2466	2401	8	class	0.98	0.95	0.01	0.13	0.31	0.9	0.86	TRUE	Hybrid
TLL14_bin.14	2400	2321	56	family	0.97	0.94	0.45	0.04	0.08	0.95	0.89	TRUE	Hybrid
TLL14_bin.16	1697	1675	3	kingdom	1	0.99	0	0	0	0.95	0.94	TRUE	Hybrid
TLL14_bin.17	2771	2699	11	family	0.95	0.93	0.1	0.03	0.05	0.96	0.89	TRUE	Hybrid
TLL14_bin.18	2324	2260	8	family	0.93	0.91	0.03	0.02	0.05	0.95	0.86	TRUE	Hybrid
TLL14_bin.2	1738	1672	1	kingdom	1	0.96	0	0	0	0.96	0.92	TRUE	Hybrid
TLL14_bin.20	3003	2884	40	genus	0.9	0.86	0.19	0.07	0.15	0.96	0.82	TRUE	Hybrid
TLL14_bin.22	3176	2954	238	genus	0.96	0.89	0.54	0.03	0.06	0.95	0.85	FALSE	Hybrid
TLL14_bin.28	2303	2198	58	family	0.96	0.92	0.07	0.24	0.6	0.91	0.84	TRUE	Hybrid
TLL14_bin.3	1681	1623	5	kingdom	1	0.97	0	0	0	0.95	0.92	TRUE	Hybrid
TLL14_bin.32	2868	2708	9	family	0.96	0.91	0.01	0.06	0.13	0.9	0.82	TRUE	Hybrid
TLL14_bin.33	3060	2868	91	genus	0.87	0.82	0.15	0.21	0.54	0.79	0.65	TRUE	Hybrid
TLL14_bin.35	1718	1638	120	order	0.99	0.94	0.22	0.14	0.33	0.93	0.88	TRUE	Hybrid
TLL14_bin.36	2564	2508	18	genus	0.84	0.82	0.12	0.08	0.19	0.97	0.8	TRUE	Hybrid
TLL14_bin.37	2889	2480	173	class	0.97	0.83	0.46	0.03	0.06	0.73	0.61	FALSE	Hybrid
TLL14_bin.39	2848	2767	59	kingdom	1	0.97	0	0	0	0.94	0.91	TRUE	Hybrid
TLL14_bin.43	6471	5698	348	genus	0.81	0.71	0.63	0.48	2.19	0.88	0.63	FALSE	Hybrid
TLL14_bin.44	2271	2119	11	class	0.96	0.89	0.08	0.03	0.06	0.75	0.67	TRUE	Hybrid
TLL14_bin.48	1616	1563	9	family	0.96	0.93	0.18	0.07	0.15	0.95	0.88	TRUE	Hybrid
TLL14_bin.50	2748	2597	46	genus	0.92	0.87	0.2	0.13	0.31	0.91	0.79	TRUE	Hybrid
TLL14_bin.59	3236	3062	118	genus	0.87	0.82	0.27	0.08	0.18	0.88	0.73	TRUE	Hybrid
TLL14_bin.61	2322	2274	16	genus	0.9	0.88	0.08	0.05	0.11	0.96	0.85	TRUE	Hybrid
TLL14_bin.62	1867	1790	7	genus	0.83	0.79	0.09	0.04	0.08	0.88	0.7	TRUE	Hybrid
TLL14_bin.66	3779	3579	150	family	0.96	0.91	0.49	0.04	0.09	0.95	0.86	FALSE	Hybrid
TLL14_bin.67	1614	1544	71	kingdom	1	0.96	0	0	0	0.93	0.89	TRUE	Hybrid
TLL14_bin.70	2083	1999	52	kingdom	1	0.96	0	0	0	0.83	0.8	TRUE	Hybrid
TLL14_bin.72	2419	2334	100	kingdom	1	0.96	0	0	0	0.94	0.9	TRUE	Hybrid
TLL14_bin.75	3373	3189	304	family	0.92	0.87	0.23	0.1	0.21	0.83	0.72	TRUE	Hybrid
TLL14_bin.76	1788	1720	4	kingdom	1	0.96	0	0	0	0.92	0.89	TRUE	Hybrid
TLL14_bin.78	1670	1614	80	genus	0.91	0.88	0.14	0.28	0.85	0.74	0.65	TRUE	Hybrid
TLL14_bin.81	1730	1631	128	kingdom	1	0.94	0	0	0	0.95	0.89	TRUE	Hybrid
TLL14_bin.82	1962	1927	5	class	0.98	0.96	0.1	0.03	0.05	0.96	0.92	TRUE	Hybrid
TLL14_bin.83	4075	3843	107	family	0.93	0.88	0.12	0.05	0.1	0.93	0.81	TRUE	Hybrid
TLL14_bin.84	2241	2212	16	kingdom	1	0.99	0	0	0	0.95	0.94	TRUE	Hybrid
TLL14_bin.85	2020	1970	62	kingdom	1	0.98	0	0	0	0.95	0.93	TRUE	Hybrid
TLL14_bin.89	2068	1993	41	order	0.99	0.95	0.17	0.05	0.11	0.96	0.91	TRUE	Hybrid
TLL14_bin.9	1630	1548	7	genus	0.84	0.79	0.03	0.09	0.2	0.87	0.69	TRUE	Hybrid
TLL14_bin.90	2983	2895	11	genus	0.87	0.84	0.05	0.04	0.07	0.97	0.81	TRUE	Hybrid
TLL14_bin.93	1032	978	1	kingdom	1	0.95	0	0	0	0.96	0.91	TRUE	Hybrid
TLL14_bin.95	3144	3062	43	family	0.95	0.93	0.05	0.05	0.1	0.92	0.86	TRUE	Hybrid
TLL14_bin.97	2246	2061	76	kingdom	1	0.92	0	0	0	0.95	0.87	TRUE	Hybrid
TLL15_bin.1	2796	2740	4	family	0.93	0.92	0.01	0.14	0.33	0.96	0.88	TRUE	Hybrid
TLL15_bin.11	2572	2466	21	genus	0.88	0.84	0.09	0.1	0.21	0.91	0.77	TRUE	Hybrid
TLL15_bin.12	2039	1959	210	order	0.98	0.94	0.64	0.02	0.04	0.96	0.9	FALSE	Hybrid
TLL15_bin.13	1785	1644	58	class	0.99	0.91	0.16	0.02	0.05	0.92	0.83	TRUE	Hybrid
TLL15_bin.16	2760	2685	7	kingdom	1	0.97	0	0	0	0.92	0.9	TRUE	Hybrid
TLL15_bin.2	2063	1967	4	genus	0.91	0.87	0.08	0.03	0.05	0.97	0.85	TRUE	Hybrid
TLL15_bin.20	3595	3479	21	class	0.99	0.96	0.23	0.04	0.08	0.97	0.92	TRUE	Hybrid
TLL15_bin.21	3354	3188	291	kingdom	1	0.95	0	0	0	0.94	0.89	TRUE	Hybrid
TLL15_bin.24	4910	4677	108	phylum	1	0.95	0.94	0.02	0.05	0.93	0.88	FALSE	Hybrid
TLL15_bin.25	1963	1887	3	kingdom	1	0.96	0	0	0	0.97	0.93	TRUE	Hybrid
TLL15_bin.26	4360	4300	159	genus	0.88	0.87	0.36	0.03	0.07	0.94	0.82	TRUE	Hybrid
TLL15_bin.27	2970	2923	13	family	0.96	0.95	0.03	0.21	0.5	0.97	0.92	TRUE	Hybrid
TLL15_bin.31	2171	2097	49	family	0.95	0.92	0.18	0.04	0.07	0.94	0.86	TRUE	Hybrid
TLL15_bin.32	3352	3088	140	order	0.94	0.86	0.45	0.34	0.82	0.72	0.62	FALSE	Hybrid
TLL15_bin.39	1369	1342	15	kingdom	1	0.98	0	0	0	0.93	0.92	TRUE	Hybrid
TLL15_bin.4	2179	2100	18	class	0.96	0.93	0.06	0.02	0.05	0.76	0.7	TRUE	Hybrid
TLL15_bin.40	2010	1926	6	kingdom	1	0.96	0	0	0	0.91	0.87	TRUE	Hybrid
TLL15_bin.41	2783	2607	85	genus	0.82	0.76	0.24	0.14	0.35	0.87	0.66	TRUE	Hybrid
TLL15_bin.44	2704	2641	14	phylum	0.99	0.97	0.08	0.02	0.05	0.93	0.91	TRUE	Hybrid
TLL15_bin.45	2804	2730	29	family	0.96	0.94	0.05	0.12	0.29	0.77	0.72	TRUE	Hybrid
TLL15_bin.48	4427	4296	264	genus	0.92	0.9	0.16	0.28	0.74	0.97	0.86	TRUE	Hybrid
TLL15_bin.49	4346	4100	20	family	0.93	0.88	0.23	0.04	0.08	0.95	0.84	TRUE	Hybrid
TLL15_bin.5	1905	1854	1	kingdom	1	0.97	0	0	0	0.94	0.92	TRUE	Hybrid
TLL15_bin.50	3197	3066	118	kingdom	1	0.96	0	0	0	0.94	0.9	TRUE	Hybrid
TLL15_bin.53	2452	2421	9	family	0.96	0.95	0.02	0.03	0.05	0.97	0.92	TRUE	Hybrid
TLL15_bin.58	2888	2825	93	genus	0.95	0.93	0.16	0.03	0.05	0.96	0.89	TRUE	Hybrid
TLL15_bin.59	1998	1950	10	genus	0.88	0.86	0.03	0.15	0.38	0.95	0.82	TRUE	Hybrid
TLL15_bin.6	1830	1787	3	kingdom	1	0.98	0	0	0	0.94	0.91	TRUE	Hybrid
TLL15_bin.8	3028	2978	26	kingdom	1	0.98	0	0	0	0.95	0.94	TRUE	Hybrid
TLL16_bin.1	2010	1973	11	class	0.99	0.97	0.01	0.12	0.27	0.95	0.92	TRUE	Hybrid
TLL16_bin.10	2099	2045	27	genus	0.93	0.9	0.19	0.06	0.13	0.96	0.87	TRUE	Hybrid
TLL16_bin.103	2560	2311	39	class	0.96	0.87	0.07	0.02	0.04	0.74	0.64	TRUE	Hybrid
TLL16_bin.104	2279	2223	15	kingdom	1	0.97	0	0	0	0.95	0.93	TRUE	Hybrid
TLL16_bin.105	2342	2260	11	kingdom	1	0.96	0	0	0	0.94	0.9	TRUE	Hybrid
TLL16_bin.106	1712	1645	130	kingdom	1	0.96	0	0	0	0.92	0.88	TRUE	Hybrid
TLL16_bin.107	2976	2874	7	family	0.96	0.93	0.01	0.29	0.75	0.92	0.85	TRUE	Hybrid
TLL16_bin.13	2073	2017	6	family	0.94	0.91	0.06	0.09	0.21	0.92	0.84	TRUE	Hybrid
TLL16_bin.16	2660	2458	79	genus	0.85	0.79	0.28	0.05	0.11	0.87	0.69	TRUE	Hybrid
TLL16_bin.18	1466	1410	1	kingdom	1	0.96	0	0	0	0.92	0.88	TRUE	Hybrid
TLL16_bin.20	1731	1689	6	family	0.92	0.9	0.01	0.03	0.06	0.96	0.86	TRUE	Hybrid
TLL16_bin.21	2358	2300	24	genus	0.9	0.88	0.19	0.03	0.06	0.97	0.85	TRUE	Hybrid
TLL16_bin.25	2466	2422	21	family	0.95	0.93	0.06	0.02	0.04	0.97	0.9	TRUE	Hybrid
TLL16_bin.3	1769	1717	4	family	0.94	0.92	0.04	0.03	0.06	0.84	0.77	TRUE	Hybrid
TLL16_bin.31	3008	2879	186	genus	0.96	0.91	0.5	0.04	0.09	0.95	0.87	FALSE	Hybrid
TLL16_bin.35	2609	2507	103	family	0.92	0.88	0.24	0.07	0.15	0.83	0.74	TRUE	Hybrid
TLL16_bin.38	3221	3097	100	kingdom	1	0.96	0	0	0	0.93	0.89	TRUE	Hybrid
TLL16_bin.39	2667	2589	48	genus	0.77	0.75	0.12	0.04	0.09	0.95	0.71	TRUE	Hybrid
TLL16_bin.4	1387	1317	2	kingdom	1	0.95	0	0	0	0.89	0.84	TRUE	Hybrid
TLL16_bin.40	1980	1795	200	genus	0.69	0.63	0.1	0.8	7.83	0.62	0.39	TRUE	Hybrid
TLL16_bin.42	2375	2220	22	class	0.95	0.88	0.04	0.15	0.34	0.62	0.55	TRUE	Hybrid
TLL16_bin.43	1920	1867	6	family	0.96	0.93	0.01	0.16	0.39	0.9	0.84	TRUE	Hybrid
TLL16_bin.46	3079	2904	104	family	0.92	0.87	0.3	0.06	0.13	0.94	0.82	TRUE	Hybrid
TLL16_bin.47	2755	2611	8	family	0.93	0.89	0.02	0.05	0.11	0.86	0.76	TRUE	Hybrid
TLL16_bin.5	3030	2956	12	genus	0.89	0.87	0.04	0.03	0.06	0.97	0.84	TRUE	Hybrid
TLL16_bin.51	3022	2848	21	kingdom	1	0.94	0	0	0	0.93	0.88	TRUE	Hybrid
TLL16_bin.53	2801	2599	69	family	0.93	0.86	0.13	0.09	0.2	0.76	0.65	TRUE	Hybrid
TLL16_bin.56	1792	1733	92	family	0.96	0.93	0.36	0.04	0.08	0.84	0.78	TRUE	Hybrid
TLL16_bin.58	1587	1556	9	family	0.96	0.95	0.03	0.03	0.05	0.97	0.91	TRUE	Hybrid
TLL16_bin.60	4248	4213	74	genus	0.96	0.95	0.01	0.2	0.48	0.99	0.94	TRUE	Hybrid
TLL16_bin.62	5777	5392	185	genus	0.86	0.8	0.51	0.31	1.04	0.92	0.73	FALSE	Hybrid
TLL16_bin.66	1620	1585	3	kingdom	1	0.98	0	0	0	0.96	0.93	TRUE	Hybrid
TLL16_bin.7	4703	4424	215	genus	0.93	0.87	0.74	0.07	0.15	0.95	0.83	FALSE	Hybrid
TLL16_bin.71	1670	1643	35	class	0.97	0.96	0.16	0.04	0.08	0.94	0.9	TRUE	Hybrid
TLL16_bin.73	1834	1781	183	kingdom	1	0.97	0	0	0	0.95	0.93	TRUE	Hybrid
TLL16_bin.74	3299	3178	165	family	0.95	0.92	0.44	0.03	0.07	0.97	0.89	TRUE	Hybrid
TLL16_bin.75	1885	1750	10	family	0.96	0.89	0.06	0.1	0.23	0.94	0.84	TRUE	Hybrid
TLL16_bin.80	2745	2647	23	genus	0.83	0.8	0.04	0.39	1.39	0.8	0.64	TRUE	Hybrid
TLL16_bin.81	1985	1843	1	kingdom	1	0.93	0	0	0	0.92	0.85	TRUE	Hybrid
TLL16_bin.82	2116	2009	118	family	0.97	0.92	0.46	0.02	0.05	0.92	0.85	FALSE	Hybrid
TLL16_bin.83	2965	2840	17	family	0.96	0.92	0.16	0.03	0.07	0.95	0.88	TRUE	Hybrid
TLL16_bin.84	4789	4439	280	genus	0.86	0.79	0.78	0.03	0.06	0.94	0.75	FALSE	Hybrid
TLL16_bin.85	2551	2460	63	family	0.96	0.92	0.13	0.18	0.44	0.93	0.85	TRUE	Hybrid
TLL16_bin.87	2996	2858	87	genus	0.92	0.88	0.25	0.05	0.1	0.95	0.83	TRUE	Hybrid
TLL16_bin.88	1890	1702	33	genus	0.92	0.83	0.09	0.21	0.54	0.77	0.63	TRUE	Hybrid
TLL16_bin.9	2376	2236	12	genus	0.78	0.73	0.05	0.04	0.08	0.91	0.67	TRUE	Hybrid
TLL16_bin.91	2921	2504	228	genus	0.57	0.49	0.13	0.43	1.76	0.59	0.29	TRUE	Hybrid
TLL16_bin.93	1834	1753	58	class	0.97	0.92	0.07	0.41	0.93	0.73	0.68	TRUE	Hybrid
TLL16_bin.94	3221	3039	241	genus	0.97	0.92	0.55	0.02	0.05	0.96	0.88	FALSE	Hybrid
TLL16_bin.95	1203	1116	13	genus	0.71	0.66	0.02	0.43	1.86	0.64	0.42	TRUE	Hybrid
TLL16_bin.97	2024	1947	37	kingdom	1	0.96	0	0	0	0.92	0.88	TRUE	Hybrid
TLL16_bin.99	3134	2959	112	class	0.98	0.93	0.18	0.2	0.46	0.86	0.8	TRUE	Hybrid
TLL17_bin.1	1890	1813	11	kingdom	1	0.96	0	0	0	0.97	0.93	TRUE	Hybrid
TLL17_bin.12	1708	1672	196	class	0.99	0.97	0.07	0.11	0.24	0.95	0.92	TRUE	Hybrid
TLL17_bin.13	2711	2589	123	family	0.88	0.84	0.2	0.06	0.14	0.91	0.77	TRUE	Hybrid
TLL17_bin.18	1506	1461	189	genus	0.94	0.91	0.34	0.11	0.24	0.82	0.75	TRUE	Hybrid
TLL17_bin.19	1480	1431	233	kingdom	1	0.97	0	0	0	0.97	0.94	TRUE	Hybrid
TLL17_bin.2	696	680	2	order	0.98	0.95	0.21	0.02	0.04	0.97	0.92	TRUE	Hybrid
TLL17_bin.20	3136	2963	144	genus	0.89	0.84	0.18	0.44	1.61	0.8	0.67	TRUE	Hybrid
TLL17_bin.22	2221	2147	65	kingdom	1	0.97	0	0	0	0.94	0.91	TRUE	Hybrid
TLL17_bin.23	1877	1816	73	class	0.99	0.96	0.01	0.03	0.06	0.95	0.91	TRUE	Hybrid
TLL17_bin.27	1952	1870	182	genus	0.92	0.88	0.3	0.03	0.05	0.93	0.82	TRUE	Hybrid
TLL17_bin.29	2603	2466	60	family	0.97	0.92	0.03	0.25	0.59	0.92	0.84	TRUE	Hybrid
TLL17_bin.30	1736	1659	305	family	0.95	0.91	0.43	0.07	0.15	0.79	0.72	TRUE	Hybrid
TLL17_bin.35	2084	1964	239	genus	0.96	0.9	0.3	0.03	0.07	0.92	0.83	TRUE	Hybrid
TLL17_bin.38	1561	1479	228	class	0.97	0.92	0.27	0.06	0.12	0.76	0.7	TRUE	Hybrid
TLL17_bin.39	2236	2170	19	family	0.94	0.91	0.04	0.05	0.11	0.89	0.81	TRUE	Hybrid
TLL17_bin.4	2026	1820	154	order	0.93	0.83	0.18	0.35	0.89	0.64	0.53	TRUE	Hybrid
TLL17_bin.40	5230	4782	458	order	0.92	0.84	0.9	0.04	0.08	0.89	0.75	FALSE	Hybrid
TLL17_bin.41	1963	1903	7	class	0.97	0.94	0.07	0.02	0.05	0.93	0.87	TRUE	Hybrid
TLL17_bin.44	1636	1572	135	family	0.93	0.89	0.27	0.07	0.15	0.83	0.74	TRUE	Hybrid
TLL17_bin.45	1801	1723	24	kingdom	1	0.96	0	0	0	0.94	0.9	TRUE	Hybrid
TLL17_bin.48	1261	1220	16	genus	0.92	0.89	0.2	0.06	0.12	0.96	0.85	TRUE	Hybrid
TLL17_bin.5	2121	2002	163	genus	0.94	0.88	0.83	0.09	0.2	0.92	0.81	FALSE	Hybrid
TLL17_bin.50	2159	2074	187	kingdom	1	0.96	0	0	0	0.94	0.91	TRUE	Hybrid
TLL17_bin.51	2111	1997	121	family	0.93	0.88	0.13	0.1	0.23	0.73	0.64	TRUE	Hybrid
TLL17_bin.53	1736	1672	243	class	0.99	0.95	0.42	0.16	0.37	0.94	0.9	TRUE	Hybrid
TLL17_bin.55	2051	1999	34	kingdom	1	0.97	0	0	0	0.97	0.94	TRUE	Hybrid
TLL17_bin.56	4087	3884	94	phylum	0.99	0.94	0.48	0.02	0.05	0.93	0.88	FALSE	Hybrid
TLL17_bin.57	2505	2429	380	kingdom	1	0.97	0	0	0	0.96	0.94	TRUE	Hybrid
TLL17_bin.59	2153	2047	283	family	0.97	0.92	0.64	0.03	0.05	0.96	0.88	FALSE	Hybrid
TLL17_bin.6	1574	1473	104	class	0.94	0.88	0.09	0.45	0.98	0.63	0.55	TRUE	Hybrid
TLL17_bin.61	1731	1691	278	phylum	1	0.97	0.28	0.16	0.36	0.97	0.94	TRUE	Hybrid
TLL17_bin.63	1793	1758	36	kingdom	1	0.98	0	0	0	0.96	0.94	TRUE	Hybrid
TLL17_bin.64	2711	2648	34	family	0.95	0.93	0.53	0.04	0.08	0.96	0.89	FALSE	Hybrid
TLL17_bin.66	1926	1885	171	family	0.97	0.95	0.25	0.15	0.34	0.94	0.89	TRUE	Hybrid
TLL17_bin.68	1733	1647	149	class	0.99	0.94	0.44	0.03	0.07	0.93	0.87	TRUE	Hybrid
TLL17_bin.69	1754	1699	16	family	0.95	0.92	0.03	0.02	0.05	0.86	0.79	TRUE	Hybrid
TLL17_bin.71	2407	2327	12	class	0.96	0.93	0.06	0.02	0.05	0.77	0.72	TRUE	Hybrid
TLL17_bin.72	1859	1774	2	kingdom	1	0.95	0	0	0	0.95	0.9	TRUE	Hybrid
TLL17_bin.75	1690	1606	224	family	0.93	0.88	0.33	0.02	0.05	0.79	0.7	TRUE	Hybrid
TLL17_bin.77	1888	1816	329	kingdom	1	0.96	0	0	0	0.91	0.88	TRUE	Hybrid
TLL17_bin.9	1930	1786	213	order	0.95	0.88	0.12	0.05	0.11	0.65	0.57	TRUE	Hybrid
TLL18_bin.10	1843	1789	22	class	0.99	0.97	0.03	0.11	0.25	0.94	0.91	TRUE	Hybrid
TLL18_bin.100	2370	2289	24	class	0.97	0.94	0.11	0.1	0.22	0.87	0.82	TRUE	Hybrid
TLL18_bin.101	2597	2410	130	genus	0.8	0.74	0.64	0.15	0.37	0.89	0.66	FALSE	Hybrid
TLL18_bin.104	1502	1399	11	family	0.9	0.84	0.02	0.56	2.87	0.63	0.53	TRUE	Hybrid
TLL18_bin.106	2097	2007	27	class	0.99	0.95	0.08	0.19	0.44	0.92	0.87	TRUE	Hybrid
TLL18_bin.107	2154	2039	141	kingdom	1	0.95	0	0	0	0.92	0.87	TRUE	Hybrid
TLL18_bin.108	1625	1502	26	order	0.93	0.86	0.06	0.16	0.37	0.62	0.54	TRUE	Hybrid
TLL18_bin.110	3073	2981	20	genus	0.87	0.85	0.05	0.14	0.33	0.93	0.79	TRUE	Hybrid
TLL18_bin.113	2935	2862	35	genus	0.89	0.87	0.42	0.06	0.13	0.97	0.84	TRUE	Hybrid
TLL18_bin.12	2148	2042	7	genus	0.8	0.76	0.03	0.68	5.43	0.71	0.54	TRUE	Hybrid
TLL18_bin.120	2347	2281	14	genus	0.83	0.81	0.04	0.02	0.05	0.96	0.78	TRUE	Hybrid
TLL18_bin.121	2979	2791	7	genus	0.93	0.87	0.04	0.06	0.13	0.9	0.78	TRUE	Hybrid
TLL18_bin.122	2402	2072	105	genus	0.64	0.56	0.09	0.86	10.2	0.62	0.34	TRUE	Hybrid
TLL18_bin.127	4581	4561	15	kingdom	1	1	0	0	0	0.99	0.99	TRUE	Hybrid
TLL18_bin.129	3232	3049	80	family	0.96	0.9	0.22	0.03	0.07	0.91	0.82	TRUE	Hybrid
TLL18_bin.133	1884	1778	107	family	0.97	0.92	0.09	0.04	0.08	0.94	0.86	TRUE	Hybrid
TLL18_bin.137	3008	2845	51	family	0.96	0.91	0.05	0.07	0.16	0.86	0.79	TRUE	Hybrid
TLL18_bin.138	2002	1914	14	family	0.96	0.92	0.02	0.17	0.43	0.89	0.82	TRUE	Hybrid
TLL18_bin.139	1646	1622	26	genus	0.87	0.86	0.12	0.12	0.26	0.89	0.77	TRUE	Hybrid
TLL18_bin.145	2665	2446	15	kingdom	1	0.92	0	0	0	0.94	0.86	TRUE	Hybrid
TLL18_bin.146	3128	3050	10	genus	0.86	0.84	0.05	0.03	0.07	0.96	0.81	TRUE	Hybrid
TLL18_bin.152	2435	2330	15	kingdom	1	0.96	0	0	0	0.94	0.9	TRUE	Hybrid
TLL18_bin.157	1691	1658	16	family	0.96	0.95	0.04	0.05	0.11	0.98	0.92	TRUE	Hybrid
TLL18_bin.158	2519	2450	11	kingdom	1	0.97	0	0	0	0.91	0.89	TRUE	Hybrid
TLL18_bin.159	2144	2048	3	kingdom	1	0.96	0	0	0	0.92	0.88	TRUE	Hybrid
TLL18_bin.16	3321	3005	103	genus	0.79	0.71	0.1	0.76	6.9	0.69	0.49	TRUE	Hybrid
TLL18_bin.161	2524	2441	26	family	0.94	0.91	0.32	0.23	0.59	0.87	0.79	TRUE	Hybrid
TLL18_bin.17	2401	2314	9	family	0.94	0.91	0.02	0.07	0.15	0.83	0.76	TRUE	Hybrid
TLL18_bin.18	2523	2338	34	genus	0.68	0.63	0.04	0.87	11.98	0.62	0.39	TRUE	Hybrid
TLL18_bin.20	2356	2295	6	kingdom	1	0.97	0	0	0	0.96	0.94	TRUE	Hybrid
TLL18_bin.25	2104	2065	5	kingdom	1	0.98	0	0	0	0.94	0.93	TRUE	Hybrid
TLL18_bin.26	2488	2417	6	genus	0.88	0.85	0.21	0.03	0.07	0.97	0.82	TRUE	Hybrid
TLL18_bin.28	2104	2061	18	family	0.95	0.94	0.07	0.04	0.08	0.94	0.88	TRUE	Hybrid
TLL18_bin.29	1735	1657	66	order	0.98	0.93	0.21	0.04	0.08	0.94	0.87	TRUE	Hybrid
TLL18_bin.31	3374	3044	116	genus	0.9	0.82	0.52	0.02	0.05	0.91	0.74	FALSE	Hybrid
TLL18_bin.35	2955	2844	22	genus	0.89	0.86	0.11	0.36	0.98	0.96	0.82	TRUE	Hybrid
TLL18_bin.38	1735	1586	83	phylum	0.99	0.9	0.09	0.06	0.13	0.69	0.62	TRUE	Hybrid
TLL18_bin.39	2061	1906	36	family	0.85	0.79	0.05	0.59	3.11	0.64	0.51	TRUE	Hybrid
TLL18_bin.41	2635	2542	10	genus	0.92	0.89	0.1	0.06	0.14	0.94	0.84	TRUE	Hybrid
TLL18_bin.42	2526	2459	9	genus	0.89	0.86	0.04	0.02	0.05	0.97	0.83	TRUE	Hybrid
TLL18_bin.43	1946	1781	45	genus	0.81	0.74	0.1	0.28	0.76	0.74	0.55	TRUE	Hybrid
TLL18_bin.44	2050	1739	134	genus	0.56	0.48	0.1	0.49	2.09	0.58	0.28	TRUE	Hybrid
TLL18_bin.45	2766	2555	46	family	0.91	0.84	0.12	0.14	0.32	0.74	0.62	TRUE	Hybrid
TLL18_bin.47	3296	3053	129	kingdom	1	0.93	0	0	0	0.9	0.83	TRUE	Hybrid
TLL18_bin.49	2329	2106	15	genus	0.9	0.81	0.04	0.07	0.16	0.76	0.62	TRUE	Hybrid
TLL18_bin.5	1744	1694	2	kingdom	0.99	0.96	0	0	0	0.95	0.91	TRUE	Hybrid
TLL18_bin.53	2378	2096	52	family	0.81	0.72	0.03	0.69	3.15	0.59	0.42	TRUE	Hybrid
TLL18_bin.54	2752	2657	65	kingdom	1	0.97	0	0	0	0.93	0.9	TRUE	Hybrid
TLL18_bin.55	2930	2713	152	family	0.94	0.87	0.29	0.08	0.17	0.91	0.8	TRUE	Hybrid
TLL18_bin.57	1052	1011	5	family	0.98	0.94	0.13	0.14	0.36	0.93	0.88	TRUE	Hybrid
TLL18_bin.6	1829	1707	11	family	0.91	0.85	0.04	0.43	1.56	0.67	0.57	TRUE	Hybrid
TLL18_bin.62	1972	1924	6	family	0.96	0.93	0.05	0.05	0.12	0.96	0.9	TRUE	Hybrid
TLL18_bin.64	2310	2012	90	genus	0.69	0.6	0.08	0.63	4.58	0.62	0.37	TRUE	Hybrid
TLL18_bin.65	2184	2021	66	genus	0.91	0.84	0.36	0.06	0.12	0.79	0.66	TRUE	Hybrid
TLL18_bin.66	2011	1867	83	genus	0.8	0.74	0.08	0.5	1.27	0.77	0.57	TRUE	Hybrid
TLL18_bin.7	2025	1850	4	kingdom	1	0.91	0	0	0	0.62	0.57	TRUE	Hybrid
TLL18_bin.73	1867	1655	52	family	0.83	0.73	0.02	0.67	3.66	0.59	0.43	TRUE	Hybrid
TLL18_bin.76	1711	1660	51	family	0.95	0.92	0.12	0.08	0.18	0.94	0.87	TRUE	Hybrid
TLL18_bin.77	1418	1351	14	family	0.95	0.9	0.02	0.31	0.79	0.74	0.66	TRUE	Hybrid
TLL18_bin.78	1597	1522	55	kingdom	1	0.95	0	0	0	0.94	0.9	TRUE	Hybrid
TLL18_bin.79	2607	2454	93	genus	0.82	0.78	0.2	0.36	0.98	0.81	0.63	TRUE	Hybrid
TLL18_bin.8	2070	1978	6	class	0.98	0.93	0.04	0.04	0.08	0.7	0.66	TRUE	Hybrid
TLL18_bin.80	2188	1995	47	class	0.94	0.86	0.03	0.12	0.28	0.61	0.52	TRUE	Hybrid
TLL18_bin.82	1652	1599	3	kingdom	1	0.97	0	0	0	0.95	0.92	TRUE	Hybrid
TLL18_bin.85	1910	1808	79	family	0.96	0.91	0.14	0.03	0.06	0.84	0.76	TRUE	Hybrid
TLL18_bin.90	2034	1974	33	genus	0.94	0.91	0.16	0.03	0.06	0.96	0.88	TRUE	Hybrid
TLL18_bin.92	2795	2614	88	kingdom	1	0.93	0	0	0	0.84	0.78	TRUE	Hybrid
TLL18_bin.94	2494	2434	13	family	0.91	0.88	0.06	0.07	0.14	0.91	0.81	TRUE	Hybrid
TLL18_bin.95	1947	1641	83	family	0.91	0.76	0.2	0.27	0.8	0.71	0.54	TRUE	Hybrid
TLL18_bin.97	1453	1422	11	phylum	0.99	0.97	0.06	0.02	0.05	0.93	0.9	TRUE	Hybrid
TLL18_bin.99	2289	2219	21	genus	0.8	0.78	0.15	0.11	0.25	0.93	0.73	TRUE	Hybrid
TLL19_bin.1	2674	2640	40	kingdom	1	0.99	0	0	0	0.96	0.94	TRUE	Hybrid
TLL19_bin.13	1951	1888	7	family	0.93	0.9	0.07	0.04	0.09	0.93	0.84	TRUE	Hybrid
TLL19_bin.15	2881	2770	34	family	0.95	0.91	0.4	0.08	0.16	0.96	0.87	TRUE	Hybrid
TLL19_bin.18	3972	3834	20	class	0.98	0.95	0.02	0.02	0.04	0.79	0.75	TRUE	Hybrid
TLL19_bin.21	1894	1840	14	genus	0.87	0.85	0.04	0.05	0.12	0.87	0.74	TRUE	Hybrid
TLL19_bin.23	1028	979	15	genus	0.83	0.79	0.31	0.04	0.09	0.81	0.64	TRUE	Hybrid
TLL19_bin.28	1423	1397	33	family	0.97	0.95	0.25	0.08	0.18	0.96	0.91	TRUE	Hybrid
TLL19_bin.3	1231	1195	14	kingdom	1	0.97	0	0	0	0.85	0.82	TRUE	Hybrid
TLL19_bin.33	2411	2367	42	kingdom	1	0.98	0	0	0	0.94	0.92	TRUE	Hybrid
TLL19_bin.35	2794	2580	14	class	0.97	0.9	0.02	0.3	0.79	0.66	0.59	TRUE	Hybrid
TLL19_bin.38	1760	1570	135	class	0.94	0.84	0.24	0.02	0.05	0.68	0.57	TRUE	Hybrid
TLL19_bin.43	1885	1788	106	genus	0.8	0.76	0.07	0.44	1.79	0.77	0.58	TRUE	Hybrid
TLL19_bin.45	1317	1267	53	kingdom	1	0.96	0	0	0	0.95	0.91	TRUE	Hybrid
TLL19_bin.48	2168	2098	18	family	0.97	0.94	0.09	0.03	0.05	0.94	0.88	TRUE	Hybrid
TLL19_bin.49	1969	1901	5	genus	0.9	0.86	0.06	0.18	0.47	0.92	0.79	TRUE	Hybrid
TLL19_bin.5	3208	3106	39	family	0.96	0.93	0.24	0.14	0.32	0.94	0.87	TRUE	Hybrid
TLL19_bin.51	1986	1950	15	genus	0.93	0.92	0.33	0.03	0.06	0.97	0.89	TRUE	Hybrid
TLL19_bin.54	3080	2987	22	genus	0.87	0.84	0.08	0.27	0.75	0.93	0.78	TRUE	Hybrid
TLL19_bin.61	1882	1788	9	kingdom	1	0.95	0	0	0	0.93	0.88	TRUE	Hybrid
TLL19_bin.9	1464	1440	6	class	0.99	0.97	0.15	0.02	0.04	0.96	0.93	TRUE	Hybrid
TLL20_bin.1	1959	1818	19	genus	0.83	0.77	0.03	0.63	4.58	0.68	0.52	TRUE	Hybrid
TLL20_bin.11	1900	1824	225	family	0.94	0.9	0.23	0.02	0.04	0.92	0.83	TRUE	Hybrid
TLL20_bin.12	1696	1617	99	class	0.99	0.94	0.03	0.03	0.05	0.97	0.91	TRUE	Hybrid
TLL20_bin.17	2555	2309	194	class	0.96	0.86	0.07	0.1	0.21	0.68	0.59	TRUE	Hybrid
TLL20_bin.21	2704	2610	324	order	0.98	0.95	0.48	0.04	0.08	0.95	0.9	FALSE	Hybrid
TLL20_bin.23	2420	2339	29	family	0.92	0.89	0.08	0.07	0.14	0.82	0.73	TRUE	Hybrid
TLL20_bin.25	3250	3142	62	genus	0.84	0.82	0.27	0.03	0.06	0.95	0.78	TRUE	Hybrid
TLL20_bin.28	1862	1810	51	kingdom	1	0.97	0	0	0	0.94	0.92	TRUE	Hybrid
TLL20_bin.31	2505	2400	26	family	0.96	0.92	0.34	0.24	0.63	0.87	0.8	TRUE	Hybrid
TLL20_bin.33	2945	2776	78	genus	0.93	0.88	0.25	0.06	0.12	0.95	0.83	TRUE	Hybrid
TLL20_bin.35	2237	2020	184	class	0.96	0.87	0.22	0.03	0.07	0.75	0.65	TRUE	Hybrid
TLL20_bin.36	3062	2784	74	family	0.95	0.86	0.17	0.05	0.1	0.86	0.74	TRUE	Hybrid
TLL20_bin.39	1753	1706	31	family	0.95	0.92	0.32	0.03	0.05	0.96	0.88	TRUE	Hybrid
TLL20_bin.40	982	909	26	kingdom	1	0.93	0	0	0	0.91	0.84	TRUE	Hybrid
TLL20_bin.43	2378	2261	29	family	0.96	0.92	0.22	0.02	0.05	0.94	0.86	TRUE	Hybrid
TLL20_bin.48	3092	2915	436	genus	0.94	0.89	0.72	0.05	0.1	0.95	0.85	FALSE	Hybrid
TLL20_bin.50	1974	1901	36	order	0.96	0.92	0.21	0.02	0.05	0.92	0.85	TRUE	Hybrid
TLL20_bin.51	2025	1946	14	family	0.96	0.92	0.04	0.03	0.06	0.94	0.86	TRUE	Hybrid
TLL20_bin.54	1898	1838	23	family	0.96	0.93	0.02	0.14	0.32	0.9	0.84	TRUE	Hybrid
TLL20_bin.55	2828	2721	33	family	0.96	0.92	0.19	0.05	0.12	0.96	0.89	TRUE	Hybrid
TLL20_bin.56	2501	2465	74	family	0.99	0.97	0.15	0.04	0.09	0.97	0.95	TRUE	Hybrid
TLL20_bin.57	2793	2708	19	genus	0.83	0.8	0.04	0.02	0.05	0.97	0.78	TRUE	Hybrid
TLL20_bin.64	2950	2872	14	family	0.96	0.94	0.07	0.05	0.12	0.95	0.89	TRUE	Hybrid
TLL20_bin.66	2316	2255	13	genus	0.93	0.91	0.07	0.02	0.05	0.96	0.87	TRUE	Hybrid
TLL20_bin.67	2870	2506	79	genus	0.69	0.6	0.17	0.22	0.62	0.75	0.45	TRUE	Hybrid
TLL20_bin.68	2180	2121	10	kingdom	1	0.97	0	0	0	0.85	0.82	TRUE	Hybrid
TLL20_bin.7	1877	1837	36	kingdom	1	0.98	0	0	0	0.98	0.96	TRUE	Hybrid
TLL20_bin.70	1566	1472	157	class	0.94	0.88	0.11	0.48	1	0.63	0.56	TRUE	Hybrid
TLL20_bin.75	2019	1935	88	family	0.97	0.93	0.65	0.04	0.08	0.95	0.89	FALSE	Hybrid
TLL20_bin.76	2648	2579	69	family	0.97	0.95	0.46	0.02	0.04	0.95	0.9	FALSE	Hybrid
TLL20_bin.8	2340	2255	262	class	0.98	0.94	0.41	0.15	0.34	0.93	0.88	TRUE	Hybrid
TLL20_bin.82	3121	3024	6	genus	0.88	0.85	0.03	0.12	0.29	0.95	0.81	TRUE	Hybrid
TLL20_bin.85	2110	2053	24	genus	0.92	0.89	0.21	0.04	0.09	0.96	0.86	TRUE	Hybrid
TLL20_bin.87	1540	1504	32	family	0.96	0.94	0.07	0.02	0.04	0.97	0.91	TRUE	Hybrid
TLL20_bin.88	2271	2168	9	family	0.96	0.91	0.03	0.12	0.28	0.92	0.84	TRUE	Hybrid
TLL20_bin.9	3198	3009	344	family	0.95	0.89	0.3	0.05	0.09	0.93	0.83	TRUE	Hybrid
TLL20_bin.92	2628	2488	160	class	0.99	0.94	0.26	0.16	0.37	0.92	0.86	TRUE	Hybrid
TLL21_bin.10	5138	5041	32	family	0.98	0.96	0.03	0.07	0.14	0.97	0.93	TRUE	Hybrid
TLL21_bin.13	3410	3208	561	genus	0.92	0.86	0.28	0.05	0.11	0.82	0.71	TRUE	Hybrid
TLL21_bin.15	2482	2435	41	genus	0.89	0.87	0.25	0.02	0.05	0.98	0.85	TRUE	Hybrid
TLL21_bin.18	4812	4483	147	class	0.97	0.91	0.22	0.09	0.2	0.85	0.77	TRUE	Hybrid
TLL21_bin.19	3780	3619	33	family	0.93	0.89	0.1	0.06	0.13	0.94	0.83	TRUE	Hybrid
TLL21_bin.2	2198	2079	3	kingdom	1	0.94	0	0	0	0.95	0.89	TRUE	Hybrid
TLL21_bin.21	2546	2461	11	family	0.97	0.94	0.15	0.06	0.13	0.95	0.89	TRUE	Hybrid
TLL21_bin.23	2182	2081	92	kingdom	1	0.95	0	0	0	0.95	0.91	TRUE	Hybrid
TLL21_bin.26	1654	1634	13	kingdom	1	0.99	0	0	0	0.96	0.95	TRUE	Hybrid
TLL21_bin.28	4824	4687	132	kingdom	1	0.97	0	0	0	0.93	0.9	TRUE	Hybrid
TLL21_bin.3	2850	2770	10	family	0.95	0.92	0.04	0.17	0.41	0.94	0.86	TRUE	Hybrid
TLL21_bin.30	3703	3609	28	family	0.96	0.94	0.34	0.08	0.17	0.98	0.92	TRUE	Hybrid
TLL21_bin.31	2224	2157	63	class	0.98	0.95	0.16	0.05	0.1	0.96	0.91	TRUE	Hybrid
TLL21_bin.32	2234	2127	76	kingdom	1	0.95	0	0	0	0.94	0.89	TRUE	Hybrid
TLL21_bin.33	7045	6441	386	class	0.95	0.87	0.82	0.13	0.29	0.91	0.79	FALSE	Hybrid
TLL21_bin.35	3403	3250	290	family	0.95	0.91	0.25	0.04	0.08	0.94	0.86	TRUE	Hybrid
TLL21_bin.37	2875	2715	132	class	0.97	0.92	0.22	0.24	0.58	0.85	0.78	TRUE	Hybrid
TLL21_bin.39	2891	2829	6	family	0.94	0.92	0.06	0.06	0.12	0.94	0.86	TRUE	Hybrid
TLL21_bin.40	3138	2858	94	genus	0.68	0.62	0.23	0.17	0.43	0.73	0.45	TRUE	Hybrid
TLL21_bin.42	2845	2742	10	family	0.94	0.91	0.05	0.05	0.11	0.91	0.83	TRUE	Hybrid
TLL21_bin.43	1313	1158	239	order	0.86	0.76	0.62	0.03	0.07	0.64	0.49	FALSE	Hybrid
TLL21_bin.46	2464	2415	39	family	0.97	0.95	0.09	0.05	0.09	0.96	0.91	TRUE	Hybrid
TLL21_bin.48	2088	1975	106	family	0.9	0.85	0.24	0.06	0.12	0.73	0.62	TRUE	Hybrid
TLL21_bin.5	1734	1695	4	kingdom	1	0.98	0	0	0	0.95	0.93	TRUE	Hybrid
TLL21_bin.50	1996	1950	9	genus	0.88	0.86	0.17	0.06	0.14	0.96	0.83	TRUE	Hybrid
TLL21_bin.52	2787	2740	53	kingdom	1	0.98	0	0	0	0.95	0.93	TRUE	Hybrid
TLL21_bin.53	3143	3069	9	family	0.96	0.94	0.05	0.05	0.11	0.93	0.87	TRUE	Hybrid
TLL21_bin.54	3256	3152	102	genus	0.91	0.88	0.36	0.02	0.05	0.96	0.84	TRUE	Hybrid
TLL21_bin.56	1853	1808	10	kingdom	1	0.98	0	0	0	0.96	0.93	TRUE	Hybrid
TLL21_bin.57	1985	1912	21	genus	0.88	0.85	0.24	0.08	0.17	0.96	0.82	TRUE	Hybrid
TLL21_bin.65	4464	4388	250	genus	0.93	0.92	0.08	0.13	0.3	0.98	0.9	TRUE	Hybrid
TLL21_bin.67	4182	3668	237	class	0.93	0.81	0.25	0.02	0.05	0.72	0.58	TRUE	Hybrid
TLL21_bin.7	5176	5006	138	family	0.92	0.89	0.12	0.16	0.39	0.87	0.77	TRUE	Hybrid
TLL21_bin.72	644	634	12	genus	0.97	0.95	0.05	0.02	0.05	0.97	0.93	TRUE	Hybrid
TLL22_bin.1	1446	1385	2	genus	0.92	0.88	0.02	0.02	0.05	0.96	0.84	TRUE	Hybrid
TLL22_bin.12	5220	4751	257	genus	0.84	0.77	0.56	0.29	0.88	0.91	0.7	FALSE	Hybrid
TLL22_bin.13	1974	1906	6	family	0.94	0.91	0.12	0.03	0.05	0.93	0.85	TRUE	Hybrid
TLL22_bin.14	2221	2142	10	kingdom	1	0.96	0	0	0	0.95	0.92	TRUE	Hybrid
TLL22_bin.17	2199	2152	8	kingdom	1	0.98	0	0	0	0.94	0.92	TRUE	Hybrid
TLL22_bin.18	2548	2428	34	family	0.94	0.89	0.33	0.04	0.07	0.74	0.67	TRUE	Hybrid
TLL22_bin.2	1820	1732	4	order	0.98	0.93	0.09	0.05	0.11	0.96	0.89	TRUE	Hybrid
TLL22_bin.21	2323	2264	144	kingdom	1	0.97	0	0	0	0.96	0.94	TRUE	Hybrid
TLL22_bin.23	2372	2321	10	genus	0.88	0.86	0.11	0.04	0.07	0.96	0.83	TRUE	Hybrid
TLL22_bin.25	3421	3236	273	genus	0.96	0.91	0.55	0.03	0.07	0.96	0.88	FALSE	Hybrid
TLL22_bin.26	2047	2013	25	kingdom	1	0.98	0	0	0	0.96	0.94	TRUE	Hybrid
TLL22_bin.28	4620	4484	204	genus	0.85	0.82	0.69	0.08	0.17	0.93	0.77	FALSE	Hybrid
TLL22_bin.3	1756	1710	1	kingdom	1	0.97	0	0	0	0.95	0.93	TRUE	Hybrid
TLL22_bin.32	3734	3601	239	family	0.96	0.92	0.44	0.04	0.08	0.96	0.89	TRUE	Hybrid
TLL22_bin.34	3743	3655	119	genus	0.96	0.94	0.59	0.07	0.15	0.97	0.91	FALSE	Hybrid
TLL22_bin.36	1368	1320	4	genus	0.82	0.79	0.03	0.03	0.06	0.96	0.75	TRUE	Hybrid
TLL22_bin.39	1985	1947	42	kingdom	1	0.98	0	0	0	0.94	0.92	TRUE	Hybrid
TLL22_bin.48	4019	3830	110	phylum	1	0.95	0.82	0.03	0.06	0.94	0.9	FALSE	Hybrid
TLL22_bin.5	1110	1058	6	kingdom	1	0.95	0	0	0	0.94	0.89	TRUE	Hybrid
TLL22_bin.50	5024	4948	175	genus	0.95	0.94	0.7	0.09	0.2	0.98	0.92	FALSE	Hybrid
TLL22_bin.52	1193	1139	9	genus	0.8	0.77	0.04	0.52	1.55	0.76	0.58	TRUE	Hybrid
TLL22_bin.55	3350	3209	75	genus	0.92	0.89	0.35	0.03	0.05	0.95	0.84	TRUE	Hybrid
TLL22_bin.56	2597	2530	145	genus	0.92	0.89	0.23	0.02	0.05	0.97	0.86	TRUE	Hybrid
TLL22_bin.59	3272	3114	95	family	0.95	0.91	0.14	0.22	0.59	0.87	0.79	TRUE	Hybrid
TLL22_bin.64	2707	2505	24	family	0.93	0.86	0.04	0.07	0.15	0.78	0.67	TRUE	Hybrid
TLL22_bin.66	2535	2360	140	genus	0.86	0.8	0.37	0.04	0.08	0.88	0.71	TRUE	Hybrid
TLL22_bin.67	2850	2754	26	family	0.97	0.93	0.2	0.05	0.11	0.96	0.9	TRUE	Hybrid
TLL22_bin.7	2134	2038	92	family	0.98	0.94	0.24	0.03	0.06	0.92	0.87	TRUE	Hybrid
TLL22_bin.70	1815	1750	10	kingdom	1	0.96	0	0	0	0.94	0.91	TRUE	Hybrid
TLL22_bin.71	1425	1373	7	kingdom	1	0.96	0	0	0	0.95	0.91	TRUE	Hybrid
TLL22_bin.72	2168	2101	30	kingdom	1	0.97	0	0	0	0.95	0.92	TRUE	Hybrid
TLL22_bin.80	2534	2459	80	kingdom	1	0.97	0	0	0	0.94	0.91	TRUE	Hybrid
TLL22_bin.84	2055	2029	19	phylum	0.99	0.98	0.1	0.14	0.33	0.98	0.95	TRUE	Hybrid
TLL22_bin.88	2263	2102	2	kingdom	1	0.93	0	0	0	0.92	0.86	TRUE	Hybrid
TLL23_bin.1	678	662	2	kingdom	1	0.98	0	0	0	0.95	0.93	TRUE	Hybrid
TLL23_bin.10	2866	2769	170	kingdom	1	0.97	0	0	0	0.94	0.91	TRUE	Hybrid
TLL23_bin.11	2731	2620	21	genus	0.88	0.85	0.08	0.04	0.09	0.96	0.81	TRUE	Hybrid
TLL23_bin.13	1889	1860	6	kingdom	1	0.98	0	0	0	0.98	0.96	TRUE	Hybrid
TLL23_bin.17	1879	1734	7	family	0.85	0.79	0.02	0.34	1.16	0.71	0.56	TRUE	Hybrid
TLL23_bin.19	2753	2614	85	family	0.95	0.9	0.07	0.06	0.12	0.92	0.83	TRUE	Hybrid
TLL23_bin.2	1426	1395	10	phylum	0.99	0.97	0.12	0.02	0.05	0.93	0.91	TRUE	Hybrid
TLL23_bin.23	2257	2213	25	genus	0.91	0.9	0.19	0.04	0.08	0.98	0.88	TRUE	Hybrid
TLL23_bin.24	2948	2856	42	genus	0.85	0.82	0.41	0.06	0.12	0.97	0.8	TRUE	Hybrid
TLL23_bin.26	1803	1751	49	family	0.94	0.92	0.2	0.02	0.05	0.87	0.8	TRUE	Hybrid
TLL23_bin.27	2174	2104	22	family	0.95	0.92	0.34	0.18	0.43	0.88	0.81	TRUE	Hybrid
TLL23_bin.28	2145	1979	25	class	0.97	0.89	0.11	0.03	0.05	0.76	0.67	TRUE	Hybrid
TLL23_bin.3	2572	2476	12	genus	0.87	0.83	0.09	0.1	0.24	0.88	0.73	TRUE	Hybrid
TLL23_bin.30	1733	1685	9	kingdom	1	0.97	0	0	0	0.95	0.92	TRUE	Hybrid
TLL23_bin.32	3011	2913	212	family	0.97	0.93	0.11	0.06	0.13	0.96	0.9	TRUE	Hybrid
TLL23_bin.34	3201	3034	41	family	0.94	0.89	0.14	0.29	0.83	0.83	0.73	TRUE	Hybrid
TLL23_bin.36	2789	2688	21	genus	0.83	0.8	0.09	0.52	2.44	0.83	0.66	TRUE	Hybrid
TLL23_bin.37	1882	1836	33	kingdom	1	0.98	0	0	0	0.96	0.94	TRUE	Hybrid
TLL23_bin.42	2677	2616	28	genus	0.87	0.85	0.18	0.19	0.45	0.97	0.82	TRUE	Hybrid
TLL23_bin.43	2835	2708	59	class	0.98	0.94	0.13	0.24	0.58	0.85	0.8	TRUE	Hybrid
TLL23_bin.45	1609	1569	5	kingdom	1	0.98	0	0	0	0.95	0.92	TRUE	Hybrid
TLL23_bin.46	1895	1851	10	kingdom	1	0.98	0	0	0	0.93	0.91	TRUE	Hybrid
TLL23_bin.49	1987	1944	65	family	0.95	0.93	0.14	0.03	0.06	0.94	0.87	TRUE	Hybrid
TLL23_bin.5	2116	2051	8	family	0.95	0.92	0.01	0.24	0.57	0.93	0.85	TRUE	Hybrid
TLL23_bin.54	3361	3254	33	family	0.94	0.91	0.09	0.15	0.34	0.95	0.86	TRUE	Hybrid
TLL23_bin.56	2399	2310	24	kingdom	1	0.96	0	0	0	0.94	0.9	TRUE	Hybrid
TLL23_bin.57	1484	1439	12	kingdom	1	0.97	0	0	0	0.93	0.9	TRUE	Hybrid
TLL23_bin.58	3835	3645	228	family	0.93	0.88	0.2	0.04	0.09	0.94	0.83	TRUE	Hybrid
TLL23_bin.59	2651	2583	13	family	0.94	0.92	0.26	0.06	0.13	0.96	0.88	TRUE	Hybrid
TLL23_bin.60	2781	2716	36	genus	0.92	0.9	0.34	0.06	0.13	0.97	0.87	TRUE	Hybrid
TLL23_bin.61	3282	3108	152	genus	0.87	0.82	0.58	0.22	0.62	0.92	0.76	FALSE	Hybrid
TLL23_bin.65	2278	2182	20	family	0.93	0.89	0.06	0.02	0.05	0.95	0.85	TRUE	Hybrid
TLL23_bin.66	2648	2577	29	family	0.96	0.93	0.14	0.06	0.13	0.93	0.87	TRUE	Hybrid
TLL23_bin.71	2182	2116	20	genus	0.87	0.84	0.32	0.04	0.08	0.96	0.81	TRUE	Hybrid
TLL23_bin.75	2423	2355	42	genus	0.87	0.84	0.3	0.12	0.27	0.94	0.79	TRUE	Hybrid
TLL23_bin.78	1959	1867	4	genus	0.92	0.87	0.03	0.07	0.16	0.96	0.84	TRUE	Hybrid
TLL23_bin.8	2782	2711	15	kingdom	1	0.97	0	0	0	0.96	0.93	TRUE	Hybrid
TLL23_bin.85	3232	3138	51	family	0.97	0.94	0.38	0.04	0.07	0.96	0.91	TRUE	Hybrid
TLL23_bin.86	3345	3262	15	genus	0.85	0.83	0.04	0.03	0.06	0.97	0.8	TRUE	Hybrid
TLL23_bin.87	1614	1579	20	family	0.97	0.95	0.07	0.03	0.05	0.94	0.89	TRUE	Hybrid
TLL23_bin.88	1533	1489	30	family	0.97	0.94	0.07	0.03	0.06	0.86	0.81	TRUE	Hybrid
TLL23_bin.9	2473	2292	170	family	0.93	0.86	0.1	0.57	1.73	0.72	0.62	TRUE	Hybrid
TLL23_bin.90	2059	1923	143	family	0.94	0.88	0.19	0.07	0.16	0.79	0.7	TRUE	Hybrid
TLL23_bin.91	2115	2060	16	order	0.98	0.96	0.08	0.03	0.05	0.93	0.88	TRUE	Hybrid
TLL23_bin.92	2488	2350	34	genus	0.93	0.88	0.24	0.05	0.1	0.97	0.85	TRUE	Hybrid
TLL23_bin.93	2539	2408	9	family	0.96	0.91	0.04	0.06	0.14	0.96	0.87	TRUE	Hybrid
TLL23_bin.95	1892	1820	12	family	0.96	0.92	0.18	0.05	0.1	0.95	0.87	TRUE	Hybrid
TLL24_bin.1	972	945	5	kingdom	1	0.97	0	0	0	0.89	0.86	TRUE	Hybrid
TLL24_bin.11	2569	2509	5	family	0.96	0.93	0.03	0.02	0.04	0.96	0.9	TRUE	Hybrid
TLL24_bin.12	1720	1692	12	family	0.96	0.95	0.01	0.03	0.06	0.95	0.9	TRUE	Hybrid
TLL24_bin.17	1103	1075	3	kingdom	1	0.97	0	0	0	0.91	0.89	TRUE	Hybrid
TLL24_bin.22	2359	2312	33	class	0.98	0.96	0.03	0.02	0.05	0.95	0.92	TRUE	Hybrid
TLL24_bin.25	1174	1120	31	kingdom	1	0.95	0	0	0	0.94	0.89	TRUE	Hybrid
TLL24_bin.26	2712	2661	15	family	0.96	0.94	0.1	0.02	0.05	0.96	0.9	TRUE	Hybrid
TLL24_bin.28	2074	1997	117	phylum	0.99	0.95	0.05	0.39	0.9	0.93	0.89	TRUE	Hybrid
TLL24_bin.30	1916	1846	51	phylum	0.99	0.96	0.21	0.03	0.07	0.92	0.88	TRUE	Hybrid
TLL24_bin.31	3935	3735	78	genus	0.85	0.81	0.34	0.11	0.25	0.95	0.77	TRUE	Hybrid
TLL24_bin.34	1949	1879	4	genus	0.84	0.81	0.05	0.04	0.08	0.89	0.72	TRUE	Hybrid
TLL24_bin.35	1479	1422	4	genus	0.78	0.75	0.05	0.53	1.86	0.78	0.59	TRUE	Hybrid
TLL24_bin.36	3613	3316	227	genus	0.88	0.81	0.77	0.32	0.95	0.91	0.73	FALSE	Hybrid
TLL24_bin.4	2075	2019	6	kingdom	1	0.97	0	0	0	0.97	0.94	TRUE	Hybrid
TLL24_bin.43	2636	2559	14	genus	0.82	0.8	0.03	0.05	0.12	0.89	0.71	TRUE	Hybrid
TLL24_bin.47	3569	3146	128	genus	0.77	0.68	0.1	0.76	6.33	0.68	0.46	TRUE	Hybrid
TLL24_bin.49	2081	1876	114	class	0.96	0.87	0.13	0.03	0.05	0.75	0.66	TRUE	Hybrid
TLL24_bin.50	2589	2488	68	genus	0.85	0.82	0.18	0.12	0.28	0.93	0.77	TRUE	Hybrid
TLL24_bin.51	2250	2099	129	genus	0.83	0.78	0.28	0.05	0.1	0.77	0.6	TRUE	Hybrid
TLL24_bin.52	2579	2504	14	genus	0.86	0.83	0.08	0.07	0.15	0.96	0.8	TRUE	Hybrid
TLL24_bin.6	2109	2013	200	kingdom	1	0.95	0	0	0	0.94	0.89	TRUE	Hybrid
TLL24_bin.60	2625	2562	20	genus	0.83	0.81	0.06	0.1	0.23	0.94	0.76	TRUE	Hybrid
TLL24_bin.62	2055	1867	227	family	0.91	0.83	0.27	0.3	0.8	0.74	0.61	TRUE	Hybrid
TLL24_bin.63	2705	2638	20	kingdom	1	0.98	0	0	0	0.95	0.93	TRUE	Hybrid
TLL24_bin.66	1485	1446	2	kingdom	1	0.97	0	0	0	0.95	0.92	TRUE	Hybrid
TLL24_bin.67	2662	2537	67	family	0.94	0.9	0.43	0.05	0.1	0.91	0.82	TRUE	Hybrid
TLL24_bin.68	4165	3910	137	genus	0.79	0.75	0.56	0.26	0.76	0.92	0.69	FALSE	Hybrid
TLL24_bin.69	3109	2965	198	family	0.95	0.91	0.28	0.05	0.1	0.94	0.85	TRUE	Hybrid
TLL24_bin.7	3719	3632	293	genus	0.92	0.9	0.1	0.25	0.65	0.96	0.87	TRUE	Hybrid
TLL24_bin.70	2839	2676	112	genus	0.92	0.87	0.15	0.03	0.06	0.94	0.82	TRUE	Hybrid
TLL24_bin.71	2090	2023	64	family	0.94	0.91	0.08	0.02	0.05	0.85	0.77	TRUE	Hybrid
TLL24_bin.8	2206	2119	11	family	0.96	0.93	0.02	0.36	0.98	0.86	0.8	TRUE	Hybrid
TLL24_bin.9	1818	1686	10	kingdom	1	0.93	0	0	0	0.71	0.66	TRUE	Hybrid
TLL25_bin.1	1214	1189	5	genus	0.91	0.89	0.17	0.03	0.05	0.97	0.87	TRUE	Hybrid
TLL25_bin.11	2523	2412	14	family	0.92	0.88	0.08	0.15	0.36	0.75	0.66	TRUE	Hybrid
TLL25_bin.15	2013	1966	14	family	0.96	0.94	0.05	0.03	0.06	0.86	0.81	TRUE	Hybrid
TLL25_bin.19	1727	1669	141	kingdom	1	0.97	0	0	0	0.93	0.9	TRUE	Hybrid
TLL25_bin.21	2567	2451	161	kingdom	1	0.95	0	0	0	0.93	0.89	TRUE	Hybrid
TLL25_bin.27	1978	1919	6	family	0.93	0.9	0.02	0.14	0.34	0.92	0.82	TRUE	Hybrid
TLL25_bin.28	2425	2325	83	genus	0.88	0.85	0.03	0.19	0.46	0.92	0.78	TRUE	Hybrid
TLL25_bin.29	2994	2921	23	family	0.94	0.92	0.21	0.02	0.05	0.95	0.87	TRUE	Hybrid
TLL25_bin.30	1666	1619	6	kingdom	1	0.97	0	0	0	0.95	0.92	TRUE	Hybrid
TLL25_bin.31	1674	1512	19	phylum	0.96	0.86	0.02	0.02	0.04	0.61	0.52	TRUE	Hybrid
TLL25_bin.33	4938	4856	149	kingdom	1	0.98	0	0	0	0.98	0.96	TRUE	Hybrid
TLL25_bin.36	3595	3426	78	genus	0.92	0.88	0.65	0.06	0.13	0.94	0.83	FALSE	Hybrid
TLL25_bin.4	1920	1839	7	order	0.98	0.93	0.12	0.07	0.15	0.92	0.86	TRUE	Hybrid
TLL25_bin.40	2841	2708	32	class	0.98	0.94	0.17	0.02	0.04	0.75	0.7	TRUE	Hybrid
TLL25_bin.41	1607	1557	46	family	0.91	0.88	0.21	0.08	0.16	0.82	0.73	TRUE	Hybrid
TLL25_bin.42	1837	1759	18	kingdom	1	0.96	0	0	0	0.95	0.91	TRUE	Hybrid
TLL25_bin.43	2224	2085	144	order	0.97	0.91	0.32	0.03	0.06	0.88	0.8	TRUE	Hybrid
TLL25_bin.44	2287	2225	34	family	0.97	0.95	0.15	0.02	0.04	0.95	0.9	TRUE	Hybrid
TLL25_bin.49	3234	3101	57	genus	0.92	0.89	0.24	0.08	0.17	0.96	0.85	TRUE	Hybrid
TLL25_bin.5	1771	1668	32	family	0.91	0.85	0.07	0.39	1.35	0.66	0.56	TRUE	Hybrid
TLL25_bin.50	2386	2158	35	genus	0.71	0.65	0.09	0.18	0.48	0.75	0.49	TRUE	Hybrid
TLL25_bin.51	1810	1763	17	family	0.96	0.93	0.04	0.03	0.06	0.85	0.79	TRUE	Hybrid
TLL25_bin.53	2566	2487	20	family	0.96	0.93	0.12	0.06	0.12	0.96	0.89	TRUE	Hybrid
TLL25_bin.54	2751	2629	30	family	0.93	0.89	0.06	0.06	0.13	0.86	0.76	TRUE	Hybrid
TLL25_bin.59	2237	2083	35	class	0.97	0.9	0.09	0.03	0.06	0.76	0.68	TRUE	Hybrid
TLL25_bin.61	779	754	4	kingdom	1	0.97	0	0	0	0.89	0.86	TRUE	Hybrid
TLL25_bin.62	3313	3072	91	genus	0.77	0.71	0.1	0.73	5.66	0.68	0.49	TRUE	Hybrid
TLL25_bin.68	1461	1432	36	kingdom	1	0.98	0	0	0	0.98	0.96	TRUE	Hybrid
TLL25_bin.7	1483	1455	5	kingdom	1	0.98	0	0	0	0.97	0.96	TRUE	Hybrid
TLL25_bin.71	2775	2715	19	kingdom	1	0.98	0	0	0	0.94	0.92	TRUE	Hybrid
TLL25_bin.72	2147	2103	18	genus	0.95	0.93	0.15	0.04	0.08	0.97	0.9	TRUE	Hybrid
TLL25_bin.73	2829	2753	10	kingdom	1	0.97	0	0	0	0.96	0.94	TRUE	Hybrid
TLL25_bin.76	1796	1718	67	genus	0.96	0.91	0.18	0.06	0.12	0.95	0.87	TRUE	Hybrid
TLL25_bin.77	1574	1482	151	class	0.99	0.93	0.41	0.16	0.37	0.91	0.85	TRUE	Hybrid
TLL25_bin.80	2142	2076	35	kingdom	0.98	0.95	0	0	0	0.94	0.9	TRUE	Hybrid
TLL25_bin.81	3442	3321	210	family	0.93	0.9	0.41	0.06	0.13	0.92	0.83	TRUE	Hybrid
TLL25_bin.82	2552	2488	29	family	0.96	0.94	0.32	0.02	0.04	0.95	0.89	TRUE	Hybrid
TLL25_bin.83	2314	2221	50	genus	0.93	0.89	0.26	0.08	0.19	0.94	0.84	TRUE	Hybrid
TLL25_bin.84	1909	1862	8	genus	0.86	0.84	0.1	0.03	0.07	0.97	0.81	TRUE	Hybrid
TLL25_bin.85	4585	4547	44	genus	0.92	0.91	0.01	0.11	0.25	0.99	0.9	TRUE	Hybrid
TLL25_bin.86	1816	1742	85	family	0.95	0.91	0.03	0.02	0.05	0.85	0.78	TRUE	Hybrid
TLL25_bin.87	2361	2265	67	family	0.94	0.9	0.41	0.21	0.52	0.87	0.78	TRUE	Hybrid
TLL25_bin.89	2868	2673	96	family	0.9	0.84	0.39	0.08	0.17	0.91	0.76	TRUE	Hybrid
TLL25_bin.9	1322	1287	3	kingdom	1	0.97	0	0	0	0.94	0.91	TRUE	Hybrid
TLL25_bin.90	1661	1535	129	genus	0.92	0.85	0.2	0.3	0.94	0.73	0.62	TRUE	Hybrid
TLL25_bin.91	2234	2199	13	family	0.95	0.94	0.03	0.02	0.04	0.94	0.89	TRUE	Hybrid
TLL25_bin.93	1997	1923	29	kingdom	1	0.96	0	0	0	0.95	0.92	TRUE	Hybrid
TLL26_bin.1	2653	2577	7	family	0.98	0.95	0.01	0.03	0.07	0.97	0.92	TRUE	Hybrid
TLL26_bin.10	1466	1415	11	class	0.97	0.94	0.04	0.07	0.16	0.72	0.68	TRUE	Hybrid
TLL26_bin.100	2525	2345	138	genus	0.85	0.79	0.13	0.31	0.92	0.76	0.6	TRUE	Hybrid
TLL26_bin.102	2721	2637	13	genus	0.8	0.78	0.02	0.03	0.06	0.96	0.75	TRUE	Hybrid
TLL26_bin.104	1988	1955	8	genus	0.86	0.84	0.08	0.03	0.07	0.97	0.82	TRUE	Hybrid
TLL26_bin.106	1662	1555	131	family	0.95	0.89	0.1	0.03	0.07	0.95	0.85	TRUE	Hybrid
TLL26_bin.107	2033	1993	9	kingdom	1	0.98	0	0	0	0.97	0.95	TRUE	Hybrid
TLL26_bin.110	1664	1587	89	kingdom	1	0.95	0	0	0	0.94	0.89	TRUE	Hybrid
TLL26_bin.111	2590	2358	7	genus	0.65	0.59	0.05	0.23	0.65	0.74	0.44	TRUE	Hybrid
TLL26_bin.14	1873	1777	11	family	0.93	0.88	0.09	0.11	0.26	0.75	0.66	TRUE	Hybrid
TLL26_bin.18	2280	2199	22	class	0.98	0.95	0.13	0.27	0.65	0.89	0.84	TRUE	Hybrid
TLL26_bin.2	1101	1054	1	kingdom	1	0.96	0	0	0	0.95	0.91	TRUE	Hybrid
TLL26_bin.20	1875	1799	11	genus	0.89	0.86	0.13	0.08	0.19	0.93	0.8	TRUE	Hybrid
TLL26_bin.21	2689	2602	28	genus	0.84	0.81	0.04	0.35	1.07	0.79	0.65	TRUE	Hybrid
TLL26_bin.24	1281	1207	58	kingdom	1	0.94	0	0	0	0.92	0.86	TRUE	Hybrid
TLL26_bin.26	1504	1337	231	genus	0.74	0.66	0.38	0.12	0.29	0.69	0.46	TRUE	Hybrid
TLL26_bin.3	2313	2266	8	kingdom	1	0.98	0	0	0	0.96	0.94	TRUE	Hybrid
TLL26_bin.36	2207	2045	166	family	0.9	0.84	0.09	0.68	4.49	0.62	0.51	TRUE	Hybrid
TLL26_bin.37	2333	2216	88	kingdom	1	0.95	0	0	0	0.94	0.9	TRUE	Hybrid
TLL26_bin.38	2729	2594	53	genus	0.81	0.77	0.05	0.81	7.82	0.69	0.53	TRUE	Hybrid
TLL26_bin.4	1567	1513	4	kingdom	0.99	0.96	0	0	0	0.97	0.93	TRUE	Hybrid
TLL26_bin.41	1648	1584	96	phylum	0.98	0.95	0.19	0.19	0.44	0.95	0.9	TRUE	Hybrid
TLL26_bin.50	2701	2577	27	family	0.92	0.88	0.32	0.04	0.08	0.91	0.8	TRUE	Hybrid
TLL26_bin.52	3127	2811	181	genus	0.82	0.73	0.12	0.83	8.46	0.69	0.51	TRUE	Hybrid
TLL26_bin.53	1303	1274	13	genus	0.94	0.92	0.01	0.02	0.04	0.96	0.88	TRUE	Hybrid
TLL26_bin.59	1773	1739	13	order	0.96	0.94	0.05	0.02	0.04	0.92	0.87	TRUE	Hybrid
TLL26_bin.6	668	649	2	kingdom	1	0.97	0	0	0	0.94	0.91	TRUE	Hybrid
TLL26_bin.61	2551	2441	28	genus	0.86	0.82	0.03	0.17	0.4	0.96	0.79	TRUE	Hybrid
TLL26_bin.62	1977	1918	136	genus	0.96	0.93	0.27	0.02	0.04	0.95	0.89	TRUE	Hybrid
TLL26_bin.67	1387	1362	9	family	0.94	0.92	0.04	0.04	0.08	0.96	0.89	TRUE	Hybrid
TLL26_bin.7	1951	1881	5	kingdom	1	0.96	0	0	0	0.93	0.9	TRUE	Hybrid
TLL26_bin.72	2267	2215	39	phylum	0.98	0.96	0.04	0.38	0.89	0.93	0.9	TRUE	Hybrid
TLL26_bin.74	1165	1138	46	kingdom	1	0.98	0	0	0	0.93	0.91	TRUE	Hybrid
TLL26_bin.75	2435	2338	42	genus	0.87	0.83	0.17	0.06	0.12	0.88	0.73	TRUE	Hybrid
TLL26_bin.8	1877	1818	5	kingdom	0.99	0.96	0	0	0	0.95	0.91	TRUE	Hybrid
TLL26_bin.80	1810	1701	95	genus	0.82	0.77	0.2	0.2	0.52	0.77	0.59	TRUE	Hybrid
TLL26_bin.81	1890	1809	14	phylum	0.99	0.95	0.1	0.02	0.04	0.9	0.86	TRUE	Hybrid
TLL26_bin.82	1504	1377	209	class	0.94	0.86	0.1	0.18	0.43	0.62	0.53	TRUE	Hybrid
TLL26_bin.84	2561	2347	92	class	0.96	0.88	0.21	0.03	0.06	0.74	0.65	TRUE	Hybrid
TLL26_bin.85	2932	2855	29	genus	0.9	0.88	0.08	0.03	0.07	0.97	0.84	TRUE	Hybrid
TLL26_bin.87	1939	1828	57	phylum	0.99	0.93	0.07	0.09	0.19	0.68	0.63	TRUE	Hybrid
TLL26_bin.9	2899	2685	195	family	0.94	0.87	0.22	0.06	0.12	0.83	0.72	TRUE	Hybrid
TLL26_bin.90	1867	1757	20	class	0.96	0.91	0.03	0.03	0.06	0.7	0.64	TRUE	Hybrid
TLL26_bin.92	1565	1523	42	kingdom	1	0.97	0	0	0	0.94	0.92	TRUE	Hybrid
TLL26_bin.94	2416	2352	19	kingdom	1	0.97	0	0	0	0.95	0.93	TRUE	Hybrid
TLL26_bin.95	2023	1956	3	family	0.96	0.92	0.01	0.37	0.99	0.87	0.8	TRUE	Hybrid
TLL26_bin.96	1500	1367	7	genus	0.75	0.68	0.02	0.25	0.7	0.69	0.47	TRUE	Hybrid
TLL26_bin.99	1584	1519	5	kingdom	1	0.96	0	0	0	0.89	0.86	TRUE	Hybrid
TLL27_bin.1	2098	2012	6	kingdom	1	0.96	0	0	0	0.97	0.93	TRUE	Hybrid
TLL27_bin.11	2703	2664	68	family	0.99	0.97	0.55	0.02	0.05	0.96	0.93	FALSE	Hybrid
TLL27_bin.12	1341	1284	24	genus	0.93	0.89	0.26	0.02	0.05	0.74	0.66	TRUE	Hybrid
TLL27_bin.14	2577	2503	179	family	0.95	0.93	0.66	0.04	0.09	0.96	0.89	FALSE	Hybrid
TLL27_bin.16	2195	2105	61	kingdom	1	0.96	0	0	0	0.97	0.93	TRUE	Hybrid
TLL27_bin.17	2178	2138	4	kingdom	1	0.98	0	0	0	0.96	0.94	TRUE	Hybrid
TLL27_bin.20	1780	1676	154	kingdom	1	0.94	0	0	0	0.96	0.9	TRUE	Hybrid
TLL27_bin.24	2716	2658	11	family	0.96	0.94	0.09	0.02	0.04	0.96	0.9	TRUE	Hybrid
TLL27_bin.25	2270	2194	99	kingdom	1	0.97	0	0	0	0.96	0.92	TRUE	Hybrid
TLL27_bin.26	3150	3069	21	genus	0.92	0.89	0.1	0.05	0.12	0.98	0.87	TRUE	Hybrid
TLL27_bin.28	3859	3757	74	class	0.98	0.95	0.18	0.03	0.06	0.96	0.92	TRUE	Hybrid
TLL27_bin.30	2625	2513	25	family	0.95	0.9	0.28	0.25	0.63	0.87	0.79	TRUE	Hybrid
TLL27_bin.32	3359	3159	300	family	0.96	0.9	0.58	0.03	0.06	0.93	0.83	FALSE	Hybrid
TLL27_bin.33	2775	2723	24	family	0.94	0.92	0.22	0.05	0.11	0.95	0.87	TRUE	Hybrid
TLL27_bin.36	3382	3270	124	genus	0.91	0.88	0.27	0.11	0.25	0.94	0.83	TRUE	Hybrid
TLL27_bin.37	2640	2584	32	kingdom	1	0.98	0	0	0	0.94	0.92	TRUE	Hybrid
TLL27_bin.38	2570	2498	17	family	0.93	0.91	0.1	0.08	0.18	0.83	0.76	TRUE	Hybrid
TLL27_bin.4	1141	1125	5	family	0.95	0.94	0.02	0.12	0.27	0.96	0.9	TRUE	Hybrid
TLL27_bin.40	2589	2471	99	order	0.98	0.93	0.07	0.19	0.48	0.9	0.84	TRUE	Hybrid
TLL27_bin.46	1625	1520	127	kingdom	1	0.94	0	0	0	0.92	0.86	TRUE	Hybrid
TLL27_bin.48	3387	3204	101	genus	0.94	0.89	0.47	0.04	0.08	0.96	0.86	FALSE	Hybrid
TLL27_bin.5	3140	3027	14	family	0.95	0.91	0.04	0.03	0.06	0.97	0.89	TRUE	Hybrid
TLL27_bin.50	2287	2232	29	kingdom	1	0.98	0	0	0	0.95	0.93	TRUE	Hybrid
TLL27_bin.51	3375	3279	55	kingdom	1	0.97	0	0	0	0.95	0.92	TRUE	Hybrid
TLL27_bin.52	1405	1366	6	genus	0.96	0.94	0.28	0.29	0.73	0.97	0.91	TRUE	Hybrid
TLL27_bin.54	2317	2123	29	family	0.86	0.78	0.04	0.61	3.04	0.62	0.49	TRUE	Hybrid
TLL27_bin.57	4378	4336	85	genus	0.93	0.92	0.04	0.15	0.34	0.99	0.91	TRUE	Hybrid
TLL27_bin.58	2268	2160	202	kingdom	1	0.95	0	0	0	0.95	0.9	TRUE	Hybrid
TLL27_bin.59	3926	3749	45	family	0.93	0.89	0.08	0.08	0.19	0.92	0.82	TRUE	Hybrid
TLL27_bin.67	1973	1853	8	class	0.97	0.91	0.04	0.03	0.05	0.74	0.68	TRUE	Hybrid
TLL27_bin.7	2817	2709	5	kingdom	1	0.96	0	0	0	0.94	0.91	TRUE	Hybrid
TLL27_bin.71	2919	2818	131	kingdom	1	0.97	0	0	0	0.95	0.91	TRUE	Hybrid
TLL27_bin.72	2602	2543	15	genus	0.85	0.83	0.07	0.08	0.19	0.88	0.73	TRUE	Hybrid
TLL27_bin.76	3339	3229	44	kingdom	1	0.97	0	0	0	0.97	0.94	TRUE	Hybrid
TLL27_bin.78	5008	4901	37	family	0.91	0.89	0.05	0.17	0.44	0.87	0.77	TRUE	Hybrid
TLL27_bin.8	3384	3318	55	kingdom	1	0.98	0	0	0	0.96	0.94	TRUE	Hybrid
TLL27_bin.80	2532	2442	120	kingdom	1	0.96	0	0	0	0.94	0.91	TRUE	Hybrid
TLL27_bin.83	4064	3889	104	order	0.99	0.95	0.19	0.04	0.08	0.95	0.9	TRUE	Hybrid
TLL28_bin.10	1638	1576	5	genus	0.89	0.86	0.29	0.04	0.09	0.97	0.83	TRUE	Hybrid
TLL28_bin.103	1547	1428	40	genus	0.65	0.6	0.06	0.51	2.41	0.65	0.38	TRUE	Hybrid
TLL28_bin.104	2230	2134	16	family	0.93	0.89	0.11	0.07	0.15	0.95	0.85	TRUE	Hybrid
TLL28_bin.107	2990	2769	52	class	0.95	0.88	0.15	0.13	0.3	0.86	0.76	TRUE	Hybrid
TLL28_bin.108	2074	1971	84	family	0.91	0.87	0.24	0.03	0.07	0.94	0.81	TRUE	Hybrid
TLL28_bin.11	1972	1924	11	class	0.99	0.96	0.13	0.03	0.05	0.95	0.92	TRUE	Hybrid
TLL28_bin.12	2947	2849	5	kingdom	1	0.97	0	0	0	0.89	0.86	TRUE	Hybrid
TLL28_bin.123	1823	1758	11	kingdom	1	0.96	0	0	0	0.94	0.91	TRUE	Hybrid
TLL28_bin.125	3450	3378	10	kingdom	1	0.98	0	0	0	0.95	0.93	TRUE	Hybrid
TLL28_bin.127	2084	2003	3	family	0.95	0.91	0.01	0.15	0.36	0.93	0.85	TRUE	Hybrid
TLL28_bin.128	3516	3339	160	genus	0.94	0.89	0.47	0.04	0.09	0.96	0.86	FALSE	Hybrid
TLL28_bin.13	2915	2833	14	family	0.95	0.92	0.06	0.06	0.13	0.95	0.88	TRUE	Hybrid
TLL28_bin.130	3023	2847	44	family	0.94	0.89	0.15	0.02	0.05	0.93	0.82	TRUE	Hybrid
TLL28_bin.133	1776	1742	2	kingdom	1	0.98	0	0	0	0.95	0.93	TRUE	Hybrid
TLL28_bin.134	1452	1422	4	kingdom	1	0.98	0	0	0	0.95	0.93	TRUE	Hybrid
TLL28_bin.137	2956	2779	19	genus	0.82	0.77	0.03	0.06	0.13	0.88	0.68	TRUE	Hybrid
TLL28_bin.140	1868	1697	7	class	0.92	0.84	0.01	0.07	0.14	0.61	0.51	TRUE	Hybrid
TLL28_bin.141	3331	3158	195	genus	0.84	0.8	0.28	0.03	0.06	0.94	0.75	TRUE	Hybrid
TLL28_bin.143	2636	2521	10	family	0.94	0.9	0.29	0.23	0.59	0.87	0.78	TRUE	Hybrid
TLL28_bin.15	2424	2346	5	genus	0.86	0.84	0.01	0.21	0.49	0.94	0.78	TRUE	Hybrid
TLL28_bin.16	1732	1667	5	kingdom	1	0.96	0	0	0	0.95	0.91	TRUE	Hybrid
TLL28_bin.17	3137	3054	13	kingdom	1	0.97	0	0	0	0.92	0.89	TRUE	Hybrid
TLL28_bin.19	2551	2438	76	family	0.93	0.89	0.14	0.04	0.09	0.85	0.75	TRUE	Hybrid
TLL28_bin.2	900	859	2	class	0.98	0.94	0.01	0.04	0.08	0.96	0.9	TRUE	Hybrid
TLL28_bin.21	2997	2873	101	family	0.94	0.91	0.25	0.08	0.18	0.93	0.84	TRUE	Hybrid
TLL28_bin.22	2433	2295	15	family	0.92	0.87	0.06	0.13	0.29	0.73	0.64	TRUE	Hybrid
TLL28_bin.23	1388	1315	16	family	0.96	0.91	0.1	0.04	0.09	0.92	0.84	TRUE	Hybrid
TLL28_bin.24	1549	1345	92	family	0.73	0.64	0.16	0.44	1.84	0.57	0.37	TRUE	Hybrid
TLL28_bin.26	2265	2054	14	class	0.94	0.85	0.04	0.03	0.07	0.69	0.59	TRUE	Hybrid
TLL28_bin.29	3632	3494	55	genus	0.88	0.84	0.25	0.08	0.17	0.96	0.81	TRUE	Hybrid
TLL28_bin.31	2346	2152	102	family	0.9	0.83	0.14	0.13	0.3	0.72	0.59	TRUE	Hybrid
TLL28_bin.32	2719	2447	172	genus	0.93	0.84	0.56	0.05	0.11	0.89	0.75	FALSE	Hybrid
TLL28_bin.33	3783	3509	50	family	0.93	0.86	0.21	0.06	0.12	0.85	0.73	TRUE	Hybrid
TLL28_bin.34	2499	2349	55	genus	0.67	0.63	0.04	0.8	8.37	0.62	0.39	TRUE	Hybrid
TLL28_bin.40	3035	2917	50	family	0.92	0.88	0.11	0.04	0.08	0.97	0.86	TRUE	Hybrid
TLL28_bin.42	2434	2154	106	class	0.97	0.86	0.13	0.02	0.05	0.75	0.64	TRUE	Hybrid
TLL28_bin.43	1910	1811	109	family	0.97	0.92	0.09	0.02	0.05	0.92	0.85	TRUE	Hybrid
TLL28_bin.44	4183	4000	60	family	0.91	0.87	0.08	0.05	0.12	0.93	0.82	TRUE	Hybrid
TLL28_bin.48	1446	1396	19	class	0.98	0.94	0.16	0.19	0.45	0.91	0.86	TRUE	Hybrid
TLL28_bin.50	2194	1934	131	phylum	0.98	0.86	0.15	0.07	0.16	0.71	0.61	TRUE	Hybrid
TLL28_bin.51	5202	5051	228	kingdom	1	0.97	0	0	0	0.97	0.94	TRUE	Hybrid
TLL28_bin.53	2394	2330	34	family	0.98	0.95	0.36	0.02	0.05	0.96	0.91	TRUE	Hybrid
TLL28_bin.59	2087	1950	84	genus	0.92	0.86	0.22	0.04	0.09	0.95	0.82	TRUE	Hybrid
TLL28_bin.6	1291	1273	2	kingdom	1	0.99	0	0	0	0.93	0.92	TRUE	Hybrid
TLL28_bin.60	2314	2187	65	genus	0.82	0.78	0.51	0.1	0.23	0.92	0.72	FALSE	Hybrid
TLL28_bin.63	2767	2568	13	class	0.95	0.88	0.02	0.15	0.34	0.62	0.55	TRUE	Hybrid
TLL28_bin.64	1405	1342	3	kingdom	1	0.96	0	0	0	0.95	0.91	TRUE	Hybrid
TLL28_bin.68	2083	2011	21	kingdom	1	0.97	0	0	0	0.95	0.92	TRUE	Hybrid
TLL28_bin.7	1620	1571	4	family	0.94	0.91	0.01	0.07	0.15	0.86	0.78	TRUE	Hybrid
TLL28_bin.72	2727	2633	15	family	0.92	0.89	0.22	0.05	0.12	0.91	0.81	TRUE	Hybrid
TLL28_bin.75	2517	2420	27	family	0.94	0.9	0.05	0.04	0.09	0.85	0.77	TRUE	Hybrid
TLL28_bin.76	1876	1716	134	genus	0.89	0.82	0.79	0.14	0.32	0.93	0.76	FALSE	Hybrid
TLL28_bin.77	3753	3486	203	genus	0.97	0.9	0.38	0.03	0.06	0.95	0.86	TRUE	Hybrid
TLL28_bin.79	2459	2367	25	family	0.94	0.9	0.31	0.06	0.12	0.95	0.85	TRUE	Hybrid
TLL28_bin.8	1942	1820	1	kingdom	1	0.94	0	0	0	0.64	0.6	TRUE	Hybrid
TLL28_bin.82	2315	2260	21	kingdom	1	0.98	0	0	0	0.94	0.92	TRUE	Hybrid
TLL28_bin.83	2909	2658	65	order	0.93	0.85	0.04	0.07	0.16	0.61	0.52	TRUE	Hybrid
TLL28_bin.85	1993	1705	126	family	0.91	0.78	0.14	0.53	2.52	0.66	0.52	TRUE	Hybrid
TLL28_bin.90	2326	2211	3	kingdom	1	0.95	0	0	0	0.95	0.91	TRUE	Hybrid
TLL29_bin.11	4919	4550	96	family	0.91	0.84	0.16	0.08	0.18	0.87	0.73	TRUE	Hybrid
TLL29_bin.14	1802	1759	11	family	0.96	0.94	0.02	0.02	0.05	0.96	0.9	TRUE	Hybrid
TLL29_bin.16	1901	1826	11	order	0.98	0.94	0.06	0.04	0.09	0.9	0.85	TRUE	Hybrid
TLL29_bin.2	847	794	2	class	0.99	0.93	0.03	0.03	0.07	0.96	0.9	TRUE	Hybrid
TLL29_bin.20	1838	1779	21	family	0.96	0.92	0.15	0.03	0.07	0.97	0.89	TRUE	Hybrid
TLL29_bin.23	2619	2534	40	class	0.98	0.95	0.08	0.15	0.35	0.93	0.88	TRUE	Hybrid
TLL29_bin.25	2073	1959	165	class	0.98	0.93	0.24	0.04	0.07	0.8	0.74	TRUE	Hybrid
TLL29_bin.28	2442	2259	115	phylum	0.98	0.91	0.13	0.06	0.13	0.76	0.69	TRUE	Hybrid
TLL29_bin.29	1919	1856	100	family	0.96	0.93	0.15	0.02	0.04	0.93	0.87	TRUE	Hybrid
TLL29_bin.3	1866	1830	11	family	0.93	0.91	0.01	0.06	0.13	0.96	0.88	TRUE	Hybrid
TLL29_bin.31	2750	2572	91	genus	0.87	0.82	0.32	0.12	0.26	0.92	0.75	TRUE	Hybrid
TLL29_bin.32	2899	2823	29	kingdom	1	0.97	0	0	0	0.96	0.93	TRUE	Hybrid
TLL29_bin.33	2346	2245	7	kingdom	1	0.96	0	0	0	0.92	0.88	TRUE	Hybrid
TLL29_bin.36	1853	1778	57	phylum	0.99	0.95	0.26	0.03	0.06	0.89	0.85	TRUE	Hybrid
TLL29_bin.37	1993	1931	30	family	0.92	0.89	0.1	0.05	0.1	0.75	0.66	TRUE	Hybrid
TLL29_bin.39	2022	1967	15	family	0.95	0.93	0.05	0.07	0.15	0.95	0.88	TRUE	Hybrid
TLL29_bin.40	2233	2156	30	genus	0.84	0.81	0.44	0.19	0.48	0.96	0.78	TRUE	Hybrid
TLL29_bin.42	2515	2425	25	family	0.94	0.9	0.05	0.05	0.11	0.85	0.77	TRUE	Hybrid
TLL29_bin.43	1389	1327	57	family	0.94	0.9	0.19	0.02	0.04	0.85	0.77	TRUE	Hybrid
TLL29_bin.44	2312	2210	16	class	0.98	0.93	0.07	0.12	0.26	0.86	0.8	TRUE	Hybrid
TLL29_bin.45	1576	1537	6	kingdom	1	0.98	0	0	0	0.94	0.91	TRUE	Hybrid
TLL29_bin.46	1995	1884	123	family	0.97	0.92	0.3	0.03	0.06	0.93	0.86	TRUE	Hybrid
TLL29_bin.5	2730	2675	11	family	0.95	0.93	0.06	0.02	0.04	0.96	0.89	TRUE	Hybrid
TLL29_bin.51	2066	1996	62	kingdom	1	0.97	0	0	0	0.97	0.93	TRUE	Hybrid
TLL29_bin.54	2348	2303	13	family	0.96	0.94	0.04	0.02	0.05	0.94	0.89	TRUE	Hybrid
TLL29_bin.56	1705	1626	45	kingdom	1	0.95	0	0	0	0.93	0.89	TRUE	Hybrid
TLL29_bin.58	2882	2797	21	genus	0.83	0.81	0.21	0.04	0.09	0.97	0.78	TRUE	Hybrid
TLL29_bin.6	1558	1516	2	class	0.99	0.96	0.03	0.03	0.05	0.96	0.92	TRUE	Hybrid
TLL29_bin.64	1837	1774	93	genus	0.95	0.92	0.21	0.03	0.05	0.96	0.88	TRUE	Hybrid
TLL29_bin.65	3319	3139	133	genus	0.91	0.86	0.74	0.03	0.05	0.96	0.83	FALSE	Hybrid
TLL29_bin.69	3386	3257	10	genus	0.86	0.83	0.02	0.35	1.08	0.88	0.72	TRUE	Hybrid
TLL29_bin.7	2182	2130	16	kingdom	1	0.98	0	0	0	0.95	0.93	TRUE	Hybrid
TLL29_bin.71	1879	1762	11	genus	0.73	0.68	0.03	0.43	1.87	0.65	0.45	TRUE	Hybrid
TLL29_bin.72	1786	1676	6	family	0.92	0.86	0.02	0.42	1.52	0.66	0.56	TRUE	Hybrid
TLL29_bin.77	1768	1721	19	order	0.97	0.95	0.06	0.07	0.15	0.93	0.88	TRUE	Hybrid
TLL29_bin.81	1628	1600	8	kingdom	1	0.98	0	0	0	0.95	0.94	TRUE	Hybrid
TLL29_bin.82	2305	2226	14	class	0.96	0.93	0.05	0.02	0.04	0.77	0.72	TRUE	Hybrid
TLL29_bin.83	1693	1646	7	genus	0.91	0.89	0.23	0.05	0.1	0.95	0.84	TRUE	Hybrid
TLL29_bin.84	1813	1745	11	family	0.94	0.91	0.17	0.03	0.07	0.95	0.86	TRUE	Hybrid
TLL29_bin.86	2177	1899	107	genus	0.71	0.62	0.34	0.16	0.41	0.76	0.47	TRUE	Hybrid
TLL29_bin.88	2515	2351	41	class	0.95	0.89	0.12	0.03	0.06	0.73	0.64	TRUE	Hybrid
TLL29_bin.9	2212	2094	4	order	0.97	0.92	0.05	0.02	0.05	0.97	0.89	TRUE	Hybrid
TLL30_bin.10	2014	1971	14	kingdom	1	0.98	0	0	0	0.97	0.95	TRUE	Hybrid
TLL30_bin.100	2242	1916	157	order	0.94	0.8	0.08	0.15	0.36	0.59	0.47	TRUE	Hybrid
TLL30_bin.101	2805	2735	25	genus	0.88	0.86	0.06	0.03	0.06	0.97	0.83	TRUE	Hybrid
TLL30_bin.102	2503	2412	7	family	0.91	0.88	0.01	0.55	1.68	0.78	0.68	TRUE	Hybrid
TLL30_bin.103	2580	2507	38	genus	0.9	0.87	0.26	0.05	0.11	0.96	0.84	TRUE	Hybrid
TLL30_bin.107	2351	2124	88	family	0.89	0.8	0.05	0.67	4.36	0.61	0.49	TRUE	Hybrid
TLL30_bin.109	3042	2876	183	kingdom	1	0.95	0	0	0	0.93	0.88	TRUE	Hybrid
TLL30_bin.11	2485	2371	8	family	0.92	0.88	0.02	0.12	0.28	0.75	0.66	TRUE	Hybrid
TLL30_bin.118	1807	1740	7	kingdom	1	0.96	0	0	0	0.95	0.91	TRUE	Hybrid
TLL30_bin.12	2467	2354	127	family	0.93	0.89	0.19	0.15	0.35	0.92	0.82	TRUE	Hybrid
TLL30_bin.127	1837	1721	44	family	0.93	0.87	0.09	0.3	0.97	0.75	0.65	TRUE	Hybrid
TLL30_bin.13	1644	1592	6	kingdom	1	0.97	0	0	0	0.94	0.91	TRUE	Hybrid
TLL30_bin.132	2094	2000	27	class	0.98	0.94	0.17	0.24	0.56	0.91	0.85	TRUE	Hybrid
TLL30_bin.134	2534	2456	11	family	0.93	0.91	0.09	0.03	0.05	0.95	0.86	TRUE	Hybrid
TLL30_bin.135	1983	1921	221	kingdom	1	0.97	0	0	0	0.97	0.94	TRUE	Hybrid
TLL30_bin.136	2863	2698	103	class	0.93	0.87	0.98	0.33	0.85	0.89	0.78	FALSE	Hybrid
TLL30_bin.137	4397	4263	313	genus	0.95	0.92	0.35	0.02	0.04	0.96	0.88	TRUE	Hybrid
TLL30_bin.140	1791	1734	30	genus	0.92	0.89	0.27	0.07	0.16	0.96	0.86	TRUE	Hybrid
TLL30_bin.142	1258	1222	5	family	0.96	0.93	0.03	0.03	0.06	0.96	0.89	TRUE	Hybrid
TLL30_bin.144	1956	1706	160	phylum	0.94	0.82	0.08	0.02	0.04	0.56	0.46	TRUE	Hybrid
TLL30_bin.147	1628	1497	95	family	0.89	0.82	0.1	0.51	1.58	0.71	0.59	TRUE	Hybrid
TLL30_bin.148	1641	1578	59	kingdom	0.99	0.95	0	0	0	0.97	0.92	TRUE	Hybrid
TLL30_bin.149	2626	2370	26	genus	0.75	0.67	0.03	0.27	0.8	0.64	0.43	TRUE	Hybrid
TLL30_bin.150	1183	1141	130	genus	0.95	0.91	0.46	0.03	0.06	0.93	0.85	FALSE	Hybrid
TLL30_bin.151	5950	5663	174	phylum	1	0.95	0.82	0.02	0.04	0.93	0.88	FALSE	Hybrid
TLL30_bin.160	2441	2354	6	family	0.94	0.9	0.03	0.02	0.05	0.96	0.87	TRUE	Hybrid
TLL30_bin.161	2130	1993	68	family	0.92	0.86	0.14	0.06	0.13	0.85	0.73	TRUE	Hybrid
TLL30_bin.162	2537	2401	97	class	0.98	0.92	0.2	0.03	0.05	0.76	0.7	TRUE	Hybrid
TLL30_bin.163	1323	1264	51	family	0.96	0.92	0.24	0.12	0.27	0.94	0.86	TRUE	Hybrid
TLL30_bin.164	1924	1790	143	class	0.97	0.9	0.17	0.38	0.9	0.74	0.67	TRUE	Hybrid
TLL30_bin.166	2419	2334	17	family	0.95	0.91	0.05	0.03	0.05	0.93	0.85	TRUE	Hybrid
TLL30_bin.167	2942	2770	173	genus	0.88	0.83	0.46	0.12	0.28	0.92	0.76	FALSE	Hybrid
TLL30_bin.168	3222	3109	137	phylum	0.98	0.95	0.31	0.05	0.1	0.95	0.9	TRUE	Hybrid
TLL30_bin.169	1994	1958	11	family	0.96	0.95	0.1	0.08	0.17	0.97	0.92	TRUE	Hybrid
TLL30_bin.17	2425	2385	27	genus	0.9	0.89	0.52	0.03	0.05	0.97	0.86	FALSE	Hybrid
TLL30_bin.170	1725	1651	125	genus	0.97	0.92	0.17	0.07	0.15	0.94	0.87	TRUE	Hybrid
TLL30_bin.172	2307	2212	16	family	0.98	0.94	0.09	0.1	0.24	0.95	0.89	TRUE	Hybrid
TLL30_bin.174	1780	1636	42	family	0.93	0.85	0.16	0.21	0.55	0.7	0.6	TRUE	Hybrid
TLL30_bin.175	2691	2569	42	family	0.96	0.91	0.16	0.07	0.14	0.94	0.86	TRUE	Hybrid
TLL30_bin.176	2868	2744	113	family	0.89	0.85	0.14	0.35	1.16	0.73	0.63	TRUE	Hybrid
TLL30_bin.177	2415	2340	174	family	0.97	0.94	0.33	0.05	0.11	0.94	0.89	TRUE	Hybrid
TLL30_bin.178	2572	2470	14	family	0.95	0.91	0.01	0.03	0.07	0.94	0.86	TRUE	Hybrid
TLL30_bin.18	2613	2481	77	class	0.99	0.94	0.19	0.03	0.07	0.9	0.84	TRUE	Hybrid
TLL30_bin.184	3294	2657	192	genus	0.51	0.41	0.18	0.38	1.39	0.59	0.24	TRUE	Hybrid
TLL30_bin.186	2289	2092	150	class	0.93	0.85	0.16	0.32	0.77	0.61	0.52	TRUE	Hybrid
TLL30_bin.189	1699	1627	40	family	0.96	0.92	0.04	0.04	0.08	0.95	0.87	TRUE	Hybrid
TLL30_bin.193	2703	2601	138	kingdom	1	0.96	0	0	0	0.94	0.91	TRUE	Hybrid
TLL30_bin.21	1842	1750	45	family	0.88	0.83	0.06	0.58	1.99	0.72	0.6	TRUE	Hybrid
TLL30_bin.25	1488	1400	7	class	0.97	0.91	0.11	0.03	0.06	0.87	0.8	TRUE	Hybrid
TLL30_bin.26	1993	1914	45	class	0.98	0.94	0.19	0.07	0.14	0.93	0.87	TRUE	Hybrid
TLL30_bin.29	1779	1676	93	phylum	0.99	0.93	0.09	0.07	0.15	0.69	0.64	TRUE	Hybrid
TLL30_bin.31	2532	2432	38	family	0.97	0.93	0.04	0.3	0.77	0.89	0.83	TRUE	Hybrid
TLL30_bin.32	2835	2732	102	family	0.94	0.91	0.04	0.02	0.05	0.93	0.84	TRUE	Hybrid
TLL30_bin.34	2088	2042	15	genus	0.89	0.87	0.19	0.06	0.13	0.96	0.84	TRUE	Hybrid
TLL30_bin.39	2375	2308	26	genus	0.92	0.89	0.21	0.02	0.05	0.96	0.86	TRUE	Hybrid
TLL30_bin.4	2019	1839	3	phylum	0.97	0.89	0.01	0.04	0.09	0.62	0.55	TRUE	Hybrid
TLL30_bin.41	2541	2409	63	family	0.95	0.9	0.13	0.1	0.22	0.92	0.83	TRUE	Hybrid
TLL30_bin.43	2054	1945	185	kingdom	1	0.95	0	0	0	0.85	0.81	TRUE	Hybrid
TLL30_bin.44	2956	2591	204	order	0.85	0.74	0.14	0.1	0.22	0.57	0.43	TRUE	Hybrid
TLL30_bin.5	2264	2223	15	family	0.96	0.94	0.05	0.06	0.13	0.97	0.91	TRUE	Hybrid
TLL30_bin.56	2536	2459	23	class	0.99	0.96	0.03	0.19	0.43	0.92	0.89	TRUE	Hybrid
TLL30_bin.6	1810	1770	3	family	0.94	0.92	0.03	0.11	0.26	0.95	0.87	TRUE	Hybrid
TLL30_bin.60	1923	1779	10	genus	0.84	0.78	0.18	0.03	0.07	0.95	0.74	TRUE	Hybrid
TLL30_bin.61	3933	3739	163	family	0.93	0.89	0.22	0.05	0.11	0.93	0.83	TRUE	Hybrid
TLL30_bin.65	1771	1622	110	phylum	0.99	0.9	0.1	0.06	0.13	0.67	0.61	TRUE	Hybrid
TLL30_bin.67	4397	4192	102	phylum	0.99	0.95	0.84	0.03	0.06	0.94	0.89	FALSE	Hybrid
TLL30_bin.69	3178	2912	233	phylum	0.99	0.91	0.5	0.03	0.05	0.8	0.73	FALSE	Hybrid
TLL30_bin.7	1821	1782	3	kingdom	1	0.98	0	0	0	0.95	0.93	TRUE	Hybrid
TLL30_bin.70	2019	1925	77	family	0.96	0.91	0.12	0.08	0.17	0.85	0.77	TRUE	Hybrid
TLL30_bin.72	2296	2172	161	order	0.98	0.92	0.52	0.03	0.06	0.92	0.85	FALSE	Hybrid
TLL30_bin.74	3086	3035	36	kingdom	1	0.98	0	0	0	0.96	0.95	TRUE	Hybrid
TLL30_bin.75	2938	2656	12	genus	0.72	0.65	0.02	0.65	2.97	0.66	0.43	TRUE	Hybrid
TLL30_bin.78	862	823	9	family	0.85	0.81	0.01	0.51	2.38	0.62	0.5	TRUE	Hybrid
TLL30_bin.8	1890	1757	14	family	0.96	0.89	0.04	0.1	0.24	0.93	0.83	TRUE	Hybrid
TLL30_bin.80	2867	2766	34	class	0.99	0.96	0.19	0.02	0.04	0.94	0.9	TRUE	Hybrid
TLL30_bin.81	2188	2016	47	class	0.94	0.87	0.05	0.03	0.05	0.63	0.54	TRUE	Hybrid
TLL30_bin.83	1761	1724	18	genus	0.93	0.91	0.16	0.08	0.18	0.88	0.8	TRUE	Hybrid
TLL30_bin.84	1825	1736	59	family	0.93	0.88	0.07	0.56	1.97	0.72	0.64	TRUE	Hybrid
TLL30_bin.86	1917	1809	94	family	0.93	0.88	0.07	0.11	0.23	0.74	0.65	TRUE	Hybrid
TLL30_bin.87	2761	2683	11	genus	0.85	0.82	0.06	0.15	0.36	0.86	0.71	TRUE	Hybrid
TLL30_bin.88	2414	2231	46	genus	0.7	0.65	0.11	0.83	9.3	0.67	0.43	TRUE	Hybrid
TLL30_bin.9	1759	1668	6	family	0.91	0.86	0.04	0.41	1.49	0.67	0.58	TRUE	Hybrid
TLL30_bin.90	1925	1866	13	family	0.94	0.91	0.13	0.04	0.08	0.95	0.87	TRUE	Hybrid
TLL30_bin.91	1747	1610	26	class	0.92	0.85	0.04	0.31	0.79	0.6	0.52	TRUE	Hybrid
TLL30_bin.93	2748	2631	25	genus	0.84	0.81	0.12	0.05	0.11	0.88	0.71	TRUE	Hybrid
TLL30_bin.97	2069	1973	29	kingdom	1	0.95	0	0	0	0.96	0.92	TRUE	Hybrid
TLL30_bin.98	2454	2312	183	kingdom	1	0.94	0	0	0	0.93	0.88	TRUE	Hybrid
TLL31_bin.10	1785	1743	3	kingdom	1	0.98	0	0	0	0.95	0.93	TRUE	Hybrid
TLL31_bin.100	2617	2312	69	genus	0.52	0.46	0.09	0.56	2.86	0.6	0.28	TRUE	Hybrid
TLL31_bin.104	2039	1889	39	class	0.96	0.88	0.09	0.06	0.12	0.7	0.62	TRUE	Hybrid
TLL31_bin.109	1694	1624	29	family	0.93	0.89	0.06	0.02	0.04	0.96	0.86	TRUE	Hybrid
TLL31_bin.11	2546	2482	12	genus	0.87	0.85	0.12	0.04	0.08	0.98	0.83	TRUE	Hybrid
TLL31_bin.110	4330	4299	33	kingdom	1	0.99	0	0	0	0.99	0.98	TRUE	Hybrid
TLL31_bin.114	2502	2295	29	order	0.93	0.85	0.02	0.15	0.36	0.61	0.52	TRUE	Hybrid
TLL31_bin.116	3039	2544	104	order	0.9	0.75	0.28	0.07	0.15	0.61	0.46	TRUE	Hybrid
TLL31_bin.119	1986	1715	74	genus	0.65	0.56	0.15	0.42	1.49	0.64	0.36	TRUE	Hybrid
TLL31_bin.126	1283	1247	5	family	0.91	0.88	0.03	0.08	0.17	0.92	0.81	TRUE	Hybrid
TLL31_bin.128	1221	1184	26	kingdom	1	0.97	0	0	0	0.96	0.93	TRUE	Hybrid
TLL31_bin.129	1781	1740	2	kingdom	0.99	0.96	0	0	0	0.95	0.92	TRUE	Hybrid
TLL31_bin.130	1861	1732	45	genus	0.82	0.77	0.15	0.32	0.99	0.75	0.57	TRUE	Hybrid
TLL31_bin.131	1945	1674	44	class	0.92	0.79	0.02	0.24	0.6	0.58	0.46	TRUE	Hybrid
TLL31_bin.133	2252	2172	5	genus	0.92	0.88	0.08	0.03	0.06	0.97	0.86	TRUE	Hybrid
TLL31_bin.135	2313	2033	42	genus	0.59	0.52	0.05	0.56	2.54	0.58	0.3	TRUE	Hybrid
TLL31_bin.14	2672	2516	20	family	0.94	0.88	0.1	0.06	0.12	0.92	0.82	TRUE	Hybrid
TLL31_bin.142	2957	2904	29	kingdom	1	0.98	0	0	0	0.93	0.91	TRUE	Hybrid
TLL31_bin.145	2927	2839	4	kingdom	1	0.97	0	0	0	0.92	0.89	TRUE	Hybrid
TLL31_bin.148	2234	2165	15	genus	0.91	0.88	0.13	0.03	0.07	0.97	0.85	TRUE	Hybrid
TLL31_bin.149	1850	1798	42	class	0.98	0.96	0.09	0.02	0.04	0.91	0.87	TRUE	Hybrid
TLL31_bin.150	2219	2095	34	class	0.96	0.91	0.03	0.34	0.81	0.75	0.69	TRUE	Hybrid
TLL31_bin.151	2111	1978	41	genus	0.68	0.63	0.04	0.45	1.98	0.66	0.42	TRUE	Hybrid
TLL31_bin.157	1633	1552	12	genus	0.83	0.79	0.02	0.64	4.59	0.69	0.54	TRUE	Hybrid
TLL31_bin.158	2718	2628	15	genus	0.89	0.86	0.19	0.06	0.12	0.96	0.83	TRUE	Hybrid
TLL31_bin.161	2037	1961	74	kingdom	1	0.96	0	0	0	0.97	0.93	TRUE	Hybrid
TLL31_bin.163	2503	2326	124	kingdom	1	0.93	0	0	0	0.84	0.78	TRUE	Hybrid
TLL31_bin.164	4352	4279	220	genus	0.94	0.93	0.21	0.37	1.09	0.96	0.89	TRUE	Hybrid
TLL31_bin.166	2047	1992	8	genus	0.91	0.88	0.02	0.04	0.09	0.96	0.85	TRUE	Hybrid
TLL31_bin.168	2972	2872	7	family	0.96	0.93	0.02	0.09	0.21	0.96	0.89	TRUE	Hybrid
TLL31_bin.170	2536	2323	65	class	0.97	0.89	0.29	0.04	0.09	0.71	0.63	TRUE	Hybrid
TLL31_bin.171	2664	2613	15	genus	0.9	0.88	0.1	0.04	0.08	0.97	0.86	TRUE	Hybrid
TLL31_bin.172	2351	1930	109	genus	0.52	0.42	0.1	0.61	2.73	0.59	0.25	TRUE	Hybrid
TLL31_bin.174	3635	3278	138	class	0.98	0.88	0.34	0.25	0.59	0.85	0.75	TRUE	Hybrid
TLL31_bin.175	2038	1862	13	family	0.89	0.81	0.01	0.59	2.66	0.62	0.5	TRUE	Hybrid
TLL31_bin.177	1652	1577	1	kingdom	1	0.95	0	0	0	0.9	0.86	TRUE	Hybrid
TLL31_bin.179	2800	2536	81	class	0.91	0.82	0.08	0.11	0.25	0.58	0.48	TRUE	Hybrid
TLL31_bin.182	2318	2223	17	kingdom	1	0.96	0	0	0	0.92	0.88	TRUE	Hybrid
TLL31_bin.185	2604	2502	16	class	0.96	0.92	0.1	0.02	0.05	0.77	0.71	TRUE	Hybrid
TLL31_bin.187	2195	1900	102	genus	0.73	0.63	0.08	0.74	6.59	0.65	0.41	TRUE	Hybrid
TLL31_bin.188	2594	2140	111	genus	0.56	0.46	0.11	0.48	2.06	0.59	0.27	TRUE	Hybrid
TLL31_bin.192	1929	1853	65	family	0.93	0.89	0.18	0.1	0.23	0.92	0.82	TRUE	Hybrid
TLL31_bin.194	2429	2377	20	genus	0.87	0.85	0.01	0.15	0.34	0.97	0.83	TRUE	Hybrid
TLL31_bin.2	1743	1717	6	family	0.94	0.93	0.01	0.17	0.44	0.77	0.71	TRUE	Hybrid
TLL31_bin.20	1474	1317	28	genus	0.64	0.57	0.05	0.54	2.94	0.63	0.36	TRUE	Hybrid
TLL31_bin.21	1914	1872	33	family	0.97	0.95	0.18	0.02	0.05	0.94	0.89	TRUE	Hybrid
TLL31_bin.23	2322	2236	11	family	0.92	0.89	0.09	0.07	0.16	0.88	0.78	TRUE	Hybrid
TLL31_bin.25	1862	1655	13	family	0.71	0.63	0.02	0.7	4.3	0.57	0.36	TRUE	Hybrid
TLL31_bin.27	2954	2537	59	genus	0.69	0.59	0.17	0.16	0.39	0.76	0.45	TRUE	Hybrid
TLL31_bin.28	2117	1984	41	family	0.89	0.84	0.03	0.67	4.34	0.62	0.52	TRUE	Hybrid
TLL31_bin.3	2575	2448	6	family	0.92	0.87	0.01	0.09	0.2	0.92	0.8	TRUE	Hybrid
TLL31_bin.30	3200	3026	21	genus	0.84	0.79	0.14	0.07	0.15	0.88	0.7	TRUE	Hybrid
TLL31_bin.31	2356	2009	70	phylum	0.96	0.82	0.07	0.1	0.21	0.65	0.53	TRUE	Hybrid
TLL31_bin.32	1400	1371	27	kingdom	1	0.98	0	0	0	0.96	0.94	TRUE	Hybrid
TLL31_bin.34	2305	1982	98	class	0.9	0.77	0.1	0.29	0.73	0.61	0.47	TRUE	Hybrid
TLL31_bin.35	1417	1362	10	genus	0.89	0.86	0.06	0.32	1.02	0.74	0.63	TRUE	Hybrid
TLL31_bin.36	1980	1645	81	family	0.84	0.7	0.11	0.58	2.7	0.65	0.45	TRUE	Hybrid
TLL31_bin.4	1785	1699	2	kingdom	1	0.95	0	0	0	0.93	0.89	TRUE	Hybrid
TLL31_bin.41	1868	1767	39	genus	0.75	0.71	0.05	0.44	1.95	0.65	0.46	TRUE	Hybrid
TLL31_bin.44	2137	1975	53	family	0.9	0.83	0.06	0.69	4.5	0.62	0.52	TRUE	Hybrid
TLL31_bin.46	1558	1476	21	class	0.95	0.9	0.08	0.05	0.1	0.68	0.62	TRUE	Hybrid
TLL31_bin.47	2427	2207	56	class	0.96	0.87	0.12	0.03	0.05	0.75	0.65	TRUE	Hybrid
TLL31_bin.49	2364	2254	25	family	0.93	0.89	0.01	0.46	1.63	0.7	0.62	TRUE	Hybrid
TLL31_bin.5	2534	2415	7	family	0.95	0.91	0.06	0.06	0.12	0.9	0.81	TRUE	Hybrid
TLL31_bin.50	2035	1956	13	genus	0.94	0.91	0.42	0.03	0.06	0.92	0.83	TRUE	Hybrid
TLL31_bin.52	1446	1400	23	kingdom	1	0.97	0	0	0	0.91	0.88	TRUE	Hybrid
TLL31_bin.57	4093	3754	118	genus	0.79	0.73	0.15	0.68	3.56	0.77	0.56	TRUE	Hybrid
TLL31_bin.6	1758	1741	9	kingdom	1	0.99	0	0	0	0.94	0.93	TRUE	Hybrid
TLL31_bin.60	3794	3499	68	genus	0.71	0.65	0.09	0.48	2.31	0.7	0.46	TRUE	Hybrid
TLL31_bin.62	3004	2915	39	kingdom	1	0.97	0	0	0	0.95	0.92	TRUE	Hybrid
TLL31_bin.64	4141	3949	20	family	0.94	0.89	0.12	0.08	0.17	0.95	0.85	TRUE	Hybrid
TLL31_bin.69	3619	3012	139	genus	0.64	0.53	0.23	0.23	0.62	0.64	0.34	TRUE	Hybrid
TLL31_bin.71	1977	1900	19	kingdom	1	0.96	0	0	0	0.97	0.93	TRUE	Hybrid
TLL31_bin.73	2218	2081	107	order	0.95	0.89	0.21	0.04	0.09	0.94	0.83	TRUE	Hybrid
TLL31_bin.75	1337	1148	25	phylum	0.96	0.82	0.03	0.05	0.11	0.56	0.46	TRUE	Hybrid
TLL31_bin.8	2279	2189	6	family	0.95	0.91	0.14	0.09	0.21	0.94	0.86	TRUE	Hybrid
TLL31_bin.81	3166	3043	18	genus	0.85	0.81	0.11	0.11	0.26	0.95	0.77	TRUE	Hybrid
TLL31_bin.84	2279	2126	21	genus	0.71	0.66	0.09	0.41	1.31	0.87	0.58	TRUE	Hybrid
TLL31_bin.85	2475	2233	28	genus	0.74	0.67	0.06	0.24	0.68	0.63	0.42	TRUE	Hybrid
TLL31_bin.9	2139	2047	3	kingdom	1	0.96	0	0	0	0.88	0.84	TRUE	Hybrid
TLL31_bin.90	2274	2068	73	family	0.91	0.83	0.05	0.57	2.4	0.71	0.59	TRUE	Hybrid
TLL31_bin.93	2166	2050	82	family	0.93	0.88	0.16	0.03	0.07	0.83	0.73	TRUE	Hybrid
TLL31_bin.94	2126	1997	10	family	0.94	0.88	0.07	0.1	0.23	0.74	0.65	TRUE	Hybrid
TLL31_bin.99	2847	2777	16	family	0.93	0.91	0.12	0.02	0.05	0.95	0.86	TRUE	Hybrid
TLL32_bin.14	2492	2424	9	genus	0.84	0.82	0.15	0.04	0.07	0.96	0.79	TRUE	Hybrid
TLL32_bin.15	1464	1391	5	family	0.91	0.87	0.08	0.04	0.09	0.86	0.75	TRUE	Hybrid
TLL32_bin.16	3197	3115	24	family	0.95	0.93	0.2	0.05	0.11	0.97	0.9	TRUE	Hybrid
TLL32_bin.19	2063	1988	16	kingdom	1	0.96	0	0	0	0.92	0.89	TRUE	Hybrid
TLL32_bin.23	1299	1223	15	phylum	0.99	0.93	0.08	0.03	0.06	0.78	0.72	TRUE	Hybrid
TLL32_bin.24	2269	2218	14	class	0.97	0.95	0.11	0.03	0.06	0.95	0.9	TRUE	Hybrid
TLL32_bin.25	3049	2915	32	genus	0.9	0.86	0.08	0.02	0.05	0.95	0.82	TRUE	Hybrid
TLL32_bin.28	3575	3413	59	family	0.94	0.9	0.14	0.19	0.47	0.87	0.78	TRUE	Hybrid
TLL32_bin.31	1587	1478	115	order	0.91	0.84	0.21	0.04	0.08	0.67	0.57	TRUE	Hybrid
TLL32_bin.35	2631	2558	13	genus	0.87	0.85	0.06	0.04	0.09	0.96	0.81	TRUE	Hybrid
TLL32_bin.37	4312	4191	233	kingdom	1	0.97	0	0	0	0.96	0.93	TRUE	Hybrid
TLL32_bin.38	4095	3994	81	class	0.98	0.96	0.62	0.03	0.05	0.97	0.92	FALSE	Hybrid
TLL32_bin.39	2146	2050	10	family	0.94	0.9	0.04	0.07	0.16	0.91	0.82	TRUE	Hybrid
TLL32_bin.40	4072	3876	77	family	0.95	0.9	0.27	0.05	0.1	0.93	0.83	TRUE	Hybrid
TLL32_bin.45	2254	2164	6	genus	0.77	0.74	0.09	0.09	0.19	0.77	0.57	TRUE	Hybrid
TLL32_bin.51	1718	1616	63	family	0.96	0.9	0.52	0.02	0.05	0.9	0.82	FALSE	Hybrid
TLL32_bin.52	1254	1217	12	kingdom	1	0.97	0	0	0	0.96	0.93	TRUE	Hybrid
TLL32_bin.53	1196	1160	16	kingdom	1	0.97	0	0	0	0.95	0.92	TRUE	Hybrid
TLL32_bin.54	2043	2004	17	genus	0.96	0.94	0.08	0.02	0.04	0.97	0.91	TRUE	Hybrid
TLL32_bin.6	2418	2090	52	class	0.93	0.8	0.14	0.16	0.39	0.62	0.49	TRUE	Hybrid
TLL32_bin.9	2593	2467	41	class	0.96	0.91	0.08	0.02	0.04	0.76	0.69	TRUE	Hybrid
TLL33_bin.1	1991	1908	2	order	0.97	0.93	0.05	0.02	0.05	0.97	0.9	TRUE	Hybrid
TLL33_bin.10	4777	4648	44	order	0.95	0.93	0.16	0.02	0.05	0.85	0.79	TRUE	Hybrid
TLL33_bin.12	3350	3240	88	family	0.95	0.92	0.25	0.02	0.04	0.95	0.87	TRUE	Hybrid
TLL33_bin.2	2667	2624	4	genus	0.94	0.93	0.01	0.03	0.05	0.97	0.9	TRUE	Hybrid
TLL33_bin.20	2130	2026	14	genus	0.84	0.8	0.27	0.15	0.36	0.94	0.75	TRUE	Hybrid
TLL33_bin.22	3696	3562	54	family	0.93	0.9	0.08	0.05	0.11	0.94	0.85	TRUE	Hybrid
TLL33_bin.26	2384	2322	46	class	0.98	0.96	0.74	0.03	0.06	0.95	0.91	FALSE	Hybrid
TLL33_bin.28	2034	1978	21	kingdom	1	0.97	0	0	0	0.93	0.91	TRUE	Hybrid
TLL33_bin.29	1928	1750	153	genus	0.71	0.64	0.23	0.25	0.68	0.72	0.46	TRUE	Hybrid
TLL33_bin.3	3105	3052	4	family	0.98	0.96	0.02	0.14	0.31	0.97	0.93	TRUE	Hybrid
TLL33_bin.30	1860	1751	92	family	0.94	0.89	0.08	0.35	0.9	0.81	0.72	TRUE	Hybrid
TLL33_bin.34	2177	2124	2	kingdom	1	0.98	0	0	0	0.89	0.86	TRUE	Hybrid
TLL33_bin.42	1545	1451	83	phylum	0.99	0.93	0.09	0.1	0.22	0.71	0.66	TRUE	Hybrid
TLL33_bin.43	4065	3854	121	order	0.99	0.94	0.24	0.03	0.06	0.95	0.89	TRUE	Hybrid
TLL33_bin.47	5016	4778	209	kingdom	1	0.95	0	0	0	0.92	0.88	TRUE	Hybrid
TLL33_bin.48	2134	1959	82	order	0.96	0.88	0.08	0.31	0.85	0.66	0.58	TRUE	Hybrid
TLL33_bin.49	3117	2982	101	genus	0.97	0.93	0.46	0.04	0.08	0.96	0.89	FALSE	Hybrid
TLL33_bin.5	1853	1837	2	kingdom	1	0.99	0	0	0	0.96	0.95	TRUE	Hybrid
TLL33_bin.53	4184	4087	210	genus	0.92	0.9	0.02	0.25	0.59	0.97	0.87	TRUE	Hybrid
TLL33_bin.57	2818	2725	26	genus	0.82	0.8	0.1	0.07	0.14	0.96	0.77	TRUE	Hybrid
TLL33_bin.60	3528	3295	98	genus	0.82	0.76	0.22	0.25	0.72	0.78	0.59	TRUE	Hybrid
TLL33_bin.62	2628	2566	141	phylum	0.99	0.96	0.23	0.04	0.09	0.94	0.91	TRUE	Hybrid
TLL33_bin.63	5316	5138	134	genus	0.89	0.86	0.33	0.25	0.64	0.91	0.78	TRUE	Hybrid
TLL33_bin.64	3491	3434	35	kingdom	1	0.98	0	0	0	0.95	0.93	TRUE	Hybrid
TLL33_bin.65	2078	1960	53	kingdom	1	0.94	0	0	0	0.94	0.89	TRUE	Hybrid
TLL33_bin.66	4019	3866	101	kingdom	1	0.96	0	0	0	0.95	0.92	TRUE	Hybrid
TLL33_bin.67	1852	1695	132	class	0.95	0.87	0.14	0.06	0.13	0.69	0.6	TRUE	Hybrid
TLL33_bin.68	3420	3329	17	class	0.99	0.96	0.1	0.03	0.05	0.97	0.93	TRUE	Hybrid
TLL33_bin.7	1669	1628	3	phylum	0.99	0.97	0.03	0.03	0.07	0.91	0.88	TRUE	Hybrid
TLL33_bin.77	1019	993	4	kingdom	1	0.97	0	0	0	0.91	0.88	TRUE	Hybrid
TLL33_bin.79	1801	1774	6	kingdom	1	0.99	0	0	0	0.95	0.94	TRUE	Hybrid
TLL33_bin.8	2421	2284	88	kingdom	1	0.94	0	0	0	0.93	0.88	TRUE	Hybrid
TLL33_bin.80	2012	1920	31	kingdom	1	0.95	0	0	0	0.92	0.88	TRUE	Hybrid
TLL33_bin.82	2682	2620	8	family	0.94	0.92	0.04	0.02	0.05	0.95	0.87	TRUE	Hybrid
TLL33_bin.84	2219	2182	38	kingdom	1	0.98	0	0	0	0.97	0.95	TRUE	Hybrid
TLL33_bin.86	1788	1728	2	kingdom	1	0.97	0	0	0	0.95	0.91	TRUE	Hybrid
TLL34_bin.10	2165	2106	35	kingdom	1	0.97	0	0	0	0.94	0.91	TRUE	Hybrid
TLL34_bin.15	5695	5337	226	genus	0.82	0.77	0.24	0.12	0.29	0.88	0.68	TRUE	Hybrid
TLL34_bin.16	2496	2350	78	genus	0.82	0.78	0.1	0.43	1.64	0.79	0.62	TRUE	Hybrid
TLL34_bin.2	1889	1800	1	kingdom	1	0.95	0	0	0	0.94	0.9	TRUE	Hybrid
TLL34_bin.21	2719	2659	11	family	0.98	0.96	0.11	0.02	0.04	0.97	0.93	TRUE	Hybrid
TLL34_bin.27	2368	2216	81	family	0.92	0.86	0.06	0.41	1.06	0.8	0.69	TRUE	Hybrid
TLL34_bin.3	1571	1486	3	kingdom	1	0.95	0	0	0	0.93	0.88	TRUE	Hybrid
TLL34_bin.30	3287	3113	107	genus	0.96	0.91	0.44	0.03	0.05	0.96	0.87	TRUE	Hybrid
TLL34_bin.32	1976	1888	4	family	0.96	0.92	0.01	0.16	0.41	0.91	0.83	TRUE	Hybrid
TLL34_bin.37	2827	2597	129	genus	0.84	0.78	0.14	0.46	1.87	0.78	0.6	TRUE	Hybrid
TLL34_bin.4	1153	1123	2	kingdom	1	0.97	0	0	0	0.95	0.93	TRUE	Hybrid
TLL34_bin.45	5384	5073	260	kingdom	1	0.94	0	0	0	0.92	0.87	TRUE	Hybrid
TLL34_bin.47	2374	2322	10	family	0.95	0.93	0.06	0.04	0.09	0.94	0.87	TRUE	Hybrid
TLL34_bin.5	1538	1499	4	kingdom	1	0.97	0	0	0	0.93	0.91	TRUE	Hybrid
TLL34_bin.50	2435	2327	23	kingdom	1	0.96	0	0	0	0.93	0.89	TRUE	Hybrid
TLL34_bin.51	1426	1353	89	family	0.97	0.92	0.45	0.05	0.1	0.93	0.86	FALSE	Hybrid
TLL34_bin.53	2177	2096	4	class	0.99	0.95	0.04	0.02	0.05	0.93	0.89	TRUE	Hybrid
TLL34_bin.56	4787	4707	164	kingdom	1	0.98	0	0	0	0.98	0.96	TRUE	Hybrid
TLL34_bin.57	1672	1617	4	kingdom	1	0.97	0	0	0	0.94	0.9	TRUE	Hybrid
TLL34_bin.58	3510	3372	79	genus	0.83	0.8	0.25	0.3	0.79	0.96	0.77	TRUE	Hybrid
TLL34_bin.59	2405	2339	11	genus	0.85	0.82	0.04	0.12	0.28	0.84	0.69	TRUE	Hybrid
TLL34_bin.6	1770	1732	4	family	0.95	0.93	0.01	0.05	0.11	0.95	0.89	TRUE	Hybrid
TLL34_bin.62	2543	2422	114	genus	0.86	0.82	0.47	0.03	0.06	0.94	0.77	FALSE	Hybrid
TLL34_bin.64	2020	1829	93	class	0.95	0.86	0.1	0.31	0.75	0.74	0.63	TRUE	Hybrid
TLL34_bin.65	2915	2836	23	family	0.94	0.92	0.04	0.2	0.48	0.81	0.74	TRUE	Hybrid
TLL34_bin.66	4065	3839	177	family	0.94	0.88	0.24	0.05	0.11	0.94	0.83	TRUE	Hybrid
TLL34_bin.68	2796	2743	6	class	0.99	0.97	0.03	0.24	0.57	0.94	0.91	TRUE	Hybrid
TLL34_bin.7	624	616	2	genus	0.96	0.95	0.02	0.03	0.05	0.98	0.93	TRUE	Hybrid
TLL34_bin.72	2566	2450	88	order	0.97	0.93	0.13	0.02	0.04	0.91	0.85	TRUE	Hybrid
TLL34_bin.74	2070	2018	4	kingdom	1	0.97	0	0	0	0.97	0.94	TRUE	Hybrid
TLL34_bin.75	3648	3393	143	class	0.98	0.92	0.38	0.04	0.08	0.93	0.85	TRUE	Hybrid
TLL34_bin.77	2459	2382	3	kingdom	1	0.97	0	0	0	0.89	0.86	TRUE	Hybrid
TLL34_bin.8	2873	2770	40	genus	0.84	0.81	0.08	0.61	2.54	0.79	0.64	TRUE	Hybrid
TLL34_bin.9	3003	2925	6	family	0.95	0.92	0.02	0.04	0.09	0.95	0.88	TRUE	Hybrid
TLL35_bin.1	1944	1853	4	kingdom	1	0.95	0	0	0	0.91	0.87	TRUE	Hybrid
TLL35_bin.11	1820	1646	233	genus	0.75	0.68	0.15	0.23	0.66	0.65	0.44	TRUE	Hybrid
TLL35_bin.13	2474	2290	42	genus	0.66	0.61	0.11	0.22	0.59	0.74	0.45	TRUE	Hybrid
TLL35_bin.14	2934	2620	493	order	0.91	0.81	0.95	0.08	0.16	0.85	0.69	FALSE	Hybrid
TLL35_bin.15	4741	4404	422	class	0.94	0.88	0.9	0.03	0.05	0.83	0.73	FALSE	Hybrid
TLL35_bin.16	2515	2421	227	family	0.97	0.93	0.47	0.05	0.1	0.96	0.9	FALSE	Hybrid
TLL35_bin.2	1774	1722	5	kingdom	1	0.97	0	0	0	0.93	0.9	TRUE	Hybrid
TLL35_bin.20	1237	1216	46	genus	0.96	0.95	0.74	0.02	0.04	0.99	0.93	FALSE	Hybrid
TLL35_bin.22	4165	4140	13	kingdom	1	0.99	0	0	0	0.98	0.98	TRUE	Hybrid
TLL35_bin.23	2871	2790	158	kingdom	1	0.97	0	0	0	0.96	0.93	TRUE	Hybrid
TLL35_bin.24	2507	2414	168	genus	0.88	0.85	0.23	0.03	0.06	0.96	0.82	TRUE	Hybrid
TLL35_bin.27	2979	2906	247	family	0.98	0.96	0.66	0.02	0.05	0.98	0.94	FALSE	Hybrid
TLL35_bin.29	2487	2283	291	genus	0.8	0.73	0.19	0.73	6.21	0.68	0.5	TRUE	Hybrid
TLL35_bin.30	1393	1335	224	order	0.98	0.94	0.51	0.17	0.38	0.91	0.86	FALSE	Hybrid
TLL35_bin.32	1718	1605	192	class	0.98	0.92	0.47	0.04	0.09	0.7	0.65	FALSE	Hybrid
TLL35_bin.34	3061	2972	21	class	0.98	0.95	0.03	0.02	0.05	0.8	0.76	TRUE	Hybrid
TLL35_bin.35	1848	1798	92	class	0.99	0.96	0.07	0.12	0.28	0.94	0.9	TRUE	Hybrid
TLL35_bin.36	2289	2187	184	kingdom	1	0.96	0	0	0	0.96	0.92	TRUE	Hybrid
TLL35_bin.37	2930	2841	75	family	0.97	0.94	0.34	0.05	0.1	0.94	0.88	TRUE	Hybrid
TLL35_bin.38	2649	2538	148	family	0.94	0.9	0.2	0.06	0.13	0.92	0.83	TRUE	Hybrid
TLL35_bin.40	1974	1917	43	family	0.96	0.93	0.08	0.02	0.05	0.94	0.87	TRUE	Hybrid
TLL35_bin.41	1600	1506	105	order	0.95	0.9	0.17	0.12	0.28	0.68	0.6	TRUE	Hybrid
TLL35_bin.42	2532	2449	61	family	0.97	0.94	0.22	0.1	0.22	0.95	0.89	TRUE	Hybrid
TLL35_bin.43	1829	1684	245	genus	0.93	0.86	0.26	0.12	0.27	0.9	0.77	TRUE	Hybrid
TLL35_bin.44	3507	3445	33	kingdom	1	0.98	0	0	0	0.95	0.93	TRUE	Hybrid
TLL35_bin.47	2917	2830	402	kingdom	1	0.97	0	0	0	0.96	0.93	TRUE	Hybrid
TLL35_bin.48	2336	2256	313	family	0.95	0.92	0.54	0.13	0.29	0.93	0.86	FALSE	Hybrid
TLL35_bin.5	1927	1890	7	family	0.96	0.94	0.12	0.06	0.14	0.98	0.92	TRUE	Hybrid
TLL35_bin.51	1535	1447	117	phylum	0.97	0.92	0.08	0.13	0.29	0.59	0.54	TRUE	Hybrid
TLL35_bin.56	1182	1139	199	order	0.99	0.96	0.32	0.11	0.24	0.95	0.91	TRUE	Hybrid
TLL35_bin.57	1671	1629	285	kingdom	1	0.97	0	0	0	0.94	0.92	TRUE	Hybrid
TLL35_bin.59	2145	2067	36	family	0.95	0.91	0.05	0.32	0.82	0.87	0.79	TRUE	Hybrid
TLL35_bin.6	2820	2714	24	genus	0.83	0.8	0.06	0.09	0.2	0.87	0.7	TRUE	Hybrid
TLL35_bin.60	1957	1893	6	kingdom	1	0.97	0	0	0	0.93	0.9	TRUE	Hybrid
TLL35_bin.63	2082	2063	57	order	0.97	0.96	0.51	0.05	0.1	0.96	0.93	FALSE	Hybrid
TLL35_bin.65	1986	1911	77	kingdom	1	0.96	0	0	0	0.97	0.93	TRUE	Hybrid
TLL35_bin.66	1424	1356	18	family	0.95	0.9	0.08	0.03	0.07	0.84	0.76	TRUE	Hybrid
TLL35_bin.67	1873	1814	12	kingdom	1	0.97	0	0	0	0.93	0.9	TRUE	Hybrid
TLL35_bin.73	1445	1407	31	kingdom	1	0.97	0	0	0	0.94	0.91	TRUE	Hybrid
TLL35_bin.76	2298	2202	380	genus	0.96	0.92	0.38	0.03	0.06	0.96	0.88	TRUE	Hybrid
TLL35_bin.77	4557	4245	544	genus	0.78	0.73	0.63	0.49	2.32	0.89	0.65	FALSE	Hybrid
TLL35_bin.78	3025	2955	10	genus	0.9	0.88	0.04	0.03	0.05	0.97	0.85	TRUE	Hybrid
TLL35_bin.79	2443	2329	68	kingdom	1	0.95	0	0	0	0.92	0.88	TRUE	Hybrid
TLL35_bin.81	1644	1557	118	class	0.93	0.88	0.08	0.48	1	0.64	0.56	TRUE	Hybrid
TLL35_bin.82	3490	3394	6	family	0.96	0.93	0.04	0.07	0.14	0.93	0.86	TRUE	Hybrid
TLL35_bin.84	1435	1396	194	order	0.99	0.96	0.15	0.03	0.06	0.97	0.94	TRUE	Hybrid
TLL35_bin.86	1770	1720	13	genus	0.93	0.9	0.14	0.02	0.05	0.92	0.83	TRUE	Hybrid
TLL35_bin.87	2517	2404	150	class	0.99	0.95	0.23	0.17	0.38	0.91	0.86	TRUE	Hybrid
TLL35_bin.9	2366	2178	82	class	0.96	0.88	0.14	0.03	0.05	0.74	0.66	TRUE	Hybrid
TLL36_bin.10	3868	3706	103	phylum	1	0.96	0.78	0.02	0.05	0.95	0.91	FALSE	Hybrid
TLL36_bin.100	2038	1936	63	family	0.95	0.91	0.15	0.03	0.05	0.94	0.85	TRUE	Hybrid
TLL36_bin.102	2181	1987	178	family	0.93	0.85	0.14	0.31	0.86	0.73	0.62	TRUE	Hybrid
TLL36_bin.105	1910	1825	39	family	0.94	0.89	0.39	0.03	0.06	0.95	0.85	TRUE	Hybrid
TLL36_bin.109	1773	1727	6	kingdom	1	0.97	0	0	0	0.95	0.93	TRUE	Hybrid
TLL36_bin.11	839	831	7	kingdom	1	0.99	0	0	0	0.96	0.95	TRUE	Hybrid
TLL36_bin.110	2084	1994	16	class	0.98	0.94	0.1	0.22	0.52	0.9	0.85	TRUE	Hybrid
TLL36_bin.14	3387	3319	80	kingdom	1	0.98	0	0	0	0.96	0.94	TRUE	Hybrid
TLL36_bin.15	2022	1946	13	family	0.95	0.91	0.07	0.18	0.43	0.91	0.83	TRUE	Hybrid
TLL36_bin.17	1814	1788	23	family	0.95	0.94	0.16	0.02	0.05	0.94	0.88	TRUE	Hybrid
TLL36_bin.19	3213	3092	136	genus	0.98	0.94	0.34	0.02	0.04	0.97	0.92	TRUE	Hybrid
TLL36_bin.2	2870	2796	5	family	0.95	0.93	0.06	0.05	0.12	0.95	0.89	TRUE	Hybrid
TLL36_bin.21	2788	2724	12	family	0.97	0.95	0.04	0.02	0.04	0.96	0.91	TRUE	Hybrid
TLL36_bin.27	2420	2294	110	kingdom	1	0.95	0	0	0	0.93	0.88	TRUE	Hybrid
TLL36_bin.29	2705	2416	24	order	0.95	0.85	0.04	0.29	0.76	0.66	0.56	TRUE	Hybrid
TLL36_bin.34	2032	1847	53	phylum	0.97	0.88	0.1	0.02	0.05	0.64	0.57	TRUE	Hybrid
TLL36_bin.38	1750	1713	10	genus	0.85	0.84	0.03	0.13	0.32	0.95	0.79	TRUE	Hybrid
TLL36_bin.4	1106	1047	9	kingdom	1	0.95	0	0	0	0.95	0.9	TRUE	Hybrid
TLL36_bin.40	2331	2238	85	family	0.97	0.93	0.2	0.02	0.05	0.92	0.86	TRUE	Hybrid
TLL36_bin.42	4355	4018	136	genus	0.86	0.79	0.42	0.15	0.36	0.93	0.73	TRUE	Hybrid
TLL36_bin.43	2046	1948	34	genus	0.86	0.82	0.35	0.3	0.89	0.93	0.76	TRUE	Hybrid
TLL36_bin.45	2575	2500	25	kingdom	1	0.97	0	0	0	0.96	0.94	TRUE	Hybrid
TLL36_bin.49	2269	2205	27	family	0.94	0.91	0.02	0.04	0.09	0.85	0.77	TRUE	Hybrid
TLL36_bin.51	5758	5418	220	genus	0.79	0.74	0.45	0.47	2.15	0.86	0.64	TRUE	Hybrid
TLL36_bin.52	3628	3228	198	class	0.95	0.85	0.27	0.02	0.05	0.77	0.65	TRUE	Hybrid
TLL36_bin.53	3660	3532	83	family	0.95	0.92	0.3	0.06	0.14	0.95	0.87	TRUE	Hybrid
TLL36_bin.55	3689	3346	126	genus	0.82	0.74	0.44	0.07	0.15	0.88	0.66	TRUE	Hybrid
TLL36_bin.59	2683	2554	18	family	0.95	0.91	0.28	0.26	0.7	0.87	0.79	TRUE	Hybrid
TLL36_bin.6	3840	3679	43	family	0.91	0.88	0.08	0.07	0.15	0.94	0.82	TRUE	Hybrid
TLL36_bin.60	2499	2434	20	genus	0.85	0.83	0.29	0.05	0.11	0.96	0.79	TRUE	Hybrid
TLL36_bin.61	1651	1542	8	class	0.95	0.88	0.05	0.04	0.07	0.77	0.68	TRUE	Hybrid
TLL36_bin.62	2729	2666	13	family	0.95	0.92	0.06	0.03	0.06	0.95	0.88	TRUE	Hybrid
TLL36_bin.63	2915	2854	49	order	0.98	0.96	0.08	0.04	0.08	0.94	0.91	TRUE	Hybrid
TLL36_bin.66	1974	1858	58	kingdom	1	0.94	0	0	0	0.93	0.88	TRUE	Hybrid
TLL36_bin.7	1827	1742	26	order	0.97	0.92	0.29	0.05	0.1	0.94	0.87	TRUE	Hybrid
TLL36_bin.70	1765	1681	44	class	0.99	0.94	0.25	0.02	0.05	0.94	0.89	TRUE	Hybrid
TLL36_bin.71	2527	2417	52	genus	0.91	0.87	0.4	0.17	0.42	0.94	0.81	TRUE	Hybrid
TLL36_bin.75	1765	1678	5	kingdom	1	0.95	0	0	0	0.94	0.89	TRUE	Hybrid
TLL36_bin.76	2148	2092	10	family	0.92	0.9	0.08	0.06	0.12	0.89	0.8	TRUE	Hybrid
TLL36_bin.86	2584	2504	8	family	0.95	0.92	0.03	0.07	0.16	0.86	0.8	TRUE	Hybrid
TLL36_bin.9	1670	1641	13	genus	0.91	0.9	0.27	0.06	0.12	0.94	0.85	TRUE	Hybrid
TLL36_bin.90	1427	1347	4	class	0.97	0.91	0.01	0.03	0.06	0.7	0.64	TRUE	Hybrid
TLL36_bin.92	3058	2921	75	family	0.93	0.89	0.15	0.06	0.13	0.92	0.81	TRUE	Hybrid
TLL36_bin.93	3833	3695	39	genus	0.85	0.82	0.16	0.04	0.07	0.96	0.78	TRUE	Hybrid
TLL36_bin.94	3202	3079	54	family	0.96	0.92	0.05	0.09	0.19	0.94	0.87	TRUE	Hybrid
TLL36_bin.95	1101	1088	7	family	0.97	0.96	0.02	0.04	0.08	0.98	0.94	TRUE	Hybrid
TLL36_bin.97	2513	2319	65	class	0.96	0.89	0.1	0.03	0.07	0.67	0.6	TRUE	Hybrid
TLL36_bin.99	2634	2354	7	class	0.94	0.84	0.04	0.04	0.07	0.69	0.58	TRUE	Hybrid
TLL37_bin.1	1266	1243	4	family	0.98	0.96	0.02	0.02	0.04	0.94	0.9	TRUE	Hybrid
TLL37_bin.100	4467	4271	19	family	0.91	0.87	0.17	0.11	0.24	0.93	0.81	TRUE	Hybrid
TLL37_bin.102	2742	2511	114	kingdom	1	0.92	0	0	0	0.91	0.84	TRUE	Hybrid
TLL37_bin.103	2890	2816	19	genus	0.86	0.84	0.17	0.02	0.05	0.97	0.81	TRUE	Hybrid
TLL37_bin.104	2869	2788	15	genus	0.89	0.87	0.05	0.03	0.05	0.96	0.83	TRUE	Hybrid
TLL37_bin.106	1894	1710	73	family	0.93	0.84	0.07	0.5	1.29	0.77	0.64	TRUE	Hybrid
TLL37_bin.108	2194	2131	5	family	0.95	0.93	0.04	0.08	0.17	0.89	0.83	TRUE	Hybrid
TLL37_bin.111	1686	1581	12	genus	0.73	0.69	0.01	0.4	1.6	0.64	0.44	TRUE	Hybrid
TLL37_bin.13	3720	3407	78	genus	0.78	0.71	0.06	0.75	6.28	0.69	0.49	TRUE	Hybrid
TLL37_bin.14	1842	1727	45	genus	0.89	0.83	0.17	0.03	0.05	0.92	0.77	TRUE	Hybrid
TLL37_bin.15	1893	1848	14	phylum	0.99	0.97	0.07	0.02	0.04	0.92	0.89	TRUE	Hybrid
TLL37_bin.18	2114	2026	56	kingdom	1	0.96	0	0	0	0.93	0.89	TRUE	Hybrid
TLL37_bin.22	2024	1924	12	class	0.99	0.94	0.06	0.23	0.56	0.9	0.84	TRUE	Hybrid
TLL37_bin.24	3343	3160	52	genus	0.82	0.78	0.07	0.1	0.24	0.87	0.68	TRUE	Hybrid
TLL37_bin.25	3484	3432	26	kingdom	1	0.99	0	0	0	0.95	0.94	TRUE	Hybrid
TLL37_bin.26	3573	3427	55	genus	0.83	0.79	0.15	0.03	0.05	0.95	0.75	TRUE	Hybrid
TLL37_bin.28	2743	2435	104	phylum	0.99	0.88	0.26	0.03	0.05	0.87	0.77	TRUE	Hybrid
TLL37_bin.30	2173	2024	116	family	0.95	0.88	0.19	0.13	0.3	0.91	0.8	TRUE	Hybrid
TLL37_bin.31	2006	1909	8	kingdom	1	0.95	0	0	0	0.92	0.88	TRUE	Hybrid
TLL37_bin.32	2100	2013	7	family	0.96	0.92	0.01	0.26	0.75	0.71	0.66	TRUE	Hybrid
TLL37_bin.33	2821	2763	25	family	0.96	0.94	0.06	0.02	0.04	0.96	0.9	TRUE	Hybrid
TLL37_bin.34	2638	2500	14	family	0.97	0.92	0.03	0.06	0.13	0.91	0.83	TRUE	Hybrid
TLL37_bin.36	3332	3033	93	genus	0.75	0.68	0.1	0.7	3.75	0.7	0.48	TRUE	Hybrid
TLL37_bin.4	2252	2154	8	family	0.95	0.91	0.1	0.02	0.05	0.96	0.87	TRUE	Hybrid
TLL37_bin.41	2903	2785	74	family	0.96	0.92	0.05	0.03	0.05	0.92	0.85	TRUE	Hybrid
TLL37_bin.47	2926	2836	13	genus	0.87	0.85	0.08	0.08	0.17	0.96	0.82	TRUE	Hybrid
TLL37_bin.49	3169	2833	18	class	0.96	0.86	0.03	0.32	0.84	0.66	0.56	TRUE	Hybrid
TLL37_bin.5	1811	1769	4	kingdom	1	0.98	0	0	0	0.93	0.91	TRUE	Hybrid
TLL37_bin.50	2415	2337	76	kingdom	1	0.97	0	0	0	0.94	0.91	TRUE	Hybrid
TLL37_bin.59	3486	3323	42	class	0.98	0.94	0.09	0.25	0.6	0.9	0.84	TRUE	Hybrid
TLL37_bin.6	1308	1268	4	kingdom	1	0.97	0	0	0	0.95	0.92	TRUE	Hybrid
TLL37_bin.60	2013	1940	18	family	0.93	0.9	0.07	0.2	0.51	0.93	0.83	TRUE	Hybrid
TLL37_bin.63	4579	4377	45	family	0.94	0.9	0.18	0.03	0.06	0.96	0.86	TRUE	Hybrid
TLL37_bin.65	2949	2770	114	kingdom	1	0.94	0	0	0	0.92	0.86	TRUE	Hybrid
TLL37_bin.66	2438	2328	76	family	0.96	0.92	0.09	0.04	0.08	0.95	0.88	TRUE	Hybrid
TLL37_bin.68	2483	2350	40	class	0.99	0.94	0.08	0.02	0.04	0.91	0.85	TRUE	Hybrid
TLL37_bin.71	2394	2163	35	genus	0.74	0.67	0.08	0.11	0.25	0.77	0.52	TRUE	Hybrid
TLL37_bin.77	2432	2297	87	kingdom	1	0.94	0	0	0	0.94	0.88	TRUE	Hybrid
TLL37_bin.8	2303	2179	7	genus	0.84	0.8	0.05	0.03	0.06	0.88	0.7	TRUE	Hybrid
TLL37_bin.84	1782	1724	64	family	0.96	0.93	0.05	0.03	0.06	0.85	0.79	TRUE	Hybrid
TLL37_bin.85	766	717	3	order	0.95	0.89	0.03	0.04	0.09	0.89	0.79	TRUE	Hybrid
TLL37_bin.88	2097	1920	60	genus	0.71	0.65	0.04	0.83	9.3	0.63	0.41	TRUE	Hybrid
TLL37_bin.89	1354	1307	7	class	0.96	0.93	0.14	0.04	0.09	0.78	0.73	TRUE	Hybrid
TLL37_bin.92	1845	1782	12	family	0.97	0.94	0.02	0.28	0.7	0.92	0.87	TRUE	Hybrid
TLL37_bin.96	2311	2261	5	kingdom	1	0.98	0	0	0	0.95	0.93	TRUE	Hybrid
TLL37_bin.98	3718	3565	51	genus	0.92	0.88	0.19	0.02	0.05	0.96	0.84	TRUE	Hybrid
TLL37_bin.99	2148	2019	13	class	0.98	0.92	0.04	0.16	0.37	0.92	0.84	TRUE	Hybrid
TLL38_bin.1	1351	1282	4	phylum	0.99	0.94	0.01	0.02	0.04	0.91	0.86	TRUE	Hybrid
TLL38_bin.100	2442	2127	48	genus	0.69	0.61	0.17	0.12	0.28	0.72	0.43	TRUE	Hybrid
TLL38_bin.101	1646	1536	75	genus	0.91	0.85	0.14	0.31	1.01	0.73	0.62	TRUE	Hybrid
TLL38_bin.104	2698	2639	31	family	0.96	0.94	0.11	0.02	0.04	0.96	0.91	TRUE	Hybrid
TLL38_bin.105	2174	1921	66	genus	0.73	0.65	0.06	0.45	2.04	0.65	0.42	TRUE	Hybrid
TLL38_bin.109	1954	1778	16	class	0.92	0.84	0.01	0.12	0.27	0.61	0.51	TRUE	Hybrid
TLL38_bin.11	2935	2592	8	genus	0.68	0.6	0.01	0.2	0.53	0.75	0.45	TRUE	Hybrid
TLL38_bin.111	1756	1642	36	phylum	0.99	0.92	0.42	0.02	0.05	0.93	0.86	TRUE	Hybrid
TLL38_bin.112	2176	1995	55	genus	0.67	0.61	0.04	0.81	7.92	0.62	0.38	TRUE	Hybrid
TLL38_bin.113	1635	1578	9	kingdom	1	0.97	0	0	0	0.94	0.91	TRUE	Hybrid
TLL38_bin.114	1950	1905	3	genus	0.89	0.87	0.03	0.08	0.17	0.95	0.83	TRUE	Hybrid
TLL38_bin.115	2025	1986	2	kingdom	1	0.98	0	0	0	0.95	0.93	TRUE	Hybrid
TLL38_bin.116	1758	1717	3	kingdom	1	0.98	0	0	0	0.94	0.92	TRUE	Hybrid
TLL38_bin.12	1832	1637	102	family	0.93	0.83	0.22	0.14	0.32	0.79	0.66	TRUE	Hybrid
TLL38_bin.17	2564	2453	17	family	0.94	0.9	0.15	0.03	0.07	0.94	0.84	TRUE	Hybrid
TLL38_bin.2	1162	1148	1	kingdom	1	0.99	0	0	0	0.95	0.94	TRUE	Hybrid
TLL38_bin.20	2911	2829	23	genus	0.86	0.84	0.03	0.22	0.52	0.93	0.78	TRUE	Hybrid
TLL38_bin.22	2291	2194	15	genus	0.84	0.8	0.17	0.17	0.43	0.92	0.74	TRUE	Hybrid
TLL38_bin.24	2870	2715	16	genus	0.81	0.76	0.04	0.71	5.9	0.71	0.54	TRUE	Hybrid
[truncated: 5,287 more rows]

## Sheet: SFig 5.B
Hybrid	Short read
880	2136
820	2047
1231	3177
1305	3264
1275	3225
1327	3339
1354	3519
1425	3474
1446	3603
1392	3280
10384	6484
10342	6758
11014	6929
11403	6869
12248	6842
13027	7445
13185	7098
13068	6910
15280	7712
14172	7319
14176	7168
15768	7577
16105	7794
16265	7708
16541	7713
19038	8894
17620	8109
19110	8348
19245	8603
19317	8671
21998	9808
20417	8974
20485	8953
19894	8932
20805	9114
21344	8885
21667	9387
23443	10398
23835	10417
24889	10848
25445	11302
26426	11519
28613	12005
26181	11087
25021	10555
28657	12620
29151	12499
28102	12338
29514	12487
27638	11905
29911	13066
28864	12563
28527	12181
32636	14343
30052	13142
27484	12038
28456	12541
29682	13253
29866	13279
28615	12561
29354	12699
28699	12886
28150	12485
26663	11536
28003	11906
29911	13049
31280	14121
28980	12766
32003	14927
29565	13445
27957	12612
30260	13864
26907	12372
26655	12198
26298	11767
27369	12812
26620	12002
26638	12011
26052	11765
25683	11391
25331	11194
23652	10847
25976	11733
26272	12196
28305	13042
26343	12037
26257	12456
25902	11968
25880	12443
23760	11426
24268	11290
25268	12008
23992	11270
24251	11078
25566	12166
24352	11780
25236	12255
25166	12205
25514	12410
26900	13226
25308	12241
25124	12616
25997	12344
30985	14426
25818	12254
26420	12739
27283	13211
26456	12984
25079	12339
24838	11966
23809	11430
25231	12220
25671	12257
24870	11806
23214	11188
23971	11667
23754	11967
24953	12500
26415	13103
25523	12423
26190	13260
26194	13249
27932	14025
28470	14684
28035	14325
27546	13867
28746	14515
29739	15044
27894	14661
28557	14903
28417	14886
27353	14173
25990	13630
24728	12503
25847	13632
25622	13558
25796	13809
28523	14667
25658	13280
26542	14155
29814	15743
27825	14381
27366	14317
26589	14061
28203	14836
27087	14082
25945	13471
26860	13945
27849	14368
24581	13083
24925	13004
24990	13010
25905	13263
25157	13175
24250	12715
23590	12223
22632	11828
21572	11196
23692	12613
26582	13882
27764	14073
26802	13942
25504	13595
24654	12934
26082	13582
26181	14019
26802	14440
24103	12810
24911	13299
25343	13395
22656	12203
23304	12470
24217	13178
22378	12027
26051	13718
23442	12856
25076	13582
23691	12671
25106	13295
22972	12357
22343	12246
24720	13122
24067	12997
22280	12054
23030	12443
22604	12161
23647	12629
25730	13603
24582	13226
25293	13794
25711	13904
23854	12638
24375	13046
25163	13922
24249	13348
24930	13588
24979	13899
24355	13376
24887	13797
24223	12907
25217	13844
24978	13527
23540	12731
24454	13554
24136	12937
26842	14732
23568	13118
23630	12928
25099	13583
23994	13376
25000	13286
26981	14854
24944	13871
24494	13589
24720	13398
25417	14189
23605	13181
24666	13906
24227	13333
22321	12152
22386	12472
22538	12645
23346	12912
22484	12702
22875	12655
21931	12412
22068	12598
23933	13239
23406	13277
23095	12940
22109	12337
23346	12957
26261	14429
25123	14404
25347	14193
24798	13877
26902	14872
24776	13859
25476	14235
26464	14794
23053	12716
22847	12988
22645	12689
20346	11521
24047	13420
23333	13037
20444	11664
23372	12801
20674	11548
20008	11397
20263	11137
19633	11071
19654	11092
20635	11719
22167	12358
21468	12007
19813	11217
22311	12184
21889	12372
22958	12936
24175	13374
24361	13364
24347	13742
24571	13823
24184	13834
23563	13196
23930	13539
22693	12676
24833	14214
23274	13193
25144	13974
23317	13139
25507	14453
27950	15653
23944	13555
23913	13447
24243	13739
22680	12882
21942	12389
20923	11913
22447	12423
21764	12126
21969	12382
21808	12070
23023	13117
21945	12267
23283	13165
23997	13108
20178	11445
22468	12662
22166	12315
26016	14329
22468	12770
22782	12947
25001	14062
21978	12427
20511	11486
20387	11354
20491	11572
20280	11300
19759	11382
18853	10570
18996	10431
18206	10497
17369	9821
19137	10733
16866	9444
17570	9694
17779	10115
17830	10235
19163	10936
17443	9661
18393	10476
18688	10417
17964	10493
18042	10071
19015	10642
20206	11079
21120	11929
20322	11409
21807	12148
19092	10676
22004	12300
17172	9761
17202	9624
16795	9492
16337	9272
17713	10055
16513	9357
15189	8720
15583	9162
15561	8737
16413	9269
15336	8955
15622	8533
14936	8488
15465	8917
14687	8408
15342	8855
15720	8499
14393	8150
15588	8925
15742	8994
15445	8585
14073	7985
14100	8030
15791	8921
14706	8317
13947	7827
13392	7765
13682	7825
14185	8508
13959	7788
14073	7878
13822	7824
13539	7634
13893	7728
15096	8322
13600	7782
12432	7142
13794	7830
13365	7716
14072	8080
15384	8409
14405	8060
14334	7920
11803	6816
13213	7320
14318	7927
12963	7536
14036	8038
14530	8319
15181	8120
15814	8921
16435	9166
17304	9600
16938	9349
15337	8347
16918	9331
14490	7990
14344	7956
13755	7848
13071	7339
13712	7634
13605	7789
13600	7635
14071	7934
13186	7339
15015	8175
13297	7607
12586	7135
13548	7507
13790	7806
12769	7072
12087	6626
11378	6624
12475	7139
12639	7177
12759	7061
12523	7022
13059	7614
12289	7150
12971	7262
12017	6846
12066	6968
14939	8498
13069	7365
15399	8792
14962	8325
15602	8668
14929	8284
15137	8370
13625	7535
12843	7195
12086	6980
12610	6822
11920	6718
12154	6963
12745	6926
13418	7117
13440	7760
12598	7044
12051	6735
13130	7263
14192	8009
12680	7159
13055	7190
13625	7540
13308	7354
13454	7502
12785	6993
12946	7254
14015	7789
14451	8044
12112	6705
14831	8054
14576	7944
12995	7330
14063	7696
12474	7087
12660	7272
11879	6623
12114	6939
12742	6974
12093	6462
12596	6865
12741	6960
11918	6684
11104	6131
11006	6302
8802	5201
10426	5865
9635	5359
10815	6010
8728	5125
9100	5205
8476	4990
8834	5150
10780	6002
10235	5695
10256	5662
9008	5102
9696	5443
8721	4845
9917	5481
9069	5203
9084	5097
8672	5078
7343	4358
8535	4636
8578	4947
8711	4795
8243	4619
8188	4809
8264	4695
9452	5417
9013	5089
8068	4388
8081	4500
8597	4721
8445	4706
7439	4176
8039	4396
8461	4717
7415	4107
7236	3871
7456	4227
7537	4219
7123	4030
6861	3897
6915	3911
6233	3569
6817	3820
7906	4261
7456	4105
6926	3942
6530	3590
6661	3585
7139	3994
7037	3882
6280	3478
5685	3141
5496	3100
5142	2938
5676	3245
5543	2973
5050	2847
5360	3017
5171	2966
5384	2994
6127	3383
5559	3206
5314	3006
5846	3200
5579	3201
6201	3383
5817	3202
4979	2858
5760	3140
5277	2781
5492	2978
5380	2910
5270	2918
4978	2768
5025	2906
5280	3023
4851	2683
5443	3024
4628	2639
4991	2882
5090	2746
4759	2643
5165	2822
5677	3119
6157	3370
6214	3524
6690	3760
6496	3583
6168	3366
5292	2920
5384	3093
5600	3132
4978	2703
4667	2646
4690	2646
4911	2665
5613	3044
5317	2871
4401	2566
4035	2330
3877	2243
3965	2159
3797	2227
4460	2460
5121	2813
4763	2686
4711	2605
4826	2767
5429	3087
4326	2510
4990	2856
4836	2676
5081	2856
5165	2825
4920	2781
5065	2905
4796	2825
4512	2566
4035	2398
5357	3080
4255	2396
4172	2289
4669	2696
4090	2262
4172	2365
4012	2345
4657	2402
4617	2628
4139	2298
3609	2002
3789	2091
4155	2405
3684	2055
3807	2015
4307	2413
4693	2518
3702	2096
4172	2314
3784	2082
3903	2210
4234	2268
4080	2218
3636	1978
3969	2287
3414	1973
3910	2230
3823	2065
3644	2153
4116	2302
3282	1879
3098	1809
3787	2173
3884	2168
3536	2004
3806	2046
3487	2074
3619	2145
3641	2014
4006	2159
3565	2077
3521	1950
4138	2273
3228	1861
3382	1969
3524	1915
3108	1760
3177	1823
3844	2105
3783	2042
3258	1759
3901	2067
3886	2240
4413	2348
3507	1899
3085	1804
3067	1829
3220	1803
3337	1851
3094	1712
3173	1803
3271	1865
2875	1676
2914	1643
2920	1601
2762	1639
2906	1585
2535	1428
2821	1528
2962	1681
2513	1376
3107	1845
3121	1773
2948	1643
3521	1913
3257	1801
2777	1607
2645	1498
3077	1598
2614	1498
2463	1385
2735	1485
2183	1283
2719	1498
1858	1089
2557	1429
2360	1212
2375	1302
2766	1556
3218	1702
2281	1377
2644	1498
2532	1419
2319	1277
2531	1407
2710	1415
2541	1329
2949	1647
2849	1539
2131	1130
2324	1410
2524	1554
2923	1563
3132	1729
2351	1310
2526	1427
2643	1429
2849	1477
3353	1919
2580	1477
3080	1611
2530	1381
2280	1317
2481	1399
2272	1167
2548	1391
2319	1245
2870	1370
2376	1231
2167	1203
2347	1246
2325	1200
2073	1176
2393	1244
2307	1259
2379	1217
2072	1143
2040	1110
2550	1438
2198	1166
2300	1250
2833	1489
2766	1466
2227	1218
1659	985
1760	964
1494	871
2080	1197
2124	1175
2022	1157
2184	1122
2642	1424
2057	1129
1797	932
1867	1112
1579	891
2107	1183
1678	947
1826	1006
1872	1095
2165	1200
1722	962
1936	1121
1822	1019
1902	1068
1829	980
1581	855
2052	1124
2114	1165
1981	1030
1998	1124
1707	1010
2791	1412
2241	1222
2024	1077
1983	1039
1380	878
1790	982
1753	1088
1840	994
1965	1042
1986	1100
1555	934
1664	883
1703	907
1546	869
1556	799
1695	913
1634	845
1943	1083
2067	1040
1743	971
1985	1033
1608	868
1778	954
1458	813
1686	900
1441	841
1689	931
1468	826
1935	1057
1565	842
1562	914
1510	874
1168	682
1378	774
1799	927
1251	724
1519	862
1552	912
1618	965
1398	784
1506	870
1977	1035
1626	854
1757	1017
1458	839
1529	819
1389	800
1404	775
1497	835
1177	743
1547	763
1862	997
1464	854
2075	1040
2164	1197
1966	1040
1459	762
1395	748
1456	833
1388	792
1464	773
1736	877
1317	784
1560	828
1960	947
1388	724
1654	812
1606	879
1441	671
1304	738
1638	877
1266	706
1707	896
1303	662
1196	647
1635	807
1243	688
1128	609
1117	593
1110	621
1357	731
1336	743
1000	590
1218	636
1267	705
878	521
977	504
1424	737
1196	641
875	505
1062	589
1188	600
1134	651
1281	721
958	537
1443	798
1297	729
1114	599
1207	675
1127	550
1211	657
812	503
1089	634
1083	567
1084	615
1358	692
1139	627
1286	663
1325	699
1215	680
1435	756
1080	606
1209	697
1187	648
1343	702
1216	609
1125	648
1015	552
1257	702
1507	774
1424	724
1367	775
1030	570
1289	672
1080	596
1529	782
1689	793
1366	777
1374	715
1584	798
1553	757
1153	645
1298	751
1129	696
1043	558
1005	560
1308	675
1199	621
935	462
705	388
727	360
1009	582
1175	607
963	517
877	490
802	455
797	420
752	408
889	408
919	454
732	391
956	472
745	427
599	342
854	436
742	418
748	393
701	357
780	417
1026	557
684	340
652	346
735	431
580	352
721	434
548	325
655	380
869	457
957	522
709	420
705	390
822	461
792	438
833	453
584	357
674	370
412	263
660	346
616	326
504	307
564	304
899	444
593	315
553	286
635	327
640	327
433	264
496	250
739	386
804	462
783	434
809	422
873	422
671	350
650	323
817	400
882	395
742	382
853	419
755	432
708	398
693	373
638	324
499	239
468	255
673	341
649	333
592	317
444	256
483	276
577	289
373	200
422	257
440	246
584	291
560	329
439	233
603	334
435	251
439	245
537	292
465	243
572	363
793	360
488	253
737	343
435	280
404	234
418	207
441	257
385	220
334	200
620	291
548	337
507	282
370	195
614	311
530	257
402	229
461	252
526	218
414	204
561	272
347	203
379	214
641	302
364	200
432	288
424	213
719	337
621	309
394	197
399	192
389	190
612	272
465	266
372	216
373	178
319	188
440	194
635	278
598	254
691	279
520	236
700	327
452	208
352	171
566	288
427	244
412	204
308	188
392	199
377	181
642	251
406	201
507	222
467	229
536	237
684	302
501	238
395	208
429	226
533	286
448	188
532	275
563	276
737	342
604	346
471	228
605	278
498	258
487	265
524	261
398	227
354	173
636	312
415	207
534	220
559	222
690	311
517	270
574	249
583	268
747	372
465	220
525	270
543	279
339	179
689	291
493	251
513	273
522	289
336	192
416	227
542	245
444	239
469	234
465	232
813	354
523	209
431	213
551	225
502	226
475	217
554	271
661	313
582	275
537	246
348	190
521	275
271	150
310	165
455	227
496	185
411	178
435	213
393	177
263	162
416	203
406	188
350	178
376	185
257	126
295	168
344	161
270	123
365	154
457	227
503	215
372	178
364	175
224	137
251	151
417	167
327	146
331	138
398	158
323	176
428	183
518	274
547	234
337	162
458	227
396	183
331	155
493	228
270	161
439	204
393	157
312	148
305	127
363	161
312	135
259	142
281	124
330	160
472	193
286	149
402	155
217	134
301	125
310	156
256	140
325	154
326	148
189	108
241	100
190	104
186	96
320	169
377	169
214	104
218	127
349	166
378	174
206	99
196	116
262	165
221	108
254	125
153	90
393	206
326	170
324	165
353	179
353	159
319	168
393	184
309	163
333	180
347	179
385	182
356	183
236	107
160	83
251	154
281	127
261	133
257	90
335	142
383	161
375	172
300	183
379	152
464	211
308	160
457	214
439	231
508	235
616	261
382	194
563	200
541	250
328	156
306	165
1001	402
1023	479
479	203
507	211
467	277
360	147
487	198
316	168
354	165
287	119
250	131
297	137
253	111
200	107
229	94
186	91
207	89
141	80
198	91
142	66
244	110
215	86
419	177
154	82
195	90
263	101
165	114
159	72
139	95
137	82
154	86
133	66
246	92
122	68
130	72
213	91
232	85
157	62
116	61
170	101
287	115
149	76
223	122
297	136
179	95
304	132
276	131
182	88
232	124
240	108
252	125
322	156
186	89
249	101
227	112
253	102
314	135
91	41
190	78
291	118
167	67
169	69
217	106
217	114
123	68
205	120
416	170
268	114
181	90
229	91
335	139
106	60
211	111
209	95
153	63
113	51
135	68
166	63
125	54
85	49
463	166
105	40
245	105
79	47
123	53
262	68
135	68
155	60
79	34
140	50
241	79
77	38
73	32
132	45
154	64
186	74
106	56
137	51
145	69
150	50
195	70
193	72
246	94
99	51
110	61
137	64
121	52
132	55
92	53
100	43
157	47
60	23
108	51
84	31
120	61
141	61
53	28
149	51
130	76
101	47
80	51
99	42
76	39
176	55
73	45
176	86
125	57
117	47
151	59
138	59
116	54
91	46
133	74
66	39
106	46
133	62
131	60
150	74
47	23
101	32
128	54
130	62
87	39
142	66
130	59
143	64
97	40
72	33
96	56
91	43
57	28
112	53
217	69
153	63
95	42
134	68
112	42
125	54
291	126
79	48
192	67
162	63
140	73
81	35
68	46
164	76
141	66
94	38
126	43
73	24
129	62
140	56
151	52
119	36
115	56
73	27
117	45
160	81
78	21
71	31
151	62
115	62
85	49
94	24
193	60
63	24
149	50
70	35
55	27
62	26
51	24
40	19
83	40
158	60
59	24
63	32
67	38
36	14
40	23
42	36
52	34
72	22
113	57
94	29
60	29
49	28
45	25
49	21
40	16
92	33
68	44
70	27
42	24
41	33
73	40
56	30
69	35
30	22
59	36
58	24
103	48
78	24
103	46
124	48
121	63
38	22
58	19
102	45
129	56
150	73
186	82
211	77
273	94
134	72
124	57
79	42
127	70
87	45
65	32
54	25
55	26
54	38
138	73
178	64
153	61
70	39
207	53
95	40
30	15
77	33
150	79
139	61
59	26
58	32
107	54
118	32
64	24
47	25
96	43
103	40
64	27
52	32
78	51
98	37
63	36
62	20
59	29
86	36
42	15
53	29
63	15
45	21
66	44
89	34
51	25
42	29
57	25
67	26
65	30
77	24
88	33
81	37
68	16
24	19
37	16
185	70
44	16
50	21
31	20
40	18
58	24
69	28
67	34
50	24
149	49
67	27
84	41
60	20
63	30
108	53
56	28
114	46
94	42
44	25
81	26
78	38
117	34
114	61
69	44
35	24
27	14
77	30
126	57
52	27
48	30
33	8
69	35
70	36
192	60
41	25
116	56
78	36
91	35
80	32
61	34
143	54
270	89
170	80
261	101
163	58
169	67
232	91
277	99
90	38
103	48
119	53
92	46
65	37
125	43
68	30
34	14
37	20
67	38
59	25
100	37
56	27
48	18
68	25
64	20
43	16
39	14
126	59
52	24
71	33
58	13
58	31
33	12
63	31
50	13
52	22
33	15
15	10
28	13
67	31
76	29
42	23
39	14
40	14
50	31
23	14
15	10
21	12
137	42
17	17
24	14
24	13
60	28
38	14
23	21
44	14
109	41
32	16
15	7
37	16
41	12
22	7
30	15
47	29
20	9
26	15
50	30
56	21
107	46
24	7
8	6
50	10
56	7
37	17
18	7
20	9
20	8
34	16
24	13
37	16
28	13
37	14
18	14
26	9
58	15
57	29
26	10
34	10
42	18
18	6
27	13
31	11
28	14
67	32
26	7
55	22
55	28
39	22
42	16
24	12
39	9
33	15
40	17
51	24
32	15
26	8
38	10
36	16
29	7
22	14
33	10
36	14
22	11
36	19
31	10
35	14
58	17
17	9
45	17
11	10
19	9
23	11
23	12
11	6
19	10
40	11
17	6
25	16
20	9
30	18
28	10
24	6
21	8
20	14
10	12
18	6
15	15
27	10
35	18
13	11
23	8
49	25
32	18
23	3
33	17
15	9
21	20
39	21
28	11
30	11
26	16
19	3
17	10
15	7
21	5
49	12
10	3
26	12
15	5
41	9
37	19
15	4
26	16
11	12
17	6
71	23
40	15
13	9
12	6
11	10
18	7
5	6
11	5
14	4
13	4
13	5
21	8
27	17
18	8
10	8
19	2
7	3
27	11
6	3
36	17
24	8
19	12
15	11
14	3
8	11
22	8
10	2
14	5
9	2
12	8
28	7
8	4
18	3
23	11
9	9
14	8
22	8
27	8
30	5
26	17
20	12
14	6
29	16
14	9
13	10
14	4
24	11
28	3
23	11
34	13
30	11
33	12
27	14
44	15
11	7
19	8
17	7
5	8
17	13
7	6
17	9
19	9
19	10
20	10
34	10
23	7
14	8
38	15
24	7
11	7
18	2
20	13
24	13
16	6
14	8
27	8
39	15
15	9
34	11
18	4
30	11
35	14
14	5
23	7
13	2
20	7
19	15
15	6
24	12
23	7
35	14
5	0
18	7
22	6
30	10
20	9
9	8
21	11
21	10
10	4
11	10
8	7
9	6
25	12
15	8
33	11
19	12
38	19
43	17
9	6
10	4
29	7
17	5
25	10
20	5
15	6
23	7
28	8
31	7
10	5
29	11
34	14
10	7
18	18
21	4
8	10
35	20
40	18
26	15
12	5
29	8
9	6
21	8
12	6
16	6
14	7
12	3
16	10
6	10
20	8
28	14
18	3
12	3
13	7
13	3
15	10
19	9
18	8
17	5
22	16
10	6
30	15
14	7
13	7
14	5
12	2
47	12
13	5
10	4
10	7
26	8
33	8
22	12
23	13
13	1
13	5
23	13
15	6
12	5
39	12
29	12
18	10
16	8
18	12
20	7
14	8
12	2
10	5
13	11
21	4
14	9
11	4
21	6
17	5
10	3
13	5
30	7
9	8
29	12
29	12
16	9
10	7
20	10
16	7
16	7
23	8
16	5
16	5
10	7
11	3
17	7
26	13
14	4
8	13
15	5
61	11
12	3
15	7
19	4
5	4
4	2
9	3
28	16
9	4
6	3
11	4
51	17
8	1
57	11
39	16
27	10
23	12
3	2
4	5
6	2
22	9
10	6
8	3
16	5
12	7
19	12
12	5
14	1
10	2
11	4
16	1
10	3
6	7
30	16
12	4
7	1
15	11
24	11
7	2
12	6
18	6
12	8
12	9
41	17
39	18
11	4
9	3
33	5
11	9
3	4
6	4
8	4
57	25
11	7
8	6
5	2
45	14
10	5
9	3
32	8
8	3
13	4
30	11
11	5
60	14
31	9
9	2
29	10
4	2
10	3
30	12
13	6
14	9
7	3
12	2
17	6
7	3
10	5
11	4
11	4
12	15
23	9
9	5
6	0
5	5
7	3
42	13
91	24
3	0
12	6
15	7
4	4
4	3
4	4
20	4
24	12
15	8
10	6
9	0
18	4
0	1
14	6
25	7
13	3
15	5
16	6
7	4
2	3
16	8
10	5
8	0
44	11
5	1
40	20
13	1
66	19
13	8
21	4
9	4
18	4
16	8
11	3
7	0
26	2
24	5
3	5
11	4
12	5
12	1
12	2
15	1
8	4
12	2
10	0
12	8
11	6
13	2
0	1
7	3
[truncated: 1,690 more rows]
