# Supplementary material for: Genome-centric analysis of short and long read metagenomes reveals uncharacterized microbiome diversity in Southeast Asians
Source: Nat Commun. 2022 Oct 13;13:6044. doi: 10.1038/s41467-022-33782-z (PMC9561172; doi:10.1038/s41467-022-33782-z)
Supplement: Supplementary file 12 — Source Data [file 41467_2022_33782_MOESM12_ESM.zip › Split/supplementary_data_6.xlsx]

## Sheet: SFig 6.A
MAG_ID	Contig_N50	assembly	MIMAGExtended	Sample	N50KbLog
SPMP01_bin.1	11568	Short-read	MEDIUM	SPMP01	1.06326
SPMP01_bin.14	9477	Short-read	MEDIUM	SPMP01	0.976671
SPMP01_bin.15	21875	Short-read	MEDIUM	SPMP01	1.33995
SPMP01_bin.16	6701	Short-read	MEDIUM	SPMP01	0.82614
SPMP01_bin.17	13399	Short-read	NC	SPMP01	1.12707
SPMP01_bin.18	11877	Short-read	NC	SPMP01	1.07471
SPMP01_bin.21	13901	Short-read	MEDIUM	SPMP01	1.14305
SPMP01_bin.25	7416	Short-read	MEDIUM	SPMP01	0.87017
SPMP01_bin.27	9685	Short-read	MEDIUM	SPMP01	0.9861
SPMP01_bin.29	13253	Short-read	MEDIUM	SPMP01	1.12231
SPMP01_bin.30	12259	Short-read	MEDIUM	SPMP01	1.08846
SPMP01_bin.31	22771	Short-read	NC	SPMP01	1.35738
SPMP01_bin.34	10534	Short-read	MEDIUM	SPMP01	1.02259
SPMP01_bin.35	17725	Short-read	MEDIUM	SPMP01	1.24859
SPMP01_bin.40	18272	Short-read	NC	SPMP01	1.26179
SPMP01_bin.42	11535	Short-read	MEDIUM	SPMP01	1.06202
SPMP02_bin.1	8107	Short-read	MEDIUM	SPMP02	0.90886
SPMP02_bin.14	8640	Short-read	MEDIUM	SPMP02	0.936514
SPMP02_bin.15	7784	Short-read	MEDIUM	SPMP02	0.891203
SPMP02_bin.16	9926	Short-read	MEDIUM	SPMP02	0.996774
SPMP02_bin.18	7860	Short-read	MEDIUM	SPMP02	0.895423
SPMP02_bin.2	17610	Short-read	NC	SPMP02	1.24576
SPMP02_bin.23	7236	Short-read	MEDIUM	SPMP02	0.859499
SPMP02_bin.25	6327	Short-read	MEDIUM	SPMP02	0.801198
SPMP02_bin.27	13517	Short-read	MEDIUM	SPMP02	1.13088
SPMP02_bin.28	26313	Short-read	NC	SPMP02	1.42017
SPMP02_bin.30	6338	Short-read	MEDIUM	SPMP02	0.801952
SPMP02_bin.36	24476	Short-read	NC	SPMP02	1.38874
SPMP02_bin.38	17661	Short-read	MEDIUM	SPMP02	1.24702
SPMP02_bin.4	20446	Short-read	MEDIUM	SPMP02	1.31061
SPMP02_bin.47	5953	Short-read	MEDIUM	SPMP02	0.774736
SPMP02_bin.48	8874	Short-read	MEDIUM	SPMP02	0.948119
SPMP02_bin.50	24188	Short-read	MEDIUM	SPMP02	1.3836
SPMP02_bin.51	23667	Short-read	NC	SPMP02	1.37414
SPMP03_bin.1	25113	Short-read	MEDIUM	SPMP03	1.3999
SPMP03_bin.10	13451	Short-read	MEDIUM	SPMP03	1.12875
SPMP03_bin.16	11716	Short-read	NC	SPMP03	1.06878
SPMP03_bin.17	21930	Short-read	NC	SPMP03	1.34104
SPMP03_bin.18	9841	Short-read	MEDIUM	SPMP03	0.993039
SPMP03_bin.2	18019	Short-read	NC	SPMP03	1.25573
SPMP03_bin.22	23695	Short-read	MEDIUM	SPMP03	1.37466
SPMP03_bin.23	11574	Short-read	MEDIUM	SPMP03	1.06348
SPMP03_bin.28	19232	Short-read	NC	SPMP03	1.28402
SPMP03_bin.30	14570	Short-read	NC	SPMP03	1.16346
SPMP03_bin.32	11497	Short-read	NC	SPMP03	1.06058
SPMP03_bin.33	12803	Short-read	MEDIUM	SPMP03	1.10731
SPMP03_bin.37	10444	Short-read	MEDIUM	SPMP03	1.01887
SPMP03_bin.4	9442	Short-read	MEDIUM	SPMP03	0.975064
SPMP03_bin.41	21970	Short-read	MEDIUM	SPMP03	1.34183
SPMP03_bin.43	14258	Short-read	MEDIUM	SPMP03	1.15406
SPMP03_bin.44	7199	Short-read	MEDIUM	SPMP03	0.857272
SPMP03_bin.47	19929	Short-read	MEDIUM	SPMP03	1.29949
SPMP03_bin.5	25568	Short-read	NC	SPMP03	1.4077
SPMP03_bin.51	7896	Short-read	MEDIUM	SPMP03	0.897407
SPMP03_bin.53	22211	Short-read	MEDIUM	SPMP03	1.34657
SPMP03_bin.55	6184	Short-read	MEDIUM	SPMP03	0.791269
SPMP03_bin.58	5563	Short-read	MEDIUM	SPMP03	0.745309
SPMP03_bin.59	9186	Short-read	MEDIUM	SPMP03	0.963126
SPMP03_bin.63	9423	Short-read	MEDIUM	SPMP03	0.974189
SPMP03_bin.66	14627	Short-read	MEDIUM	SPMP03	1.16516
SPMP03_bin.69	18207	Short-read	NC	SPMP03	1.26024
SPMP03_bin.72	4723	Short-read	MEDIUM	SPMP03	0.674218
SPMP03_bin.74	7697	Short-read	MEDIUM	SPMP03	0.886321
SPMP03_bin.76	19295	Short-read	NC	SPMP03	1.28544
SPMP03_bin.77	13084	Short-read	MEDIUM	SPMP03	1.11674
SPMP03_bin.78	11484	Short-read	MEDIUM	SPMP03	1.06009
SPMP03_bin.79	13608	Short-read	NC	SPMP03	1.13379
SPMP03_bin.8	7836	Short-read	NC	SPMP03	0.894094
SPMP07_bin.1	4905	Short-read	MEDIUM	SPMP07	0.690639
SPMP07_bin.10	5221	Short-read	MEDIUM	SPMP07	0.717754
SPMP07_bin.17	17675	Short-read	MEDIUM	SPMP07	1.24736
SPMP07_bin.18	6432	Short-read	MEDIUM	SPMP07	0.808346
SPMP07_bin.2	4687	Short-read	MEDIUM	SPMP07	0.670895
SPMP07_bin.20	4733	Short-read	MEDIUM	SPMP07	0.675137
SPMP07_bin.21	23869	Short-read	MEDIUM	SPMP07	1.37783
SPMP07_bin.23	19565	Short-read	MEDIUM	SPMP07	1.29148
SPMP07_bin.3	18341	Short-read	NC	SPMP07	1.26342
SPMP07_bin.32	13605	Short-read	MEDIUM	SPMP07	1.1337
SPMP07_bin.33	11517	Short-read	MEDIUM	SPMP07	1.06134
SPMP07_bin.4	5362	Short-read	MEDIUM	SPMP07	0.729327
SPMP07_bin.6	11183	Short-read	MEDIUM	SPMP07	1.04856
SPMP07_bin.7	10280	Short-read	MEDIUM	SPMP07	1.01199
SPMP07_bin.9	9627	Short-read	MEDIUM	SPMP07	0.983491
SPMP11_bin.11	15735	Short-read	NC	SPMP11	1.19687
SPMP11_bin.12	6995	Short-read	MEDIUM	SPMP11	0.844788
SPMP11_bin.13	15464	Short-read	NC	SPMP11	1.18932
SPMP11_bin.16	8577	Short-read	MEDIUM	SPMP11	0.933335
SPMP11_bin.19	12061	Short-read	MEDIUM	SPMP11	1.08138
SPMP11_bin.20	15780	Short-read	NC	SPMP11	1.19811
SPMP11_bin.21	8108	Short-read	MEDIUM	SPMP11	0.908914
SPMP11_bin.25	7551	Short-read	MEDIUM	SPMP11	0.878004
SPMP11_bin.27	15131	Short-read	MEDIUM	SPMP11	1.17987
SPMP11_bin.3	14411	Short-read	NC	SPMP11	1.15869
SPMP11_bin.36	12111	Short-read	MEDIUM	SPMP11	1.08318
SPMP11_bin.39	5850	Short-read	MEDIUM	SPMP11	0.767156
SPMP11_bin.4	6062	Short-read	MEDIUM	SPMP11	0.782616
SPMP11_bin.42	4811	Short-read	MEDIUM	SPMP11	0.682235
SPMP11_bin.45	8865	Short-read	MEDIUM	SPMP11	0.947679
SPMP11_bin.46	5720	Short-read	MEDIUM	SPMP11	0.757396
SPMP11_bin.47	30735	Short-read	NC	SPMP11	1.48763
SPMP11_bin.5	9827	Short-read	NC	SPMP11	0.992421
SPMP11_bin.50	14503	Short-read	MEDIUM	SPMP11	1.16146
SPMP11_bin.53	8882	Short-read	NC	SPMP11	0.948511
SPMP11_bin.60	6573	Short-read	MEDIUM	SPMP11	0.817764
SPMP11_bin.62	4802	Short-read	MEDIUM	SPMP11	0.681422
SPMP11_bin.63	7435	Short-read	MEDIUM	SPMP11	0.871281
SPMP11_bin.64	11244	Short-read	NC	SPMP11	1.05092
SPMP11_bin.8	11168	Short-read	MEDIUM	SPMP11	1.04798
SPMP11_bin.9	13538	Short-read	MEDIUM	SPMP11	1.13155
SPMP13_bin.1	13962	Short-read	NC	SPMP13	1.14495
SPMP13_bin.11	10879	Short-read	MEDIUM	SPMP13	1.03659
SPMP13_bin.12	15296	Short-read	NC	SPMP13	1.18458
SPMP13_bin.13	9895	Short-read	MEDIUM	SPMP13	0.995416
SPMP13_bin.15	14782	Short-read	NC	SPMP13	1.16973
SPMP13_bin.18	5283	Short-read	MEDIUM	SPMP13	0.722881
SPMP13_bin.22	9001	Short-read	MEDIUM	SPMP13	0.954291
SPMP13_bin.25	11902	Short-read	NC	SPMP13	1.07562
SPMP13_bin.26	6705	Short-read	MEDIUM	SPMP13	0.826399
SPMP13_bin.27	17539	Short-read	NC	SPMP13	1.244
SPMP13_bin.28	5425	Short-read	MEDIUM	SPMP13	0.7344
SPMP13_bin.32	12967	Short-read	MEDIUM	SPMP13	1.11284
SPMP13_bin.33	11315	Short-read	MEDIUM	SPMP13	1.05365
SPMP13_bin.34	4366	Short-read	MEDIUM	SPMP13	0.640084
SPMP13_bin.36	13718	Short-read	MEDIUM	SPMP13	1.13729
SPMP13_bin.37	19043	Short-read	NC	SPMP13	1.27974
SPMP13_bin.38	5616	Short-read	MEDIUM	SPMP13	0.749427
SPMP13_bin.39	9001	Short-read	NC	SPMP13	0.954291
SPMP13_bin.40	10507	Short-read	MEDIUM	SPMP13	1.02148
SPMP13_bin.45	4421	Short-read	MEDIUM	SPMP13	0.645521
SPMP13_bin.48	6549	Short-read	MEDIUM	SPMP13	0.816175
SPMP13_bin.49	4687	Short-read	MEDIUM	SPMP13	0.670895
SPMP13_bin.5	13016	Short-read	NC	SPMP13	1.11448
SPMP13_bin.51	11326	Short-read	NC	SPMP13	1.05408
SPMP13_bin.52	15867	Short-read	NC	SPMP13	1.20049
SPMP13_bin.53	6658	Short-read	MEDIUM	SPMP13	0.823344
SPMP13_bin.56	12127	Short-read	MEDIUM	SPMP13	1.08375
SPMP13_bin.58	5266	Short-read	MEDIUM	SPMP13	0.721481
SPMP13_bin.60	11340	Short-read	MEDIUM	SPMP13	1.05461
SPMP13_bin.8	5158	Short-read	MEDIUM	SPMP13	0.712481
SPMP13_bin.9	6278	Short-read	MEDIUM	SPMP13	0.797821
SPMP18_bin.1	9284	Short-read	MEDIUM	SPMP18	0.967735
SPMP18_bin.12	11666	Short-read	MEDIUM	SPMP18	1.06692
SPMP18_bin.16	24081	Short-read	NC	SPMP18	1.38167
SPMP18_bin.17	7000	Short-read	MEDIUM	SPMP18	0.845098
SPMP18_bin.20	6281	Short-read	MEDIUM	SPMP18	0.798029
SPMP18_bin.23	6116	Short-read	MEDIUM	SPMP18	0.786467
SPMP18_bin.25	21869	Short-read	MEDIUM	SPMP18	1.33983
SPMP18_bin.26	16082	Short-read	MEDIUM	SPMP18	1.20634
SPMP18_bin.28	22359	Short-read	MEDIUM	SPMP18	1.34945
SPMP18_bin.31	7760	Short-read	MEDIUM	SPMP18	0.889862
SPMP18_bin.35	7234	Short-read	MEDIUM	SPMP18	0.859379
SPMP18_bin.36	19648	Short-read	MEDIUM	SPMP18	1.29332
SPMP18_bin.37	4087	Short-read	MEDIUM	SPMP18	0.611405
SPMP18_bin.38	17977	Short-read	MEDIUM	SPMP18	1.25472
SPMP18_bin.39	27352	Short-read	NC	SPMP18	1.43699
SPMP18_bin.4	10310	Short-read	MEDIUM	SPMP18	1.01326
SPMP18_bin.41	12778	Short-read	MEDIUM	SPMP18	1.10646
SPMP18_bin.42	9126	Short-read	MEDIUM	SPMP18	0.96028
SPMP18_bin.43	6870	Short-read	MEDIUM	SPMP18	0.836957
SPMP18_bin.5	8665	Short-read	MEDIUM	SPMP18	0.937769
SPMP18_bin.50	8339	Short-read	MEDIUM	SPMP18	0.921114
SPMP18_bin.53	20804	Short-read	NC	SPMP18	1.31815
SPMP18_bin.54	4689	Short-read	MEDIUM	SPMP18	0.67108
SPMP18_bin.55	11851	Short-read	MEDIUM	SPMP18	1.07375
SPMP18_bin.56	6341	Short-read	MEDIUM	SPMP18	0.802158
SPMP18_bin.57	11923	Short-read	NC	SPMP18	1.07639
SPMP18_bin.63	24082	Short-read	NC	SPMP18	1.38169
SPMP18_bin.64	12552	Short-read	MEDIUM	SPMP18	1.09871
SPMP18_bin.68	14357	Short-read	NC	SPMP18	1.15706
SPMP18_bin.69	10925	Short-read	NC	SPMP18	1.03842
SPMP18_bin.72	13243	Short-read	MEDIUM	SPMP18	1.12199
SPMP18_bin.73	23535	Short-read	NC	SPMP18	1.37171
SPMP18_bin.75	5576	Short-read	MEDIUM	SPMP18	0.746323
SPMP18_bin.76	31269	Short-read	NC	SPMP18	1.49511
SPMP18_bin.77	6815	Short-read	MEDIUM	SPMP18	0.833466
SPMP18_bin.80	8921	Short-read	MEDIUM	SPMP18	0.950414
SPMP19_bin.10	18549	Short-read	NC	SPMP19	1.26832
SPMP19_bin.11	38042	Short-read	MEDIUM	SPMP19	1.58026
SPMP19_bin.12	16995	Short-read	MEDIUM	SPMP19	1.23032
SPMP19_bin.13	8343	Short-read	MEDIUM	SPMP19	0.921322
SPMP19_bin.14	12166	Short-read	MEDIUM	SPMP19	1.08515
SPMP19_bin.2	24745	Short-read	NC	SPMP19	1.39349
SPMP19_bin.20	16395	Short-read	NC	SPMP19	1.21471
SPMP19_bin.21	17019	Short-read	NC	SPMP19	1.23093
SPMP19_bin.24	16434	Short-read	MEDIUM	SPMP19	1.21574
SPMP19_bin.25	12345	Short-read	MEDIUM	SPMP19	1.09149
SPMP19_bin.26	11775	Short-read	MEDIUM	SPMP19	1.07096
SPMP19_bin.30	17685	Short-read	MEDIUM	SPMP19	1.24761
SPMP19_bin.33	24031	Short-read	MEDIUM	SPMP19	1.38077
SPMP19_bin.34	16186	Short-read	MEDIUM	SPMP19	1.20914
SPMP19_bin.37	18925	Short-read	NC	SPMP19	1.27704
SPMP19_bin.4	17934	Short-read	MEDIUM	SPMP19	1.25368
SPMP19_bin.42	8631	Short-read	MEDIUM	SPMP19	0.936061
SPMP19_bin.5	6247	Short-read	MEDIUM	SPMP19	0.795672
SPMP19_bin.7	14083	Short-read	NC	SPMP19	1.1487
SPMP19_bin.9	18752	Short-read	MEDIUM	SPMP19	1.27305
SPMP20_bin.13	13836	Short-read	MEDIUM	SPMP20	1.14101
SPMP20_bin.2	16963	Short-read	NC	SPMP20	1.2295
SPMP20_bin.20	20153	Short-read	MEDIUM	SPMP20	1.30434
SPMP20_bin.22	10317	Short-read	MEDIUM	SPMP20	1.01355
SPMP20_bin.23	7558	Short-read	MEDIUM	SPMP20	0.878407
SPMP20_bin.25	17991	Short-read	NC	SPMP20	1.25506
SPMP20_bin.26	22327	Short-read	MEDIUM	SPMP20	1.34883
SPMP20_bin.27	12407	Short-read	NC	SPMP20	1.09367
SPMP20_bin.28	14470	Short-read	MEDIUM	SPMP20	1.16047
SPMP20_bin.31	5534	Short-read	MEDIUM	SPMP20	0.743039
SPMP20_bin.32	15052	Short-read	NC	SPMP20	1.17759
SPMP20_bin.33	10695	Short-read	MEDIUM	SPMP20	1.02918
SPMP20_bin.41	10649	Short-read	MEDIUM	SPMP20	1.02731
SPMP20_bin.44	5772	Short-read	MEDIUM	SPMP20	0.761326
SPMP20_bin.46	12902	Short-read	MEDIUM	SPMP20	1.11066
SPMP20_bin.49	15635	Short-read	MEDIUM	SPMP20	1.1941
SPMP20_bin.5	18819	Short-read	NC	SPMP20	1.2746
SPMP20_bin.50	7593	Short-read	MEDIUM	SPMP20	0.880413
SPMP20_bin.52	17691	Short-read	MEDIUM	SPMP20	1.24775
SPMP20_bin.53	5926	Short-read	MEDIUM	SPMP20	0.772762
SPMP20_bin.54	6840	Short-read	MEDIUM	SPMP20	0.835056
SPMP20_bin.57	13396	Short-read	MEDIUM	SPMP20	1.12698
SPMP20_bin.58	25728	Short-read	NC	SPMP20	1.41041
SPMP20_bin.59	6011	Short-read	MEDIUM	SPMP20	0.778947
SPMP20_bin.60	8528	Short-read	MEDIUM	SPMP20	0.930847
SPMP20_bin.62	10035	Short-read	MEDIUM	SPMP20	1.00152
SPMP20_bin.8	5644	Short-read	MEDIUM	SPMP20	0.751587
SPMP20_bin.9	27981	Short-read	NC	SPMP20	1.44686
SPMP21_bin.11	8653	Short-read	MEDIUM	SPMP21	0.937167
SPMP21_bin.13	9149	Short-read	MEDIUM	SPMP21	0.961374
SPMP21_bin.15	15039	Short-read	NC	SPMP21	1.17722
SPMP21_bin.16	28154	Short-read	NC	SPMP21	1.44954
SPMP21_bin.17	5307	Short-read	MEDIUM	SPMP21	0.724849
SPMP21_bin.19	20284	Short-read	NC	SPMP21	1.30715
SPMP21_bin.2	7114	Short-read	MEDIUM	SPMP21	0.852114
SPMP21_bin.24	7641	Short-read	MEDIUM	SPMP21	0.88315
SPMP21_bin.25	10570	Short-read	NC	SPMP21	1.02407
SPMP21_bin.26	16862	Short-read	NC	SPMP21	1.22691
SPMP21_bin.27	5464	Short-read	MEDIUM	SPMP21	0.737511
SPMP21_bin.28	16842	Short-read	NC	SPMP21	1.22639
SPMP21_bin.29	8541	Short-read	MEDIUM	SPMP21	0.931509
SPMP21_bin.3	20338	Short-read	MEDIUM	SPMP21	1.30831
SPMP21_bin.33	7952	Short-read	MEDIUM	SPMP21	0.900476
SPMP21_bin.38	5745	Short-read	MEDIUM	SPMP21	0.75929
SPMP21_bin.39	10071	Short-read	MEDIUM	SPMP21	1.00307
SPMP21_bin.40	25528	Short-read	NC	SPMP21	1.40702
SPMP21_bin.42	5733	Short-read	MEDIUM	SPMP21	0.758382
SPMP21_bin.45	30006	Short-read	NC	SPMP21	1.47721
SPMP21_bin.6	11483	Short-read	MEDIUM	SPMP21	1.06006
SPMP21_bin.7	19883	Short-read	NC	SPMP21	1.29848
SPMP38_bin.1	13680	Short-read	MEDIUM	SPMP38	1.13609
SPMP38_bin.10	11147	Short-read	NC	SPMP38	1.04716
SPMP38_bin.14	12174	Short-read	MEDIUM	SPMP38	1.08543
SPMP38_bin.15	10342	Short-read	NC	SPMP38	1.0146
SPMP38_bin.18	18631	Short-read	NC	SPMP38	1.27024
SPMP38_bin.20	8568	Short-read	MEDIUM	SPMP38	0.932879
SPMP38_bin.22	6088	Short-read	MEDIUM	SPMP38	0.784475
SPMP38_bin.23	6771	Short-read	MEDIUM	SPMP38	0.830653
SPMP38_bin.25	8208	Short-read	MEDIUM	SPMP38	0.914237
SPMP38_bin.27	10988	Short-read	MEDIUM	SPMP38	1.04092
SPMP38_bin.30	20299	Short-read	NC	SPMP38	1.30747
SPMP38_bin.31	9472	Short-read	MEDIUM	SPMP38	0.976442
SPMP38_bin.32	6659	Short-read	MEDIUM	SPMP38	0.823409
SPMP38_bin.33	12062	Short-read	MEDIUM	SPMP38	1.08142
SPMP38_bin.34	8754	Short-read	MEDIUM	SPMP38	0.942207
SPMP38_bin.35	33567	Short-read	MEDIUM	SPMP38	1.52591
SPMP38_bin.36	5666	Short-read	MEDIUM	SPMP38	0.753277
SPMP38_bin.37	17400	Short-read	MEDIUM	SPMP38	1.24055
SPMP38_bin.38	32486	Short-read	NC	SPMP38	1.5117
SPMP38_bin.39	24504	Short-read	NC	SPMP38	1.38924
SPMP38_bin.4	10415	Short-read	MEDIUM	SPMP38	1.01766
SPMP38_bin.40	6097	Short-read	MEDIUM	SPMP38	0.785116
SPMP38_bin.44	17250	Short-read	NC	SPMP38	1.23679
SPMP38_bin.45	4231	Short-read	MEDIUM	SPMP38	0.626443
SPMP38_bin.46	4422	Short-read	MEDIUM	SPMP38	0.645619
SPMP38_bin.49	5840	Short-read	MEDIUM	SPMP38	0.766413
SPMP38_bin.5	16415	Short-read	NC	SPMP38	1.21524
SPMP38_bin.51	19267	Short-read	NC	SPMP38	1.28481
SPMP40_bin.10	5663	Short-read	MEDIUM	SPMP40	0.753047
SPMP40_bin.12	14066	Short-read	MEDIUM	SPMP40	1.14817
SPMP40_bin.15	4325	Short-read	MEDIUM	SPMP40	0.635986
SPMP40_bin.19	5058	Short-read	MEDIUM	SPMP40	0.703979
SPMP40_bin.21	5662	Short-read	MEDIUM	SPMP40	0.75297
SPMP40_bin.22	4504	Short-read	MEDIUM	SPMP40	0.653598
SPMP40_bin.23	11837	Short-read	NC	SPMP40	1.07324
SPMP40_bin.28	13274	Short-read	MEDIUM	SPMP40	1.123
SPMP40_bin.3	4511	Short-read	MEDIUM	SPMP40	0.654273
SPMP40_bin.30	12151	Short-read	MEDIUM	SPMP40	1.08461
SPMP40_bin.33	10213	Short-read	MEDIUM	SPMP40	1.00915
SPMP40_bin.35	9143	Short-read	MEDIUM	SPMP40	0.961089
SPMP40_bin.36	5852	Short-read	MEDIUM	SPMP40	0.767304
SPMP40_bin.40	12690	Short-read	NC	SPMP40	1.10346
SPMP40_bin.41	9717	Short-read	MEDIUM	SPMP40	0.987532
SPMP40_bin.43	13674	Short-read	NC	SPMP40	1.1359
SPMP40_bin.47	7675	Short-read	MEDIUM	SPMP40	0.885078
SPMP40_bin.48	14381	Short-read	NC	SPMP40	1.15779
SPMP40_bin.49	12177	Short-read	MEDIUM	SPMP40	1.08554
SPMP40_bin.5	15252	Short-read	NC	SPMP40	1.18333
SPMP40_bin.56	7918	Short-read	MEDIUM	SPMP40	0.898615
SPMP40_bin.57	17026	Short-read	MEDIUM	SPMP40	1.23111
SPMP40_bin.58	9898	Short-read	MEDIUM	SPMP40	0.995547
SPMP40_bin.59	16329	Short-read	MEDIUM	SPMP40	1.21296
SPMP40_bin.60	15600	Short-read	NC	SPMP40	1.19312
SPMP40_bin.62	10828	Short-read	MEDIUM	SPMP40	1.03455
SPMP40_bin.63	11492	Short-read	MEDIUM	SPMP40	1.0604
SPMP40_bin.65	8026	Short-read	MEDIUM	SPMP40	0.904499
SPMP40_bin.66	9070	Short-read	MEDIUM	SPMP40	0.957607
SPMP40_bin.67	9379	Short-read	MEDIUM	SPMP40	0.972157
SPMP40_bin.69	5366	Short-read	MEDIUM	SPMP40	0.729651
SPMP40_bin.7	6046	Short-read	MEDIUM	SPMP40	0.781468
SPMP40_bin.72	17352	Short-read	MEDIUM	SPMP40	1.23935
SPMP40_bin.74	14877	Short-read	NC	SPMP40	1.17252
SPMP40_bin.76	19932	Short-read	MEDIUM	SPMP40	1.29955
SPMP40_bin.8	6183	Short-read	MEDIUM	SPMP40	0.791199
SPMP40_bin.81	6028	Short-read	MEDIUM	SPMP40	0.780173
SPMP40_bin.82	5885	Short-read	MEDIUM	SPMP40	0.769746
SPMP40_bin.9	7388	Short-read	MEDIUM	SPMP40	0.868527
SPMP42_bin.1	8427	Short-read	MEDIUM	SPMP42	0.925673
SPMP42_bin.11	7961	Short-read	MEDIUM	SPMP42	0.900968
SPMP42_bin.13	8501	Short-read	MEDIUM	SPMP42	0.92947
SPMP42_bin.14	9062	Short-read	MEDIUM	SPMP42	0.957224
SPMP42_bin.18	7592	Short-read	MEDIUM	SPMP42	0.880356
SPMP42_bin.19	5466	Short-read	MEDIUM	SPMP42	0.73767
SPMP42_bin.21	5224	Short-read	MEDIUM	SPMP42	0.718003
SPMP42_bin.23	7971	Short-read	MEDIUM	SPMP42	0.901513
SPMP42_bin.25	7713	Short-read	MEDIUM	SPMP42	0.887223
SPMP42_bin.26	6713	Short-read	MEDIUM	SPMP42	0.826917
SPMP42_bin.30	15932	Short-read	MEDIUM	SPMP42	1.20227
SPMP42_bin.31	14804	Short-read	MEDIUM	SPMP42	1.17038
SPMP42_bin.5	9534	Short-read	MEDIUM	SPMP42	0.979275
SPMP42_bin.7	15567	Short-read	MEDIUM	SPMP42	1.1922
SPMP42_bin.8	11381	Short-read	MEDIUM	SPMP42	1.05618
SPMP50_bin.12	8411	Short-read	MEDIUM	SPMP50	0.924848
SPMP50_bin.14	10101	Short-read	MEDIUM	SPMP50	1.00436
SPMP50_bin.15	11855	Short-read	NC	SPMP50	1.0739
SPMP50_bin.19	20068	Short-read	NC	SPMP50	1.3025
SPMP50_bin.2	19205	Short-read	MEDIUM	SPMP50	1.28341
SPMP50_bin.20	18725	Short-read	NC	SPMP50	1.27242
SPMP50_bin.21	4583	Short-read	MEDIUM	SPMP50	0.66115
SPMP50_bin.22	7984	Short-read	MEDIUM	SPMP50	0.902221
SPMP50_bin.24	13685	Short-read	MEDIUM	SPMP50	1.13624
SPMP50_bin.25	7852	Short-read	MEDIUM	SPMP50	0.89498
SPMP50_bin.26	14523	Short-read	NC	SPMP50	1.16206
SPMP50_bin.3	7135	Short-read	MEDIUM	SPMP50	0.853394
SPMP50_bin.33	5201	Short-read	MEDIUM	SPMP50	0.716087
SPMP50_bin.34	13298	Short-read	MEDIUM	SPMP50	1.12379
SPMP50_bin.35	4864	Short-read	MEDIUM	SPMP50	0.686994
SPMP50_bin.4	9228	Short-read	MEDIUM	SPMP50	0.965108
SPMP50_bin.41	9539	Short-read	MEDIUM	SPMP50	0.979503
SPMP50_bin.42	8655	Short-read	MEDIUM	SPMP50	0.937267
SPMP50_bin.43	16194	Short-read	NC	SPMP50	1.20935
SPMP50_bin.45	10307	Short-read	MEDIUM	SPMP50	1.01313
SPMP50_bin.46	11028	Short-read	NC	SPMP50	1.0425
SPMP50_bin.8	15732	Short-read	NC	SPMP50	1.19678
SPMP53_bin.16	7363	Short-read	MEDIUM	SPMP53	0.867055
SPMP53_bin.19	10371	Short-read	MEDIUM	SPMP53	1.01582
SPMP53_bin.2	5134	Short-read	MEDIUM	SPMP53	0.710456
SPMP53_bin.21	8428	Short-read	MEDIUM	SPMP53	0.925725
SPMP53_bin.22	15460	Short-read	MEDIUM	SPMP53	1.18921
SPMP53_bin.23	4318	Short-read	MEDIUM	SPMP53	0.635283
SPMP53_bin.24	12638	Short-read	NC	SPMP53	1.10168
SPMP53_bin.25	9024	Short-read	MEDIUM	SPMP53	0.955399
SPMP53_bin.26	10048	Short-read	NC	SPMP53	1.00208
SPMP53_bin.27	9873	Short-read	MEDIUM	SPMP53	0.994449
SPMP53_bin.29	9173	Short-read	MEDIUM	SPMP53	0.962511
SPMP53_bin.3	6107	Short-read	MEDIUM	SPMP53	0.785828
SPMP53_bin.31	8302	Short-read	NC	SPMP53	0.919183
SPMP53_bin.32	12064	Short-read	MEDIUM	SPMP53	1.08149
SPMP53_bin.35	10976	Short-read	MEDIUM	SPMP53	1.04044
SPMP53_bin.36	5063	Short-read	MEDIUM	SPMP53	0.704408
SPMP53_bin.37	12913	Short-read	MEDIUM	SPMP53	1.11103
SPMP53_bin.38	5433	Short-read	MEDIUM	SPMP53	0.73504
SPMP53_bin.39	7675	Short-read	MEDIUM	SPMP53	0.885078
SPMP53_bin.41	26568	Short-read	NC	SPMP53	1.42436
SPMP58_bin.17	9278	Short-read	MEDIUM	SPMP58	0.967454
SPMP58_bin.18	4412	Short-read	MEDIUM	SPMP58	0.644636
SPMP58_bin.19	13055	Short-read	NC	SPMP58	1.11578
SPMP58_bin.2	5872	Short-read	MEDIUM	SPMP58	0.768786
SPMP58_bin.20	7708	Short-read	MEDIUM	SPMP58	0.886942
SPMP58_bin.22	15768	Short-read	NC	SPMP58	1.19778
SPMP58_bin.24	7871	Short-read	MEDIUM	SPMP58	0.89603
SPMP58_bin.25	4978	Short-read	MEDIUM	SPMP58	0.697055
SPMP58_bin.26	8153	Short-read	MEDIUM	SPMP58	0.911317
SPMP58_bin.27	8082	Short-read	MEDIUM	SPMP58	0.907519
SPMP58_bin.29	12827	Short-read	MEDIUM	SPMP58	1.10813
SPMP58_bin.3	3953	Short-read	MEDIUM	SPMP58	0.596927
SPMP59_bin.12	14056	Short-read	NC	SPMP59	1.14786
SPMP59_bin.14	11239	Short-read	NC	SPMP59	1.05073
SPMP59_bin.15	9922	Short-read	MEDIUM	SPMP59	0.996599
SPMP59_bin.16	12623	Short-read	MEDIUM	SPMP59	1.10116
SPMP59_bin.18	9807	Short-read	MEDIUM	SPMP59	0.991536
SPMP59_bin.2	4861	Short-read	MEDIUM	SPMP59	0.686726
SPMP59_bin.20	9721	Short-read	MEDIUM	SPMP59	0.987711
SPMP59_bin.22	6897	Short-read	MEDIUM	SPMP59	0.83866
SPMP59_bin.23	9067	Short-read	MEDIUM	SPMP59	0.957464
SPMP59_bin.25	6542	Short-read	MEDIUM	SPMP59	0.815711
SPMP59_bin.26	13678	Short-read	MEDIUM	SPMP59	1.13602
SPMP59_bin.27	15401	Short-read	MEDIUM	SPMP59	1.18755
SPMP59_bin.28	13810	Short-read	NC	SPMP59	1.14019
SPMP59_bin.29	14124	Short-read	MEDIUM	SPMP59	1.14996
SPMP59_bin.30	5606	Short-read	MEDIUM	SPMP59	0.748653
SPMP59_bin.35	9364	Short-read	NC	SPMP59	0.971461
SPMP59_bin.41	10989	Short-read	MEDIUM	SPMP59	1.04096
SPMP59_bin.5	12961	Short-read	MEDIUM	SPMP59	1.11264
SPMP59_bin.6	11080	Short-read	MEDIUM	SPMP59	1.04454
SPMP59_bin.9	5235	Short-read	MEDIUM	SPMP59	0.718917
SPMP60_bin.1	8926	Short-read	MEDIUM	SPMP60	0.950657
SPMP60_bin.10	5557	Short-read	MEDIUM	SPMP60	0.74484
SPMP60_bin.13	10477	Short-read	MEDIUM	SPMP60	1.02024
SPMP60_bin.16	6048	Short-read	MEDIUM	SPMP60	0.781612
SPMP60_bin.18	9951	Short-read	NC	SPMP60	0.997867
SPMP60_bin.20	14739	Short-read	MEDIUM	SPMP60	1.16847
SPMP60_bin.22	14711	Short-read	NC	SPMP60	1.16764
SPMP60_bin.23	8936	Short-read	MEDIUM	SPMP60	0.951143
SPMP60_bin.24	9537	Short-read	MEDIUM	SPMP60	0.979412
SPMP60_bin.26	13003	Short-read	NC	SPMP60	1.11404
SPMP60_bin.3	6543	Short-read	MEDIUM	SPMP60	0.815777
SPMP60_bin.30	13980	Short-read	MEDIUM	SPMP60	1.14551
SPMP60_bin.31	15210	Short-read	NC	SPMP60	1.18213
SPMP60_bin.32	15613	Short-read	NC	SPMP60	1.19349
SPMP60_bin.35	11577	Short-read	MEDIUM	SPMP60	1.0636
SPMP60_bin.36	13058	Short-read	MEDIUM	SPMP60	1.11588
SPMP60_bin.37	17322	Short-read	MEDIUM	SPMP60	1.2386
SPMP60_bin.38	8189	Short-read	MEDIUM	SPMP60	0.913231
SPMP60_bin.39	8249	Short-read	MEDIUM	SPMP60	0.916401
SPMP60_bin.46	5689	Short-read	MEDIUM	SPMP60	0.755036
SPMP60_bin.48	9762	Short-read	MEDIUM	SPMP60	0.989539
SPMP60_bin.5	4399	Short-read	MEDIUM	SPMP60	0.643354
SPMP60_bin.6	4511	Short-read	MEDIUM	SPMP60	0.654273
SPMP64_bin.1	12871	Short-read	MEDIUM	SPMP64	1.10961
SPMP64_bin.11	8754	Short-read	MEDIUM	SPMP64	0.942207
SPMP64_bin.15	11122	Short-read	MEDIUM	SPMP64	1.04618
SPMP64_bin.16	8834	Short-read	MEDIUM	SPMP64	0.946157
SPMP64_bin.18	15772	Short-read	MEDIUM	SPMP64	1.19789
SPMP64_bin.19	18749	Short-read	NC	SPMP64	1.27298
SPMP64_bin.20	6428	Short-read	MEDIUM	SPMP64	0.808076
SPMP64_bin.25	9190	Short-read	NC	SPMP64	0.963316
SPMP64_bin.26	4196	Short-read	MEDIUM	SPMP64	0.622835
SPMP64_bin.28	10655	Short-read	NC	SPMP64	1.02755
SPMP64_bin.3	6237	Short-read	MEDIUM	SPMP64	0.794976
SPMP64_bin.30	15616	Short-read	NC	SPMP64	1.19357
SPMP64_bin.32	4603	Short-read	MEDIUM	SPMP64	0.663041
SPMP64_bin.34	7788	Short-read	MEDIUM	SPMP64	0.891426
SPMP64_bin.39	9777	Short-read	NC	SPMP64	0.990206
SPMP64_bin.4	8759	Short-read	MEDIUM	SPMP64	0.942455
SPMP64_bin.41	15262	Short-read	NC	SPMP64	1.18361
SPMP64_bin.45	6243	Short-read	MEDIUM	SPMP64	0.795393
SPMP67_bin.1	14966	Short-read	NC	SPMP67	1.17511
SPMP67_bin.11	13047	Short-read	MEDIUM	SPMP67	1.11551
SPMP67_bin.15	5561	Short-read	MEDIUM	SPMP67	0.745153
SPMP67_bin.16	13126	Short-read	MEDIUM	SPMP67	1.11813
SPMP67_bin.18	8125	Short-read	MEDIUM	SPMP67	0.909823
SPMP67_bin.19	9309	Short-read	MEDIUM	SPMP67	0.968903
SPMP67_bin.21	12111	Short-read	MEDIUM	SPMP67	1.08318
SPMP67_bin.23	12779	Short-read	NC	SPMP67	1.1065
SPMP67_bin.24	17900	Short-read	MEDIUM	SPMP67	1.25285
SPMP67_bin.28	14281	Short-read	MEDIUM	SPMP67	1.15476
SPMP67_bin.29	8926	Short-read	MEDIUM	SPMP67	0.950657
SPMP67_bin.30	6700	Short-read	MEDIUM	SPMP67	0.826075
SPMP67_bin.31	9817	Short-read	MEDIUM	SPMP67	0.991979
SPMP67_bin.32	16042	Short-read	NC	SPMP67	1.20526
SPMP67_bin.33	6653	Short-read	MEDIUM	SPMP67	0.823018
SPMP67_bin.34	16145	Short-read	MEDIUM	SPMP67	1.20804
SPMP67_bin.37	11073	Short-read	MEDIUM	SPMP67	1.04427
SPMP67_bin.39	12863	Short-read	NC	SPMP67	1.10934
SPMP67_bin.42	17494	Short-read	NC	SPMP67	1.24289
SPMP67_bin.44	15282	Short-read	MEDIUM	SPMP67	1.18418
SPMP67_bin.46	5326	Short-read	MEDIUM	SPMP67	0.726401
SPMP67_bin.56	6724	Short-read	MEDIUM	SPMP67	0.827628
SPMP67_bin.57	6901	Short-read	MEDIUM	SPMP67	0.838912
SPMP67_bin.60	7981	Short-read	MEDIUM	SPMP67	0.902057
SPMP67_bin.62	7886	Short-read	MEDIUM	SPMP67	0.896857
SPMP67_bin.7	11857	Short-read	MEDIUM	SPMP67	1.07397
SPMP67_bin.8	16610	Short-read	NC	SPMP67	1.22037
SPMP71_bin.1	10676	Short-read	NC	SPMP71	1.02841
SPMP71_bin.10	17978	Short-read	MEDIUM	SPMP71	1.25474
SPMP71_bin.13	13459	Short-read	MEDIUM	SPMP71	1.12901
SPMP71_bin.14	6915	Short-read	MEDIUM	SPMP71	0.839792
SPMP71_bin.15	5658	Short-read	MEDIUM	SPMP71	0.752663
SPMP71_bin.2	20256	Short-read	NC	SPMP71	1.30655
SPMP71_bin.20	14071	Short-read	NC	SPMP71	1.14832
SPMP71_bin.21	9068	Short-read	MEDIUM	SPMP71	0.957512
SPMP71_bin.27	6983	Short-read	MEDIUM	SPMP71	0.844042
SPMP71_bin.28	8058	Short-read	MEDIUM	SPMP71	0.906227
SPMP71_bin.29	8727	Short-read	MEDIUM	SPMP71	0.940865
SPMP71_bin.31	7464	Short-read	MEDIUM	SPMP71	0.872972
SPMP71_bin.32	11964	Short-read	MEDIUM	SPMP71	1.07788
SPMP71_bin.35	7830	Short-read	MEDIUM	SPMP71	0.893762
SPMP71_bin.37	19809	Short-read	MEDIUM	SPMP71	1.29686
SPMP71_bin.38	6806	Short-read	MEDIUM	SPMP71	0.832892
SPMP71_bin.4	20231	Short-read	NC	SPMP71	1.30602
SPMP71_bin.40	16729	Short-read	MEDIUM	SPMP71	1.22347
SPMP71_bin.41	11595	Short-read	MEDIUM	SPMP71	1.06427
SPMP71_bin.43	8984	Short-read	MEDIUM	SPMP71	0.95347
SPMP71_bin.44	12057	Short-read	MEDIUM	SPMP71	1.08124
SPMP71_bin.54	12736	Short-read	MEDIUM	SPMP71	1.10503
SPMP71_bin.57	5839	Short-read	MEDIUM	SPMP71	0.766338
SPMP71_bin.62	21604	Short-read	NC	SPMP71	1.33453
SPMP71_bin.63	6527	Short-read	MEDIUM	SPMP71	0.814714
SPMP71_bin.64	13087	Short-read	MEDIUM	SPMP71	1.11684
SPMP71_bin.67	13027	Short-read	NC	SPMP71	1.11484
SPMP71_bin.69	11544	Short-read	NC	SPMP71	1.06236
SPMP71_bin.70	15261	Short-read	NC	SPMP71	1.18358
SPMP71_bin.71	9060	Short-read	MEDIUM	SPMP71	0.957128
SPMP71_bin.9	7106	Short-read	MEDIUM	SPMP71	0.851625
SPMP73_bin.10	8197	Short-read	MEDIUM	SPMP73	0.913655
SPMP73_bin.11	15343	Short-read	MEDIUM	SPMP73	1.18591
SPMP73_bin.12	12812	Short-read	MEDIUM	SPMP73	1.10762
SPMP73_bin.14	9489	Short-read	MEDIUM	SPMP73	0.97722
SPMP73_bin.15	10852	Short-read	MEDIUM	SPMP73	1.03551
SPMP73_bin.19	9039	Short-read	MEDIUM	SPMP73	0.95612
SPMP73_bin.23	4924	Short-read	MEDIUM	SPMP73	0.692318
SPMP73_bin.25	19670	Short-read	NC	SPMP73	1.2938
SPMP73_bin.26	7362	Short-read	MEDIUM	SPMP73	0.866996
SPMP73_bin.28	13187	Short-read	NC	SPMP73	1.12015
SPMP73_bin.29	7847	Short-read	MEDIUM	SPMP73	0.894704
SPMP73_bin.3	6226	Short-read	MEDIUM	SPMP73	0.794209
SPMP73_bin.30	10108	Short-read	MEDIUM	SPMP73	1.00467
SPMP73_bin.32	24126	Short-read	MEDIUM	SPMP73	1.38249
SPMP73_bin.34	15850	Short-read	NC	SPMP73	1.20003
SPMP73_bin.36	11318	Short-read	NC	SPMP73	1.05377
SPMP73_bin.39	12444	Short-read	MEDIUM	SPMP73	1.09496
SPMP73_bin.40	8462	Short-read	MEDIUM	SPMP73	0.927473
SPMP73_bin.41	11557	Short-read	MEDIUM	SPMP73	1.06285
SPMP73_bin.43	13529	Short-read	MEDIUM	SPMP73	1.13127
SPMP73_bin.50	16892	Short-read	MEDIUM	SPMP73	1.22768
SPMP73_bin.6	19840	Short-read	NC	SPMP73	1.29754
SPMP73_bin.7	4876	Short-read	MEDIUM	SPMP73	0.688064
SPMP73_bin.9	9466	Short-read	MEDIUM	SPMP73	0.976167
SPMP74_bin.1	9507	Short-read	MEDIUM	SPMP74	0.978043
SPMP74_bin.11	4706	Short-read	MEDIUM	SPMP74	0.672652
SPMP74_bin.13	7189	Short-read	MEDIUM	SPMP74	0.856668
SPMP74_bin.15	7886	Short-read	MEDIUM	SPMP74	0.896857
SPMP74_bin.16	25599	Short-read	NC	SPMP74	1.40822
SPMP74_bin.18	11825	Short-read	MEDIUM	SPMP74	1.0728
SPMP74_bin.19	8107	Short-read	MEDIUM	SPMP74	0.90886
SPMP74_bin.20	14602	Short-read	MEDIUM	SPMP74	1.16441
SPMP74_bin.21	13874	Short-read	MEDIUM	SPMP74	1.1422
SPMP74_bin.22	21548	Short-read	NC	SPMP74	1.33341
SPMP74_bin.23	5744	Short-read	MEDIUM	SPMP74	0.759214
SPMP74_bin.26	14987	Short-read	NC	SPMP74	1.17571
SPMP74_bin.27	22310	Short-read	MEDIUM	SPMP74	1.3485
SPMP74_bin.28	16200	Short-read	NC	SPMP74	1.20952
SPMP74_bin.31	10884	Short-read	MEDIUM	SPMP74	1.03679
SPMP74_bin.33	5782	Short-read	MEDIUM	SPMP74	0.762078
SPMP74_bin.35	16844	Short-read	NC	SPMP74	1.22645
SPMP74_bin.37	36773	Short-read	NC	SPMP74	1.56553
SPMP74_bin.38	13118	Short-read	NC	SPMP74	1.11787
SPMP74_bin.39	12693	Short-read	NC	SPMP74	1.10356
SPMP74_bin.4	5830	Short-read	MEDIUM	SPMP74	0.765669
SPMP74_bin.40	5296	Short-read	MEDIUM	SPMP74	0.723948
SPMP74_bin.41	14974	Short-read	NC	SPMP74	1.17534
SPMP74_bin.46	7186	Short-read	MEDIUM	SPMP74	0.856487
SPMP74_bin.47	10633	Short-read	MEDIUM	SPMP74	1.02666
SPMP74_bin.5	12697	Short-read	NC	SPMP74	1.1037
SPMP74_bin.53	4819	Short-read	MEDIUM	SPMP74	0.682957
SPMP74_bin.54	6265	Short-read	MEDIUM	SPMP74	0.796921
SPMP74_bin.59	14951	Short-read	MEDIUM	SPMP74	1.17467
SPMP74_bin.6	10917	Short-read	MEDIUM	SPMP74	1.0381
SPMP74_bin.61	21743	Short-read	NC	SPMP74	1.33732
SPMP74_bin.63	9602	Short-read	MEDIUM	SPMP74	0.982362
SPMP74_bin.64	8241	Short-read	MEDIUM	SPMP74	0.91598
SPMP74_bin.65	7437	Short-read	MEDIUM	SPMP74	0.871398
SPMP74_bin.8	19497	Short-read	NC	SPMP74	1.28997
SPMP74_bin.9	21822	Short-read	NC	SPMP74	1.33889
SPMP84_bin.1	9451	Short-read	MEDIUM	SPMP84	0.975478
SPMP84_bin.15	24631	Short-read	NC	SPMP84	1.39148
SPMP84_bin.16	17596	Short-read	NC	SPMP84	1.24541
SPMP84_bin.18	7035	Short-read	MEDIUM	SPMP84	0.847264
SPMP84_bin.20	19733	Short-read	NC	SPMP84	1.29519
SPMP84_bin.23	11817	Short-read	MEDIUM	SPMP84	1.07251
SPMP84_bin.25	5062	Short-read	MEDIUM	SPMP84	0.704322
SPMP84_bin.29	5465	Short-read	MEDIUM	SPMP84	0.73759
SPMP84_bin.3	20867	Short-read	NC	SPMP84	1.31946
SPMP84_bin.30	7586	Short-read	MEDIUM	SPMP84	0.880013
SPMP84_bin.31	11119	Short-read	MEDIUM	SPMP84	1.04607
SPMP84_bin.32	9139	Short-read	MEDIUM	SPMP84	0.960899
SPMP84_bin.33	23216	Short-read	MEDIUM	SPMP84	1.36579
SPMP84_bin.36	19238	Short-read	MEDIUM	SPMP84	1.28416
SPMP84_bin.39	24633	Short-read	NC	SPMP84	1.39152
SPMP84_bin.41	11200	Short-read	MEDIUM	SPMP84	1.04922
SPMP84_bin.42	11871	Short-read	MEDIUM	SPMP84	1.07449
SPMP84_bin.43	37183	Short-read	NC	SPMP84	1.57034
SPMP84_bin.45	25376	Short-read	NC	SPMP84	1.40442
SPMP84_bin.49	6342	Short-read	MEDIUM	SPMP84	0.802226
SPMP84_bin.50	22179	Short-read	MEDIUM	SPMP84	1.34594
SPMP84_bin.51	19667	Short-read	NC	SPMP84	1.29374
SPMP84_bin.53	19317	Short-read	NC	SPMP84	1.28594
SPMP84_bin.6	5048	Short-read	MEDIUM	SPMP84	0.703119
SPMP84_bin.7	5103	Short-read	MEDIUM	SPMP84	0.707826
SPMP84_bin.9	27310	Short-read	MEDIUM	SPMP84	1.43632
SPMP13_bin.50	8948	Short-read	MEDIUM	SPMP13	0.951726
SPMP18_bin.61	12363	Short-read	NC	SPMP18	1.09212
SPMP01_bin.12	12261	Hybrid	MEDIUM	SPMP01	1.08853
SPMP01_bin.13	571188	Hybrid	HIGH	SPMP01	2.75678
SPMP01_bin.16	56433	Hybrid	NC	SPMP01	1.75153
SPMP01_bin.17	17610	Hybrid	MEDIUM	SPMP01	1.24576
SPMP01_bin.20	148543	Hybrid	MEDIUM	SPMP01	2.17185
SPMP01_bin.23	31042	Hybrid	HIGH	SPMP01	1.49195
SPMP01_bin.25	37993	Hybrid	MEDIUM	SPMP01	1.5797
SPMP01_bin.27	132981	Hybrid	MEDIUM	SPMP01	2.12379
SPMP01_bin.29	1516715	Hybrid	NC	SPMP01	3.1809
SPMP01_bin.3	18245	Hybrid	NC	SPMP01	1.26114
SPMP01_bin.30	18933	Hybrid	MEDIUM	SPMP01	1.27722
SPMP01_bin.31	107803	Hybrid	MEDIUM	SPMP01	2.03263
SPMP01_bin.32	62932	Hybrid	MEDIUM	SPMP01	1.79887
SPMP01_bin.33	131362	Hybrid	MEDIUM	SPMP01	2.11847
SPMP01_bin.36	39908	Hybrid	NC	SPMP01	1.60106
SPMP01_bin.4	13204	Hybrid	NC	SPMP01	1.12071
SPMP01_bin.40	39604	Hybrid	MEDIUM	SPMP01	1.59774
SPMP01_bin.41	13508	Hybrid	MEDIUM	SPMP01	1.13059
SPMP01_bin.43	19562	Hybrid	MEDIUM	SPMP01	1.29141
SPMP01_bin.48	1158670	Hybrid	HIGH	SPMP01	3.06396
SPMP01_bin.49	199825	Hybrid	NC	SPMP01	2.30065
SPMP01_bin.5	408986	Hybrid	MEDIUM	SPMP01	2.61171
SPMP01_bin.7	35625	Hybrid	MEDIUM	SPMP01	1.55175
SPMP01_bin.9	488948	Hybrid	MEDIUM	SPMP01	2.68926
SPMP02_bin.1	460793	Hybrid	MEDIUM	SPMP02	2.66351
SPMP02_bin.10	587666	Hybrid	HIGH	SPMP02	2.76913
SPMP02_bin.12	604757	Hybrid	MEDIUM	SPMP02	2.78158
SPMP02_bin.13	490922	Hybrid	HIGH	SPMP02	2.69101
SPMP02_bin.22	194877	Hybrid	MEDIUM	SPMP02	2.28976
SPMP02_bin.23	29519	Hybrid	MEDIUM	SPMP02	1.4701
SPMP02_bin.28	26418	Hybrid	MEDIUM	SPMP02	1.4219
SPMP02_bin.3	159375	Hybrid	MEDIUM	SPMP02	2.20242
SPMP02_bin.30	6249	Hybrid	MEDIUM	SPMP02	0.795811
SPMP02_bin.41	222576	Hybrid	NC	SPMP02	2.34748
SPMP02_bin.48	25468	Hybrid	MEDIUM	SPMP02	1.40599
SPMP02_bin.5	442618	Hybrid	HIGH	SPMP02	2.64603
SPMP02_bin.54	287388	Hybrid	NC	SPMP02	2.45847
SPMP02_bin.56	141057	Hybrid	HIGH	SPMP02	2.14939
SPMP02_bin.58	61028	Hybrid	MEDIUM	SPMP02	1.78553
SPMP02_bin.59	18036	Hybrid	MEDIUM	SPMP02	1.25614
SPMP02_bin.61	15816	Hybrid	MEDIUM	SPMP02	1.1991
SPMP02_bin.63	870611	Hybrid	MEDIUM	SPMP02	2.93982
SPMP02_bin.66	194574	Hybrid	MEDIUM	SPMP02	2.28908
SPMP02_bin.68	81621	Hybrid	NC	SPMP02	1.9118
SPMP02_bin.71	1900691	Hybrid	HIGH	SPMP02	3.27891
SPMP02_bin.72	217629	Hybrid	MEDIUM	SPMP02	2.33772
SPMP02_bin.76	1383590	Hybrid	HIGH	SPMP02	3.14101
SPMP02_bin.78	223530	Hybrid	MEDIUM	SPMP02	2.34934
SPMP02_bin.79	379664	Hybrid	MEDIUM	SPMP02	2.5794
SPMP02_bin.8	741685	Hybrid	MEDIUM	SPMP02	2.87022
SPMP02_bin.80	35046	Hybrid	MEDIUM	SPMP02	1.54464
SPMP02_bin.83	132596	Hybrid	MEDIUM	SPMP02	2.12253
SPMP03_bin.1	1298882	Hybrid	HIGH	SPMP03	3.11357
SPMP03_bin.101	163901	Hybrid	HIGH	SPMP03	2.21458
SPMP03_bin.102	30392	Hybrid	MEDIUM	SPMP03	1.48276
SPMP03_bin.104	526719	Hybrid	HIGH	SPMP03	2.72158
SPMP03_bin.11	109029	Hybrid	HIGH	SPMP03	2.03754
SPMP03_bin.110	776216	Hybrid	NC	SPMP03	2.88998
SPMP03_bin.112	371626	Hybrid	NC	SPMP03	2.57011
SPMP03_bin.117	253215	Hybrid	HIGH	SPMP03	2.40349
SPMP03_bin.118	21255	Hybrid	MEDIUM	SPMP03	1.32746
SPMP03_bin.119	12169	Hybrid	MEDIUM	SPMP03	1.08525
SPMP03_bin.120	81273	Hybrid	MEDIUM	SPMP03	1.90995
SPMP03_bin.121	23068	Hybrid	MEDIUM	SPMP03	1.36301
SPMP03_bin.123	349458	Hybrid	HIGH	SPMP03	2.54339
SPMP03_bin.124	81629	Hybrid	NC	SPMP03	1.91184
SPMP03_bin.128	1062672	Hybrid	MEDIUM	SPMP03	3.0264
SPMP03_bin.130	88811	Hybrid	HIGH	SPMP03	1.94847
SPMP03_bin.14	257973	Hybrid	NC	SPMP03	2.41157
SPMP03_bin.17	222935	Hybrid	HIGH	SPMP03	2.34818
SPMP03_bin.19	95793	Hybrid	MEDIUM	SPMP03	1.98133
SPMP03_bin.2	620882	Hybrid	HIGH	SPMP03	2.79301
SPMP03_bin.20	271410	Hybrid	HIGH	SPMP03	2.43363
SPMP03_bin.21	859288	Hybrid	MEDIUM	SPMP03	2.93414
SPMP03_bin.22	19900	Hybrid	MEDIUM	SPMP03	1.29885
SPMP03_bin.23	56727	Hybrid	MEDIUM	SPMP03	1.75379
SPMP03_bin.28	257273	Hybrid	MEDIUM	SPMP03	2.41039
SPMP03_bin.30	17777	Hybrid	MEDIUM	SPMP03	1.24986
SPMP03_bin.32	67843	Hybrid	NC	SPMP03	1.83151
SPMP03_bin.39	20515	Hybrid	MEDIUM	SPMP03	1.31207
SPMP03_bin.4	220525	Hybrid	MEDIUM	SPMP03	2.34346
SPMP03_bin.43	22970	Hybrid	MEDIUM	SPMP03	1.36116
SPMP03_bin.46	24810	Hybrid	MEDIUM	SPMP03	1.39463
SPMP03_bin.48	100415	Hybrid	MEDIUM	SPMP03	2.0018
SPMP03_bin.49	214094	Hybrid	MEDIUM	SPMP03	2.3306
SPMP03_bin.51	190640	Hybrid	NC	SPMP03	2.28021
SPMP03_bin.54	30179	Hybrid	MEDIUM	SPMP03	1.4797
SPMP03_bin.55	134239	Hybrid	MEDIUM	SPMP03	2.12788
SPMP03_bin.56	377170	Hybrid	HIGH	SPMP03	2.57654
SPMP03_bin.57	107217	Hybrid	MEDIUM	SPMP03	2.03026
SPMP03_bin.58	121276	Hybrid	MEDIUM	SPMP03	2.08377
SPMP03_bin.60	229694	Hybrid	HIGH	SPMP03	2.36115
SPMP03_bin.61	69091	Hybrid	MEDIUM	SPMP03	1.83942
SPMP03_bin.63	180757	Hybrid	HIGH	SPMP03	2.2571
SPMP03_bin.64	56873	Hybrid	MEDIUM	SPMP03	1.75491
SPMP03_bin.66	21362	Hybrid	MEDIUM	SPMP03	1.32964
SPMP03_bin.67	66392	Hybrid	MEDIUM	SPMP03	1.82212
SPMP03_bin.69	674419	Hybrid	MEDIUM	SPMP03	2.82893
SPMP03_bin.7	69075	Hybrid	MEDIUM	SPMP03	1.83932
SPMP03_bin.71	230421	Hybrid	MEDIUM	SPMP03	2.36252
SPMP03_bin.72	44607	Hybrid	MEDIUM	SPMP03	1.6494
SPMP03_bin.74	185341	Hybrid	NC	SPMP03	2.26797
SPMP03_bin.75	47653	Hybrid	MEDIUM	SPMP03	1.67809
SPMP03_bin.77	236898	Hybrid	NC	SPMP03	2.37456
SPMP03_bin.8	41208	Hybrid	MEDIUM	SPMP03	1.61498
SPMP03_bin.80	34577	Hybrid	HIGH	SPMP03	1.53879
SPMP03_bin.81	249326	Hybrid	HIGH	SPMP03	2.39677
SPMP03_bin.83	644412	Hybrid	HIGH	SPMP03	2.80916
SPMP03_bin.84	204340	Hybrid	HIGH	SPMP03	2.31035
SPMP03_bin.85	290113	Hybrid	HIGH	SPMP03	2.46257
SPMP03_bin.86	221452	Hybrid	MEDIUM	SPMP03	2.34528
SPMP03_bin.89	250407	Hybrid	MEDIUM	SPMP03	2.39865
SPMP03_bin.9	34036	Hybrid	MEDIUM	SPMP03	1.53194
SPMP03_bin.91	120481	Hybrid	MEDIUM	SPMP03	2.08092
SPMP03_bin.93	135104	Hybrid	NC	SPMP03	2.13067
SPMP03_bin.94	32003	Hybrid	MEDIUM	SPMP03	1.50519
SPMP03_bin.98	368028	Hybrid	MEDIUM	SPMP03	2.56588
SPMP03_bin.99	55439	Hybrid	MEDIUM	SPMP03	1.74382
SPMP07_bin.1	188402	Hybrid	MEDIUM	SPMP07	2.27509
SPMP07_bin.11	75717	Hybrid	MEDIUM	SPMP07	1.87919
SPMP07_bin.12	252249	Hybrid	MEDIUM	SPMP07	2.40183
SPMP07_bin.17	22766	Hybrid	MEDIUM	SPMP07	1.35729
SPMP07_bin.18	21734	Hybrid	MEDIUM	SPMP07	1.33714
SPMP07_bin.23	40769	Hybrid	MEDIUM	SPMP07	1.61033
SPMP07_bin.24	61531	Hybrid	MEDIUM	SPMP07	1.78909
SPMP07_bin.26	103038	Hybrid	MEDIUM	SPMP07	2.013
SPMP07_bin.27	28072	Hybrid	MEDIUM	SPMP07	1.44827
SPMP07_bin.28	38422	Hybrid	NC	SPMP07	1.58458
SPMP07_bin.30	31889	Hybrid	MEDIUM	SPMP07	1.50364
SPMP07_bin.31	40836	Hybrid	MEDIUM	SPMP07	1.61104
SPMP07_bin.35	13169	Hybrid	MEDIUM	SPMP07	1.11955
SPMP07_bin.37	93103	Hybrid	MEDIUM	SPMP07	1.96896
SPMP07_bin.46	135381	Hybrid	MEDIUM	SPMP07	2.13156
SPMP07_bin.48	17075	Hybrid	MEDIUM	SPMP07	1.23236
SPMP07_bin.49	282476	Hybrid	MEDIUM	SPMP07	2.45098
SPMP07_bin.50	32372	Hybrid	MEDIUM	SPMP07	1.51017
SPMP07_bin.53	219168	Hybrid	HIGH	SPMP07	2.34078
SPMP07_bin.54	12452	Hybrid	MEDIUM	SPMP07	1.09524
SPMP07_bin.56	23691	Hybrid	MEDIUM	SPMP07	1.37458
SPMP07_bin.58	24917	Hybrid	MEDIUM	SPMP07	1.3965
SPMP07_bin.61	1360699	Hybrid	MEDIUM	SPMP07	3.13376
SPMP07_bin.9	986138	Hybrid	MEDIUM	SPMP07	2.99394
SPMP11_bin.1	2440804	Hybrid	HIGH	SPMP11	3.38753
SPMP11_bin.100	33337	Hybrid	MEDIUM	SPMP11	1.52293
SPMP11_bin.102	1379738	Hybrid	MEDIUM	SPMP11	3.1398
SPMP11_bin.104	2263501	Hybrid	HIGH	SPMP11	3.35478
SPMP11_bin.107	437244	Hybrid	HIGH	SPMP11	2.64072
SPMP11_bin.113	220714	Hybrid	HIGH	SPMP11	2.34383
SPMP11_bin.12	1524171	Hybrid	NC	SPMP11	3.18303
SPMP11_bin.13	75802	Hybrid	MEDIUM	SPMP11	1.87968
SPMP11_bin.15	75063	Hybrid	MEDIUM	SPMP11	1.87543
SPMP11_bin.16	98979	Hybrid	MEDIUM	SPMP11	1.99554
SPMP11_bin.18	101122	Hybrid	MEDIUM	SPMP11	2.00485
SPMP11_bin.29	20715	Hybrid	MEDIUM	SPMP11	1.31628
SPMP11_bin.3	485915	Hybrid	MEDIUM	SPMP11	2.68656
SPMP11_bin.30	256325	Hybrid	HIGH	SPMP11	2.40879
SPMP11_bin.37	99362	Hybrid	HIGH	SPMP11	1.99722
SPMP11_bin.38	307960	Hybrid	HIGH	SPMP11	2.48849
SPMP11_bin.42	537342	Hybrid	MEDIUM	SPMP11	2.73025
SPMP11_bin.43	1174433	Hybrid	MEDIUM	SPMP11	3.06983
SPMP11_bin.44	126702	Hybrid	MEDIUM	SPMP11	2.10278
SPMP11_bin.46	110760	Hybrid	MEDIUM	SPMP11	2.04438
SPMP11_bin.5	2734955	Hybrid	HIGH	SPMP11	3.43695
SPMP11_bin.50	37726	Hybrid	NC	SPMP11	1.57664
SPMP11_bin.51	529549	Hybrid	MEDIUM	SPMP11	2.72391
SPMP11_bin.53	265561	Hybrid	NC	SPMP11	2.42416
SPMP11_bin.54	139314	Hybrid	HIGH	SPMP11	2.14399
SPMP11_bin.55	743482	Hybrid	MEDIUM	SPMP11	2.87127
SPMP11_bin.57	428912	Hybrid	HIGH	SPMP11	2.63237
SPMP11_bin.59	229836	Hybrid	MEDIUM	SPMP11	2.36142
SPMP11_bin.6	615632	Hybrid	HIGH	SPMP11	2.78932
SPMP11_bin.61	1380436	Hybrid	MEDIUM	SPMP11	3.14002
SPMP11_bin.62	35035	Hybrid	MEDIUM	SPMP11	1.5445
SPMP11_bin.63	146955	Hybrid	HIGH	SPMP11	2.16718
SPMP11_bin.67	196266	Hybrid	HIGH	SPMP11	2.29285
SPMP11_bin.7	327632	Hybrid	HIGH	SPMP11	2.51539
SPMP11_bin.70	548299	Hybrid	HIGH	SPMP11	2.73902
SPMP11_bin.73	35500	Hybrid	MEDIUM	SPMP11	1.55023
SPMP11_bin.78	184404	Hybrid	MEDIUM	SPMP11	2.26577
SPMP11_bin.79	438433	Hybrid	HIGH	SPMP11	2.6419
SPMP11_bin.80	1258666	Hybrid	HIGH	SPMP11	3.09991
SPMP11_bin.88	409299	Hybrid	HIGH	SPMP11	2.61204
SPMP11_bin.89	178883	Hybrid	HIGH	SPMP11	2.25257
SPMP11_bin.9	59667	Hybrid	MEDIUM	SPMP11	1.77573
SPMP11_bin.91	54264	Hybrid	MEDIUM	SPMP11	1.73451
SPMP11_bin.95	135571	Hybrid	MEDIUM	SPMP11	2.13217
SPMP13_bin.102	120559	Hybrid	HIGH	SPMP13	2.0812
SPMP13_bin.103	30939	Hybrid	MEDIUM	SPMP13	1.49051
SPMP13_bin.104	24512	Hybrid	MEDIUM	SPMP13	1.38938
SPMP13_bin.106	142762	Hybrid	HIGH	SPMP13	2.15461
SPMP13_bin.108	104292	Hybrid	HIGH	SPMP13	2.01825
SPMP13_bin.11	232924	Hybrid	NC	SPMP13	2.36721
SPMP13_bin.112	50409	Hybrid	MEDIUM	SPMP13	1.70251
SPMP13_bin.113	143596	Hybrid	MEDIUM	SPMP13	2.15714
SPMP13_bin.115	144219	Hybrid	NC	SPMP13	2.15902
SPMP13_bin.122	187466	Hybrid	HIGH	SPMP13	2.27292
SPMP13_bin.123	2141236	Hybrid	HIGH	SPMP13	3.33066
SPMP13_bin.16	173841	Hybrid	HIGH	SPMP13	2.24015
SPMP13_bin.17	547317	Hybrid	MEDIUM	SPMP13	2.73824
SPMP13_bin.18	11305	Hybrid	MEDIUM	SPMP13	1.05327
SPMP13_bin.2	263163	Hybrid	HIGH	SPMP13	2.42022
SPMP13_bin.24	114871	Hybrid	NC	SPMP13	2.06021
SPMP13_bin.25	31278	Hybrid	MEDIUM	SPMP13	1.49524
SPMP13_bin.27	30733	Hybrid	MEDIUM	SPMP13	1.4876
SPMP13_bin.30	177638	Hybrid	MEDIUM	SPMP13	2.24954
SPMP13_bin.31	132751	Hybrid	MEDIUM	SPMP13	2.12304
SPMP13_bin.34	165563	Hybrid	MEDIUM	SPMP13	2.21896
SPMP13_bin.35	49720	Hybrid	NC	SPMP13	1.69653
SPMP13_bin.36	22074	Hybrid	MEDIUM	SPMP13	1.34388
SPMP13_bin.37	306417	Hybrid	MEDIUM	SPMP13	2.48631
SPMP13_bin.4	249998	Hybrid	NC	SPMP13	2.39794
SPMP13_bin.41	215012	Hybrid	MEDIUM	SPMP13	2.33246
SPMP13_bin.46	419448	Hybrid	HIGH	SPMP13	2.62268
SPMP13_bin.5	796646	Hybrid	NC	SPMP13	2.90127
SPMP13_bin.50	28855	Hybrid	MEDIUM	SPMP13	1.46022
SPMP13_bin.53	51844	Hybrid	MEDIUM	SPMP13	1.7147
SPMP13_bin.54	104063	Hybrid	MEDIUM	SPMP13	2.0173
SPMP13_bin.56	25396	Hybrid	MEDIUM	SPMP13	1.40477
SPMP13_bin.58	47802	Hybrid	MEDIUM	SPMP13	1.67945
SPMP13_bin.59	467120	Hybrid	HIGH	SPMP13	2.66943
SPMP13_bin.62	368441	Hybrid	MEDIUM	SPMP13	2.56637
SPMP13_bin.63	40162	Hybrid	MEDIUM	SPMP13	1.60382
SPMP13_bin.65	70974	Hybrid	MEDIUM	SPMP13	1.8511
SPMP13_bin.66	21807	Hybrid	MEDIUM	SPMP13	1.3386
SPMP13_bin.67	102369	Hybrid	HIGH	SPMP13	2.01017
SPMP13_bin.68	143575	Hybrid	HIGH	SPMP13	2.15708
SPMP13_bin.71	138694	Hybrid	MEDIUM	SPMP13	2.14206
SPMP13_bin.78	308818	Hybrid	MEDIUM	SPMP13	2.4897
SPMP13_bin.8	208020	Hybrid	MEDIUM	SPMP13	2.31811
SPMP13_bin.81	51842	Hybrid	MEDIUM	SPMP13	1.71468
SPMP13_bin.89	236156	Hybrid	MEDIUM	SPMP13	2.3732
SPMP13_bin.91	333116	Hybrid	HIGH	SPMP13	2.5226
SPMP13_bin.94	41673	Hybrid	MEDIUM	SPMP13	1.61985
SPMP13_bin.95	147395	Hybrid	NC	SPMP13	2.16848
SPMP13_bin.96	41718	Hybrid	MEDIUM	SPMP13	1.62032
SPMP13_bin.97	34343	Hybrid	MEDIUM	SPMP13	1.53584
SPMP18_bin.10	101276	Hybrid	MEDIUM	SPMP18	2.00551
SPMP18_bin.100	347091	Hybrid	MEDIUM	SPMP18	2.54044
SPMP18_bin.101	24337	Hybrid	MEDIUM	SPMP18	1.38627
SPMP18_bin.104	189009	Hybrid	MEDIUM	SPMP18	2.27648
SPMP18_bin.106	139965	Hybrid	HIGH	SPMP18	2.14602
SPMP18_bin.107	22236	Hybrid	MEDIUM	SPMP18	1.34706
SPMP18_bin.108	129932	Hybrid	MEDIUM	SPMP18	2.11372
SPMP18_bin.110	275938	Hybrid	NC	SPMP18	2.44081
SPMP18_bin.113	191410	Hybrid	MEDIUM	SPMP18	2.28196
SPMP18_bin.12	1305921	Hybrid	MEDIUM	SPMP18	3.11592
SPMP18_bin.120	254778	Hybrid	MEDIUM	SPMP18	2.40616
SPMP18_bin.121	1901617	Hybrid	HIGH	SPMP18	3.27912
SPMP18_bin.122	29482	Hybrid	MEDIUM	SPMP18	1.46956
SPMP18_bin.127	479930	Hybrid	HIGH	SPMP18	2.68118
SPMP18_bin.129	65674	Hybrid	MEDIUM	SPMP18	1.81739
SPMP18_bin.133	20538	Hybrid	MEDIUM	SPMP18	1.31256
SPMP18_bin.137	208586	Hybrid	MEDIUM	SPMP18	2.31929
SPMP18_bin.138	580661	Hybrid	HIGH	SPMP18	2.76392
SPMP18_bin.139	195492	Hybrid	MEDIUM	SPMP18	2.29113
SPMP18_bin.145	474826	Hybrid	HIGH	SPMP18	2.67653
SPMP18_bin.146	354021	Hybrid	NC	SPMP18	2.54903
SPMP18_bin.152	427519	Hybrid	HIGH	SPMP18	2.63096
SPMP18_bin.157	164276	Hybrid	MEDIUM	SPMP18	2.21557
SPMP18_bin.158	518754	Hybrid	HIGH	SPMP18	2.71496
SPMP18_bin.159	1361566	Hybrid	HIGH	SPMP18	3.13404
SPMP18_bin.16	42185	Hybrid	MEDIUM	SPMP18	1.62516
SPMP18_bin.161	242933	Hybrid	MEDIUM	SPMP18	2.38549
SPMP18_bin.17	1376400	Hybrid	HIGH	SPMP18	3.13874
SPMP18_bin.18	139493	Hybrid	NC	SPMP18	2.14455
SPMP18_bin.20	589256	Hybrid	MEDIUM	SPMP18	2.7703
SPMP18_bin.25	1347052	Hybrid	MEDIUM	SPMP18	3.12938
SPMP18_bin.26	538089	Hybrid	HIGH	SPMP18	2.73085
SPMP18_bin.28	246699	Hybrid	MEDIUM	SPMP18	2.39217
SPMP18_bin.29	66297	Hybrid	MEDIUM	SPMP18	1.82149
SPMP18_bin.31	35204	Hybrid	MEDIUM	SPMP18	1.54659
SPMP18_bin.35	308499	Hybrid	HIGH	SPMP18	2.48925
SPMP18_bin.38	40517	Hybrid	MEDIUM	SPMP18	1.60764
SPMP18_bin.39	103550	Hybrid	MEDIUM	SPMP18	2.01515
SPMP18_bin.41	462636	Hybrid	HIGH	SPMP18	2.66524
SPMP18_bin.42	626614	Hybrid	MEDIUM	SPMP18	2.797
SPMP18_bin.43	99996	Hybrid	MEDIUM	SPMP18	1.99998
SPMP18_bin.44	22268	Hybrid	MEDIUM	SPMP18	1.34768
SPMP18_bin.45	92932	Hybrid	HIGH	SPMP18	1.96817
SPMP18_bin.47	27339	Hybrid	MEDIUM	SPMP18	1.43678
SPMP18_bin.49	403810	Hybrid	MEDIUM	SPMP18	2.60618
SPMP18_bin.53	72855	Hybrid	MEDIUM	SPMP18	1.86246
SPMP18_bin.54	114271	Hybrid	MEDIUM	SPMP18	2.05794
SPMP18_bin.55	35272	Hybrid	MEDIUM	SPMP18	1.54743
SPMP18_bin.57	591360	Hybrid	MEDIUM	SPMP18	2.77185
SPMP18_bin.6	312506	Hybrid	HIGH	SPMP18	2.49486
SPMP18_bin.62	602266	Hybrid	HIGH	SPMP18	2.77979
SPMP18_bin.64	36311	Hybrid	MEDIUM	SPMP18	1.56004
SPMP18_bin.65	51632	Hybrid	MEDIUM	SPMP18	1.71292
SPMP18_bin.66	36123	Hybrid	MEDIUM	SPMP18	1.55778
SPMP18_bin.7	879413	Hybrid	HIGH	SPMP18	2.94419
SPMP18_bin.73	62636	Hybrid	MEDIUM	SPMP18	1.79682
SPMP18_bin.76	56531	Hybrid	MEDIUM	SPMP18	1.75229
SPMP18_bin.77	128555	Hybrid	MEDIUM	SPMP18	2.10909
SPMP18_bin.78	68184	Hybrid	MEDIUM	SPMP18	1.83368
SPMP18_bin.79	50840	Hybrid	MEDIUM	SPMP18	1.70621
SPMP18_bin.8	1236731	Hybrid	MEDIUM	SPMP18	3.09228
SPMP18_bin.80	98215	Hybrid	HIGH	SPMP18	1.99218
SPMP18_bin.82	1619553	Hybrid	HIGH	SPMP18	3.2094
SPMP18_bin.85	62570	Hybrid	MEDIUM	SPMP18	1.79637
SPMP18_bin.90	103205	Hybrid	NC	SPMP18	2.0137
SPMP18_bin.92	45449	Hybrid	MEDIUM	SPMP18	1.65752
SPMP18_bin.94	317961	Hybrid	NC	SPMP18	2.50237
SPMP18_bin.95	21554	Hybrid	MEDIUM	SPMP18	1.33353
SPMP18_bin.97	279285	Hybrid	MEDIUM	SPMP18	2.44605
SPMP18_bin.99	191297	Hybrid	HIGH	SPMP18	2.28171
SPMP19_bin.1	259973	Hybrid	HIGH	SPMP19	2.41493
SPMP19_bin.13	499169	Hybrid	HIGH	SPMP19	2.69825
SPMP19_bin.15	200951	Hybrid	HIGH	SPMP19	2.30309
SPMP19_bin.18	667939	Hybrid	HIGH	SPMP19	2.82474
SPMP19_bin.21	236963	Hybrid	MEDIUM	SPMP19	2.37468
SPMP19_bin.23	97826	Hybrid	MEDIUM	SPMP19	1.99045
SPMP19_bin.28	99717	Hybrid	MEDIUM	SPMP19	1.99877
SPMP19_bin.3	162927	Hybrid	MEDIUM	SPMP19	2.21199
SPMP19_bin.33	99190	Hybrid	MEDIUM	SPMP19	1.99647
SPMP19_bin.35	341608	Hybrid	NC	SPMP19	2.53353
SPMP19_bin.38	15401	Hybrid	MEDIUM	SPMP19	1.18755
SPMP19_bin.43	26815	Hybrid	MEDIUM	SPMP19	1.42838
SPMP19_bin.45	45834	Hybrid	MEDIUM	SPMP19	1.66119
SPMP19_bin.48	149208	Hybrid	MEDIUM	SPMP19	2.17379
SPMP19_bin.49	596965	Hybrid	HIGH	SPMP19	2.77595
SPMP19_bin.5	147990	Hybrid	HIGH	SPMP19	2.17023
SPMP19_bin.51	226249	Hybrid	HIGH	SPMP19	2.35459
SPMP19_bin.54	341413	Hybrid	HIGH	SPMP19	2.53328
SPMP19_bin.61	429441	Hybrid	MEDIUM	SPMP19	2.6329
SPMP19_bin.9	559884	Hybrid	MEDIUM	SPMP19	2.7481
SPMP20_bin.1	147323	Hybrid	MEDIUM	SPMP20	2.16827
SPMP20_bin.11	12138	Hybrid	MEDIUM	SPMP20	1.08415
SPMP20_bin.12	27777	Hybrid	MEDIUM	SPMP20	1.44369
SPMP20_bin.17	26280	Hybrid	MEDIUM	SPMP20	1.41963
SPMP20_bin.21	12964	Hybrid	MEDIUM	SPMP20	1.11274
SPMP20_bin.23	201703	Hybrid	NC	SPMP20	2.30471
SPMP20_bin.25	115652	Hybrid	HIGH	SPMP20	2.06315
SPMP20_bin.28	90603	Hybrid	MEDIUM	SPMP20	1.95714
SPMP20_bin.31	210616	Hybrid	MEDIUM	SPMP20	2.32349
SPMP20_bin.33	89872	Hybrid	MEDIUM	SPMP20	1.95362
SPMP20_bin.35	19894	Hybrid	MEDIUM	SPMP20	1.29872
SPMP20_bin.36	53965	Hybrid	MEDIUM	SPMP20	1.73211
SPMP20_bin.39	220977	Hybrid	MEDIUM	SPMP20	2.34435
SPMP20_bin.40	53773	Hybrid	MEDIUM	SPMP20	1.73056
SPMP20_bin.43	260554	Hybrid	NC	SPMP20	2.4159
SPMP20_bin.48	8911	Hybrid	MEDIUM	SPMP20	0.949926
SPMP20_bin.50	98907	Hybrid	HIGH	SPMP20	1.99523
SPMP20_bin.51	455220	Hybrid	MEDIUM	SPMP20	2.65822
SPMP20_bin.54	272795	Hybrid	HIGH	SPMP20	2.43584
SPMP20_bin.55	142840	Hybrid	MEDIUM	SPMP20	2.15485
SPMP20_bin.56	56257	Hybrid	MEDIUM	SPMP20	1.75018
SPMP20_bin.57	432502	Hybrid	HIGH	SPMP20	2.63599
SPMP20_bin.64	355390	Hybrid	HIGH	SPMP20	2.55071
SPMP20_bin.66	390172	Hybrid	MEDIUM	SPMP20	2.59126
SPMP20_bin.67	54528	Hybrid	MEDIUM	SPMP20	1.73662
SPMP20_bin.68	468556	Hybrid	HIGH	SPMP20	2.67076
SPMP20_bin.7	140670	Hybrid	MEDIUM	SPMP20	2.1482
SPMP20_bin.70	14802	Hybrid	MEDIUM	SPMP20	1.17032
SPMP20_bin.75	37497	Hybrid	MEDIUM	SPMP20	1.574
SPMP20_bin.76	66646	Hybrid	NC	SPMP20	1.82377
SPMP20_bin.8	10719	Hybrid	MEDIUM	SPMP20	1.03015
SPMP20_bin.82	1865346	Hybrid	HIGH	SPMP20	3.27076
SPMP20_bin.85	199396	Hybrid	HIGH	SPMP20	2.29972
SPMP20_bin.87	103672	Hybrid	MEDIUM	SPMP20	2.01566
SPMP20_bin.88	462719	Hybrid	NC	SPMP20	2.66532
SPMP20_bin.9	14040	Hybrid	MEDIUM	SPMP20	1.14737
SPMP20_bin.92	27021	Hybrid	MEDIUM	SPMP20	1.4317
SPMP21_bin.10	362576	Hybrid	HIGH	SPMP21	2.5594
SPMP21_bin.13	7542	Hybrid	MEDIUM	SPMP21	0.877487
SPMP21_bin.15	124693	Hybrid	MEDIUM	SPMP21	2.09584
SPMP21_bin.18	55032	Hybrid	MEDIUM	SPMP21	1.74062
SPMP21_bin.19	295406	Hybrid	HIGH	SPMP21	2.47042
SPMP21_bin.2	2295177	Hybrid	MEDIUM	SPMP21	3.36082
SPMP21_bin.21	380484	Hybrid	NC	SPMP21	2.58034
SPMP21_bin.23	57408	Hybrid	HIGH	SPMP21	1.75897
SPMP21_bin.26	354606	Hybrid	MEDIUM	SPMP21	2.54975
SPMP21_bin.28	88041	Hybrid	MEDIUM	SPMP21	1.94468
SPMP21_bin.3	525141	Hybrid	HIGH	SPMP21	2.72028
SPMP21_bin.30	338737	Hybrid	HIGH	SPMP21	2.52986
SPMP21_bin.31	54794	Hybrid	MEDIUM	SPMP21	1.73873
SPMP21_bin.32	68362	Hybrid	MEDIUM	SPMP21	1.83481
SPMP21_bin.33	18677	Hybrid	MEDIUM	SPMP21	1.27131
SPMP21_bin.35	17094	Hybrid	MEDIUM	SPMP21	1.23284
SPMP21_bin.37	43990	Hybrid	MEDIUM	SPMP21	1.64335
SPMP21_bin.39	718759	Hybrid	HIGH	SPMP21	2.85658
SPMP21_bin.40	57407	Hybrid	NC	SPMP21	1.75896
SPMP21_bin.42	444436	Hybrid	NC	SPMP21	2.64781
SPMP21_bin.43	7177	Hybrid	MEDIUM	SPMP21	0.855943
SPMP21_bin.46	153839	Hybrid	MEDIUM	SPMP21	2.18707
SPMP21_bin.48	32467	Hybrid	MEDIUM	SPMP21	1.51144
SPMP21_bin.5	1062736	Hybrid	NC	SPMP21	3.02643
SPMP21_bin.50	316804	Hybrid	MEDIUM	SPMP21	2.50079
SPMP21_bin.52	126285	Hybrid	HIGH	SPMP21	2.10135
SPMP21_bin.53	1713614	Hybrid	HIGH	SPMP21	3.23391
SPMP21_bin.54	55110	Hybrid	NC	SPMP21	1.74123
SPMP21_bin.56	451283	Hybrid	NC	SPMP21	2.65445
SPMP21_bin.57	192562	Hybrid	MEDIUM	SPMP21	2.28457
SPMP21_bin.65	32789	Hybrid	MEDIUM	SPMP21	1.51573
SPMP21_bin.67	21242	Hybrid	MEDIUM	SPMP21	1.3272
SPMP21_bin.7	104476	Hybrid	MEDIUM	SPMP21	2.01902
SPMP21_bin.72	233105	Hybrid	MEDIUM	SPMP21	2.36755
SPMP38_bin.1	755182	Hybrid	MEDIUM	SPMP38	2.87805
SPMP38_bin.100	58249	Hybrid	MEDIUM	SPMP38	1.76529
SPMP38_bin.101	46213	Hybrid	MEDIUM	SPMP38	1.66476
SPMP38_bin.104	385217	Hybrid	NC	SPMP38	2.58571
SPMP38_bin.105	57750	Hybrid	MEDIUM	SPMP38	1.76155
SPMP38_bin.109	237440	Hybrid	HIGH	SPMP38	2.37555
SPMP38_bin.11	428745	Hybrid	MEDIUM	SPMP38	2.6322
SPMP38_bin.111	51456	Hybrid	MEDIUM	SPMP38	1.71144
SPMP38_bin.112	86182	Hybrid	MEDIUM	SPMP38	1.93542
SPMP38_bin.113	318514	Hybrid	HIGH	SPMP38	2.50313
SPMP38_bin.114	1902004	Hybrid	HIGH	SPMP38	3.27921
SPMP38_bin.115	1601462	Hybrid	HIGH	SPMP38	3.20452
SPMP38_bin.116	628143	Hybrid	NC	SPMP38	2.79806
SPMP38_bin.12	26233	Hybrid	MEDIUM	SPMP38	1.41885
SPMP38_bin.17	545094	Hybrid	MEDIUM	SPMP38	2.73647
SPMP38_bin.2	1151171	Hybrid	NC	SPMP38	3.06114
SPMP38_bin.20	319744	Hybrid	HIGH	SPMP38	2.5048
SPMP38_bin.22	379356	Hybrid	NC	SPMP38	2.57905
SPMP38_bin.24	266230	Hybrid	MEDIUM	SPMP38	2.42526
SPMP38_bin.25	427087	Hybrid	HIGH	SPMP38	2.63052
SPMP38_bin.27	1342485	Hybrid	HIGH	SPMP38	3.12791
SPMP38_bin.3	142628	Hybrid	MEDIUM	SPMP38	2.1542
SPMP38_bin.30	383906	Hybrid	NC	SPMP38	2.58422
SPMP38_bin.31	158832	Hybrid	MEDIUM	SPMP38	2.20094
SPMP38_bin.33	337699	Hybrid	HIGH	SPMP38	2.52853
SPMP38_bin.34	420630	Hybrid	NC	SPMP38	2.6239
SPMP38_bin.35	1867644	Hybrid	NC	SPMP38	3.27129
SPMP38_bin.41	49858	Hybrid	MEDIUM	SPMP38	1.69773
SPMP38_bin.42	122625	Hybrid	MEDIUM	SPMP38	2.08858
SPMP38_bin.44	277655	Hybrid	MEDIUM	SPMP38	2.44351
SPMP38_bin.55	69382	Hybrid	MEDIUM	SPMP38	1.84125
SPMP38_bin.57	20221	Hybrid	MEDIUM	SPMP38	1.3058
SPMP38_bin.58	474608	Hybrid	HIGH	SPMP38	2.67634
SPMP38_bin.64	716544	Hybrid	HIGH	SPMP38	2.85524
SPMP38_bin.65	33974	Hybrid	MEDIUM	SPMP38	1.53115
SPMP38_bin.66	712878	Hybrid	NC	SPMP38	2.85302
SPMP38_bin.67	380905	Hybrid	MEDIUM	SPMP38	2.58082
SPMP38_bin.70	271222	Hybrid	MEDIUM	SPMP38	2.43332
SPMP38_bin.72	76157	Hybrid	MEDIUM	SPMP38	1.88171
SPMP38_bin.73	438373	Hybrid	MEDIUM	SPMP38	2.64184
SPMP38_bin.79	387326	Hybrid	HIGH	SPMP38	2.58808
SPMP38_bin.8	459414	Hybrid	HIGH	SPMP38	2.6622
SPMP38_bin.80	334433	Hybrid	MEDIUM	SPMP38	2.52431
SPMP38_bin.82	134077	Hybrid	MEDIUM	SPMP38	2.12735
SPMP38_bin.86	325004	Hybrid	HIGH	SPMP38	2.51189
SPMP38_bin.88	512047	Hybrid	HIGH	SPMP38	2.70931
SPMP38_bin.89	208650	Hybrid	HIGH	SPMP38	2.31942
SPMP38_bin.9	72968	Hybrid	MEDIUM	SPMP38	1.86313
SPMP38_bin.97	39587	Hybrid	MEDIUM	SPMP38	1.59755
SPMP38_bin.98	199552	Hybrid	MEDIUM	SPMP38	2.30006
SPMP40_bin.10	735155	Hybrid	HIGH	SPMP40	2.86638
SPMP40_bin.100	215733	Hybrid	MEDIUM	SPMP40	2.33392
SPMP40_bin.101	488781	Hybrid	HIGH	SPMP40	2.68911
SPMP40_bin.103	779448	Hybrid	MEDIUM	SPMP40	2.89179
SPMP40_bin.104	512905	Hybrid	HIGH	SPMP40	2.71004
SPMP40_bin.106	1383835	Hybrid	MEDIUM	SPMP40	3.14108
SPMP40_bin.107	1223124	Hybrid	HIGH	SPMP40	3.08747
SPMP40_bin.109	65165	Hybrid	MEDIUM	SPMP40	1.81401
SPMP40_bin.110	70252	Hybrid	MEDIUM	SPMP40	1.84666
SPMP40_bin.111	224219	Hybrid	MEDIUM	SPMP40	2.35067
SPMP40_bin.112	144020	Hybrid	NC	SPMP40	2.15842
SPMP40_bin.113	389715	Hybrid	MEDIUM	SPMP40	2.59075
SPMP40_bin.115	332999	Hybrid	MEDIUM	SPMP40	2.52244
SPMP40_bin.121	31903	Hybrid	MEDIUM	SPMP40	1.50383
SPMP40_bin.122	23621	Hybrid	MEDIUM	SPMP40	1.3733
SPMP40_bin.125	1290723	Hybrid	HIGH	SPMP40	3.11083
SPMP40_bin.126	141547	Hybrid	MEDIUM	SPMP40	2.1509
SPMP40_bin.127	52989	Hybrid	MEDIUM	SPMP40	1.72419
SPMP40_bin.128	1642002	Hybrid	MEDIUM	SPMP40	3.21537
SPMP40_bin.129	89358	Hybrid	MEDIUM	SPMP40	1.95113
SPMP40_bin.13	1229089	Hybrid	NC	SPMP40	3.08958
SPMP40_bin.130	233887	Hybrid	HIGH	SPMP40	2.36901
SPMP40_bin.131	325341	Hybrid	HIGH	SPMP40	2.51234
SPMP40_bin.132	382822	Hybrid	MEDIUM	SPMP40	2.583
SPMP40_bin.14	457577	Hybrid	NC	SPMP40	2.66046
SPMP40_bin.16	222032	Hybrid	HIGH	SPMP40	2.34642
SPMP40_bin.18	917651	Hybrid	MEDIUM	SPMP40	2.96268
SPMP40_bin.2	2147216	Hybrid	NC	SPMP40	3.33188
SPMP40_bin.22	94078	Hybrid	MEDIUM	SPMP40	1.97349
SPMP40_bin.24	89574	Hybrid	MEDIUM	SPMP40	1.95218
SPMP40_bin.25	551910	Hybrid	MEDIUM	SPMP40	2.74187
SPMP40_bin.26	762340	Hybrid	MEDIUM	SPMP40	2.88215
SPMP40_bin.28	2227139	Hybrid	HIGH	SPMP40	3.34775
SPMP40_bin.3	1013591	Hybrid	MEDIUM	SPMP40	3.00586
SPMP40_bin.32	167759	Hybrid	MEDIUM	SPMP40	2.22469
SPMP40_bin.34	125828	Hybrid	MEDIUM	SPMP40	2.09978
SPMP40_bin.35	82569	Hybrid	MEDIUM	SPMP40	1.91682
SPMP40_bin.44	81758	Hybrid	MEDIUM	SPMP40	1.91253
SPMP40_bin.49	57682	Hybrid	MEDIUM	SPMP40	1.76104
SPMP40_bin.5	329561	Hybrid	MEDIUM	SPMP40	2.51794
SPMP40_bin.50	160154	Hybrid	HIGH	SPMP40	2.20454
SPMP40_bin.52	43562	Hybrid	MEDIUM	SPMP40	1.63911
SPMP40_bin.57	414644	Hybrid	HIGH	SPMP40	2.61768
SPMP40_bin.59	882222	Hybrid	HIGH	SPMP40	2.94558
SPMP40_bin.6	2236393	Hybrid	HIGH	SPMP40	3.34955
SPMP40_bin.60	158467	Hybrid	MEDIUM	SPMP40	2.19994
SPMP40_bin.61	33508	Hybrid	MEDIUM	SPMP40	1.52515
SPMP40_bin.67	135594	Hybrid	MEDIUM	SPMP40	2.13224
SPMP40_bin.68	56296	Hybrid	MEDIUM	SPMP40	1.75048
SPMP40_bin.69	81753	Hybrid	MEDIUM	SPMP40	1.9125
SPMP40_bin.7	594440	Hybrid	HIGH	SPMP40	2.77411
SPMP40_bin.72	599183	Hybrid	NC	SPMP40	2.77756
SPMP40_bin.73	47012	Hybrid	MEDIUM	SPMP40	1.67221
SPMP40_bin.75	108274	Hybrid	HIGH	SPMP40	2.03452
SPMP40_bin.78	491798	Hybrid	HIGH	SPMP40	2.69179
SPMP40_bin.82	791363	Hybrid	HIGH	SPMP40	2.89838
SPMP40_bin.83	165018	Hybrid	MEDIUM	SPMP40	2.21753
SPMP40_bin.84	1223394	Hybrid	HIGH	SPMP40	3.08757
SPMP40_bin.87	217071	Hybrid	HIGH	SPMP40	2.3366
SPMP40_bin.89	91064	Hybrid	MEDIUM	SPMP40	1.95935
SPMP40_bin.90	562263	Hybrid	HIGH	SPMP40	2.74994
SPMP40_bin.95	91808	Hybrid	MEDIUM	SPMP40	1.96288
SPMP40_bin.98	2197707	Hybrid	HIGH	SPMP40	3.34197
SPMP42_bin.10	26818	Hybrid	MEDIUM	SPMP42	1.42843
SPMP42_bin.11	278438	Hybrid	NC	SPMP42	2.44473
SPMP42_bin.12	234511	Hybrid	MEDIUM	SPMP42	2.37016
SPMP42_bin.13	11210	Hybrid	MEDIUM	SPMP42	1.04961
SPMP42_bin.14	19850	Hybrid	MEDIUM	SPMP42	1.29776
SPMP42_bin.15	307572	Hybrid	MEDIUM	SPMP42	2.48795
SPMP42_bin.18	182206	Hybrid	NC	SPMP42	2.26056
SPMP42_bin.2	16022	Hybrid	MEDIUM	SPMP42	1.20472
SPMP42_bin.20	747138	Hybrid	NC	SPMP42	2.8734
SPMP42_bin.21	112095	Hybrid	HIGH	SPMP42	2.04959
SPMP42_bin.22	327574	Hybrid	NC	SPMP42	2.51531
SPMP42_bin.23	127565	Hybrid	HIGH	SPMP42	2.10573
SPMP42_bin.25	157457	Hybrid	MEDIUM	SPMP42	2.19716
SPMP42_bin.28	192258	Hybrid	HIGH	SPMP42	2.28388
SPMP42_bin.3	26154	Hybrid	MEDIUM	SPMP42	1.41754
SPMP42_bin.30	202025	Hybrid	MEDIUM	SPMP42	2.30541
SPMP42_bin.33	203098	Hybrid	NC	SPMP42	2.30771
SPMP42_bin.34	100077	Hybrid	HIGH	SPMP42	2.00033
SPMP42_bin.35	437153	Hybrid	HIGH	SPMP42	2.64063
SPMP42_bin.4	52617	Hybrid	HIGH	SPMP42	1.72113
SPMP42_bin.41	16942	Hybrid	MEDIUM	SPMP42	1.22896
SPMP42_bin.45	1900013	Hybrid	HIGH	SPMP42	3.27876
SPMP42_bin.5	437195	Hybrid	HIGH	SPMP42	2.64068
SPMP42_bin.51	754324	Hybrid	HIGH	SPMP42	2.87756
SPMP42_bin.52	644151	Hybrid	MEDIUM	SPMP42	2.80899
SPMP42_bin.6	2219261	Hybrid	HIGH	SPMP42	3.34621
SPMP50_bin.10	700727	Hybrid	HIGH	SPMP50	2.84555
SPMP50_bin.13	422359	Hybrid	MEDIUM	SPMP50	2.62568
SPMP50_bin.14	132719	Hybrid	HIGH	SPMP50	2.12293
SPMP50_bin.18	34248	Hybrid	MEDIUM	SPMP50	1.53464
SPMP50_bin.19	7883	Hybrid	MEDIUM	SPMP50	0.896692
SPMP50_bin.20	59385	Hybrid	MEDIUM	SPMP50	1.77368
SPMP50_bin.28	272113	Hybrid	MEDIUM	SPMP50	2.43475
SPMP50_bin.29	91658	Hybrid	MEDIUM	SPMP50	1.96217
SPMP50_bin.33	60692	Hybrid	NC	SPMP50	1.78313
SPMP50_bin.35	141165	Hybrid	NC	SPMP50	2.14973
SPMP50_bin.36	47352	Hybrid	MEDIUM	SPMP50	1.67534
SPMP50_bin.37	10863	Hybrid	MEDIUM	SPMP50	1.03595
SPMP50_bin.4	270048	Hybrid	HIGH	SPMP50	2.43144
SPMP50_bin.40	167715	Hybrid	HIGH	SPMP50	2.22457
SPMP50_bin.41	30800	Hybrid	MEDIUM	SPMP50	1.48855
SPMP50_bin.43	9534	Hybrid	MEDIUM	SPMP50	0.979275
SPMP50_bin.45	97769	Hybrid	MEDIUM	SPMP50	1.9902
SPMP50_bin.48	279485	Hybrid	MEDIUM	SPMP50	2.44636
SPMP50_bin.50	909260	Hybrid	MEDIUM	SPMP50	2.95869
SPMP50_bin.51	149377	Hybrid	HIGH	SPMP50	2.17428
SPMP50_bin.57	195280	Hybrid	MEDIUM	SPMP50	2.29066
SPMP50_bin.59	131989	Hybrid	MEDIUM	SPMP50	2.12054
SPMP50_bin.60	51291	Hybrid	MEDIUM	SPMP50	1.71004
SPMP50_bin.61	578045	Hybrid	HIGH	SPMP50	2.76196
SPMP50_bin.62	98705	Hybrid	MEDIUM	SPMP50	1.99434
SPMP50_bin.64	180278	Hybrid	HIGH	SPMP50	2.25594
SPMP50_bin.65	29131	Hybrid	MEDIUM	SPMP50	1.46436
SPMP50_bin.66	1521664	Hybrid	HIGH	SPMP50	3.18232
SPMP50_bin.67	56176	Hybrid	MEDIUM	SPMP50	1.74955
SPMP50_bin.68	940623	Hybrid	HIGH	SPMP50	2.97342
SPMP50_bin.70	57010	Hybrid	MEDIUM	SPMP50	1.75595
SPMP50_bin.74	429480	Hybrid	NC	SPMP50	2.63294
SPMP50_bin.75	225216	Hybrid	MEDIUM	SPMP50	2.3526
SPMP50_bin.77	608668	Hybrid	MEDIUM	SPMP50	2.78438
SPMP50_bin.8	421388	Hybrid	MEDIUM	SPMP50	2.62468
SPMP50_bin.82	906270	Hybrid	MEDIUM	SPMP50	2.95726
SPMP53_bin.1	955744	Hybrid	MEDIUM	SPMP53	2.98034
SPMP53_bin.12	154486	Hybrid	MEDIUM	SPMP53	2.18889
SPMP53_bin.15	158046	Hybrid	MEDIUM	SPMP53	2.19878
SPMP53_bin.2	746945	Hybrid	MEDIUM	SPMP53	2.87329
SPMP53_bin.27	12613	Hybrid	MEDIUM	SPMP53	1.10082
SPMP53_bin.28	465388	Hybrid	HIGH	SPMP53	2.66782
SPMP53_bin.3	320813	Hybrid	HIGH	SPMP53	2.50625
SPMP53_bin.30	25097	Hybrid	MEDIUM	SPMP53	1.39962
SPMP53_bin.32	104976	Hybrid	MEDIUM	SPMP53	2.02109
SPMP53_bin.35	246294	Hybrid	NC	SPMP53	2.39145
SPMP53_bin.42	238271	Hybrid	HIGH	SPMP53	2.37707
SPMP53_bin.46	21319	Hybrid	MEDIUM	SPMP53	1.32877
SPMP53_bin.50	13504	Hybrid	MEDIUM	SPMP53	1.13046
SPMP53_bin.56	71348	Hybrid	MEDIUM	SPMP53	1.85338
SPMP53_bin.66	79100	Hybrid	MEDIUM	SPMP53	1.89818
SPMP53_bin.67	216569	Hybrid	MEDIUM	SPMP53	2.3356
SPMP53_bin.68	31442	Hybrid	MEDIUM	SPMP53	1.49751
SPMP53_bin.69	115873	Hybrid	MEDIUM	SPMP53	2.06398
SPMP53_bin.70	217185	Hybrid	MEDIUM	SPMP53	2.33683
SPMP53_bin.74	37734	Hybrid	MEDIUM	SPMP53	1.57673
SPMP53_bin.78	386410	Hybrid	NC	SPMP53	2.58705
SPMP53_bin.79	55516	Hybrid	MEDIUM	SPMP53	1.74442
SPMP53_bin.82	46982	Hybrid	MEDIUM	SPMP53	1.67193
SPMP53_bin.88	171394	Hybrid	MEDIUM	SPMP53	2.234
SPMP53_bin.89	122717	Hybrid	MEDIUM	SPMP53	2.0889
SPMP53_bin.90	852880	Hybrid	HIGH	SPMP53	2.93089
SPMP53_bin.92	241327	Hybrid	MEDIUM	SPMP53	2.38261
SPMP53_bin.93	338716	Hybrid	MEDIUM	SPMP53	2.52984
SPMP53_bin.96	88693	Hybrid	MEDIUM	SPMP53	1.94789
SPMP58_bin.1	1358411	Hybrid	NC	SPMP58	3.13303
SPMP58_bin.16	50470	Hybrid	MEDIUM	SPMP58	1.70303
SPMP58_bin.18	123783	Hybrid	MEDIUM	SPMP58	2.09266
SPMP58_bin.20	940323	Hybrid	MEDIUM	SPMP58	2.97328
SPMP58_bin.21	614982	Hybrid	MEDIUM	SPMP58	2.78886
SPMP58_bin.23	354281	Hybrid	HIGH	SPMP58	2.54935
SPMP58_bin.24	354870	Hybrid	MEDIUM	SPMP58	2.55007
SPMP58_bin.26	481292	Hybrid	HIGH	SPMP58	2.68241
SPMP58_bin.33	126272	Hybrid	MEDIUM	SPMP58	2.10131
SPMP58_bin.37	135879	Hybrid	MEDIUM	SPMP58	2.13315
SPMP58_bin.4	12033	Hybrid	MEDIUM	SPMP58	1.08037
SPMP58_bin.40	19698	Hybrid	MEDIUM	SPMP58	1.29442
SPMP58_bin.42	2299748	Hybrid	HIGH	SPMP58	3.36168
SPMP58_bin.46	128654	Hybrid	MEDIUM	SPMP58	2.10942
SPMP58_bin.50	869758	Hybrid	NC	SPMP58	2.9394
SPMP58_bin.55	115078	Hybrid	MEDIUM	SPMP58	2.06099
SPMP58_bin.8	9186	Hybrid	MEDIUM	SPMP58	0.963126
SPMP58_bin.9	17970	Hybrid	MEDIUM	SPMP58	1.25455
SPMP59_bin.1	411393	Hybrid	NC	SPMP59	2.61426
SPMP59_bin.10	32397	Hybrid	MEDIUM	SPMP59	1.5105
SPMP59_bin.19	57909	Hybrid	HIGH	SPMP59	1.76275
SPMP59_bin.2	2006346	Hybrid	HIGH	SPMP59	3.30241
SPMP59_bin.20	313311	Hybrid	NC	SPMP59	2.49598
SPMP59_bin.24	25090	Hybrid	MEDIUM	SPMP59	1.3995
SPMP59_bin.28	124407	Hybrid	NC	SPMP59	2.09484
SPMP59_bin.29	22031	Hybrid	MEDIUM	SPMP59	1.34303
SPMP59_bin.30	641711	Hybrid	MEDIUM	SPMP59	2.80734
SPMP59_bin.31	265062	Hybrid	MEDIUM	SPMP59	2.42335
SPMP59_bin.33	28637	Hybrid	MEDIUM	SPMP59	1.45693
SPMP59_bin.35	23692	Hybrid	MEDIUM	SPMP59	1.3746
SPMP59_bin.37	49317	Hybrid	MEDIUM	SPMP59	1.693
SPMP59_bin.39	23635	Hybrid	MEDIUM	SPMP59	1.37356
SPMP59_bin.41	704780	Hybrid	HIGH	SPMP59	2.84805
SPMP59_bin.43	7059	Hybrid	MEDIUM	SPMP59	0.848743
SPMP59_bin.44	13935	Hybrid	MEDIUM	SPMP59	1.14411
SPMP59_bin.46	1213304	Hybrid	NC	SPMP59	3.08397
SPMP59_bin.48	14183	Hybrid	MEDIUM	SPMP59	1.15177
SPMP59_bin.5	496871	Hybrid	HIGH	SPMP59	2.69624
SPMP59_bin.50	58419	Hybrid	MEDIUM	SPMP59	1.76655
SPMP59_bin.51	1185833	Hybrid	MEDIUM	SPMP59	3.07402
SPMP59_bin.59	1355365	Hybrid	HIGH	SPMP59	3.13206
SPMP59_bin.7	299853	Hybrid	HIGH	SPMP59	2.47691
SPMP59_bin.8	34315	Hybrid	MEDIUM	SPMP59	1.53548
SPMP59_bin.9	642272	Hybrid	MEDIUM	SPMP59	2.80772
SPMP60_bin.10	146722	Hybrid	MEDIUM	SPMP60	2.1665
SPMP60_bin.18	27544	Hybrid	MEDIUM	SPMP60	1.44003
SPMP60_bin.19	736657	Hybrid	MEDIUM	SPMP60	2.86727
SPMP60_bin.26	253971	Hybrid	MEDIUM	SPMP60	2.40478
SPMP60_bin.28	277773	Hybrid	MEDIUM	SPMP60	2.44369
SPMP60_bin.33	29223	Hybrid	MEDIUM	SPMP60	1.46572
SPMP60_bin.40	285422	Hybrid	MEDIUM	SPMP60	2.45549
SPMP60_bin.42	1380608	Hybrid	HIGH	SPMP60	3.14007
SPMP60_bin.43	215969	Hybrid	MEDIUM	SPMP60	2.33439
SPMP60_bin.45	60916	Hybrid	MEDIUM	SPMP60	1.78473
SPMP60_bin.46	250675	Hybrid	HIGH	SPMP60	2.39911
SPMP60_bin.48	191600	Hybrid	MEDIUM	SPMP60	2.2824
SPMP60_bin.50	127296	Hybrid	MEDIUM	SPMP60	2.10481
SPMP60_bin.54	40929	Hybrid	MEDIUM	SPMP60	1.61203
SPMP60_bin.56	73337	Hybrid	MEDIUM	SPMP60	1.86532
SPMP60_bin.6	679675	Hybrid	HIGH	SPMP60	2.8323
SPMP60_bin.62	227924	Hybrid	MEDIUM	SPMP60	2.35779
SPMP60_bin.63	564731	Hybrid	HIGH	SPMP60	2.75184
SPMP60_bin.68	100720	Hybrid	MEDIUM	SPMP60	2.00312
SPMP60_bin.70	272701	Hybrid	MEDIUM	SPMP60	2.43569
SPMP60_bin.71	220022	Hybrid	NC	SPMP60	2.34247
SPMP60_bin.72	402555	Hybrid	MEDIUM	SPMP60	2.60483
SPMP60_bin.73	217330	Hybrid	HIGH	SPMP60	2.33712
SPMP60_bin.74	333787	Hybrid	MEDIUM	SPMP60	2.52347
SPMP60_bin.75	408213	Hybrid	MEDIUM	SPMP60	2.61089
SPMP60_bin.76	946562	Hybrid	MEDIUM	SPMP60	2.97615
SPMP60_bin.8	485877	Hybrid	MEDIUM	SPMP60	2.68653
SPMP60_bin.83	308918	Hybrid	MEDIUM	SPMP60	2.48984
SPMP60_bin.85	261772	Hybrid	MEDIUM	SPMP60	2.41792
SPMP60_bin.86	463435	Hybrid	HIGH	SPMP60	2.66599
SPMP60_bin.87	115448	Hybrid	MEDIUM	SPMP60	2.06239
SPMP60_bin.88	2115039	Hybrid	HIGH	SPMP60	3.32532
SPMP60_bin.9	328494	Hybrid	MEDIUM	SPMP60	2.51653
SPMP60_bin.92	314019	Hybrid	MEDIUM	SPMP60	2.49696
SPMP60_bin.94	362042	Hybrid	HIGH	SPMP60	2.55876
SPMP64_bin.11	496855	Hybrid	MEDIUM	SPMP64	2.69623
SPMP64_bin.17	86849	Hybrid	NC	SPMP64	1.93876
SPMP64_bin.18	428434	Hybrid	MEDIUM	SPMP64	2.63188
SPMP64_bin.19	312737	Hybrid	HIGH	SPMP64	2.49518
SPMP64_bin.22	15809	Hybrid	MEDIUM	SPMP64	1.1989
SPMP64_bin.26	11524	Hybrid	MEDIUM	SPMP64	1.0616
SPMP64_bin.27	281262	Hybrid	HIGH	SPMP64	2.44911
SPMP64_bin.28	24797	Hybrid	MEDIUM	SPMP64	1.3944
SPMP64_bin.3	892959	Hybrid	MEDIUM	SPMP64	2.95083
SPMP64_bin.34	492382	Hybrid	HIGH	SPMP64	2.6923
SPMP64_bin.35	104392	Hybrid	NC	SPMP64	2.01867
SPMP64_bin.36	64411	Hybrid	MEDIUM	SPMP64	1.80896
SPMP64_bin.38	458097	Hybrid	NC	SPMP64	2.66096
SPMP64_bin.39	207223	Hybrid	HIGH	SPMP64	2.31644
SPMP64_bin.42	33319	Hybrid	MEDIUM	SPMP64	1.52269
SPMP64_bin.44	172558	Hybrid	NC	SPMP64	2.23694
SPMP64_bin.45	36302	Hybrid	MEDIUM	SPMP64	1.55993
SPMP64_bin.49	21663	Hybrid	MEDIUM	SPMP64	1.33572
SPMP64_bin.5	348840	Hybrid	MEDIUM	SPMP64	2.54263
SPMP64_bin.52	202329	Hybrid	MEDIUM	SPMP64	2.30606
SPMP64_bin.54	542238	Hybrid	MEDIUM	SPMP64	2.73419
SPMP64_bin.56	612776	Hybrid	HIGH	SPMP64	2.7873
SPMP64_bin.58	28523	Hybrid	MEDIUM	SPMP64	1.4552
SPMP64_bin.60	49026	Hybrid	MEDIUM	SPMP64	1.69043
SPMP64_bin.61	208418	Hybrid	MEDIUM	SPMP64	2.31894
SPMP64_bin.62	295341	Hybrid	MEDIUM	SPMP64	2.47032
SPMP64_bin.67	115464	Hybrid	NC	SPMP64	2.06245
SPMP64_bin.7	2167246	Hybrid	HIGH	SPMP64	3.33591
SPMP64_bin.70	1105993	Hybrid	MEDIUM	SPMP64	3.04375
SPMP64_bin.75	17651	Hybrid	MEDIUM	SPMP64	1.24677
SPMP64_bin.76	194255	Hybrid	MEDIUM	SPMP64	2.28837
SPMP64_bin.77	208809	Hybrid	MEDIUM	SPMP64	2.31975
SPMP64_bin.79	96091	Hybrid	MEDIUM	SPMP64	1.98268
SPMP64_bin.8	135606	Hybrid	NC	SPMP64	2.13228
SPMP67_bin.10	68217	Hybrid	HIGH	SPMP67	1.83389
SPMP67_bin.100	320117	Hybrid	MEDIUM	SPMP67	2.50531
SPMP67_bin.103	131579	Hybrid	HIGH	SPMP67	2.11919
SPMP67_bin.12	26394	Hybrid	MEDIUM	SPMP67	1.42151
SPMP67_bin.17	226167	Hybrid	NC	SPMP67	2.35443
SPMP67_bin.24	43698	Hybrid	MEDIUM	SPMP67	1.64046
SPMP67_bin.25	16637	Hybrid	MEDIUM	SPMP67	1.22108
SPMP67_bin.27	34049	Hybrid	MEDIUM	SPMP67	1.5321
SPMP67_bin.29	55808	Hybrid	NC	SPMP67	1.7467
SPMP67_bin.3	24407	Hybrid	MEDIUM	SPMP67	1.38751
SPMP67_bin.33	404530	Hybrid	NC	SPMP67	2.60695
SPMP67_bin.40	16710	Hybrid	MEDIUM	SPMP67	1.22298
SPMP67_bin.42	17278	Hybrid	MEDIUM	SPMP67	1.23749
SPMP67_bin.44	19371	Hybrid	MEDIUM	SPMP67	1.28715
SPMP67_bin.46	1887736	Hybrid	NC	SPMP67	3.27594
SPMP67_bin.47	219313	Hybrid	HIGH	SPMP67	2.34106
SPMP67_bin.48	15572	Hybrid	MEDIUM	SPMP67	1.19234
SPMP67_bin.50	16181	Hybrid	MEDIUM	SPMP67	1.20901
SPMP67_bin.52	1190536	Hybrid	HIGH	SPMP67	3.07574
SPMP67_bin.54	127941	Hybrid	HIGH	SPMP67	2.10701
SPMP67_bin.58	273080	Hybrid	HIGH	SPMP67	2.43629
SPMP67_bin.68	13962	Hybrid	MEDIUM	SPMP67	1.14495
SPMP67_bin.69	52235	Hybrid	MEDIUM	SPMP67	1.71796
SPMP67_bin.7	414977	Hybrid	HIGH	SPMP67	2.61802
SPMP67_bin.71	21052	Hybrid	HIGH	SPMP67	1.32329
SPMP67_bin.72	195410	Hybrid	MEDIUM	SPMP67	2.29095
SPMP67_bin.74	14935	Hybrid	MEDIUM	SPMP67	1.17421
SPMP67_bin.76	691812	Hybrid	HIGH	SPMP67	2.83999
SPMP67_bin.8	247806	Hybrid	HIGH	SPMP67	2.39411
SPMP67_bin.83	548420	Hybrid	MEDIUM	SPMP67	2.73911
SPMP67_bin.84	23958	Hybrid	MEDIUM	SPMP67	1.37945
SPMP67_bin.85	23141	Hybrid	MEDIUM	SPMP67	1.36438
SPMP67_bin.87	88441	Hybrid	MEDIUM	SPMP67	1.94665
SPMP67_bin.89	313804	Hybrid	MEDIUM	SPMP67	2.49666
SPMP67_bin.9	92038	Hybrid	HIGH	SPMP67	1.96397
SPMP67_bin.91	498852	Hybrid	HIGH	SPMP67	2.69797
SPMP67_bin.94	25528	Hybrid	MEDIUM	SPMP67	1.40702
SPMP71_bin.1	221856	Hybrid	MEDIUM	SPMP71	2.34607
SPMP71_bin.10	477844	Hybrid	HIGH	SPMP71	2.67929
SPMP71_bin.100	475899	Hybrid	MEDIUM	SPMP71	2.67751
SPMP71_bin.101	86458	Hybrid	MEDIUM	SPMP71	1.93681
SPMP71_bin.103	200370	Hybrid	NC	SPMP71	2.30183
SPMP71_bin.11	171427	Hybrid	NC	SPMP71	2.23408
SPMP71_bin.12	40491	Hybrid	NC	SPMP71	1.60736
SPMP71_bin.13	1771133	Hybrid	MEDIUM	SPMP71	3.24825
SPMP71_bin.14	216618	Hybrid	NC	SPMP71	2.33569
SPMP71_bin.18	245882	Hybrid	HIGH	SPMP71	2.39073
SPMP71_bin.2	163545	Hybrid	MEDIUM	SPMP71	2.21364
SPMP71_bin.20	174151	Hybrid	MEDIUM	SPMP71	2.24093
SPMP71_bin.23	414346	Hybrid	MEDIUM	SPMP71	2.61736
SPMP71_bin.3	821251	Hybrid	NC	SPMP71	2.91448
SPMP71_bin.34	271487	Hybrid	MEDIUM	SPMP71	2.43375
SPMP71_bin.36	493278	Hybrid	NC	SPMP71	2.69309
SPMP71_bin.38	65129	Hybrid	MEDIUM	SPMP71	1.81377
SPMP71_bin.39	28887	Hybrid	MEDIUM	SPMP71	1.4607
SPMP71_bin.41	101410	Hybrid	MEDIUM	SPMP71	2.00608
SPMP71_bin.43	52262	Hybrid	MEDIUM	SPMP71	1.71819
SPMP71_bin.46	22418	Hybrid	MEDIUM	SPMP71	1.3506
SPMP71_bin.47	66268	Hybrid	MEDIUM	SPMP71	1.8213
SPMP71_bin.52	129581	Hybrid	MEDIUM	SPMP71	2.11254
SPMP71_bin.54	115148	Hybrid	NC	SPMP71	2.06126
SPMP71_bin.57	457947	Hybrid	HIGH	SPMP71	2.66082
SPMP71_bin.58	332892	Hybrid	HIGH	SPMP71	2.5223
SPMP71_bin.59	458143	Hybrid	MEDIUM	SPMP71	2.661
SPMP71_bin.60	32259	Hybrid	MEDIUM	SPMP71	1.50865
SPMP71_bin.61	627292	Hybrid	MEDIUM	SPMP71	2.79747
SPMP71_bin.62	134428	Hybrid	NC	SPMP71	2.12849
SPMP71_bin.64	14456	Hybrid	MEDIUM	SPMP71	1.16005
SPMP71_bin.66	20672	Hybrid	MEDIUM	SPMP71	1.31538
SPMP71_bin.67	40095	Hybrid	MEDIUM	SPMP71	1.60309
SPMP71_bin.68	9843	Hybrid	MEDIUM	SPMP71	0.993127
SPMP71_bin.70	10980	Hybrid	MEDIUM	SPMP71	1.0406
SPMP71_bin.76	17191	Hybrid	MEDIUM	SPMP71	1.2353
SPMP71_bin.78	2119432	Hybrid	HIGH	SPMP71	3.32622
SPMP71_bin.8	73175	Hybrid	HIGH	SPMP71	1.86436
SPMP71_bin.83	40632	Hybrid	NC	SPMP71	1.60887
SPMP71_bin.87	15656	Hybrid	NC	SPMP71	1.19468
SPMP71_bin.9	389706	Hybrid	MEDIUM	SPMP71	2.59074
SPMP71_bin.90	139796	Hybrid	HIGH	SPMP71	2.14549
SPMP71_bin.93	166748	Hybrid	HIGH	SPMP71	2.22206
SPMP71_bin.95	17750	Hybrid	MEDIUM	SPMP71	1.2492
SPMP71_bin.96	69659	Hybrid	NC	SPMP71	1.84298
SPMP71_bin.98	180957	Hybrid	HIGH	SPMP71	2.25758
SPMP73_bin.1	489092	Hybrid	NC	SPMP73	2.68939
SPMP73_bin.14	644472	Hybrid	NC	SPMP73	2.8092
SPMP73_bin.15	25259	Hybrid	MEDIUM	SPMP73	1.40242
SPMP73_bin.16	69228	Hybrid	NC	SPMP73	1.84028
SPMP73_bin.17	258571	Hybrid	HIGH	SPMP73	2.41258
SPMP73_bin.26	19086	Hybrid	MEDIUM	SPMP73	1.28071
SPMP73_bin.3	326573	Hybrid	MEDIUM	SPMP73	2.51398
SPMP73_bin.30	52836	Hybrid	MEDIUM	SPMP73	1.72293
SPMP73_bin.31	11152	Hybrid	MEDIUM	SPMP73	1.04735
SPMP73_bin.36	19082	Hybrid	MEDIUM	SPMP73	1.28062
SPMP73_bin.39	14100	Hybrid	MEDIUM	SPMP73	1.14922
SPMP73_bin.40	376253	Hybrid	HIGH	SPMP73	2.57548
SPMP73_bin.41	28766	Hybrid	NC	SPMP73	1.45888
SPMP73_bin.45	98371	Hybrid	MEDIUM	SPMP73	1.99287
SPMP73_bin.46	283938	Hybrid	MEDIUM	SPMP73	2.45322
SPMP73_bin.52	55567	Hybrid	MEDIUM	SPMP73	1.74482
SPMP73_bin.54	626334	Hybrid	MEDIUM	SPMP73	2.79681
SPMP73_bin.55	325355	Hybrid	NC	SPMP73	2.51236
SPMP73_bin.56	12345	Hybrid	MEDIUM	SPMP73	1.09149
SPMP73_bin.59	24656	Hybrid	MEDIUM	SPMP73	1.39192
SPMP73_bin.6	620516	Hybrid	HIGH	SPMP73	2.79275
SPMP73_bin.61	293726	Hybrid	MEDIUM	SPMP73	2.46794
SPMP73_bin.62	92521	Hybrid	HIGH	SPMP73	1.96624
SPMP73_bin.64	107623	Hybrid	MEDIUM	SPMP73	2.03191
SPMP73_bin.69	109619	Hybrid	MEDIUM	SPMP73	2.03989
SPMP73_bin.70	124818	Hybrid	MEDIUM	SPMP73	2.09628
SPMP73_bin.73	177311	Hybrid	MEDIUM	SPMP73	2.24874
SPMP73_bin.74	63320	Hybrid	MEDIUM	SPMP73	1.80154
SPMP73_bin.76	215144	Hybrid	MEDIUM	SPMP73	2.33273
SPMP73_bin.77	210257	Hybrid	MEDIUM	SPMP73	2.32275
SPMP73_bin.86	26749	Hybrid	MEDIUM	SPMP73	1.42731
SPMP73_bin.87	14952	Hybrid	MEDIUM	SPMP73	1.1747
SPMP73_bin.88	542578	Hybrid	NC	SPMP73	2.73446
SPMP73_bin.89	63008	Hybrid	MEDIUM	SPMP73	1.7994
SPMP73_bin.91	7857	Hybrid	MEDIUM	SPMP73	0.895257
SPMP74_bin.1	739264	Hybrid	MEDIUM	SPMP74	2.8688
SPMP74_bin.100	26674	Hybrid	MEDIUM	SPMP74	1.42609
SPMP74_bin.104	40197	Hybrid	MEDIUM	SPMP74	1.60419
SPMP74_bin.105	138606	Hybrid	MEDIUM	SPMP74	2.14178
SPMP74_bin.107	933917	Hybrid	NC	SPMP74	2.97031
SPMP74_bin.108	278727	Hybrid	NC	SPMP74	2.44518
SPMP74_bin.11	36212	Hybrid	NC	SPMP74	1.55885
SPMP74_bin.110	153169	Hybrid	HIGH	SPMP74	2.18517
SPMP74_bin.111	230429	Hybrid	HIGH	SPMP74	2.36254
SPMP74_bin.112	71621	Hybrid	NC	SPMP74	1.85504
SPMP74_bin.113	1743045	Hybrid	HIGH	SPMP74	3.24131
SPMP74_bin.114	350655	Hybrid	MEDIUM	SPMP74	2.54488
SPMP74_bin.115	15788	Hybrid	MEDIUM	SPMP74	1.19833
SPMP74_bin.119	41137	Hybrid	MEDIUM	SPMP74	1.61423
SPMP74_bin.120	15488	Hybrid	MEDIUM	SPMP74	1.19
SPMP74_bin.121	208686	Hybrid	MEDIUM	SPMP74	2.31949
SPMP74_bin.16	31088	Hybrid	NC	SPMP74	1.49259
SPMP74_bin.18	77377	Hybrid	MEDIUM	SPMP74	1.88861
SPMP74_bin.21	225863	Hybrid	HIGH	SPMP74	2.35385
SPMP74_bin.24	178108	Hybrid	MEDIUM	SPMP74	2.25068
SPMP74_bin.25	802224	Hybrid	MEDIUM	SPMP74	2.9043
SPMP74_bin.3	1553248	Hybrid	NC	SPMP74	3.19124
SPMP74_bin.34	13117	Hybrid	MEDIUM	SPMP74	1.11783
SPMP74_bin.37	19592	Hybrid	MEDIUM	SPMP74	1.29208
SPMP74_bin.38	21509	Hybrid	MEDIUM	SPMP74	1.33262
SPMP74_bin.39	24349	Hybrid	MEDIUM	SPMP74	1.38648
SPMP74_bin.4	1238432	Hybrid	HIGH	SPMP74	3.09287
SPMP74_bin.40	274200	Hybrid	MEDIUM	SPMP74	2.43807
SPMP74_bin.41	479470	Hybrid	NC	SPMP74	2.68076
SPMP74_bin.42	20909	Hybrid	MEDIUM	SPMP74	1.32033
SPMP74_bin.43	16977	Hybrid	MEDIUM	SPMP74	1.22986
SPMP74_bin.44	21374	Hybrid	MEDIUM	SPMP74	1.32989
SPMP74_bin.47	37086	Hybrid	MEDIUM	SPMP74	1.56921
SPMP74_bin.48	162529	Hybrid	MEDIUM	SPMP74	2.21093
SPMP74_bin.52	287073	Hybrid	MEDIUM	SPMP74	2.45799
SPMP74_bin.55	247082	Hybrid	HIGH	SPMP74	2.39284
SPMP74_bin.56	589455	Hybrid	HIGH	SPMP74	2.77045
SPMP74_bin.59	36546	Hybrid	MEDIUM	SPMP74	1.56284
SPMP74_bin.63	791724	Hybrid	HIGH	SPMP74	2.89857
SPMP74_bin.64	78298	Hybrid	MEDIUM	SPMP74	1.89375
SPMP74_bin.65	15190	Hybrid	MEDIUM	SPMP74	1.18156
SPMP74_bin.67	238871	Hybrid	NC	SPMP74	2.37816
SPMP74_bin.71	113463	Hybrid	NC	SPMP74	2.05485
SPMP74_bin.72	271844	Hybrid	NC	SPMP74	2.43432
SPMP74_bin.73	132572	Hybrid	NC	SPMP74	2.12245
SPMP74_bin.75	170127	Hybrid	HIGH	SPMP74	2.23077
SPMP74_bin.76	26504	Hybrid	MEDIUM	SPMP74	1.42331
SPMP74_bin.77	22014	Hybrid	MEDIUM	SPMP74	1.3427
SPMP74_bin.78	16168	Hybrid	MEDIUM	SPMP74	1.20866
SPMP74_bin.84	239531	Hybrid	HIGH	SPMP74	2.37936
SPMP74_bin.85	34246	Hybrid	MEDIUM	SPMP74	1.53461
SPMP74_bin.86	113611	Hybrid	NC	SPMP74	2.05542
SPMP74_bin.89	799093	Hybrid	MEDIUM	SPMP74	2.9026
SPMP74_bin.9	605054	Hybrid	MEDIUM	SPMP74	2.78179
SPMP74_bin.90	563179	Hybrid	HIGH	SPMP74	2.75065
SPMP74_bin.93	135704	Hybrid	HIGH	SPMP74	2.13259
SPMP74_bin.95	87646	Hybrid	MEDIUM	SPMP74	1.94273
SPMP74_bin.97	66376	Hybrid	MEDIUM	SPMP74	1.82201
SPMP74_bin.99	216919	Hybrid	HIGH	SPMP74	2.3363
SPMP84_bin.1	608907	Hybrid	HIGH	SPMP84	2.78455
SPMP84_bin.104	172974	Hybrid	MEDIUM	SPMP84	2.23798
SPMP84_bin.105	161357	Hybrid	MEDIUM	SPMP84	2.20779
SPMP84_bin.107	2183596	Hybrid	HIGH	SPMP84	3.33917
SPMP84_bin.108	161092	Hybrid	HIGH	SPMP84	2.20707
SPMP84_bin.11	359752	Hybrid	NC	SPMP84	2.556
SPMP84_bin.111	122137	Hybrid	MEDIUM	SPMP84	2.08685
SPMP84_bin.12	716609	Hybrid	NC	SPMP84	2.85528
SPMP84_bin.13	1393062	Hybrid	MEDIUM	SPMP84	3.14397
SPMP84_bin.18	464189	Hybrid	MEDIUM	SPMP84	2.66669
SPMP84_bin.19	145414	Hybrid	MEDIUM	SPMP84	2.16261
SPMP84_bin.21	429084	Hybrid	HIGH	SPMP84	2.63254
SPMP84_bin.22	742912	Hybrid	HIGH	SPMP84	2.87094
SPMP84_bin.25	350185	Hybrid	HIGH	SPMP84	2.5443
SPMP84_bin.26	274699	Hybrid	MEDIUM	SPMP84	2.43886
SPMP84_bin.27	1011918	Hybrid	NC	SPMP84	3.00515
SPMP84_bin.29	1266859	Hybrid	MEDIUM	SPMP84	3.10273
SPMP84_bin.3	1643724	Hybrid	MEDIUM	SPMP84	3.21583
SPMP84_bin.32	290095	Hybrid	NC	SPMP84	2.46254
SPMP84_bin.33	729379	Hybrid	HIGH	SPMP84	2.86295
SPMP84_bin.36	328178	Hybrid	NC	SPMP84	2.51611
SPMP84_bin.39	742865	Hybrid	HIGH	SPMP84	2.87091
SPMP84_bin.41	73607	Hybrid	MEDIUM	SPMP84	1.86692
SPMP84_bin.47	1247216	Hybrid	HIGH	SPMP84	3.09594
SPMP84_bin.49	663424	Hybrid	HIGH	SPMP84	2.82179
SPMP84_bin.5	1304726	Hybrid	MEDIUM	SPMP84	3.11552
SPMP84_bin.50	1209239	Hybrid	MEDIUM	SPMP84	3.08251
SPMP84_bin.53	1154324	Hybrid	NC	SPMP84	3.06233
SPMP84_bin.56	626603	Hybrid	MEDIUM	SPMP84	2.79699
SPMP84_bin.59	323090	Hybrid	MEDIUM	SPMP84	2.50932
SPMP84_bin.61	86667	Hybrid	MEDIUM	SPMP84	1.93785
SPMP84_bin.62	83456	Hybrid	MEDIUM	SPMP84	1.92146
SPMP84_bin.64	43232	Hybrid	MEDIUM	SPMP84	1.63581
SPMP84_bin.66	221225	Hybrid	NC	SPMP84	2.34483
SPMP84_bin.69	15153	Hybrid	MEDIUM	SPMP84	1.1805
SPMP84_bin.7	1032215	Hybrid	MEDIUM	SPMP84	3.01377
SPMP84_bin.70	156258	Hybrid	MEDIUM	SPMP84	2.19384
SPMP84_bin.71	19952	Hybrid	MEDIUM	SPMP84	1.29999
SPMP84_bin.74	59507	Hybrid	MEDIUM	SPMP84	1.77457
SPMP84_bin.78	170152	Hybrid	MEDIUM	SPMP84	2.23084
SPMP84_bin.8	1676270	Hybrid	MEDIUM	SPMP84	3.22434
SPMP84_bin.82	744535	Hybrid	NC	SPMP84	2.87189
SPMP84_bin.87	82065	Hybrid	MEDIUM	SPMP84	1.91416
SPMP84_bin.88	282804	Hybrid	NC	SPMP84	2.45149
SPMP84_bin.89	232872	Hybrid	MEDIUM	SPMP84	2.36712
SPMP84_bin.9	256676	Hybrid	HIGH	SPMP84	2.40939
SPMP84_bin.91	161858	Hybrid	MEDIUM	SPMP84	2.20913
SPMP84_bin.92	197806	Hybrid	MEDIUM	SPMP84	2.29624
SPMP84_bin.96	224047	Hybrid	MEDIUM	SPMP84	2.35034
SPMP84_bin.99	227630	Hybrid	HIGH	SPMP84	2.35723
SPMP03_bin.52	31168	Hybrid	MEDIUM	SPMP03	1.49371
SPMP13_bin.9	1782837	Hybrid	NC	SPMP13	3.25111
SPMP18_bin.5	1278871	Hybrid	NC	SPMP18	3.10683
TLL38.bin.5	383914	Hi-C	NC	SPMP38	2.58423
TLL38.bin.11	586506	Hi-C	HIGH	SPMP38	2.76827
TLL38.bin.12	1342576	Hi-C	HIGH	SPMP38	3.12794
TLL38.bin.13	628185	Hi-C	NC	SPMP38	2.79809
TLL38.bin.6	379375	Hi-C	NC	SPMP38	2.57907
TLL38.bin.15	1902160	Hi-C	HIGH	SPMP38	3.27925
TLL38.bin.7	427064	Hi-C	HIGH	SPMP38	2.63049
TLL38.bin.3	380918	Hi-C	MEDIUM	SPMP38	2.58083
TLL38.bin.8	318522	Hi-C	MEDIUM	SPMP38	2.50314
TLL38.bin.10	337711	Hi-C	HIGH	SPMP38	2.52855
TLL38.bin.16	235715	Hi-C	HIGH	SPMP38	2.37239
TLL38.bin.24	1151248	Hi-C	NC	SPMP38	3.06117
TLL38.bin.17	150556	Hi-C	HIGH	SPMP38	2.1777
TLL38.bin.2	385221	Hi-C	HIGH	SPMP38	2.58571
TLL38.bin.20	371122	Hi-C	NC	SPMP38	2.56952
TLL38.bin.1	76998	Hi-C	MEDIUM	SPMP38	1.88648
TLL38.bin.21	158100	Hi-C	MEDIUM	SPMP38	2.19893
TLL38.bin.4	428729	Hi-C	MEDIUM	SPMP38	2.63218
TLL38.bin.14	618943	Hi-C	MEDIUM	SPMP38	2.79165
TLL38.bin.9	64551	Hi-C	MEDIUM	SPMP38	1.8099
TLL38.bin.25	60173	Hi-C	MEDIUM	SPMP38	1.7794
TLL38.bin.19	712871	Hi-C	MEDIUM	SPMP38	2.85301
TLL38.bin.23	779671	Hi-C	MEDIUM	SPMP38	2.89191
TLL42.bin.8	242969	Hi-C	NC	SPMP42	2.38555
TLL42.bin.15	237142	Hi-C	NC	SPMP42	2.37501
TLL42.bin.11	341968	Hi-C	HIGH	SPMP42	2.53399
TLL42.bin.12	754430	Hi-C	HIGH	SPMP42	2.87762
TLL42.bin.14	192418	Hi-C	NC	SPMP42	2.28425
TLL42.bin.20	644227	Hi-C	HIGH	SPMP42	2.80904
TLL42.bin.7	437180	Hi-C	NC	SPMP42	2.64066
TLL42.bin.5	431905	Hi-C	HIGH	SPMP42	2.63539
TLL42.bin.17	408522	Hi-C	NC	SPMP42	2.61122
TLL42.bin.10	566024	Hi-C	NC	SPMP42	2.75283
TLL42.bin.3	194713	Hi-C	HIGH	SPMP42	2.28939
TLL42.bin.21	52187	Hi-C	HIGH	SPMP42	1.71756
TLL42.bin.19	472724	Hi-C	HIGH	SPMP42	2.67461
TLL42.bin.24	88975	Hi-C	HIGH	SPMP42	1.94927
TLL42.bin.6	278461	Hi-C	NC	SPMP42	2.44476
TLL42.bin.1	172475	Hi-C	HIGH	SPMP42	2.23673
TLL42.bin.16	107820	Hi-C	HIGH	SPMP42	2.0327
TLL42.bin.23	2219429	Hi-C	HIGH	SPMP42	3.34624
TLL42.bin.4	81034	Hi-C	NC	SPMP42	1.90867
TLL42.bin.26	1900072	Hi-C	HIGH	SPMP42	3.27877
TLL42.bin.18	276425	Hi-C	NC	SPMP42	2.44158
TLL42.bin.22	91242	Hi-C	HIGH	SPMP42	1.96019
TLL42.bin.13	24237	Hi-C	NC	SPMP42	1.38448
TLL42.bin.25	18716	Hi-C	MEDIUM	SPMP42	1.27221
TLL42.bin.2	30019	Hi-C	MEDIUM	SPMP42	1.4774
TLL42.bin.27	17499	Hi-C	MEDIUM	SPMP42	1.24301
TLL71.bin.40	115153	Hi-C	NC	SPMP71	2.06128
TLL71.bin.4	201561	Hi-C	HIGH	SPMP71	2.30441
TLL71.bin.17	174135	Hi-C	HIGH	SPMP71	2.24089
TLL71.bin.24	332924	Hi-C	HIGH	SPMP71	2.52235
TLL71.bin.6	821292	Hi-C	NC	SPMP71	2.9145
TLL71.bin.43	2119551	Hi-C	HIGH	SPMP71	3.32624
TLL71.bin.11	1771457	Hi-C	MEDIUM	SPMP71	3.24833
TLL71.bin.2	401391	Hi-C	MEDIUM	SPMP71	2.60357
TLL71.bin.28	174933	Hi-C	HIGH	SPMP71	2.24287
TLL71.bin.19	196717	Hi-C	NC	SPMP71	2.29384
TLL71.bin.5	424594	Hi-C	HIGH	SPMP71	2.62797
TLL71.bin.38	266177	Hi-C	HIGH	SPMP71	2.42517
TLL71.bin.12	330910	Hi-C	HIGH	SPMP71	2.51971
TLL71.bin.18	475920	Hi-C	HIGH	SPMP71	2.67753
TLL71.bin.21	1600335	Hi-C	HIGH	SPMP71	3.20421
TLL71.bin.35	53796	Hi-C	NC	SPMP71	1.73075
TLL71.bin.16	218817	Hi-C	HIGH	SPMP71	2.34008
TLL71.bin.13	171442	Hi-C	HIGH	SPMP71	2.23412
TLL71.bin.20	234721	Hi-C	HIGH	SPMP71	2.37055
TLL71.bin.26	171431	Hi-C	NC	SPMP71	2.23409
TLL71.bin.36	130311	Hi-C	HIGH	SPMP71	2.11498
TLL71.bin.10	81003	Hi-C	HIGH	SPMP71	1.9085
TLL71.bin.34	62252	Hi-C	NC	SPMP71	1.79415
TLL71.bin.22	109147	Hi-C	HIGH	SPMP71	2.03801
TLL71.bin.29	37194	Hi-C	NC	SPMP71	1.57047
TLL71.bin.37	25684	Hi-C	HIGH	SPMP71	1.40966
TLL71.bin.25	147083	Hi-C	HIGH	SPMP71	2.16756
TLL71.bin.32	134428	Hi-C	NC	SPMP71	2.12849
TLL71.bin.8	160469	Hi-C	HIGH	SPMP71	2.20539
TLL71.bin.42	95013	Hi-C	MEDIUM	SPMP71	1.97778
TLL71.bin.3	347865	Hi-C	HIGH	SPMP71	2.54141
TLL71.bin.33	42286	Hi-C	NC	SPMP71	1.6262
TLL71.bin.7	69349	Hi-C	MEDIUM	SPMP71	1.84104
TLL71.bin.39	255000	Hi-C	HIGH	SPMP71	2.40654
TLL71.bin.41	233125	Hi-C	MEDIUM	SPMP71	2.36759
TLL71.bin.30	200425	Hi-C	MEDIUM	SPMP71	2.30195
TLL71.bin.9	69528	Hi-C	MEDIUM	SPMP71	1.84216
TLL71.bin.44	67517	Hi-C	MEDIUM	SPMP71	1.82941
TLL71.bin.46	20747	Hi-C	MEDIUM	SPMP71	1.31696
TLL71.bin.45	131628	Hi-C	MEDIUM	SPMP71	2.11935
TLL71.bin.50	18809	Hi-C	MEDIUM	SPMP71	1.27437
TLL71.bin.14	41017	Hi-C	MEDIUM	SPMP71	1.61296
TLL71.bin.23	31191	Hi-C	MEDIUM	SPMP71	1.49403
TLL71.bin.31	23341	Hi-C	MEDIUM	SPMP71	1.36812
TLL71.bin.49	100972	Hi-C	MEDIUM	SPMP71	2.0042
TLL71.bin.15	19155	Hi-C	MEDIUM	SPMP71	1.28228
TLL71.bin.48	431084	Hi-C	MEDIUM	SPMP71	2.63456
TLL60.bin.38	217333	Hi-C	HIGH	SPMP60	2.33713
TLL60.bin.37	2115111	Hi-C	MEDIUM	SPMP60	3.32533
TLL60.bin.16	244757	Hi-C	HIGH	SPMP60	2.38874
TLL60.bin.5	347129	Hi-C	HIGH	SPMP60	2.54049
TLL60.bin.17	167716	Hi-C	NC	SPMP60	2.22457
TLL60.bin.40	433768	Hi-C	HIGH	SPMP60	2.63726
TLL60.bin.25	679848	Hi-C	NC	SPMP60	2.83241
TLL60.bin.26	308999	Hi-C	HIGH	SPMP60	2.48996
TLL60.bin.24	238390	Hi-C	HIGH	SPMP60	2.37729
TLL60.bin.48	463426	Hi-C	HIGH	SPMP60	2.66598
TLL60.bin.10	134841	Hi-C	NC	SPMP60	2.12982
TLL60.bin.34	383793	Hi-C	HIGH	SPMP60	2.5841
TLL60.bin.3	122660	Hi-C	HIGH	SPMP60	2.0887
TLL60.bin.1	241502	Hi-C	HIGH	SPMP60	2.38292
TLL60.bin.8	190711	Hi-C	HIGH	SPMP60	2.28038
TLL60.bin.7	325132	Hi-C	MEDIUM	SPMP60	2.51206
TLL60.bin.11	272714	Hi-C	NC	SPMP60	2.43571
TLL60.bin.31	96550	Hi-C	HIGH	SPMP60	1.98475
TLL60.bin.15	397901	Hi-C	HIGH	SPMP60	2.59978
TLL60.bin.21	196809	Hi-C	HIGH	SPMP60	2.29404
TLL60.bin.13	151185	Hi-C	HIGH	SPMP60	2.17951
TLL60.bin.41	1380613	Hi-C	HIGH	SPMP60	3.14007
TLL60.bin.18	57558	Hi-C	HIGH	SPMP60	1.76011
TLL60.bin.33	276317	Hi-C	HIGH	SPMP60	2.44141
TLL60.bin.2	128645	Hi-C	HIGH	SPMP60	2.10939
TLL60.bin.14	251001	Hi-C	HIGH	SPMP60	2.39968
TLL60.bin.49	292257	Hi-C	NC	SPMP60	2.46576
TLL60.bin.23	60309	Hi-C	HIGH	SPMP60	1.78038
TLL60.bin.22	319646	Hi-C	HIGH	SPMP60	2.50467
TLL60.bin.19	149220	Hi-C	HIGH	SPMP60	2.17383
TLL60.bin.28	327824	Hi-C	MEDIUM	SPMP60	2.51564
TLL60.bin.4	151948	Hi-C	MEDIUM	SPMP60	2.18169
TLL60.bin.30	198186	Hi-C	MEDIUM	SPMP60	2.29707
TLL60.bin.36	22710	Hi-C	MEDIUM	SPMP60	1.35622
TLL60.bin.29	115457	Hi-C	MEDIUM	SPMP60	2.06242
TLL60.bin.45	26632	Hi-C	MEDIUM	SPMP60	1.4254
TLL60.bin.44	38842	Hi-C	MEDIUM	SPMP60	1.5893
TLL60.bin.9	67918	Hi-C	MEDIUM	SPMP60	1.83198
TLL60.bin.12	42774	Hi-C	MEDIUM	SPMP60	1.63118
TLL60.bin.6	23886	Hi-C	MEDIUM	SPMP60	1.37814
TLL60.bin.32	27679	Hi-C	MEDIUM	SPMP60	1.44215
TLL60.bin.51	28509	Hi-C	MEDIUM	SPMP60	1.45498
TLL60.bin.47	29948	Hi-C	MEDIUM	SPMP60	1.47637
TLL60.bin.27	30031	Hi-C	MEDIUM	SPMP60	1.47757
TLL60.bin.39	50713	Hi-C	MEDIUM	SPMP60	1.70512
TLL60.bin.50	29077	Hi-C	MEDIUM	SPMP60	1.46355
TLL50.bin.24	648286	Hi-C	NC	SPMP50	2.81177
TLL50.bin.17	429508	Hi-C	NC	SPMP50	2.63297
TLL50.bin.29	180365	Hi-C	HIGH	SPMP50	2.25615
TLL50.bin.6	539941	Hi-C	HIGH	SPMP50	2.73235
TLL50.bin.12	906592	Hi-C	NC	SPMP50	2.95741
TLL50.bin.9	940732	Hi-C	HIGH	SPMP50	2.97347
TLL50.bin.4	119916	Hi-C	HIGH	SPMP50	2.07888
TLL50.bin.8	380440	Hi-C	HIGH	SPMP50	2.58029
TLL50.bin.14	155911	Hi-C	HIGH	SPMP50	2.19288
TLL50.bin.25	578140	Hi-C	HIGH	SPMP50	2.76203
TLL50.bin.7	140400	Hi-C	MEDIUM	SPMP50	2.14737
TLL50.bin.32	225611	Hi-C	HIGH	SPMP50	2.35336
TLL50.bin.10	700759	Hi-C	HIGH	SPMP50	2.84557
TLL50.bin.28	1521692	Hi-C	MEDIUM	SPMP50	3.18233
TLL50.bin.30	46627	Hi-C	HIGH	SPMP50	1.66864
TLL50.bin.15	132221	Hi-C	NC	SPMP50	2.1213
TLL50.bin.19	40271	Hi-C	NC	SPMP50	1.60499
TLL50.bin.18	303119	Hi-C	MEDIUM	SPMP50	2.48161
TLL50.bin.26	44222	Hi-C	MEDIUM	SPMP50	1.64564
TLL50.bin.5	33150	Hi-C	MEDIUM	SPMP50	1.52048
TLL50.bin.11	56242	Hi-C	MEDIUM	SPMP50	1.75006
TLL50.bin.2	93685	Hi-C	MEDIUM	SPMP50	1.97167
TLL50.bin.35	127948	Hi-C	MEDIUM	SPMP50	2.10703
TLL50.bin.21	112396	Hi-C	MEDIUM	SPMP50	2.05075
TLL50.bin.33	30114	Hi-C	MEDIUM	SPMP50	1.47877
TLL50.bin.34	426505	Hi-C	MEDIUM	SPMP50	2.62992
TLL50.bin.38	98725	Hi-C	MEDIUM	SPMP50	1.99443
TLL50.bin.36	279489	Hi-C	MEDIUM	SPMP50	2.44636
TLL50.bin.16	19452	Hi-C	MEDIUM	SPMP50	1.28896
TLL50.bin.31	186761	Hi-C	MEDIUM	SPMP50	2.27129
TLL50.bin.27	17159	Hi-C	MEDIUM	SPMP50	1.23449
TLL07.bin.11	93673	Hi-C	NC	SPMP07	1.97161
TLL07.bin.30	37764	Hi-C	NC	SPMP07	1.57708
TLL07.bin.4	156323	Hi-C	HIGH	SPMP07	2.19402
TLL07.bin.24	608130	Hi-C	HIGH	SPMP07	2.784
TLL07.bin.7	54118	Hi-C	NC	SPMP07	1.73334
TLL07.bin.25	192436	Hi-C	HIGH	SPMP07	2.28429
TLL07.bin.9	23906	Hi-C	NC	SPMP07	1.37851
TLL07.bin.13	275075	Hi-C	HIGH	SPMP07	2.43945
TLL07.bin.2	80644	Hi-C	HIGH	SPMP07	1.90657
TLL07.bin.12	87407	Hi-C	NC	SPMP07	1.94155
TLL07.bin.5	203541	Hi-C	HIGH	SPMP07	2.30865
TLL07.bin.6	40045	Hi-C	NC	SPMP07	1.60255
TLL07.bin.14	179492	Hi-C	HIGH	SPMP07	2.25405
TLL07.bin.3	94502	Hi-C	HIGH	SPMP07	1.97544
TLL07.bin.17	123237	Hi-C	HIGH	SPMP07	2.09074
TLL07.bin.18	20665	Hi-C	NC	SPMP07	1.31524
TLL07.bin.26	24190	Hi-C	NC	SPMP07	1.38364
TLL07.bin.15	97786	Hi-C	HIGH	SPMP07	1.99028
TLL07.bin.20	26232	Hi-C	HIGH	SPMP07	1.41883
TLL07.bin.16	21104	Hi-C	NC	SPMP07	1.32436
TLL07.bin.10	27279	Hi-C	NC	SPMP07	1.43583
TLL07.bin.8	36981	Hi-C	HIGH	SPMP07	1.56798
TLL07.bin.29	11586	Hi-C	MEDIUM	SPMP07	1.06393
TLL07.bin.19	16162	Hi-C	MEDIUM	SPMP07	1.2085
TLL07.bin.21	20132	Hi-C	MEDIUM	SPMP07	1.30389
TLL07.bin.22	19953	Hi-C	MEDIUM	SPMP07	1.30001
TLL07.bin.28	13937	Hi-C	MEDIUM	SPMP07	1.14417
TLL07.bin.33	1360828	Hi-C	MEDIUM	SPMP07	3.1338
TLL07.bin.23	14571	Hi-C	MEDIUM	SPMP07	1.16349
TLL07.bin.27	13166	Hi-C	MEDIUM	SPMP07	1.11945
TLL19.bin.7	259982	Hi-C	HIGH	SPMP19	2.41494
TLL19.bin.24	111084	Hi-C	NC	SPMP19	2.04565
TLL19.bin.8	200961	Hi-C	HIGH	SPMP19	2.30311
TLL19.bin.21	596987	Hi-C	HIGH	SPMP19	2.77596
TLL19.bin.5	233717	Hi-C	HIGH	SPMP19	2.36869
TLL19.bin.3	144692	Hi-C	HIGH	SPMP19	2.16044
TLL19.bin.2	667987	Hi-C	HIGH	SPMP19	2.82477
TLL19.bin.14	237066	Hi-C	NC	SPMP19	2.37487
TLL19.bin.13	285495	Hi-C	NC	SPMP19	2.4556
TLL19.bin.16	99237	Hi-C	NC	SPMP19	1.99667
TLL19.bin.19	499225	Hi-C	HIGH	SPMP19	2.6983
TLL19.bin.11	99718	Hi-C	HIGH	SPMP19	1.99877
TLL19.bin.20	559946	Hi-C	HIGH	SPMP19	2.74815
TLL19.bin.17	113632	Hi-C	NC	SPMP19	2.0555
TLL19.bin.6	140127	Hi-C	HIGH	SPMP19	2.14652
TLL19.bin.9	167637	Hi-C	HIGH	SPMP19	2.22437
TLL19.bin.18	33100	Hi-C	NC	SPMP19	1.51983
TLL19.bin.15	341629	Hi-C	NC	SPMP19	2.53355
TLL19.bin.12	71990	Hi-C	NC	SPMP19	1.85727
TLL19.bin.4	65506	Hi-C	NC	SPMP19	1.81628
TLL19.bin.10	36473	Hi-C	MEDIUM	SPMP19	1.56197
TLL19.bin.23	15396	Hi-C	MEDIUM	SPMP19	1.18741
TLL19.bin.25	23750	Hi-C	MEDIUM	SPMP19	1.37566
TLL19.bin.28	5460	Hi-C	MEDIUM	SPMP19	0.737193
TLL67.bin.43	1190611	Hi-C	HIGH	SPMP67	3.07577
TLL67.bin.14	79891	Hi-C	HIGH	SPMP67	1.9025
TLL67.bin.37	691829	Hi-C	HIGH	SPMP67	2.84
TLL67.bin.28	384149	Hi-C	HIGH	SPMP67	2.5845
TLL67.bin.12	230612	Hi-C	HIGH	SPMP67	2.36288
TLL67.bin.39	51214	Hi-C	HIGH	SPMP67	1.70939
TLL67.bin.42	1887659	Hi-C	NC	SPMP67	3.27592
TLL67.bin.6	113203	Hi-C	HIGH	SPMP67	2.05386
TLL67.bin.29	219390	Hi-C	HIGH	SPMP67	2.34122
TLL67.bin.20	265913	Hi-C	HIGH	SPMP67	2.42474
TLL67.bin.17	213021	Hi-C	NC	SPMP67	2.32842
TLL67.bin.5	488070	Hi-C	MEDIUM	SPMP67	2.68848
TLL67.bin.19	158227	Hi-C	HIGH	SPMP67	2.19928
TLL67.bin.16	258405	Hi-C	HIGH	SPMP67	2.4123
TLL67.bin.50	189159	Hi-C	NC	SPMP67	2.27683
TLL67.bin.18	404571	Hi-C	NC	SPMP67	2.60699
TLL67.bin.13	55372	Hi-C	HIGH	SPMP67	1.74329
TLL67.bin.11	136855	Hi-C	HIGH	SPMP67	2.13626
TLL67.bin.8	183881	Hi-C	HIGH	SPMP67	2.26454
TLL67.bin.7	415020	Hi-C	HIGH	SPMP67	2.61807
TLL67.bin.4	119095	Hi-C	HIGH	SPMP67	2.07589
TLL67.bin.36	348130	Hi-C	NC	SPMP67	2.54174
TLL67.bin.34	37587	Hi-C	HIGH	SPMP67	1.57504
TLL67.bin.1	477067	Hi-C	HIGH	SPMP67	2.67858
TLL67.bin.25	82779	Hi-C	NC	SPMP67	1.91792
TLL67.bin.23	38253	Hi-C	NC	SPMP67	1.58267
TLL67.bin.15	111404	Hi-C	HIGH	SPMP67	2.0469
TLL67.bin.3	31805	Hi-C	HIGH	SPMP67	1.5025
TLL67.bin.30	22985	Hi-C	NC	SPMP67	1.36144
TLL67.bin.21	33250	Hi-C	NC	SPMP67	1.52179
TLL67.bin.40	22563	Hi-C	NC	SPMP67	1.3534
TLL67.bin.45	22381	Hi-C	MEDIUM	SPMP67	1.34988
TLL67.bin.46	22046	Hi-C	MEDIUM	SPMP67	1.34333
TLL67.bin.35	15644	Hi-C	MEDIUM	SPMP67	1.19435
TLL67.bin.44	14606	Hi-C	MEDIUM	SPMP67	1.16453
TLL67.bin.22	15102	Hi-C	MEDIUM	SPMP67	1.17903
TLL67.bin.52	28674	Hi-C	MEDIUM	SPMP67	1.45749
TLL67.bin.27	17592	Hi-C	MEDIUM	SPMP67	1.24532
TLL67.bin.9	31409	Hi-C	MEDIUM	SPMP67	1.49705
TLL67.bin.41	13308	Hi-C	MEDIUM	SPMP67	1.12411
TLL67.bin.2	66196	Hi-C	MEDIUM	SPMP67	1.82083
TLL67.bin.24	19489	Hi-C	MEDIUM	SPMP67	1.28979
TLL67.bin.33	14611	Hi-C	MEDIUM	SPMP67	1.16468
TLL67.bin.48	15882	Hi-C	MEDIUM	SPMP67	1.20091
TLL67.bin.38	13877	Hi-C	MEDIUM	SPMP67	1.1423
TLL67.bin.10	11331	Hi-C	MEDIUM	SPMP67	1.05427
TLL67.bin.26	22020	Hi-C	MEDIUM	SPMP67	1.34282
TLL67.bin.51	13693	Hi-C	MEDIUM	SPMP67	1.1365
TLL18.bin.91	1278885	Hi-C	NC	SPMP18	3.10683
TLL18.bin.73	1619579	Hi-C	HIGH	SPMP18	3.2094
TLL18.bin.70	1361620	Hi-C	HIGH	SPMP18	3.13406
TLL18.bin.41	317974	Hi-C	NC	SPMP18	2.50239
TLL18.bin.57	602278	Hi-C	HIGH	SPMP18	2.7798
TLL18.bin.16	405608	Hi-C	HIGH	SPMP18	2.60811
TLL18.bin.69	580669	Hi-C	HIGH	SPMP18	2.76393
TLL18.bin.31	626622	Hi-C	HIGH	SPMP18	2.79701
TLL18.bin.56	99510	Hi-C	NC	SPMP18	1.99787
TLL18.bin.11	354052	Hi-C	NC	SPMP18	2.54907
TLL18.bin.66	879435	Hi-C	HIGH	SPMP18	2.9442
TLL18.bin.76	591371	Hi-C	HIGH	SPMP18	2.77186
TLL18.bin.55	269478	Hi-C	HIGH	SPMP18	2.43052
TLL18.bin.34	263727	Hi-C	HIGH	SPMP18	2.42115
TLL18.bin.28	128556	Hi-C	HIGH	SPMP18	2.10909
TLL18.bin.8	557632	Hi-C	HIGH	SPMP18	2.74635
TLL18.bin.5	390606	Hi-C	HIGH	SPMP18	2.59174
TLL18.bin.12	343335	Hi-C	HIGH	SPMP18	2.53572
TLL18.bin.27	466511	Hi-C	HIGH	SPMP18	2.66886
TLL18.bin.21	430927	Hi-C	HIGH	SPMP18	2.6344
TLL18.bin.19	110821	Hi-C	MEDIUM	SPMP18	2.04462
TLL18.bin.80	312506	Hi-C	HIGH	SPMP18	2.49486
TLL18.bin.2	151363	Hi-C	MEDIUM	SPMP18	2.18002
TLL18.bin.37	114131	Hi-C	HIGH	SPMP18	2.0574
TLL18.bin.13	183176	Hi-C	HIGH	SPMP18	2.26287
TLL18.bin.25	254791	Hi-C	HIGH	SPMP18	2.40618
TLL18.bin.17	308493	Hi-C	HIGH	SPMP18	2.48925
TLL18.bin.35	213109	Hi-C	HIGH	SPMP18	2.3286
TLL18.bin.14	262837	Hi-C	NC	SPMP18	2.41969
TLL18.bin.15	207273	Hi-C	NC	SPMP18	2.31654
TLL18.bin.58	102998	Hi-C	NC	SPMP18	2.01283
TLL18.bin.46	181276	Hi-C	NC	SPMP18	2.25834
TLL18.bin.26	78312	Hi-C	MEDIUM	SPMP18	1.89383
TLL18.bin.33	474901	Hi-C	HIGH	SPMP18	2.6766
TLL18.bin.59	427530	Hi-C	HIGH	SPMP18	2.63097
TLL18.bin.60	94157	Hi-C	HIGH	SPMP18	1.97385
TLL18.bin.43	300813	Hi-C	MEDIUM	SPMP18	2.4783
TLL18.bin.29	73240	Hi-C	HIGH	SPMP18	1.86475
TLL18.bin.1	154825	Hi-C	MEDIUM	SPMP18	2.18984
TLL18.bin.42	139498	Hi-C	NC	SPMP18	2.14457
TLL18.bin.18	51873	Hi-C	HIGH	SPMP18	1.71494
TLL18.bin.10	174521	Hi-C	HIGH	SPMP18	2.24185
TLL18.bin.22	129956	Hi-C	HIGH	SPMP18	2.1138
TLL18.bin.40	200206	Hi-C	NC	SPMP18	2.30148
TLL18.bin.85	90252	Hi-C	NC	SPMP18	1.95546
TLL18.bin.67	189008	Hi-C	HIGH	SPMP18	2.27648
TLL18.bin.39	105538	Hi-C	HIGH	SPMP18	2.02341
TLL18.bin.24	538099	Hi-C	HIGH	SPMP18	2.73086
TLL18.bin.50	91286	Hi-C	HIGH	SPMP18	1.9604
TLL18.bin.71	50850	Hi-C	NC	SPMP18	1.70629
TLL18.bin.81	97087	Hi-C	MEDIUM	SPMP18	1.98716
TLL18.bin.68	36109	Hi-C	MEDIUM	SPMP18	1.55762
TLL18.bin.47	88489	Hi-C	MEDIUM	SPMP18	1.94689
TLL18.bin.84	99772	Hi-C	MEDIUM	SPMP18	1.99901
TLL18.bin.3	82479	Hi-C	MEDIUM	SPMP18	1.91634
TLL18.bin.9	117375	Hi-C	MEDIUM	SPMP18	2.06958
TLL18.bin.63	589265	Hi-C	MEDIUM	SPMP18	2.77031
TLL18.bin.100	99973	Hi-C	MEDIUM	SPMP18	1.99988
TLL18.bin.20	126334	Hi-C	MEDIUM	SPMP18	2.10152
TLL18.bin.54	613837	Hi-C	MEDIUM	SPMP18	2.78805
TLL18.bin.30	100155	Hi-C	MEDIUM	SPMP18	2.00067
TLL18.bin.44	236955	Hi-C	MEDIUM	SPMP18	2.37467
TLL18.bin.6	173847	Hi-C	MEDIUM	SPMP18	2.24017
TLL18.bin.4	83210	Hi-C	MEDIUM	SPMP18	1.92018
TLL18.bin.78	91595	Hi-C	MEDIUM	SPMP18	1.96187
TLL18.bin.48	63033	Hi-C	MEDIUM	SPMP18	1.79957
TLL18.bin.93	42840	Hi-C	MEDIUM	SPMP18	1.63185
TLL18.bin.94	77032	Hi-C	MEDIUM	SPMP18	1.88667
TLL18.bin.102	46202	Hi-C	MEDIUM	SPMP18	1.66466
TLL18.bin.36	43537	Hi-C	MEDIUM	SPMP18	1.63886
TLL18.bin.7	431987	Hi-C	MEDIUM	SPMP18	2.63547
TLL18.bin.52	35293	Hi-C	MEDIUM	SPMP18	1.54769
TLL18.bin.32	61446	Hi-C	MEDIUM	SPMP18	1.78849
TLL18.bin.45	39562	Hi-C	MEDIUM	SPMP18	1.59728
TLL18.bin.96	79614	Hi-C	MEDIUM	SPMP18	1.90099
TLL18.bin.49	38268	Hi-C	MEDIUM	SPMP18	1.58284
TLL18.bin.38	42856	Hi-C	MEDIUM	SPMP18	1.63201
TLL18.bin.53	80501	Hi-C	MEDIUM	SPMP18	1.9058
TLL18.bin.65	38296	Hi-C	MEDIUM	SPMP18	1.58315
TLL18.bin.79	47025	Hi-C	MEDIUM	SPMP18	1.67233
TLL18.bin.51	30577	Hi-C	MEDIUM	SPMP18	1.48539
TLL18.bin.90	22522	Hi-C	MEDIUM	SPMP18	1.35261
TLL18.bin.95	22795	Hi-C	MEDIUM	SPMP18	1.35784
TLL18.bin.61	27408	Hi-C	MEDIUM	SPMP18	1.43788
TLL18.bin.97	25255	Hi-C	MEDIUM	SPMP18	1.40235
TLL18.bin.99	63169	Hi-C	MEDIUM	SPMP18	1.8005
TLL18.bin.64	31294	Hi-C	MEDIUM	SPMP18	1.49546
TLL18.bin.92	34842	Hi-C	MEDIUM	SPMP18	1.5421
TLL18.bin.106	1074215	Hi-C	MEDIUM	SPMP18	3.03109
TLL18.bin.83	251912	Hi-C	MEDIUM	SPMP18	2.40125
TLL18.bin.62	44144	Hi-C	MEDIUM	SPMP18	1.64487
TLL18.bin.82	29487	Hi-C	MEDIUM	SPMP18	1.46963
TLL20.bin.34	88520	Hi-C	HIGH	SPMP20	1.94704
TLL20.bin.18	147431	Hi-C	HIGH	SPMP20	2.16859
TLL20.bin.5	439509	Hi-C	NC	SPMP20	2.64297
TLL20.bin.9	325473	Hi-C	NC	SPMP20	2.51251
TLL20.bin.8	186723	Hi-C	NC	SPMP20	2.2712
TLL20.bin.1	266910	Hi-C	MEDIUM	SPMP20	2.42636
TLL20.bin.16	462737	Hi-C	HIGH	SPMP20	2.66533
TLL20.bin.21	151577	Hi-C	HIGH	SPMP20	2.18063
TLL20.bin.4	269229	Hi-C	HIGH	SPMP20	2.43012
TLL20.bin.13	171685	Hi-C	HIGH	SPMP20	2.23473
TLL20.bin.32	266961	Hi-C	HIGH	SPMP20	2.42645
TLL20.bin.41	99701	Hi-C	HIGH	SPMP20	1.9987
TLL20.bin.24	322686	Hi-C	HIGH	SPMP20	2.50878
TLL20.bin.7	117371	Hi-C	NC	SPMP20	2.06956
TLL20.bin.6	115669	Hi-C	HIGH	SPMP20	2.06322
TLL20.bin.38	173237	Hi-C	HIGH	SPMP20	2.23864
TLL20.bin.36	132942	Hi-C	HIGH	SPMP20	2.12366
TLL20.bin.33	74622	Hi-C	HIGH	SPMP20	1.87287
TLL20.bin.37	93170	Hi-C	NC	SPMP20	1.96928
TLL20.bin.47	26469	Hi-C	NC	SPMP20	1.42274
TLL20.bin.42	61643	Hi-C	HIGH	SPMP20	1.78988
TLL20.bin.3	177238	Hi-C	HIGH	SPMP20	2.24856
TLL20.bin.12	134244	Hi-C	HIGH	SPMP20	2.12789
TLL20.bin.26	78958	Hi-C	NC	SPMP20	1.8974
TLL20.bin.29	53353	Hi-C	NC	SPMP20	1.72716
TLL20.bin.22	57825	Hi-C	NC	SPMP20	1.76212
TLL20.bin.11	130457	Hi-C	MEDIUM	SPMP20	2.11547
TLL20.bin.46	15477	Hi-C	MEDIUM	SPMP20	1.18969
TLL20.bin.23	47981	Hi-C	MEDIUM	SPMP20	1.68107
TLL20.bin.20	195210	Hi-C	MEDIUM	SPMP20	2.2905
TLL20.bin.19	39968	Hi-C	MEDIUM	SPMP20	1.60171
TLL20.bin.30	209020	Hi-C	MEDIUM	SPMP20	2.32019
TLL20.bin.27	18835	Hi-C	MEDIUM	SPMP20	1.27497
TLL20.bin.35	27336	Hi-C	MEDIUM	SPMP20	1.43673
TLL20.bin.2	25567	Hi-C	MEDIUM	SPMP20	1.40768
TLL20.bin.43	65676	Hi-C	MEDIUM	SPMP20	1.81741
TLL20.bin.17	81339	Hi-C	MEDIUM	SPMP20	1.9103
TLL20.bin.28	50980	Hi-C	MEDIUM	SPMP20	1.7074
TLL20.bin.10	61916	Hi-C	MEDIUM	SPMP20	1.7918
TLL20.bin.31	263798	Hi-C	MEDIUM	SPMP20	2.42127
TLL20.bin.44	18248	Hi-C	MEDIUM	SPMP20	1.26122
TLL20.bin.25	8948	Hi-C	MEDIUM	SPMP20	0.951726
TLL20.bin.14	211692	Hi-C	MEDIUM	SPMP20	2.3257
TLL20.bin.48	30037	Hi-C	MEDIUM	SPMP20	1.47766
TLL20.bin.45	27984	Hi-C	MEDIUM	SPMP20	1.44691
TLL20.bin.40	30417	Hi-C	MEDIUM	SPMP20	1.48312
TLL20.bin.15	18599	Hi-C	MEDIUM	SPMP20	1.26949
TLL40.bin.67	2227238	Hi-C	HIGH	SPMP40	3.34777
TLL40.bin.35	358645	Hi-C	HIGH	SPMP40	2.55466
TLL40.bin.25	1129123	Hi-C	HIGH	SPMP40	3.05274
TLL40.bin.66	2197838	Hi-C	HIGH	SPMP40	3.342
TLL40.bin.68	2147304	Hi-C	NC	SPMP40	3.33189
TLL40.bin.53	1006273	Hi-C	NC	SPMP40	3.00272
TLL40.bin.44	491775	Hi-C	HIGH	SPMP40	2.69177
TLL40.bin.33	599171	Hi-C	HIGH	SPMP40	2.77755
TLL40.bin.72	1290776	Hi-C	HIGH	SPMP40	3.11085
TLL40.bin.28	490790	Hi-C	HIGH	SPMP40	2.6909
TLL40.bin.16	882215	Hi-C	HIGH	SPMP40	2.94557
TLL40.bin.20	156599	Hi-C	HIGH	SPMP40	2.19479
TLL40.bin.7	149208	Hi-C	HIGH	SPMP40	2.17379
TLL40.bin.70	329566	Hi-C	NC	SPMP40	2.51794
TLL40.bin.6	233868	Hi-C	HIGH	SPMP40	2.36897
TLL40.bin.8	1087084	Hi-C	HIGH	SPMP40	3.03626
TLL40.bin.2	488801	Hi-C	HIGH	SPMP40	2.68913
TLL40.bin.59	826193	Hi-C	MEDIUM	SPMP40	2.91708
TLL40.bin.43	575568	Hi-C	HIGH	SPMP40	2.7601
TLL40.bin.13	337740	Hi-C	HIGH	SPMP40	2.52858
TLL40.bin.61	1642396	Hi-C	HIGH	SPMP40	3.21548
TLL40.bin.38	273994	Hi-C	HIGH	SPMP40	2.43774
TLL40.bin.4	491798	Hi-C	HIGH	SPMP40	2.69179
TLL40.bin.55	288419	Hi-C	HIGH	SPMP40	2.46002
TLL40.bin.10	204489	Hi-C	NC	SPMP40	2.31067
TLL40.bin.50	323208	Hi-C	HIGH	SPMP40	2.50948
TLL40.bin.31	91073	Hi-C	MEDIUM	SPMP40	1.95939
TLL40.bin.62	735178	Hi-C	HIGH	SPMP40	2.86639
TLL40.bin.29	267404	Hi-C	HIGH	SPMP40	2.42717
TLL40.bin.18	533630	Hi-C	HIGH	SPMP40	2.72724
TLL40.bin.49	679113	Hi-C	HIGH	SPMP40	2.83194
TLL40.bin.22	2236485	Hi-C	HIGH	SPMP40	3.34957
TLL40.bin.9	523709	Hi-C	HIGH	SPMP40	2.71909
TLL40.bin.30	325335	Hi-C	HIGH	SPMP40	2.51233
TLL40.bin.17	163765	Hi-C	HIGH	SPMP40	2.21422
TLL40.bin.39	222082	Hi-C	HIGH	SPMP40	2.34651
TLL40.bin.54	114157	Hi-C	NC	SPMP40	2.0575
TLL40.bin.32	140659	Hi-C	HIGH	SPMP40	2.14817
TLL40.bin.45	131022	Hi-C	NC	SPMP40	2.11734
TLL40.bin.42	86285	Hi-C	HIGH	SPMP40	1.93594
TLL40.bin.23	299483	Hi-C	HIGH	SPMP40	2.47637
TLL40.bin.48	120283	Hi-C	HIGH	SPMP40	2.0802
TLL40.bin.47	88231	Hi-C	HIGH	SPMP40	1.94562
TLL40.bin.57	82709	Hi-C	NC	SPMP40	1.91755
TLL40.bin.52	66306	Hi-C	NC	SPMP40	1.82155
TLL40.bin.69	155983	Hi-C	HIGH	SPMP40	2.19308
TLL40.bin.71	125862	Hi-C	MEDIUM	SPMP40	2.09989
TLL40.bin.19	257375	Hi-C	MEDIUM	SPMP40	2.41057
TLL40.bin.51	124363	Hi-C	MEDIUM	SPMP40	2.09469
TLL40.bin.5	270868	Hi-C	MEDIUM	SPMP40	2.43276
TLL40.bin.34	917693	Hi-C	MEDIUM	SPMP40	2.9627
TLL40.bin.26	152586	Hi-C	MEDIUM	SPMP40	2.18351
[truncated: 577 more rows]

## Sheet: SFig 6.B
assembly	MIMAGExtended	count	frac
Short-read	MEDIUM	434	0.736842
Short-read	NC	155	0.263158
Hybrid	MEDIUM	585	0.619703
Hybrid	HIGH	234	0.247881
Hybrid	NC	125	0.132415
Hi-C	HIGH	425	0.407478
Hi-C	MEDIUM	406	0.389262
Hi-C	NC	212	0.20326
