# Supplementary material for: Genome-centric analysis of short and long read metagenomes reveals uncharacterized microbiome diversity in Southeast Asians
Source: Nat Commun. 2022 Oct 13;13:6044. doi: 10.1038/s41467-022-33782-z (PMC9561172; doi:10.1038/s41467-022-33782-z)
Supplement: Supplementary file 12 — Source Data [file 41467_2022_33782_MOESM12_ESM.zip › Split/supplementary_data_7.xlsx]

## Sheet: SFig 7
51-20	AM51-8	Acetatifactor	Acidaminococcus	Acutalibacter	Adlercreutzia	Agathobacter	Agathobaculum	Akkermansia	Alistipes	Alistipes_A	Allisonella	An200	An23	An7	Anaerobutyricum	Anaeroglobus	Anaeromassilibacillus	Anaerostipes	Anaerotignum	Anaerotruncus	Angelakisella	Bacteroides	Bariatricus	Barnesiella	Bifidobacterium	Bilophila	Blautia	Blautia_A	Brachyspira	Bulleidia	Butyricicoccus	Butyricicoccus_A	Butyricimonas	CAG-1000	CAG-103	CAG-1031	CAG-110	CAG-115	CAG-127	CAG-1427	CAG-145	CAG-170	CAG-177	CAG-180	CAG-217	CAG-238	CAG-245	CAG-269	CAG-273
0	0	0	1.05	0.05	0	0.01	0	1.7	0.01	0	0.16	0	0	0.01	0	0	0	0.05	0	0	0	1.16	0.01	0	51.06	0	0.46	0.23	0	0.01	0	0	0	0	0	0	0	0	0	0.63	0	0	0	0	0	0	0	0	0
0	0.01	0.07	0	0.03	0	2.65	0.01	0	0.04	0	0	0	0	0.01	0.02	0	0	0.41	0.01	0	0	4.02	0.03	0	34.03	0.02	0.65	6.51	0	0	0.01	0.01	0	0	0	0	0.01	0	0.01	0	0	0	0.02	0.01	0.75	0.01	0.01	0	0
0	0.02	1.33	0.01	0.33	0.17	12.88	0.67	1.39	1.01	0.73	0.02	0.93	0	0	1.15	0	0.03	1.68	0.17	0	0.02	0.85	1.06	0.1	0.01	0.03	0.95	9.67	0	0	0.01	0.03	0.02	0	0.37	0	0.81	0	0.02	0.17	0.02	0.59	0.25	0.02	1.44	0.02	0.02	0.03	0
0	0	0.07	0.07	0.02	0.05	3.17	0.3	0	1.08	0	0.1	0.01	0	0	0.64	0	0.01	0.07	0.02	0	0.45	0.78	0.24	0.01	4.8	1.21	0.3	4.09	0	0.03	0	0.01	0.01	0	0.46	0	0.22	0	0.01	0.18	0.01	2.25	2.41	0.4	0	0.05	0	0.01	0
0	0.02	0.38	1.76	0.04	0.54	4.21	0.27	0.1	1.62	0.06	0	0.04	0.1	0.01	1.19	0	0.03	0.21	0.05	0	0.8	1.05	0.3	0.01	2.55	0.35	0.41	6.85	0	0.01	0.01	0.01	0	0	4.45	0	1.06	0	0.04	0.75	0	0.65	2.75	0.14	0.02	0.17	0.13	0	0.25
0	0	0.02	2.31	0.07	0.19	0.31	0.09	0	8.03	0.4	0.02	0.01	0	0.01	1.04	0	0.21	0.72	0.02	0.03	0	8.47	0.02	2.05	2.59	0.81	0.31	5.51	0.67	0	0.01	0.05	0.56	0	0	0	1.17	0	0.02	0.44	0	0.04	0.09	1.52	0	0	0.1	0	0
0	0	0.04	0.34	0.02	0	0.74	0.33	0	0.24	0.02	0.02	0	0	0.01	0.58	0	0	0.55	0.1	0	0	1.9	0.8	0.12	31.18	0.24	0.35	5.13	0	0	0	0	0.02	0	0.09	0.01	0.01	0	0	0.01	0	0	0.02	0	0	0.01	0.01	0	0
0	0.02	0.04	0.62	0	0.22	2.24	0.78	0	0	0	0.06	0	0	0	0.35	0	0	0.74	0.01	0	0.01	0.58	0.04	0	37.01	0.01	0.37	5.87	0	0	0	0.01	0	0	0	0	0.01	0	0.01	0.08	0	0	0.01	0.02	0	0.01	0.01	0	0
0	0.02	0	0.85	0	0	0.01	0	0	0.06	0.01	0	0	0	0	0	0	0	0.63	0	0	0	12.05	0.03	0	48.22	0.02	4.26	0.23	0	0	0	0	0	0	0	0	0	0	0	0	0	0	0	0.02	0	0	0.02	0	0
0	0.02	0.04	0	0.03	0.1	3.22	0.44	0	0.07	0.01	0.07	0	0	0	0.45	0	0.01	0.46	0.02	0	0	1.09	0.14	0.29	6.99	0.23	0.38	5.18	0	0	0	0.01	0.14	0	0.02	0	0	0	0	0	0	0.01	0.02	0.02	0	0	0.01	0	0
0	0	0.11	0.9	0.42	1.22	0.5	0.05	0	5.13	2.57	0	0.02	0	0.01	1.54	0	0.39	0.04	0.01	0.16	0.01	5.79	1	0.01	18.97	0.2	0.47	9.43	0	0	0.01	0.02	0.07	0	1.53	0	6.89	0	0.01	0	0	0.06	0.07	0.08	0	0.02	0.01	0	0
0	0.03	0.07	0.04	0.26	0.15	0.58	0.04	1.45	0.05	0.03	0	0.43	0	0.01	2.35	0	0.09	0.22	0.03	0.01	0.01	0.06	0.09	0	0.43	0.02	1.64	22.96	0	0.01	0.01	0.05	0	0	0.09	0	0.42	0	0.03	0.06	0.14	0.34	0.06	0.02	0.01	0.02	0.01	0	0
0.05	0.05	0.03	0	0.1	0.1	0.15	0.15	4.12	0.52	0.46	0	0.19	0.01	0	0.49	0	0.03	1.42	0.02	0	0.12	1.34	0.09	0.04	10.92	0.04	0.29	2.89	0	0	0.01	0.02	0.01	1.42	0.33	0.01	1.85	0.1	0.02	0.16	0.01	1.14	0.93	0.07	0.01	0.26	0.04	0.03	0.13
0	0.03	0.05	0	0	0	0.12	0.11	2.36	0	0	0.03	0	0	0	0.03	0	0	0.27	0.02	0	0	4.76	0.05	0	29.74	0.01	2.95	8.33	0	0.01	0.01	0.79	0	0	0	0	0.04	0	0.01	0	0	0	0.08	0.01	0	0	0	0	0
	0.07	0.24	0.98	0.02	0	0.15	0.48	0	0.09	0.07	0.04	0	0	0.01	0.81	0.01	0	1.48	0.14	0	0.01	1.4	0.03	0	28.62	0.32	0.42	7.85	0	0.01	0	0.01	0.04	0	0	0	0.03	0	0.01	0.03	0	0.01	0.01	0.02	1.54	0	0.01	0	0
0	0.26	0.17	0.24	0.02	0.16	3.87	0.61	0	0.33	0.03	0.01	0.01	0	0.01	0.84	0	0.01	0.7	0.08	0	0.01	0.17	0.49	0.02	10.94	0.05	0.58	10.34	0	0.01	0	0.01	0	0	0.3	0	0.11	0	0.03	0.12	0	0.09	0.18	0.04	0	0.02	0.02	0	0
0	0.01	0.26	0.55	0.02	0.22	2.22	0.3	0	0.71	0	0.04	0.07	0	0.01	0.89	0	0.03	0.9	0.01	0	0	10.66	0.46	0.18	21.62	0.25	0.48	8.9	0	0	0	0.02	0	0	0	0	0.04	0	0.01	0	0	0.01	0.01	0.02	0.01	0.06	0.02	0	0
0	0.04	0.05	0.05	0.03	0.48	4.77	0.9	0	0.72	0.01	0.02	0.01	0	0	0.81	0	0.01	1.2	0.26	0	0	3.19	0.05	0	2.93	0.12	1.28	7.27	0	0	0.01	0.02	0	0	0.01	0	0.07	0	0.06	0.19	0	0.03	0.04	0.02	0.95	0.01	0.02	0	0
0	0.02	0.05	0.51	0.02	0.21	10.15	1.51	0	0.28	0.11	0.12	0	0	0.01	0.67	0	0	0.29	0.06	0	0	3.78	2.1	0	22.66	0.25	0.79	6.78	0	0	0	0.01	0		0.63	0	0.03	0	0.03	0.07	0	0.06	0.01	0.01	0	0	0.02	0
	0.01	0.02	0	0.01	0	0.1	0.78	5.08	0.07	0.09		0	0	0	2.58	0	0.01	5.3	0.17	0	0	1	0.16	0	17.59	0.13	2.95	35.44	0	0.01	0.01	0.01	0.01	0	0	0	0.02	0	0.01	0	0	0	0.01	0.02	0	0	0.14	0	0
0	0.03	1.02	0	0.01	0.1	8.51	0.37	0.86	0.38	0	0	0	0	0	1.19	0	0	1.07	0.1	0	0	2.04	0.04	0	20.55	0.07	0.55	6.64	0	0	0	0.01	0	0	0.14	0	0.09	0	4.6	0.21	0	0.02	0.02	0.01	0	0	0.07	0.01	0
0	0.01	0.04	1.4	0.29	0	10.04	0.88	0	2.03	0.19	0	0.01	0	0.01	0.5	0	0.02	0.39	0.02	0	0	4.39	0.03	0.17	20.29	0.22	0.6	4.99	0	0	0.01	0.01	0.01	0	0	0	0.11	0	0.02	0	0.02	0.01	0.08	0.49	0	0.01	0.01	0	0
0	0.02	0.03	0.13	0.1	0.08	1.08	0.08	0.01	1.59	0.44	0	0.03	0	0.02	0.75	0	0.03	0.9	0.02	0	0.11	3.81	0.41	0.22	11.39	0.18	0.37	5.04	0	0	0.01	0.02	0.08	0	0.67	0	0.23	0	0.02	0.16	0	4.94	1.92	0.03	0	0.08	0.02	0	0
0	0.01	0.59	0.19	0.03	0.05	2.79	1.21	0	1.65	0.08	0	0	0	0.01	1.59	0	0	2.08	0.25	0	0	4.66	0.64	0.01	20.03	0.32	0.63	7.56	0	0	0	0.01	0.03	0	0	0	0.2	0	0.01	0.17	0	0.03	0.02	0.01	0	0	0.08	0	0
0	0.01	0.01	3.09	0	0	0.07	0	0	0.03	0	0.11	0	0	0	0.02	0	0	1.17	0.01	0	0	6.37	0.07	0	21.5	0.48	3.18	8.24	0	0	0	0.01	0	0	0	0	0	0	0	0	0	0.01	0.02	0.01	0	0	0.02	0	0
0	0.02	0.86	0.04	0.2	0.03	2.34	0.93	0	1.11	0.19	0.02	0.04	0.04	0	0.86	0	0.02	0.25	0.13	0.01	0.01	1.43	0.45	0.07	3.92	0.51	0.41	7.71	0	0	0.01	0.01	0.28	0	1.32	0	0.12	0	0.01	0.02	0	2.31	0.56	0.01	0.68	0.1	0.01	0	0.81
0	0.1	0.08	3.46	0.01	0.03	0.36	0.36	0	0.51	0.09	0.02	0.01	0	0.01	0.57	0	0.03	0.16	0.01	0.02	0.01	1.77	0.37	0.02	28.12	0.25	0.35	5.71	0	0.48	0.01	0.01	0.01	0	0.7	0	0.81	0	0.02	0.71	0	0.03	2.19	0.03	0.01	0.01	0.01	0	0
0	0.02	0.14	0	0.02	0	10.74	0.39	0.35	1.13	0.23	0	0.02	0.02	0	0.42	0	0.01	0.29	0.09	0	0.02	1.25	0.06	0.01	2.74	0.06	0.75	6.99	0	0	0.01	0.31	0.01	0	2.79	0.01	1.17	1	0.06	0.01	0	0.79	0.14	0.03	0.03	0.03	0.04	0.08	0.02
0	0.03	0.07	0.01	0.05	0	0.3	0.08	0	0.03	0	0	0.03	0	0.02	1.43	0	0.04	0.82	0.15	0.02	0	0.11	0.22	0	45.84	0.02	1.37	16.96	0	0	0.01	0.01	0	0	0.01	0	0.1	0.01	0.02	0.31	0	0.01	0.01	1.46	0.01	0	0.01	0.01	0
0	0.02	0.56	0.01	0.03	0	12.86	0.7	0	1.77	0.13	0	0	0	0	0.68	0	0.01	0.53	0.1	0	0.01	8.3	0.53	0.01	1.8	0.59	0.86	5.26	0	0	0.02	0.03	0.28	0	0.48	0	0.06	0	0.02	0	0	0.07	0.1	0.45	0	0.02	0.02	0	0
0	0	0.41	0	0.01	0	4.44	0.13	12.6	0.1	0.28	0	0	0	0	0.01	0	0.02	0.34	0.14	0.05	0	29.4	0.03	0	10.12	0	1.45	4.52	0	0	0.69	0.02	0.55	0	0	0	0.01	0	0.04	0	0	0	0.02	0.01	0	0	0.06	0	0
0	0.03	0.15	1.88	0.01	0	0.13	0.37	0	0.07	0.01	0.06	0	0	0	0.43	0	0.01	0.19	0.07	0	0	1.2	0.02	0	11.96	0.51	0.23	4.71	0	0	0	0.01	0	0	0	0	0.03	0	0.01	0.01	0	0.01	0.01	0	0	0	0	0	0
0	0.05	0.81	0.12	0.02	0.98	6.68	0.81	0.08	0.45	0.03	0	0	0	0	1.36	0	0	1.58	0.07	0	0	8.14	0.03	0.01	12.01	0	0.89	7.79	0	0	0.01	0.02	0	0	0	0	0.05	0	0.03	0.36	0	0.01	0.05	0.01	0	0.01	0.06	0.01	0
0	0	0.02	0.3	0.01	0.04	1.59	0.3	0.01	0.05	0.01	0.01	0	0	0	0.59	0	0.01	1.72	0.06	0	0	0.1	0.04	0	43.51	0.02	0.36	5.78	0	0	0	0.02	0		0.1	0	0.04	0	0.01	0.11	0	0.01	0.04	0.01	0	0	0.01	0	0
0	0.02	0.21	0.03	0.03	0.23	6.92	0.57	0.01	0.19	0	0.01	0	0	0.01	0.92	0	0	1.01	0.03	0	0	0.31	0.58	0.02	12.18	0.01	0.78	8.75	0	0.55	0	0.01	0	0	0.23	0	0.05	0	0.06	0.3	0	0.01	0.05	0.91	0	0.01	0.01	0	0
0	0.01	0.06	0.08	0.02	0.01	1.85	0.44	0	0.28	0.08	0	0.01	0	0	1.06	0	0.06	0.39	0.01	0	0.03	0.52	0.28	0	25.55	0.03	0.41	8.32	0	0	0.01	0.01	0	0	2.96	0	0.44	0.03	0.01	0.12	0	0.29	3.72	0.07	0	0.02	0.04	1.14	0
0	0.01	0.09	3.13	0.04	0	0.07	2.02	0.15	6.37	0.39	0.01	0	0.01	0	0.02	0	0.01	0.98	0.4	0.14	0	16.27	0.04	0.01	0.2	1.19	1.06	10.23	0	0	0.01	0.02	0.42	0	0	0	0.03	0	0.01	0	0	0.01	0.02	0.01	0	0	0.05	0	0
0	0.01	0.09	0.09	0.01	0	0.65	0.31	2.34	4.09	0.29	0.01	0.06	0	0	1.33	0	0.01	0.37	0.09	0	0.47	13.22	0.27	0.37	10.29	0.49	0.28	3.58	0	0	0.01	0.24	0.08	0	3.94	0	0.24	0	0.01	0.25	0.02	4.17	0.22	0.03	0.56	0.16	0.01	0	0
0	0.01	0.74	2.1	0.04	0	6.54	0.62	0.11	0.7	0.06	0.05	0	0	0.01	0.03	0	0.04	0.2	0.01	0.02	0.01	1.96	2.78	0	18.15	0.04	0.75	13.59	0	0	0	0.01	0	0	0.71	0	0.2	0	0.01	0.01	0	0.03	1.03	0.01	0	0.02	0.01	0	0
0	0.02	0.68	0.47	0.11	0.33	6.57	0.24	0.2	1.02	0.07	0.01	0.04	0	0.01	0.68	0	0.02	0.68	0.03	0	0.08	4.38	0.28	0.14	9.67	0.45	0.57	6.4	0	0	0.01	0.02	0.11	0	0.63	0.16	0.71	0.12	0.72	0.46	0	2.1	1.19	0.07	1.33	0.1	0.05	0.04	0.05
0	0.01	0.29	0.13	0.18	0.1	3.47	0.44	0.13	0.96	0.02	0.01	0.09	0.05	0.02	0.97	0	0.14	0.3	0.03	0	0.32	1.87	0.79	0.06	6.43	0.12	0.56	11.27	0	0.01	0.01	0.03	0.07	0	0.42	0	0.75	0.01	0.04	0.29	0	1.62	3.48	0.03	0.01	0.07	0.04	0.1	0.07
0	0	0.01	1.28	0.01	0.03	0.05	0.06	0	0.01	0	0	0	0	0.01	0.02	0	0	2.72	0.01	0	0	0.91	0.06	0	45	0.01	0.51	10.89	0	0	0	0.01	0	0	0	0	0.05	0	0	0.38	0	0.01	0	0	0	0	0.01	0	0
0	0.01	0.02	5.52	0.14	0	0.11	0.2	0	0.13	0.01	0	0	0	0.15	0.06	0	0.01	1.12	0	0	0	16.04	0.09	0.01	8.57	0.52	1.62	23.89	0	0.01	0.01	0.01	0	0	0	0	0.06	0	0	0.6	0	0.01	0.04	0.04	0	0	0.1	0	0
0	0.01	0.02	0	0.06	0.44	9.11	0.35	0	0.08	0	0	0	0	0	0.03	0	0.01	0.33	0.01	0	0	15.73	0.05	0.01	10.46	0.52	2.69	11.97	0	0	0	0.02	0	0	0	0	0.02	0	0.01	0	0	0.01	0.01	0	0.55	0.01	0.02	0	0
0	0.02	1.04	0.37	0.1	0.26	6.91	0.55	0.31	1.62	0.06	0	0	0	0	0.45	0	0.01	2.12	0.2	0.01	0.02	4.83	0.07	0	10.19	0.31	1.16	14.52	0	0	0.01	0.01	0	0	0.33	0.16	0.2	0	0.02	0.31	0.01	0.16	0.03	0.01	0.66	0.03	0.03	0	0.01
0	0.24	0.24	0.15	0.04	0.41	6.26	0.99	0	0.07	0	0.14	0	0	0	1.07	0	0	0.93	0.14	0	0.01	4.26	1.38	0	7.02	0.02	0.83	12.1	0	0.01	0.01	0.01	0.02	0	0.02	0	0.05	0	0.02	0	0	0.04	0.02	0.01	0	0.02	0.03	0	0
0	0.01	0.4	0.04	0.04	0.22	2.22	0.22	0	1.95	0.16	0	0	0	0	0.31	0	0.01	0.25	0.06	0	0	4.13	0.02	0	0.78	0.18	0.42	4.32	0	0.5	0	0.01	0.12	0	0.43	0	0.33	0	0.02	0	0.01	0.08	0.03	0.02	1.1	0.03	0.01	0	0
0	0.05	0.68	0.03	0.02	0	4.42	0.38	0.1	1.46	0.05	0	0.01	0	0.01	0.4	0	0.01	0.23	0.05	0	0.01	1.27	0.25	0.04	6.12	0.15	0.54	5.74	0	0.01	0	0.03	0.03	0	0.35	0	0.48	0	0.01	0.18	0	1	0.81	0.01	0	0.02	0.01	0	0
0	0.05	0.41	0	0.09	0.07	1.92	0.96	0.01	2.15	0.24	0	0.01	0	0.01	1.31	0	0.01	1.68	0.43	0.01	0.01	7.18	0.26	0.24	8.89	0.64	0.62	6.2	0	0.58	0	0.01	0.22	0	0.04	0.01	0.37	0	0.02	0	0.01	0.25	0.09	0.01	0.01	0.04	0.04	0	0
0	0.02	0.21	0.66	0.26	0	3.7	1.12	0.24	2.95	0.02	0	0.01	0	0	1.43	0	0.02	0.62	0.52	0.01	0.01	8.16	0.58	0.01	4.81	1.48	0.82	11.98	0	0	0.01	0.02	0	0	0.01	0	0.34	0	0.01	0.36	0	0.04	0.05	0.01	0	0.01	0.02	0	0
0	0.01	0.35	0	0.06	0.26	5.06	0.88	0	2.32	0.18	0.03	0.01	0	0	1.02	0	0.02	0.64	0.11	0	0.01	2.51	0.25	0	1.9	0.37	0.4	6.42	0	0.01	0	0.01	0.03	0	0.23	0	0.16	0.01	0.01	0.1	0	0.04	2.73	0.03	0	0.02	0.01	0	0
0	0.02	0.45	0	0.03	0	10.6	0.4	0	0.04	0.01	0	0	0	0	2.02	0	0	7.12	0.02	0	0	2.48	0.94	0	18.28	0	1.2	6.43	0	0	0	0.02	0	0	0	0	0.06	0	0.02	0	0	0	0.08	0.03	0	0.02	0.04	0	0
0	0.1	0.64	0.05	0.02	0.01	4.22	0.51	0	0.79	0.07	0.02	0.01	0	0.01	0.78	0	0.01	1.18	0.11	0	0.05	1.92	0.62	0.02	1.86	0.02	0.76	10.6	0	0.01	0.01	0.01	0.02	0	0.09	0	0.33	0.35	1.22	0.06	0	1.29	0.32	2.12	0	0.05	0.03	0.65	0
0	0.07	1.64	0	0.02	0	2.95	0.72	0	0.48	0.17	0	0.02	0	0	0.57	0	0	1.64	0.15	0.01	0.07	2.52	1.12	0	1.39	0.17	0.6	6.11	0	0	0.02	0.01	0.05	0	0.15	0	0.3	0	1.13	0.19	0	0.51	0.08	0.02	1.54	0.06	0.15	0.24	0
0.01	0.09	4.92	0.3	0.02	0	4.78	0.58	0	1.39	0.12	0.01	0.01	0	0	0.67	0	0	0.32	0.12	0	0.37	0.96	0.37	0.01	12.03	0.23	0.5	4.07	0	0.01	0	0.01	0.1	0	0.31	0.01	0.49	0	0.07	0.05	0.01	0.64	1.74	0.02	0	0.02	0.02	0.07	0.01
0	0.03	0.09	1.75	0.05	0	1.31	3	0.01	0.07	0.01	0	0	0	0	0.05	0	0	0.11	0.18	0	0.01	2.15	0.09	0.02	0.53	0.3	1.43	21.27	0	0	0	0.03	0.02	0	0	0	0.09	0	0.02	0.02	0	0.04	0.01	0.18	0	0.01	0.01	0	0
0	0.01	0.02	2.26	0	0	3.89	0.07	0	0.05	0.01	0	0	0	0	0.03	0	0	0.09	0.02	0	0	6.02	0.04	0	22.72	0	0.6	7.18	0	0	0	0.01	0.02	0	0	0.21	0.01	0	0.01	0	0	0	0.02	0	0	0	0.03	0	0
0	0.05	0.23	0	0.08	0	1.4	0.1	0.79	2.35	0.21	0	0.49	0	0.01	1.5	0	0.07	2.67	0.24	0	0.06	7.39	0.34	0.55	13.77	0.08	0.47	3.48	0	0	0.01	0.01	0.02	0	0.57	0	0.7	0.13	0.01	0.14	0	1.33	0.97	1.04	1.52	0.03	0.01	0	0
0	0.04	1.96	0.02	0.03	0.46	5.99	0.68	1.4	1.94	0.16	0	0.01	0	0	1.35	0	0	3.62	0.12	0.02	0.01	8.56	0.34	0.01	2.54	0.3	2.34	10.4	0	0.01	0.01	0.02	0.05	0	0.78	0	0.09	0.01	0.94	0	0.02	0.04	0.06	0.52	0.86	0.03	0.04	0	0
0	0.01	0.02	0	0.02	0	0.08	0.16	0	0.74	0.06	0	0	0	0.01	0.04	0	0	0.28	0.1	0	0	10.66	0.05	0	9.89	0.37	1.23	17.16	0	0	0.01	0.01	0.11	0	0	0	0.03	0	0	0.02	0	0	0.02	0.01	0	0	0.02	0	0
0	0.03	0.11	0	0.05	0.02	6.33	1.16	0	0.93	0.63	0.01	0.04	0	0.01	1.86	0	0.01	2.47	0.11	0	0.65	1.95	0.06	0.26	1.9	0.03	0.91	11.58	0	0	0.02	0.02	0.03	0	1.98	0	0.14	0	0.03	0.35	0.04	2.72	1.77	0.9	0	0.02	0.1	0.12	0.01
0	0.06	2.05	0	0.02	0.66	2.79	0.75	0	1.68	0.07	0	0.01	0	0	0.82	0	0.01	1.78	0.14	0	0.04	8.66	0.71	0.39	3.95	0.1	1.88	6.6	0	0	0.01	0.01	0.05	0	0.46	0	0.21	0	0.04	0.31	0	0.11	0.05	0.02	0	0.02	0.01	0.19	0
0	0.07	0.37	0.13	0.04	0.08	13.68	0.31	0	0.06	0.03	0.06	0	0	0	0.5	0	0	0.89	0.12	0	0	0.58	0.66	0.02	0.95	0.18	0.64	6.01	0	0	0	0.01	0.03	0	0.1	0.01	0.01	0	0.1	0.04	0	0.04	0.02	0.01	0	0.03	0.03	0	0
0	0.06	0.16	0.04	0.02	0.08	17.22	0.68	0	1.09	0.06	0.02	0.01	0	0.01	0.88	0	0.01	0.27	0.06	0	0	4.29	0.56	0.08	0	0.53	0.96	6.91	0	0.01	0.01	0.01	0.05	0	0.29	0	0.07	0	0.33	0.09	0	0.06	0.07	0.01	0.75	0.02	0.02	0	0
0	0.01	0.03	0	0.09	0	17.58	0.58	0	0.1	0.01	0.02	0.01	0	0	0.02	0.02	0.19	0.24	0	0.01	0	13.75	0.05	0.02	11.37	0	3.63	3.97	0	0	0.01	0.02	0.01	0	0	0	0.01	0	0.01	0	0	0.01	0.02	0	0	0	0.02	0	0
0	0.39	0.26	0	0.04	0	0.33	0.69	2.4	0.16	0	0	0	0	0	0.05	0	0.01	9.44	0.36	0.03	0.01	7.63	0.67	0.43	1.04	0	1.64	9.12	0	0	0.01	0.02	0.01	0	0	0	0.05	0	0.01	0	0	0.03	0.03	0.84	0	0.02	0.08	0	0
0	0.02	0.1	0.58	0.03	0	11.98	0.44	0	1.16	0.01	0.02	0	0	0	0.77	0	0	0.34	0.08	0	0	1.7	0.41	0	1.59	0.23	0.72	8.17	0	0.01	0	0.01	0.06	0	0.07	0	0.02	0	0.25	0	0	0.01	0.04	0.01	0.83	0	0.02	0	0
0	0	0	0	0	0	0.04	0.03	0	0.06	0	0	0	0	0	0.04	0	0	9.13	0	0	0	8.69	0.07	0.01	5.97	0.35	21.2	9.56	0	0	0	0.01	0	0	0	0	0.01	0	0.02	0	0	0	0.09	0.02	0	0	0.03	0	0
0	0.02	0.02	0	0.03	0	9.08	0.68	0.57	0.06	0	0	0	0	0	1.58	0	0.01	0.14	0.15	0	0.01	6.06	0.07	0	6.74	0.45	1.67	9.21	0	0	0.01	0.01	0	0	0.01	0	0.01	0	0.01	0	0	0	0.05	0.04	0	0.01	0.03	0	0
0	0.16	1.1	0	0.02	0	1.06	0.62	0.06	1.11	0.05	0	0	0	0	1.03	0	0	4.52	0.27	0	0.03	4.83	1.6	0.01	17.34	0	0.76	6.19	0	0	0.01	0.02	0.04	0	0.4	0	0.33	0	0.02	0	0.04	0.17	0.06	0.01	0.98	0.01	0.02	0	0
0	0.08	0.1	0	1.32	0.15	6.01	0.22	1.92	0.26	0.04	0	0	0	0.01	0.04	0	0.01	4.86	0.3	0.02	0	0.8	0.12	0.04	29.33	0.09	0.8	9.17	0	0.01	0	0.02	0	0	0.13	0	0.03	0	0.05	0	0	0.02	0.04	0.01	0	0.01	0.05	0	0
0	0.02	0.05	0.3	0.03	0.1	6.74	0.14	0	0.05	0.07	0	0.01	0	0	1.73	0	0.03	3.02	0.03	0.01	0.01	0.49	0.13	0	3.04	0	1.11	17.91	0	0	0	0.01	0.01	0	0	0	0.04	0	0.02	0	0.01	0	0.08	0.01	0	0.02	0.02	0	0
0	0.03	0.02	0.92	0.01	0.08	9.37	1.09	0.24	1.47	0	0	0	0	0	0.99	0	0	1.82	0.02	0.01	0	8.48	0.03	0.01	10.59	0.16	1.65	9.19	0	0	0	0.02	0.01	0	0	0	0.03	0	0.01	0.1	0	0.01	0.04	0.02	0	0	0.03	0	0
0	0.77	0.55	0	0.02	0.05	7.9	0.64	0	0.02	0	0	0	0	0	0.67	0	0	2.24	0.13	0	0	6.37	0.04	0.01	2.27	0	1.27	7.61	0	0	0	0.01	0	0	0	0	0.02	0	0.01	0	0	0.03	0.02	0.01	0	0	0.03	0	0
0	0.01	0.05	0.04	0.01	0	15.25	0.04	0	0.14	0.03	0	0	0	0.02	0.02	0.37	0.04	0.1	0	0	0	6.63	0.05	0.01	25.71	0.35	0.87	10.93	0	0.01	0.02	0.01	0	0	0	0	0.03	0	0.01	0	0	0	0.01	0	0	0.01	0.07	0	0
0	0.23	0.11	0.06	0.02	1.17	15.15	0.27	0	0.55	0.05	0.03	0.01	0	0	1.29	0	0.04	2.01	0.07	0.01	0	1.1	0.08	0	8.72	0.13	1.37	12.61	0	0.01	0.01	0.03	0.01	0	0.77	0.1	0.15	0	0.02	0.14	0.03	0.02	0.04	0.39	0	0.05	0.03	0	0
0	0.04	0.94	0	0.01	0	2.77	0.61	0	0.04	0.03	0	0.03	0	0	0.9	0	0.01	3.43	0.03	0.03	0.01	12.19	0.98	0.02	5.64	0.21	2.08	12.27	0	0	0.03	0.03	0.14	0	0	0	0.06	0.01	0.01	0	0.21	0	0.03	0.01	0	0.02	0.02	0.01	0
0	0.03	0.02	0.02	0	0	5.94	0.35	0	0	0	0	0	0	0	0.77	0	0	1.82	0	0	0	0.07	0.07	0	1.18	0.04	2.19	9.6	0	0	0	0.01	0	0	0	0	0.01	0	0.02	0	0	0	0.01	0.01	0	0.01	0.03	0	0
0	0.04	0.02	0.02	0.02	0	0.57	0.64	0	0.34	0.01	0.06	0	0	0	1.05	0	0	3.9	0.27	0	0	4.17	0.41	0.02	34.42	0.13	0.61	9.22	0	0	0.01	0.01	0.02	0	0.03	0	0.03	0	0.01	0.01	0	0	0.02	0.02	0	0	0.02	0	0
0	0.02	0.02	0.72	0.01	0	7.48	0.8	0	0.07	0	0	0	0	0	1.55	0	0.01	0.81	0.04	0	0	1.64	0.08	0	14.29	0.11	0.98	19.56	0	0	0	0.01	0	0	0	0	0.03	0	0.01	0	0	0	0.01	0	0	0	0.02	0	0
0	0.02	0.15	0.2	0.03	0	11	0.71	0	0.21	0.2	0.01	0	0	0	1.64	0	0	0.47	0.08	0	0.01	1.69	0.77	0	5.68	0.45	1.07	10.99	0	0.01	0	0.01	0	0	0.14	0	0.12	0	0.69	0	0.01	0.03	0.13	0.86	0	0	0.08	0	0
0	0.02	0.19	0.07	0.04	0.05	7.7	0.06	0.02	0.43	0.02	0.01	0	0	0	1.31	0	0	2.71	0.02	0.01	0.01	9.58	0.24	0.01	2.44	0.47	1.95	16.67	0	0	0.02	0.03	0	0	0	0	0.01	0	0.01	0	0	0	0.06	0.02	0	0	0.12	0	0
0	0.18	0.06	1.88	0.06	0	6.04	0.97	0.04	0	0	0.12	0	0	0	2	0	0	3.59	0.05	0	0.01	0.14	0.16	0	12.75	0.02	0.99	6.38	0	0	0.01	0.01	0	0	0	0	0.05	0	0.02	0	0	0	0.05	0.01	0	0.01	0.02	0	0
0	0.06	0.96	0.22	0.04	1.12	2.87	0.33	0	1.17	0.15	0.02	0.02	0	0.01	0.72	0	0.02	1.35	0.08	0	0.01	1.46	0.7	0.13	10.41	0.1	0.56	7.4	0	0.44	0	0.01	0	0	0.65	0	0.71	0	0.09	0	0	0.03	0.02	0.02	0	0.01	0.02	0.47	0
0	0.02	0.3	0.03	0.01	0	0.13	0.47	0.04	0.17	0	0	0	0	0.01	1.85	0	0.04	1.54	0.04	0	0	2.4	0.06	0	23.75	0.24	2.19	10.12	0	0	0	0.01	0	0	0	0	0.01	0	0.02	0.9	0	0	0.01	0.03	0	0	0.02	0	0
0	0.24	2.46	0.1	0.02	0.19	3.86	0.51	0.04	0.11	0.02	0.04	0.01	0	0.01	1.05	0	0.01	0.19	0.02	0	0.07	0.39	0.05	0.04	12.49	0.14	0.97	7.98	0	0.01	0	0.04	0.01	0	0.92	0	0.16	0	1.5	0.25	0	0.2	0.33	0.09	1.84	0.01	0.02	0.09	0
0	0.04	0.03	0	0.05	0	4.13	0.63	0.08	1.36	0.01	0	0	0	0	1.32	0	0	2.05	0.07	0	0	9.36	0.09	0.01	1.44	0.4	1.9	15.83	0	0	0.01	0.01	0	0	0	0	0.02	0	0.01	0.01	0	0.02	0.03	0	0	0.01	0.1	0	0
0	0.13	0.09	0.16	0.02	0	4.41	0.36	0	0	0	0.14	0	0	0	0.51	0	0	0.35	0.05	0	0	0.33	0.48	0	2.96	0.03	0.4	4.06	0	0.01	0	0.01	0	0	0.12	0	0.06	0	0.01	0.1	0	0.03	0.01	0.01	0	0.01	0.01	0.01	0
0	0.03	0.06	0	0.02	0	9.95	0.59	0	0.32	0.01	0	0.02	0	0.01	0.95	0	0	3.45	0.11	0	0	2.99	1.72	0.01	9.53	0	1.09	14.98	0	0	0	0.01	0	0	0.39	0	0.08	0	0.04	0	0	0.04	0.09	0.01	0.73	0.01	0.04	0	0
0	0.03	0.03	0	0.03	0.81	4.48	1.28	0	0.67	0.05	0.03	0.01	0	0	1.1	0	0	1.2	0.38	0	0.01	0.68	1.87	0.04	0.57	0.36	1.07	14.64	0	0	0.02	0.01	0.02	0	0.01	0.42	0.1	0	0.02	0.16	0.01	0.04	0.04	0.01	0	0.02	0.01	0	0
0	0.02	2.01	0	0.02	0.28	14.3	0.94	0.25	1.79	0.11	0	0.01	0.01	0	0.83	0	0.01	0.34	0.08	0	0.06	1.37	0.45	0.23	4.62	0.21	0.66	6.14	0	0.23	0.01	0.08	0.06	0	0.49	0.01	0.35	0.01	0.03	0.17	0	0.28	0.28	0.19	0	0.02	0.04	0	0
0	0.02	0.63	0	0.01	0.53	9.55	0.45	1.59	0	0.01	0	0.01	0	0	1.06	0	0	1.64	0.07	0	0	1.01	0.04	0	18.2	0	0.95	5.87	0	0	0	0.2	0	0	1.82	0.01	0.14	0	0.06	0	0	0.02	0.1	0.01	0	0.03	0.04	0	0
0	0.01	0.13	0	0.03	0.36	5.94	0.53	0.07	1.52	0.1	0	0.03	0	0	1.09	0	0.06	0.58	0.11	0	0.13	1.32	0.33	0	7.28	0.22	0.61	6.79	0	0	0.01	0.02	0.02	0	0.42	0.01	0.12	0	1.83	0.73	0.01	0.35	0.4	0.1	0.85	0.02	0.02	0.17	0
0	0.03	0.57	0	0.04	0.16	2.89	0.54	0	2.99	0.48	0.02	0.01	0	0.01	0.98	0	0.01	2.48	0.23	0.02	0.01	1.89	0.08	0.1	0.54	0.31	1.48	17.36	0	0.01	0.02	0.02	0.04	0	0.53	0	0.94	0	3.34	0.21	0	0.14	0.05	1.34	0.11	0.04	0.02	0	0
0	0.02	0.01	0	0.57	0	0.08	0.02	0	0.02	0	0.01	0	0	0	0.07	0.02	0.04	0.46	0.02	0.01	0.01	4.02	0.07	0	10.72	0	4.22	17.79	0	0	0.01	0.03	0	0	0	0	0.01	0	0.01	0	0	0.01	0.01	0	0	0	0.01	0	0
0	0	0.01	0.48	0.04	0.02	0.43	0.07	0.01	0.15	0.17	0.01	0.01	0	0.01	0.55	0	0.12	0.18	0	0.01	0	0.15	2.27	0	40.96	0.09	0.48	6.09	0	0	0	0.01	0	0	0.01	0	1.64	0	0.01	0.01	0.04	0.02	0.29	0.82	0.01	0.01	0.01	0	0
0	0.02	0.02	0	0.03	0	0.08	0.1	0	0.24	0.02	0.03	0	0	0	0.06	0	0.01	0.57	0	0	0	10.84	0.06	0.01	1.16	0.51	1.6	21.58	0	0	0.03	0.01	0	0	0.01	0	0	0	0.01	0	0	0.02	0.03	0.04	0	0	0.02	0	0
0.32	0.01	0.43	0	0.15	0.02	4.2	0.53	2.57	1.88	0.27	0	0.14	0.35	0.01	0.52	0	0.16	0.45	0.06	0.01	0.01	8.53	0.51	0.04	1.83	0.09	0.47	6.46	0	0	0.01	0.02	0.17	0	0.8	0	0.28	0	0.01	0.65	0	0.16	0.75	0.04	0.67	0.02	0.03	0	0
0	0.02	0.28	1.06	0.02	0	7.86	1.49	0	2.7	0.02	0.02	0	0.09	0	0.96	0	0	0.7	0.02	0.03	0	15.51	0.04	0.02	1.66	0.74	0.75	6.26	0	0	0.01	0.02	0	0	0.04	0	0.28	0	0.04	0	0	0.02	0.24	0.02	0	0	0.03	0	0
0	0.01	0.01	0.01	0.01	0.03	4.95	0.03	0	1	0.03	0	0.01	0	0	1.56	0	0	1.51	0.06	0.01	0	13.49	0.03	0.02	8.67	1.1	0.94	10.02	0	0	0.28	0.01	0.01	0	0	0	0.01	0.01	0.01	0	0	0	0.02	0.01	0	0	0.07	0	0
0	0.21	0.02	1.52	0.02	0	10.96	0.22	0	1.12	0.01	0	0	0	0	0.84	0	0.02	0.6	0.05	0	0	8.35	0.94	0.01	27.91	0.26	0.98	9.35	0	0	0	0.01	0	0	0	0	0.01	0	0.01	0	0	0.01	0.03	0.02	0	0	0.04	0	0
0	0.1	0.06	0	0	0.06	5.84	0.32	0	0.06	0	0	0	0	0	0.52	0	0	6.37	0.01	0	0	3.43	0.33	0	30.1	0.15	0.74	5.24	0	0	0	0.02	0	0	0	0	0.04	0	0.01	0	0	0.01	0.07	0.01	0	0	0.03	0	0
0	0.06	0.13	0.65	0.02	0.36	8.07	0.31	0	0.12	0.03	0.03	0	0	0.01	0.84	0	0.01	0.57	0.03	0	0	0.42	0.29	0.04	12.26	0.18	0.49	8.58	0	1.04	0.01	0.01	0	0	2.16	0	0.09	0	0.18	0.01	0	0.06	0.38	0.01	0	0.01	0.01	0	0
0	0.02	0.56	0.03	0.03	0.17	5.98	0.65	0.6	1.59	0.15	0	0.01	0.03	0	0.86	0	0.01	1.04	0.1	0.01	0.04	8.79	0.23	0.01	3.12	0.16	0.67	7.69	0	0	0.01	0.01	0.06	0	0.75	0.01	0.22	0	0.18	0.04	0	0.09	0.15	0.02	0.46	0.04	0.02	0	0
0	0.01	0.02	4.77	0.01	0	0.07	0.48	0	7.54	0.19	0	0.01	0	0	1.82	0	0.04	0.31	0.02	0.02	0	16.57	0.07	0.02	1.8	0.66	1.33	14.09	0	0	0.01	0.01	0.61	0	0	0	0.04	0	0	0	0	0.02	0.02	0.02	0	0	0.07	0	0
0	0	0.97	0.04	0.01	0	0.3	0.36	0	0.23	0.03	0	0.01	0	0	0.57	0	0	0.34	0.05	0	0	0.59	0.43	0.03	1.74	0.03	0.62	5.78	0	0	0	0.3	0.04	0	0.51	0.01	0.18	0	1.34	0.01	0	0.01	0.01	0.01	0	0	0.01	0	0
0	0.13	0.26	0.14	0.03	0.01	6.07	0.44	0.07	0.3	0.07	0.02	0.01	0	0	0.55	0	0.01	0.35	0.09	0.01	0.06	0.58	0.92	0	5.56	0.12	0.53	8.81	0	0.01	0.01	0.01	0	0	1.04	0	0.08	0	0.56	0.24	0	0.22	0.06	0.03	0	0.02	0.45	0	0
0	0.02	0.07	0	0.03	0	7.2	0.47	0	0.25	0.01	0	0	0	0	0.04	0	0	0.1	0.05	0	0	5.37	1.1	0.01	8.16	0.23	1.7	25.36	0	0	0.01	0.02	0.02	0	0.01	0	0.11	0	0.02	0	0	0.02	0.11	0.02	0.71	0	0.02	0	0
0	0.01	1.13	0.06	0.41	0.32	5.1	0.86	0.03	2.5	0.08	0.01	0.05	0	0	0.91	0	0.03	0.42	0.14	0.02	0.02	10.15	0.03	0.01	7.26	0.33	0.45	8.25	0	0	0	0.02	0.07	0	0.31	0	0.52	0	0.34	0.11	0.01	0.08	0.07	0.01	0	0.04	0.01	0.02	0
[truncated: 201 more columns]
