# Supplementary material for: Genome-centric analysis of short and long read metagenomes reveals uncharacterized microbiome diversity in Southeast Asians
Source: Nat Commun. 2022 Oct 13;13:6044. doi: 10.1038/s41467-022-33782-z (PMC9561172; doi:10.1038/s41467-022-33782-z)
Supplement: Supplementary file 12 — Source Data [file 41467_2022_33782_MOESM12_ESM.zip › Split/supplementary_data_8.xlsx]

## Sheet: SFig 8.A
Subject	Database	Classified
fam1664-F1-V01	Kraken standard	77
fam0504-F1-V06	Kraken standard	70.57
fam0525-F1-V07	Kraken standard	62.53
fam0509-F2-V05	Kraken standard	52.98
fam0511-F2-V08	Kraken standard	69.95
fam0507-F1-V08	Kraken standard	42.35
fam0511-F2-V04	Kraken standard	67.34
fam0509-F2-V09	Kraken standard	40.83
fam0507-F1-V04	Kraken standard	30.87
fam0509-F1-V00	Kraken standard	57.05
fam0504-F2-V03	Kraken standard	55.49
fam0506-F1-V01	Kraken standard	51.23
fam0511-F1-V01	Kraken standard	72.18
fam0507-F2-V01	Kraken standard	60.31
fam0511-F1-V03	Kraken standard	74.25
fam0507-F2-V03	Kraken standard	75.74
fam0509-F1-V10	Kraken standard	64.89
fam0528-F1-V03	Kraken standard	57.62
fam0504-F2-V01	Kraken standard	62.48
fam0507-F2-V11	Kraken standard	73.16
fam0509-F1-V02	Kraken standard	63.95
fam0506-F1-V11	Kraken standard	56.76
fam0502-F1-V03	Kraken standard	65.86
fam0502-F1-V11	Kraken standard	70.51
fam0504-F3-V02	Kraken standard	75.7
fam1665-F1-V06	Kraken standard	18.76
fam1664-F1-V03	Kraken standard	85.25
fam0504-F1-V08	Kraken standard	58.86
fam0525-F1-V09	Kraken standard	62.03
fam0511-F2-V06	Kraken standard	55.55
fam0507-F1-V06	Kraken standard	54.77
fam0457-F1-V06	Kraken standard	38
fam0525-F1-V05	Kraken standard	57.71
fam0509-F2-V07	Kraken standard	49.21
fam0504-F1-V04	Kraken standard	74.98
fam0504-F3-V06	Kraken standard	64.24
fam1665-F1-V02	Kraken standard	20.51
fam0502-F1-V07	Kraken standard	66.06
fam0528-F1-V07	Kraken standard	48.23
fam0504-F2-V05	Kraken standard	62.92
fam0509-F1-V06	Kraken standard	65.07
fam0457-F2-V07	Kraken standard	60.2
fam0507-F2-V07	Kraken standard	66.02
fam0511-F1-V07	Kraken standard	81.26
fam0506-F1-V07	Kraken standard	51.46
fam0504-F2-V09	Kraken standard	72.65
fam0507-F1-V10	Kraken standard	44.47
fam0504-F1-V00	Kraken standard	56.69
fam0511-F2-V10	Kraken standard	64.54
fam0507-F1-V02	Kraken standard	35.33
fam0511-F2-V02	Kraken standard	66.93
fam1664-F1-V07	Kraken standard	77.92
fam0507-F1-V00	Kraken standard	33.26
fam0504-F1-V10	Kraken standard	69.95
fam0504-F1-V02	Kraken standard	78.87
fam0525-F1-V03	Kraken standard	50.04
fam1664-F1-V05	Kraken standard	70.61
fam0504-F3-V08	Kraken standard	66.14
fam0502-F1-V05	Kraken standard	77.5
fam0502-F1-V09	Kraken standard	60.23
fam0504-F3-V04	Kraken standard	88.78
fam0506-F1-V05	Kraken standard	56.99
fam0528-F1-V09	Kraken standard	66.97
fam0507-F2-V05	Kraken standard	66.29
fam0457-F2-V05	Kraken standard	63.65
fam0509-F1-V08	Kraken standard	57.27
fam0511-F1-V05	Kraken standard	71.64
fam0507-F2-V09	Kraken standard	60.23
fam0511-F1-V09	Kraken standard	78.53
fam0506-F1-V09	Kraken standard	58.27
fam0528-F1-V05	Kraken standard	51.06
fam0504-F2-V07	Kraken standard	71.83
fam0504-F3-V01	Kraken standard	72.38
fam0502-F1-V00	Kraken standard	68.13
fam0504-F2-V02	Kraken standard	57.15
fam0509-F1-V01	Kraken standard	47.74
fam0504-F2-V10	Kraken standard	63.17
fam0507-F1-V09	Kraken standard	46.55
fam0525-F1-V06	Kraken standard	87.06
fam0509-F2-V04	Kraken standard	42.42
fam0511-F2-V09	Kraken standard	68.74
fam0504-F1-V07	Kraken standard	63.35
fam0457-F1-V05	Kraken standard	66.35
fam0507-F1-V05	Kraken standard	33.22
fam0511-F2-V05	Kraken standard	67.84
fam0509-F2-V08	Kraken standard	45.81
fam1664-F1-V00	Kraken standard	82.84
fam0507-F1-V07	Kraken standard	50.73
fam0457-F1-V07	Kraken standard	46.46
fam0525-F1-V08	Kraken standard	73.19
fam0511-F2-V07	Kraken standard	66.09
fam0504-F1-V09	Kraken standard	70.21
fam0504-F1-V05	Kraken standard	60.31
fam0525-F1-V04	Kraken standard	61.14
fam0509-F2-V06	Kraken standard	34.36
fam1664-F1-V02	Kraken standard	75.79
fam0502-F1-V02	Kraken standard	76.38
fam1665-F1-V07	Kraken standard	37.87
fam0504-F3-V03	Kraken standard	79.7
fam0502-F1-V10	Kraken standard	66.59
fam0506-F1-V02	Kraken standard	53.2
fam0507-F2-V02	Kraken standard	68.96
fam0511-F1-V02	Kraken standard	58.63
fam0506-F1-V10	Kraken standard	45.1
fam0509-F1-V03	Kraken standard	60.14
fam0507-F2-V10	Kraken standard	55.67
fam0511-F1-V10	Kraken standard	71.77
fam0528-F1-V02	Kraken standard	45.36
fam1664-F1-V06	Kraken standard	82.93
fam0504-F1-V01	Kraken standard	65.57
fam0507-F1-V11	Kraken standard	45.21
fam0511-F2-V03	Kraken standard	67.57
fam0507-F1-V03	Kraken standard	37.13
fam0509-F2-V10	Kraken standard	44.5
fam0509-F1-V07	Kraken standard	58.97
fam0528-F1-V06	Kraken standard	50.41
fam0504-F2-V04	Kraken standard	56.47
fam0504-F2-V08	Kraken standard	70.45
fam0506-F1-V06	Kraken standard	47.95
fam0511-F1-V06	Kraken standard	66.57
fam0457-F2-V06	Kraken standard	63.17
fam0507-F2-V06	Kraken standard	62.05
fam1665-F1-V03	Kraken standard	25.66
fam0504-F3-V07	Kraken standard	59.56
fam0502-F1-V06	Kraken standard	84.97
fam0509-F1-V09	Kraken standard	73.22
fam0511-F1-V04	Kraken standard	69.24
fam0507-F2-V04	Kraken standard	59.25
fam0528-F1-V08	Kraken standard	50.39
fam0506-F1-V04	Kraken standard	57.04
fam0528-F1-V04	Kraken standard	76.58
fam0504-F2-V06	Kraken standard	73.98
fam0506-F1-V08	Kraken standard	57.04
fam0511-F1-V08	Kraken standard	69.07
fam0509-F1-V05	Kraken standard	64.29
fam0507-F2-V08	Kraken standard	62.08
fam0502-F1-V04	Kraken standard	69.76
fam0504-F3-V09	Kraken standard	67.34
fam0504-F3-V05	Kraken standard	77.52
fam0502-F1-V08	Kraken standard	71.82
fam1664-F1-V04	Kraken standard	78.85
fam0511-F2-V01	Kraken standard	66.3
fam0507-F1-V01	Kraken standard	27.62
fam0504-F1-V03	Kraken standard	74.2
fam0525-F1-V09	UHGG	91.76
fam0509-F2-V05	UHGG	92.57
fam0504-F1-V03	UHGG	92.83
fam0507-F2-V08	UHGG	90.38
fam0504-F1-V10	UHGG	90.88
fam0511-F1-V08	UHGG	90.02
fam0504-F1-V07	UHGG	92.2
fam0502-F1-V11	UHGG	94.11
fam1664-F1-V06	UHGG	90.93
fam0507-F1-V02	UHGG	91.04
fam0511-F2-V02	UHGG	91.92
fam0502-F1-V02	UHGG	86.79
fam0507-F1-V06	UHGG	89.72
fam1664-F1-V02	UHGG	91.91
fam0507-F1-V11	UHGG	89.42
fam0528-F1-V05	UHGG	91.38
fam0504-F2-V09	UHGG	91.32
fam0511-F2-V06	UHGG	92.11
fam0502-F1-V05	UHGG	92.9
fam0507-F1-V01	UHGG	91.62
fam1664-F1-V05	UHGG	91.45
fam0509-F1-V08	UHGG	92.21
fam0528-F1-V02	UHGG	91.15
fam0511-F2-V01	UHGG	92.33
fam1664-F1-V01	UHGG	92.04
fam0507-F1-V05	UHGG	90.31
fam0511-F2-V05	UHGG	91.19
fam0457-F2-V07	UHGG	91.75
fam0528-F1-V06	UHGG	91.16
fam0509-F2-V06	UHGG	85.64
fam0504-F1-V00	UHGG	91.88
fam0504-F1-V04	UHGG	92.81
fam0504-F3-V09	UHGG	90.14
fam0506-F1-V08	UHGG	91.22
fam0507-F2-V01	UHGG	90.62
fam0509-F2-V08	UHGG	88.45
fam0525-F1-V04	UHGG	92.01
fam1665-F1-V06	UHGG	90.53
fam0506-F1-V02	UHGG	91.05
fam0504-F3-V03	UHGG	89.06
fam0511-F1-V01	UHGG	91.54
fam0507-F2-V05	UHGG	91.62
fam0457-F1-V07	UHGG	89.26
fam0506-F1-V11	UHGG	89.91
fam0511-F1-V05	UHGG	90.62
fam0504-F3-V10	UHGG	89.58
fam0504-F3-V07	UHGG	90.65
fam0506-F1-V06	UHGG	91.38
fam1665-F1-V02	UHGG	89.02
fam0509-F1-V06	UHGG	89.86
fam0509-F1-V02	UHGG	92.67
fam0504-F2-V04	UHGG	91.56
fam0528-F1-V08	UHGG	86.95
fam0509-F1-V05	UHGG	91
fam0502-F1-V08	UHGG	92.93
fam0504-F2-V03	UHGG	92.42
fam0507-F1-V08	UHGG	90.09
fam0509-F1-V01	UHGG	88.08
fam0504-F2-V10	UHGG	90.5
fam0504-F2-V07	UHGG	92.44
fam0511-F2-V08	UHGG	92.34
fam0525-F1-V07	UHGG	90.1
fam0507-F2-V02	UHGG	89.71
fam0511-F1-V02	UHGG	90.52
fam0506-F1-V01	UHGG	90.87
fam0507-F2-V06	UHGG	88.49
fam0525-F1-V03	UHGG	91.62
fam0507-F2-V11	UHGG	91.31
fam0506-F1-V05	UHGG	92.34
fam0504-F3-V04	UHGG	91.01
fam0511-F1-V06	UHGG	90.67
fam0504-F1-V09	UHGG	91.41
fam0504-F2-V06	UHGG	93
fam0511-F2-V09	UHGG	89.99
fam0509-F1-V00	UHGG	91.53
fam0507-F1-V09	UHGG	89.47
fam0504-F2-V02	UHGG	92.55
fam0502-F1-V09	UHGG	92.5
fam0511-F1-V07	UHGG	90.43
fam0504-F1-V08	UHGG	92.26
fam0457-F1-V05	UHGG	89.8
fam0506-F1-V04	UHGG	91.55
fam0511-F1-V10	UHGG	89.56
fam0504-F3-V05	UHGG	89.53
fam0507-F2-V10	UHGG	90.75
fam0507-F2-V07	UHGG	90.45
fam0504-F3-V01	UHGG	90.1
fam0511-F1-V03	UHGG	89.42
fam0507-F2-V03	UHGG	93.01
fam0525-F1-V06	UHGG	91.31
fam0504-F3-V06	UHGG	90.39
fam1665-F1-V03	UHGG	90.43
fam0506-F1-V07	UHGG	91.68
fam0506-F1-V10	UHGG	88.42
fam0457-F1-V06	UHGG	90.36
fam0511-F1-V04	UHGG	89.84
fam0507-F2-V04	UHGG	91.2
fam1665-F1-V07	UHGG	91.06
fam0504-F3-V02	UHGG	89.49
fam0525-F1-V05	UHGG	89.06
fam0509-F2-V09	UHGG	75.77
fam0528-F1-V09	UHGG	89.63
fam0504-F2-V05	UHGG	92.58
fam0509-F1-V03	UHGG	91.5
fam0504-F2-V01	UHGG	91.44
fam0509-F1-V07	UHGG	90.74
fam0509-F1-V10	UHGG	92.27
fam0511-F2-V04	UHGG	92.72
fam0528-F1-V07	UHGG	92.28
fam0457-F2-V06	UHGG	91.9
fam0502-F1-V00	UHGG	93.07
fam0507-F1-V04	UHGG	90.81
fam1664-F1-V00	UHGG	92.02
fam0528-F1-V03	UHGG	92.84
fam0509-F1-V09	UHGG	91.45
fam1664-F1-V04	UHGG	91.55
fam0502-F1-V04	UHGG	92.03
fam0507-F1-V00	UHGG	90.2
fam0504-F3-V08	UHGG	89.85
fam0506-F1-V09	UHGG	90.31
fam0504-F1-V05	UHGG	92.51
fam0504-F1-V01	UHGG	93.01
fam0509-F2-V07	UHGG	92.26
fam0509-F2-V10	UHGG	91.33
fam0511-F1-V09	UHGG	90.14
fam0504-F1-V06	UHGG	92.13
fam0507-F2-V09	UHGG	89.89
fam0504-F1-V02	UHGG	92.45
fam0509-F2-V04	UHGG	89.93
fam0525-F1-V08	UHGG	91.2
fam0504-F2-V08	UHGG	91.99
fam0528-F1-V04	UHGG	90.05
fam0511-F2-V07	UHGG	91.09
fam0511-F2-V10	UHGG	91.79
fam0507-F1-V10	UHGG	88.04
fam1664-F1-V03	UHGG	90.73
fam0502-F1-V03	UHGG	89.07
fam0507-F1-V07	UHGG	89.07
fam0511-F2-V03	UHGG	92.02
fam0502-F1-V07	UHGG	90.12
fam0507-F1-V03	UHGG	91.06
fam1664-F1-V07	UHGG	92.05
fam0502-F1-V10	UHGG	91.77
fam0525-F1-V09	SPMP	92.45
fam0509-F2-V05	SPMP	94.92
fam0504-F1-V03	SPMP	96.49
fam0507-F2-V08	SPMP	94
fam0504-F1-V10	SPMP	94.22
fam0511-F1-V08	SPMP	91.7
fam0504-F1-V07	SPMP	96.26
fam0502-F1-V11	SPMP	93.88
fam1664-F1-V06	SPMP	93.64
fam0502-F1-V06	SPMP	89.6
fam0507-F1-V02	SPMP	91.48
fam0511-F2-V02	SPMP	93.03
fam0502-F1-V02	SPMP	74.19
fam0507-F1-V06	SPMP	90.86
fam1664-F1-V02	SPMP	93.7
fam0507-F1-V11	SPMP	89.38
fam0528-F1-V05	SPMP	92.06
fam0504-F2-V09	SPMP	92.28
fam0511-F2-V06	SPMP	94.47
fam0502-F1-V05	SPMP	92.81
fam0507-F1-V01	SPMP	92.83
fam1664-F1-V05	SPMP	90.7
fam0509-F1-V08	SPMP	95.36
fam0528-F1-V02	SPMP	89.79
fam0511-F2-V01	SPMP	93.44
fam1664-F1-V01	SPMP	92.79
fam0507-F1-V05	SPMP	91.59
fam0511-F2-V05	SPMP	94.95
fam0457-F2-V07	SPMP	95.19
fam0528-F1-V06	SPMP	92.02
fam0509-F2-V06	SPMP	86.33
fam0504-F1-V00	SPMP	95.02
fam0504-F1-V04	SPMP	96.02
fam0504-F3-V09	SPMP	93.03
fam0506-F1-V08	SPMP	89.54
fam0507-F2-V01	SPMP	95.27
fam0509-F2-V08	SPMP	89.82
fam0525-F1-V04	SPMP	91.87
fam1665-F1-V06	SPMP	90.1
fam0506-F1-V02	SPMP	89.4
fam0504-F3-V03	SPMP	91.12
fam0511-F1-V01	SPMP	94.1
fam0507-F2-V05	SPMP	92.17
fam0457-F1-V07	SPMP	84.65
fam0506-F1-V11	SPMP	91.15
fam0511-F1-V05	SPMP	93.74
fam0504-F3-V10	SPMP	89.24
fam0504-F3-V07	SPMP	92.67
fam0506-F1-V06	SPMP	91.87
fam1665-F1-V02	SPMP	86.89
fam0509-F1-V06	SPMP	93.2
fam0509-F1-V02	SPMP	96.03
fam0504-F2-V04	SPMP	93.45
fam0528-F1-V08	SPMP	86.24
fam0509-F1-V05	SPMP	94.66
fam0502-F1-V08	SPMP	92.79
fam0504-F2-V03	SPMP	94.57
fam0507-F1-V08	SPMP	89.75
fam0509-F1-V01	SPMP	91.98
fam0504-F2-V10	SPMP	92.63
fam0504-F2-V07	SPMP	92.92
fam0511-F2-V08	SPMP	94.77
fam0525-F1-V07	SPMP	90.62
fam0507-F2-V02	SPMP	94.12
fam0511-F1-V02	SPMP	92.12
fam0506-F1-V01	SPMP	90.64
fam0507-F2-V06	SPMP	88.72
fam0525-F1-V03	SPMP	92.88
fam0507-F2-V11	SPMP	93.71
fam0506-F1-V05	SPMP	93.77
fam0504-F3-V04	SPMP	94.34
fam0511-F1-V06	SPMP	92.11
fam0504-F1-V09	SPMP	94.46
fam0504-F2-V06	SPMP	94.19
fam0511-F2-V09	SPMP	94.3
fam0509-F1-V00	SPMP	96
fam0507-F1-V09	SPMP	89.24
fam0504-F2-V02	SPMP	94.64
fam0502-F1-V09	SPMP	94.53
fam0511-F1-V07	SPMP	75.29
fam0504-F1-V08	SPMP	93.55
fam0457-F1-V05	SPMP	89.87
fam0506-F1-V04	SPMP	90.37
fam0511-F1-V10	SPMP	86.25
fam0504-F3-V05	SPMP	91.57
fam0507-F2-V10	SPMP	90.94
fam0507-F2-V07	SPMP	90.38
fam0504-F3-V01	SPMP	92.62
fam0511-F1-V03	SPMP	92.61
fam0507-F2-V03	SPMP	95.16
fam0525-F1-V06	SPMP	90.45
fam0504-F3-V06	SPMP	94.1
fam1665-F1-V03	SPMP	88.97
fam0506-F1-V07	SPMP	90.65
fam0506-F1-V10	SPMP	88.32
fam0457-F1-V06	SPMP	68.07
fam0511-F1-V04	SPMP	88.74
fam0507-F2-V04	SPMP	94.27
fam1665-F1-V07	SPMP	92.38
fam0504-F3-V02	SPMP	91.67
fam0525-F1-V05	SPMP	88.44
fam0509-F2-V09	SPMP	75.87
fam0528-F1-V09	SPMP	91.7
fam0504-F2-V05	SPMP	93.12
fam0509-F1-V03	SPMP	95.08
fam0504-F2-V01	SPMP	93.68
fam0509-F1-V07	SPMP	94.14
fam0509-F1-V10	SPMP	95.5
fam0511-F2-V04	SPMP	92.58
fam0528-F1-V07	SPMP	89.89
fam0457-F2-V06	SPMP	91.79
fam0502-F1-V00	SPMP	95.75
fam0507-F1-V04	SPMP	92.06
fam1664-F1-V00	SPMP	94.29
fam0528-F1-V03	SPMP	92.53
fam0509-F1-V09	SPMP	94.52
fam1664-F1-V04	SPMP	93.61
fam0502-F1-V04	SPMP	93.76
fam0507-F1-V00	SPMP	90.86
fam0504-F3-V08	SPMP	94.25
fam0506-F1-V09	SPMP	91.45
fam0504-F1-V05	SPMP	96.07
fam0504-F1-V01	SPMP	95.26
fam0509-F2-V07	SPMP	93.16
fam0509-F2-V10	SPMP	93.01
fam0511-F1-V09	SPMP	92.35
fam0504-F1-V06	SPMP	94.16
fam0507-F2-V09	SPMP	93.73
fam0504-F1-V02	SPMP	95.45
fam0509-F2-V04	SPMP	90.92
fam0525-F1-V08	SPMP	90.85
fam0504-F2-V08	SPMP	91.76
fam0528-F1-V04	SPMP	92.63
fam0511-F2-V07	SPMP	92.01
fam0511-F2-V10	SPMP	94.78
fam0507-F1-V10	SPMP	88.29
fam1664-F1-V03	SPMP	92.75
fam0502-F1-V03	SPMP	89.66
fam0507-F1-V07	SPMP	86.01
fam0511-F2-V03	SPMP	91.85
fam0502-F1-V07	SPMP	92.25
fam0507-F1-V03	SPMP	91.71
fam1664-F1-V07	SPMP	94.06
fam0502-F1-V10	SPMP	95.68

## Sheet: SFig 8.B
sample	group	count	readcount	prc
MHH353	SPMP	14351270	17279633	83.0531
MHH264	SPMP	14093219	16066095	87.7203
MHH621	SPMP	14421610	18701009	77.1167
MHH343	SPMP	19490810	23290179	83.6868
MHH366	SPMP	18004770	20599699	87.4031
MHH359	SPMP	10857917	13883948	78.2048
MHH392	SPMP	18560581	21986990	84.4162
MBS1116	SPMP	17020351	19579325	86.9302
MHS132	SPMP	10773654	13615724	79.1266
MHH554	SPMP	13483533	17331259	77.7989
MHH357	SPMP	11893157	14785647	80.4372
MHH258	SPMP	12051147	14054253	85.7473
MHS137	SPMP	17259735	24989344	69.0684
MBH054	SPMP	16356088	18125962	90.2357
MBH053	SPMP	27274520	30929554	88.1827
MHH348	SPMP	20766665	24246642	85.6476
MHH529	SPMP	24612026	32576995	75.5503
MBS1124	SPMP	16128283	18492128	87.217
MHH595	SPMP	15075957	23314222	64.6642
MHH606	SPMP	13010812	20341315	63.9625
MBH093	SPMP	20331685	22720293	89.4869
MHH553	SPMP	13505143	16904334	79.8916
MHH574	SPMP	14443721	27315485	52.8774
MBS1169	SPMP	11342737	14057274	80.6894
MBS1149	SPMP	13505586	15398845	87.7052
MHH589	SPMP	9365509	11810750	79.2965
MHH373	SPMP	16650785	21042038	79.131
MBS1152	SPMP	11965886	13978876	85.5998
MBH059	SPMP	6548603	7885159	83.0497
MHS141	SPMP	10001298	14697200	68.049
MBH046	SPMP	15708003	17903733	87.7359
MBH078	SPMP	49106263	61259587	80.1609
MHH346	SPMP	28191117	32690512	86.2364
MHH356	SPMP	18312099	24351955	75.1977
MBS1143	SPMP	20901679	24137396	86.5946
MBH091	SPMP	26368027	30078136	87.6651
MHH266	SPMP	11150893	13746713	81.1168
MBH056	SPMP	25219286	30152013	83.6405
MHH552	SPMP	31502330	40145904	78.4696
MHH622	SPMP	10916947	13499327	80.8703
MHH597	SPMP	16824845	27936502	60.2253
MHH384	SPMP	24804083	29481248	84.1351
MBS1123	SPMP	26368099	32292326	81.6544
MHH381	SPMP	18145213	20852550	87.0168
MHH336	SPMP	10604032	12993987	81.6072
MHH619	SPMP	9813178	15674579	62.6057
MHH594	SPMP	17959144	23662064	75.8985
MHH551	SPMP	21120665	26552493	79.5431
MHH338	SPMP	16218796	20829680	77.8639
MHH394	SPMP	10966138	12472306	87.9239
MBH061	SPMP	14593915	15909368	91.7316
MHH567	SPMP	12491027	15782924	79.1427
MHH376	SPMP	15355740	18342744	83.7156
MBS1160	SPMP	8667089	10406106	83.2885
MHH383	SPMP	10357562	15046248	68.8382
MHH335	SPMP	11991397	13990224	85.7127
MBS1159	SPMP	21541473	26227196	82.1341
MHH260	SPMP	15606426	19168330	81.4178
MBH076	SPMP	83278252	102957321	80.8862
MHS142	SPMP	8159284	9699945	84.1168
MHH374	SPMP	10065988	12713689	79.1744
MBS1142	SPMP	33354625	37713832	88.4414
MBS1162	SPMP	28948191	33986359	85.1759
MBH049	SPMP	28136918	31257774	90.0157
MHH380	SPMP	20227539	26454613	76.4613
MHS138	SPMP	15885387	20873385	76.1036
MHH566	SPMP	14830711	21508996	68.9512
MBS1115	SPMP	14308650	17641718	81.1069
MHH564	SPMP	10283528	13442942	76.4976
MHH344	SPMP	17287941	21304270	81.1478
MHH265	SPMP	36787273	44466779	82.7298
MHS136	SPMP	12331655	16627755	74.1631
MHH573	SPMP	23068476	30098237	76.6439
MHH596	SPMP	13063721	22019226	59.3287
MHH563	SPMP	10128674	13135287	77.1104
MBS1168	SPMP	10686794	13157598	81.2215
MHH256	SPMP	19136370	22146722	86.4072
MBS1121	SPMP	24092681	26942219	89.4235
MBH060	SPMP	31683410	36410361	87.0176
MHH623	SPMP	15759899	21316455	73.933
MBS1137	SPMP	4165978	4769534	87.3456
MBH050	SPMP	23321041	27724556	84.1169
MBH089	SPMP	40938314	47530789	86.1301
MHS124	SPMP	11758434	17374040	67.6782
MBH083	SPMP	50033139	61140822	81.8326
MBS1136	SPMP	6666224	7489096	89.0124
MBH052	SPMP	3918147	5935355	66.0137
MBH094	SPMP	23938880	28398269	84.297
MHH347	SPMP	17684302	20621921	85.7549
MBH055	SPMP	50682654	56366287	89.9166
MHH520	SPMP	13977483	17756105	78.7193
MBS1141	SPMP	24259843	30255157	80.1842
MBH095	SPMP	18692078	20723616	90.197
MBS1174	SPMP	18090843	21448872	84.344
MHH540	SPMP	22044386	38017487	57.9849
MHS121	SPMP	12121461	17934035	67.5891
MHH616	SPMP	13853234	18919422	73.2223
MBH066	SPMP	14414060	16895319	85.3139
MHH588	SPMP	10296563	12840265	80.1896
MHH397	SPMP	15061010	18060492	83.392
MBH081	SPMP	48063462	58801664	81.7383
MBH084	SPMP	48740380	55053363	88.533
MHH516	SPMP	11921150	14480560	82.3252
MHH590	SPMP	18138999	22284273	81.3982
MBS1163	SPMP	18338789	21727863	84.4022
MHH351	SPMP	17293023	20078282	86.128
MBS1150	SPMP	10362400	11806767	87.7666
MHH624	SPMP	15405861	20372488	75.6209
MHH261	SPMP	9520803	10710275	88.8941
MHH369	SPMP	11631488	14889202	78.1203
MBS1151	SPMP	27166162	31666653	85.7879
MHH257	SPMP	15614573	18003920	86.7287
MHH339	SPMP	20391608	24684245	82.6098
MBS1161	SPMP	12290115	13999577	87.7892
MHH352	SPMP	18841413	21806421	86.4031
MHH372	SPMP	9407184	11168283	84.2312
MHH592	SPMP	24445738	33096820	73.8613
MHH259	SPMP	18612062	22453777	82.8906
MHS119	SPMP	10643007	20954420	50.7912
MBS1144	SPMP	20889642	24103714	86.6657
MBH069	SPMP	23695415	26707333	88.7225
MBH043	SPMP	22939979	25659590	89.4012
MHH396	SPMP	15570975	18658632	83.4519
MHH263	SPMP	9233832	10566019	87.3918
MBH070	SPMP	15011099	16853619	89.0675
MHH371	SPMP	17298268	21218453	81.5246
MBS1128	SPMP	5429116	6378598	85.1146
MHH576	SPMP	19689859	29361324	67.0605
MHH534	SPMP	12343649	15443848	79.926
MHH375	SPMP	25579229	30901749	82.776
MBS1135	SPMP	16335961	18258285	89.4715
MBH092	SPMP	25132422	30397392	82.6795
MHH370	SPMP	11619886	13478278	86.2119
MHH607	SPMP	25021681	35152579	71.1802
MHS120	SPMP	23146499	31772239	72.8513
MBH090	SPMP	28849874	35440662	81.4033
MBH062	SPMP	17006993	18933410	89.8253
MHH358	SPMP	7570170	9090019	83.28
MHH617	SPMP	13075381	16252458	80.4517
MHH393	SPMP	23682517	29580138	80.0622
MHS127	SPMP	8237482	11287163	72.981
MBH068	SPMP	25770930	28170136	91.4832
MHH395	SPMP	24090609	27132968	88.7872
MHH545	SPMP	12787358	20450775	62.5275
MHH353	UHGG	12176468	17279633	70.4672
MHH264	UHGG	10053904	16066095	62.5784
MHH621	UHGG	12464712	18701009	66.6526
MHH343	UHGG	16986085	23290179	72.9324
MHH366	UHGG	15090330	20599699	73.2551
MHH359	UHGG	8996160	13883948	64.7954
MHH392	UHGG	14882182	21986990	67.6863
MBS1116	UHGG	14627075	19579325	74.7067
MHS132	UHGG	8934455	13615724	65.6187
MHH554	UHGG	10646358	17331259	61.4286
MHH357	UHGG	9589463	14785647	64.8566
MHH258	UHGG	9526465	14054253	67.7835
MHS137	UHGG	14897661	24989344	59.6161
MBH054	UHGG	11921507	18125962	65.7703
MBH053	UHGG	22255354	30929554	71.955
MHH348	UHGG	15160206	24246642	62.525
MHH529	UHGG	20965882	32576995	64.3579
MBS1124	UHGG	12312668	18492128	66.5833
MHH595	UHGG	11184119	23314222	47.9712
MHH606	UHGG	11612295	20341315	57.0872
MBH093	UHGG	14380786	22720293	63.2949
MHH553	UHGG	10761891	16904334	63.6635
MHH574	UHGG	11980111	27315485	43.8583
MBS1169	UHGG	9378886	14057274	66.7191
MBS1149	UHGG	10267434	15398845	66.6767
MHH589	UHGG	7585253	11810750	64.2233
MHH373	UHGG	14127317	21042038	67.1385
MBS1152	UHGG	9790167	13978876	70.0354
MBH059	UHGG	5890175	7885159	74.6995
MHS141	UHGG	8200755	14697200	55.7981
MBH046	UHGG	12408023	17903733	69.3041
MBH078	UHGG	38951715	61259587	63.5847
MHH346	UHGG	22485978	32690512	68.7844
MHH356	UHGG	15981936	24351955	65.629
MBS1143	UHGG	17660800	24137396	73.1678
MBH091	UHGG	19559442	30078136	65.0288
MHH266	UHGG	8715765	13746713	63.4025
MBH056	UHGG	19487723	30152013	64.6316
MHH552	UHGG	26365664	40145904	65.6746
MHH622	UHGG	8199863	13499327	60.7428
MHH597	UHGG	13129677	27936502	46.9983
MHH384	UHGG	18952919	29481248	64.288
MBS1123	UHGG	20189241	32292326	62.5202
MHH381	UHGG	13453580	20852550	64.5177
MHH336	UHGG	8949056	12993987	68.8707
MHH619	UHGG	8463255	15674579	53.9935
MHH594	UHGG	14821156	23662064	62.6368
MHH551	UHGG	15985566	26552493	60.2036
MHH338	UHGG	14575829	20829680	69.9763
MHH394	UHGG	8301601	12472306	66.5603
MBH061	UHGG	11275914	15909368	70.8759
MHH567	UHGG	10530089	15782924	66.7182
MHH376	UHGG	11536099	18342744	62.8919
MBS1160	UHGG	7218989	10406106	69.3726
MHH383	UHGG	10088822	15046248	67.0521
MHH335	UHGG	10075814	13990224	72.0204
MBS1159	UHGG	16824074	26227196	64.1474
MHH260	UHGG	12918094	19168330	67.3929
MBH076	UHGG	70373714	102957321	68.3523
MHS142	UHGG	6200945	9699945	63.9276
MHH374	UHGG	8604909	12713689	67.6822
MBS1142	UHGG	25593966	37713832	67.8636
MBS1162	UHGG	22140520	33986359	65.1453
MBH049	UHGG	23390877	31257774	74.8322
MHH380	UHGG	16501085	26454613	62.3751
MHS138	UHGG	12972919	20873385	62.1505
MHH566	UHGG	12234750	21508996	56.882
MBS1115	UHGG	12174729	17641718	69.011
MHH564	UHGG	8327167	13442942	61.9445
MHH344	UHGG	14618362	21304270	68.6171
MHH265	UHGG	30630527	44466779	68.8841
MHS136	UHGG	10199944	16627755	61.3429
MHH573	UHGG	17639001	30098237	58.6048
MHH596	UHGG	10594439	22019226	48.1145
MHH563	UHGG	7572620	13135287	57.651
MBS1168	UHGG	9106106	13157598	69.208
MHH256	UHGG	14176920	22146722	64.0136
MBS1121	UHGG	18263657	26942219	67.7882
MBH060	UHGG	27426524	36410361	75.3262
MHH623	UHGG	12959014	21316455	60.7935
MBS1137	UHGG	3125606	4769534	65.5327
MBH050	UHGG	18151702	27724556	65.4716
MBH089	UHGG	32934557	47530789	69.291
MHS124	UHGG	8602378	17374040	49.5128
MBH083	UHGG	38070933	61140822	62.2676
MBS1136	UHGG	5265613	7489096	70.3104
MBH052	UHGG	3930235	5935355	66.2174
MBH094	UHGG	18109862	28398269	63.771
MHH347	UHGG	13969949	20621921	67.7432
MBH055	UHGG	42049232	56366287	74.6
MHH520	UHGG	11582136	17756105	65.229
MBS1141	UHGG	21199806	30255157	70.0701
MBH095	UHGG	14881978	20723616	71.8117
MBS1174	UHGG	15014533	21448872	70.0015
MHH540	UHGG	19754393	38017487	51.9613
MHS121	UHGG	9581398	17934035	53.4258
MHH616	UHGG	12536988	18919422	66.2652
MBH066	UHGG	10629395	16895319	62.9133
MHH588	UHGG	8790559	12840265	68.4609
MHH397	UHGG	12573717	18060492	69.62
MBH081	UHGG	41092107	58801664	69.8826
MBH084	UHGG	33517916	55053363	60.8826
MHH516	UHGG	9457817	14480560	65.3139
MHH590	UHGG	13600624	22284273	61.0324
MBS1163	UHGG	15156299	21727863	69.7551
MHH351	UHGG	13142639	20078282	65.457
MBS1150	UHGG	8363923	11806767	70.8401
MHH624	UHGG	12533569	20372488	61.522
MHH261	UHGG	7486215	10710275	69.8975
MHH369	UHGG	9644719	14889202	64.7766
MBS1151	UHGG	20770215	31666653	65.5902
MHH257	UHGG	12759195	18003920	70.869
MHH339	UHGG	18004111	24684245	72.9377
MBS1161	UHGG	9558276	13999577	68.2755
MHH352	UHGG	14505133	21806421	66.5177
MHH372	UHGG	7458527	11168283	66.7831
MHH592	UHGG	21111350	33096820	63.7866
MHH259	UHGG	14634674	22453777	65.1769
MHS119	UHGG	12302817	20954420	58.7123
MBS1144	UHGG	15861118	24103714	65.8036
MBH069	UHGG	19971476	26707333	74.779
MBH043	UHGG	19680363	25659590	76.6979
MHH396	UHGG	13080213	18658632	70.1027
MHH263	UHGG	6984897	10566019	66.1072
MBH070	UHGG	11606019	16853619	68.8637
MHH371	UHGG	13413124	21218453	63.2144
MBS1128	UHGG	4163334	6378598	65.2704
MHH576	UHGG	17524689	29361324	59.6863
MHH534	UHGG	10169132	15443848	65.8458
MHH375	UHGG	21600360	30901749	69.9001
MBS1135	UHGG	12247370	18258285	67.0784
MBH092	UHGG	19878199	30397392	65.3944
MHH370	UHGG	8692667	13478278	64.4939
MHH607	UHGG	20459847	35152579	58.203
MHS120	UHGG	19711665	31772239	62.0405
MBH090	UHGG	22718413	35440662	64.1027
MBH062	UHGG	14329389	18933410	75.6831
MHH358	UHGG	5769318	9090019	63.4687
MHH617	UHGG	10058994	16252458	61.8921
MHH393	UHGG	19588160	29580138	66.2207
MHS127	UHGG	6636021	11287163	58.7926
MBH068	UHGG	21177142	28170136	75.1759
MHH395	UHGG	18607813	27132968	68.5801
MHH545	UHGG	11065152	20450775	54.1063
